# Supplementary material for: Peroxisomal integrity in demyelination-associated microglia enables cellular debris clearance and myelin renewal in mice
Source: J Clin Invest. 2025 Nov 6;136(1):e179985. doi: 10.1172/JCI179985 (PMC12721888; doi:10.1172/JCI179985)
Supplement: Supplemental table 1 [file jci-136-179985-s079.xlsx]

## Sheet: Combined
	p_val	avg_log2FC	pct.1	pct.2	p_val_adj	cluster	gene
Satb2	0	3.24333	0.932	0.127	0	Glutamatergic 1	Satb2
Nwd2	0	1.89402	0.834	0.156	0	Glutamatergic 1	Nwd2
Pdzrn3	0	3.30588	0.767	0.095	0	Glutamatergic 1	Pdzrn3
Sv2b	0	2.08357	0.946	0.294	0	Glutamatergic 1	Sv2b
Slc17a7	0	1.96182	0.856	0.23	0	Glutamatergic 1	Slc17a7
9130024F11Rik	0	3.3494	0.691	0.074	0	Glutamatergic 1	9130024F11Rik
Gm42303	0	2.12109	0.913	0.303	0	Glutamatergic 1	Gm42303
Stx1a	0	2.7333	0.753	0.147	0	Glutamatergic 1	Stx1a
Mlip	0	2.37878	0.827	0.221	0	Glutamatergic 1	Mlip
Ankrd33b	0	2.16658	0.828	0.222	0	Glutamatergic 1	Ankrd33b
Kcnt2	0	2.12893	0.947	0.341	0	Glutamatergic 1	Kcnt2
Mkx	0	2.40395	0.787	0.192	0	Glutamatergic 1	Mkx
Kcnh1	0	2.07155	0.926	0.335	0	Glutamatergic 1	Kcnh1
Lmo4	0	2.30811	0.856	0.267	0	Glutamatergic 1	Lmo4
Fstl4	0	1.7517	0.913	0.334	0	Glutamatergic 1	Fstl4
Sidt1	0	1.9307	0.874	0.296	0	Glutamatergic 1	Sidt1
Cobl	0	1.91648	0.92	0.343	0	Glutamatergic 1	Cobl
Fhod3	0	1.99637	0.871	0.304	0	Glutamatergic 1	Fhod3
Myrip	0	1.92311	0.86	0.299	0	Glutamatergic 1	Myrip
Mical2	0	1.58591	0.938	0.379	0	Glutamatergic 1	Mical2
Pde1a	0	1.76838	0.882	0.324	0	Glutamatergic 1	Pde1a
Phf24	0	1.8282	0.888	0.334	0	Glutamatergic 1	Phf24
Pparg	0	2.7975	0.646	0.097	0	Glutamatergic 1	Pparg
A830082K12Rik	0	2.11804	0.75	0.204	0	Glutamatergic 1	A830082K12Rik
Unc5d	0	1.60489	0.92	0.381	0	Glutamatergic 1	Unc5d
Khdrbs3	0	1.45212	0.956	0.422	0	Glutamatergic 1	Khdrbs3
Npas2	0	1.53675	0.827	0.295	0	Glutamatergic 1	Npas2
Tmem132d	0	1.7764	0.912	0.382	0	Glutamatergic 1	Tmem132d
Cacng3	0	1.93678	0.849	0.319	0	Glutamatergic 1	Cacng3
Tshz3	0	1.73763	0.73	0.205	0	Glutamatergic 1	Tshz3
Cabp1	0	2.0296	0.774	0.25	0	Glutamatergic 1	Cabp1
Rgs6	0	1.88549	0.924	0.401	0	Glutamatergic 1	Rgs6
Car10	0	2.59671	0.995	0.481	0	Glutamatergic 1	Car10
Ptprt	0	1.40012	0.911	0.401	0	Glutamatergic 1	Ptprt
Ldb2	0	1.63855	0.846	0.338	0	Glutamatergic 1	Ldb2
Ak5	0	1.64751	0.868	0.363	0	Glutamatergic 1	Ak5
4930590L20Rik	0	2.15194	0.687	0.185	0	Glutamatergic 1	4930590L20Rik
Lingo1	0	1.77531	0.789	0.288	0	Glutamatergic 1	Lingo1
Prr16	0	2.13296	0.747	0.252	0	Glutamatergic 1	Prr16
Miat	0	1.42903	0.895	0.403	0	Glutamatergic 1	Miat
Pknox2	0	1.67582	0.851	0.362	0	Glutamatergic 1	Pknox2
Efna5	0	1.92105	0.84	0.352	0	Glutamatergic 1	Efna5
Rasgef1b	0	1.3587	0.9	0.415	0	Glutamatergic 1	Rasgef1b
Frmd6	0	1.93381	0.697	0.212	0	Glutamatergic 1	Frmd6
Gm43948	0	3.04415	0.559	0.075	0	Glutamatergic 1	Gm43948
St6gal2	0	1.85836	0.709	0.228	0	Glutamatergic 1	St6gal2
Fhl2	0	2.58498	0.588	0.11	0	Glutamatergic 1	Fhl2
Kcnj6	0	1.09939	0.913	0.436	0	Glutamatergic 1	Kcnj6
Dkk3	0	2.08766	0.61	0.136	0	Glutamatergic 1	Dkk3
Sphkap	0	0.923872	0.778	0.306	0	Glutamatergic 1	Sphkap
Rap1gap2	0	1.49058	0.841	0.369	0	Glutamatergic 1	Rap1gap2
Slc1a2	0	0.352171	0.762	0.293	0	Glutamatergic 1	Slc1a2
Gm12002	0	2.10579	0.635	0.167	0	Glutamatergic 1	Gm12002
Nrgn	0	1.48338	0.769	0.302	0	Glutamatergic 1	Nrgn
Rapgef5	0	1.23724	0.92	0.459	0	Glutamatergic 1	Rapgef5
Brinp2	0	1.29405	0.839	0.378	0	Glutamatergic 1	Brinp2
Nyap2	0	1.46559	0.934	0.474	0	Glutamatergic 1	Nyap2
Itga8	0	1.98485	0.572	0.113	0	Glutamatergic 1	Itga8
Csgalnact1	0	1.43431	0.706	0.249	0	Glutamatergic 1	Csgalnact1
4930587E11Rik	0	1.51199	0.8	0.345	0	Glutamatergic 1	4930587E11Rik
2010300C02Rik	0	0.694506	0.779	0.327	0	Glutamatergic 1	2010300C02Rik
Flrt2	0	1.48159	0.794	0.343	0	Glutamatergic 1	Flrt2
2025-09-11	0	1.44799	0.819	0.37	0	Glutamatergic 1	2025-09-11
Cdh12	0	2.19416	0.948	0.499	0	Glutamatergic 1	Cdh12
Unc13b	0	1.44691	0.735	0.287	0	Glutamatergic 1	Unc13b
Camkk2	0	1.46829	0.762	0.315	0	Glutamatergic 1	Camkk2
Bsn	0	1.46904	0.868	0.421	0	Glutamatergic 1	Bsn
Epha4	0	1.09458	0.845	0.398	0	Glutamatergic 1	Epha4
Homer1	0	1.24508	0.827	0.382	0	Glutamatergic 1	Homer1
Pcsk2os2	0	1.73153	0.701	0.257	0	Glutamatergic 1	Pcsk2os2
Syt16	0	1.37207	0.919	0.477	0	Glutamatergic 1	Syt16
Aifm3	0	1.85797	0.671	0.229	0	Glutamatergic 1	Aifm3
Gm41609	0	1.24328	0.789	0.347	0	Glutamatergic 1	Gm41609
D430041D05Rik	0	1.62164	0.969	0.527	0	Glutamatergic 1	D430041D05Rik
Kcnb1	0	1.3096	0.81	0.369	0	Glutamatergic 1	Kcnb1
Rskr	0	3.30877	0.498	0.057	0	Glutamatergic 1	Rskr
Wdr17	0	0.82275	0.847	0.407	0	Glutamatergic 1	Wdr17
Rtl4	0	1.04894	0.703	0.268	0	Glutamatergic 1	Rtl4
Lin7a	0	1.26278	0.779	0.347	0	Glutamatergic 1	Lin7a
Olfm1	0	1.33798	0.732	0.3	0	Glutamatergic 1	Olfm1
Exph5	0	4.0372	0.466	0.035	0	Glutamatergic 1	Exph5
Gm26911	0	3.28542	0.479	0.049	0	Glutamatergic 1	Gm26911
Gm48321	0	1.31654	0.726	0.296	0	Glutamatergic 1	Gm48321
Nrn1	0	1.93053	0.596	0.166	0	Glutamatergic 1	Nrn1
Xylt1	0	0.648093	0.791	0.362	0	Glutamatergic 1	Xylt1
Atp1a1	0	1.50047	0.734	0.305	0	Glutamatergic 1	Atp1a1
Lmtk2	0	1.37441	0.868	0.439	0	Glutamatergic 1	Lmtk2
Gda	0	1.47359	0.669	0.241	0	Glutamatergic 1	Gda
Pitpnm2	0	1.24868	0.766	0.339	0	Glutamatergic 1	Pitpnm2
Ptprk	0	0.914833	0.853	0.427	0	Glutamatergic 1	Ptprk
Baiap2	0	0.699765	0.774	0.349	0	Glutamatergic 1	Baiap2
Arhgap10	0	1.39346	0.626	0.201	0	Glutamatergic 1	Arhgap10
Cacna2d3	0	0.883381	0.967	0.542	0	Glutamatergic 1	Cacna2d3
Camk4	0	0.835225	0.81	0.387	0	Glutamatergic 1	Camk4
Slc30a3	0	3.05017	0.483	0.06	0	Glutamatergic 1	Slc30a3
Dlgap3	0	1.42741	0.722	0.3	0	Glutamatergic 1	Dlgap3
Herc6	0	2.62362	0.494	0.073	0	Glutamatergic 1	Herc6
Tafa1	0	0.667383	0.651	0.232	0	Glutamatergic 1	Tafa1
Gm49678	0	2.02663	0.518	0.099	0	Glutamatergic 1	Gm49678
Herc3	0	1.41316	0.752	0.334	0	Glutamatergic 1	Herc3
Gm13883	0	1.78802	0.635	0.218	0	Glutamatergic 1	Gm13883
Cap2	0	1.17463	0.924	0.508	0	Glutamatergic 1	Cap2
Zfyve28	0	1.20534	0.788	0.373	0	Glutamatergic 1	Zfyve28
Osbpl1a	0	1.14712	0.913	0.498	0	Glutamatergic 1	Osbpl1a
Necab1	0	1.14072	0.632	0.218	0	Glutamatergic 1	Necab1
Glp2r	0	1.28185	0.7	0.288	0	Glutamatergic 1	Glp2r
Lrtm1	0	0.913501	0.644	0.235	0	Glutamatergic 1	Lrtm1
Dnajc21	0	1.90562	0.6	0.192	0	Glutamatergic 1	Dnajc21
Osbpl10	0	1.38318	0.675	0.268	0	Glutamatergic 1	Osbpl10
Rad51ap2	0	2.47474	0.513	0.106	0	Glutamatergic 1	Rad51ap2
Ablim1	0	1.10352	0.927	0.521	0	Glutamatergic 1	Ablim1
Gm12027	0	1.83851	0.565	0.16	0	Glutamatergic 1	Gm12027
Adgrl2	0	1.16358	0.712	0.308	0	Glutamatergic 1	Adgrl2
Pcnx2	0	1.24547	0.778	0.375	0	Glutamatergic 1	Pcnx2
Slc39a10	0	1.66035	0.616	0.215	0	Glutamatergic 1	Slc39a10
Plekhg5	0	1.13711	0.635	0.234	0	Glutamatergic 1	Plekhg5
2210408F21Rik	0	1.18379	0.794	0.393	0	Glutamatergic 1	2210408F21Rik
Shank2	0	1.15846	0.898	0.497	0	Glutamatergic 1	Shank2
Nell2	0	1.35933	0.954	0.553	0	Glutamatergic 1	Nell2
Plekha6	0	1.14834	0.774	0.375	0	Glutamatergic 1	Plekha6
Gm3764	0	0.393076	0.714	0.316	0	Glutamatergic 1	Gm3764
Cacna1b	0	1.02627	0.872	0.476	0	Glutamatergic 1	Cacna1b
Arhgap15	0	2.0343	0.537	0.141	0	Glutamatergic 1	Arhgap15
Oprm1	0	0.962941	0.693	0.297	0	Glutamatergic 1	Oprm1
Serpini1	0	1.12575	0.678	0.286	0	Glutamatergic 1	Serpini1
Bcl11a	0	0.920536	0.875	0.483	0	Glutamatergic 1	Bcl11a
Faah	0	1.45588	0.618	0.228	0	Glutamatergic 1	Faah
Zfp697	0	1.70648	0.591	0.202	0	Glutamatergic 1	Zfp697
Slc24a4	0	1.4767	0.577	0.191	0	Glutamatergic 1	Slc24a4
Syndig1	0	1.17661	0.652	0.267	0	Glutamatergic 1	Syndig1
Fnbp1l	0	1.06598	0.74	0.355	0	Glutamatergic 1	Fnbp1l
Mir9-3hg	0	0.639202	0.754	0.37	0	Glutamatergic 1	Mir9-3hg
Fbxw7	0	1.11241	0.809	0.427	0	Glutamatergic 1	Fbxw7
Mapk4	0	0.99307	0.681	0.299	0	Glutamatergic 1	Mapk4
A830036E02Rik	0	2.47519	0.471	0.089	0	Glutamatergic 1	A830036E02Rik
Scube1	0	2.27056	0.44	0.058	0	Glutamatergic 1	Scube1
Fam135b	0	0.964882	0.939	0.557	0	Glutamatergic 1	Fam135b
Ctdspl	0	1.09814	0.787	0.407	0	Glutamatergic 1	Ctdspl
Evi5	0	1.136	0.772	0.392	0	Glutamatergic 1	Evi5
Fndc9	0	1.20638	0.889	0.51	0	Glutamatergic 1	Fndc9
Gm15810	0	1.09083	0.591	0.212	0	Glutamatergic 1	Gm15810
B230209E15Rik	0	1.08709	0.745	0.367	0	Glutamatergic 1	B230209E15Rik
Arfgef3	0	1.10051	0.827	0.45	0	Glutamatergic 1	Arfgef3
Iqsec2	0	1.04961	0.815	0.438	0	Glutamatergic 1	Iqsec2
Man1c1	0	1.35127	0.561	0.185	0	Glutamatergic 1	Man1c1
Gm33228	0	2.15358	0.548	0.172	0	Glutamatergic 1	Gm33228
Gm10115	0	1.96958	0.519	0.143	0	Glutamatergic 1	Gm10115
Adcy2	0	0.762484	0.864	0.488	0	Glutamatergic 1	Adcy2
Gm15398	0	1.17818	0.682	0.307	0	Glutamatergic 1	Gm15398
C1ql3	0	2.02518	0.481	0.106	0	Glutamatergic 1	C1ql3
Itpr1	0	0.88758	0.922	0.549	0	Glutamatergic 1	Itpr1
Adgrb1	0	1.07706	0.775	0.402	0	Glutamatergic 1	Adgrb1
Gm16226	0	1.58292	0.571	0.198	0	Glutamatergic 1	Gm16226
Rtn4r	0	2.47386	0.455	0.083	0	Glutamatergic 1	Rtn4r
Krt12	0	2.81483	0.443	0.072	0	Glutamatergic 1	Krt12
Hace1	0	1.12129	0.751	0.381	0	Glutamatergic 1	Hace1
Gm2824	0	2.20813	0.482	0.112	0	Glutamatergic 1	Gm2824
Etv6	0	1.1368	0.671	0.302	0	Glutamatergic 1	Etv6
Khdrbs2	0	1.11393	0.926	0.557	0	Glutamatergic 1	Khdrbs2
Apba2	0	1.36766	0.969	0.6	0	Glutamatergic 1	Apba2
Ppme1	0	1.51798	0.723	0.354	0	Glutamatergic 1	Ppme1
Gm42953	0	5.20162	0.381	0.013	0	Glutamatergic 1	Gm42953
Ano3	0	0.578027	0.864	0.497	0	Glutamatergic 1	Ano3
Lzts1	0	1.05809	0.618	0.251	0	Glutamatergic 1	Lzts1
Syn1	0	1.08088	0.804	0.438	0	Glutamatergic 1	Syn1
Dgkz	0	0.928259	0.778	0.414	0	Glutamatergic 1	Dgkz
Lrrk2	0	1.51511	0.549	0.185	0	Glutamatergic 1	Lrrk2
Sel1l3	0	1.15284	0.609	0.245	0	Glutamatergic 1	Sel1l3
Prmt8	0	1.38118	0.608	0.245	0	Glutamatergic 1	Prmt8
Wasf1	0	0.905354	0.738	0.375	0	Glutamatergic 1	Wasf1
Pde8b	0	1.08345	0.86	0.497	0	Glutamatergic 1	Pde8b
Gm17202	0	1.65775	0.536	0.174	0	Glutamatergic 1	Gm17202
Btbd10	0	1.13677	0.718	0.356	0	Glutamatergic 1	Btbd10
Vsnl1	0	0.891794	0.924	0.563	0	Glutamatergic 1	Vsnl1
Ptpn3	0	0.768981	0.578	0.217	0	Glutamatergic 1	Ptpn3
Tbc1d30	0	1.58514	0.574	0.213	0	Glutamatergic 1	Tbc1d30
Slit3	0	1.05366	0.939	0.578	0	Glutamatergic 1	Slit3
Gabra4	0	0.721745	0.673	0.313	0	Glutamatergic 1	Gabra4
Add2	0	0.806469	0.84	0.48	0	Glutamatergic 1	Add2
Ttyh1	0	0.952816	0.709	0.349	0	Glutamatergic 1	Ttyh1
Slc35f4	0	0.837789	0.836	0.476	0	Glutamatergic 1	Slc35f4
Raph1	0	0.99492	0.773	0.414	0	Glutamatergic 1	Raph1
Igsf9b	0	1.23837	0.657	0.3	0	Glutamatergic 1	Igsf9b
Cyfip2	0	1.08037	0.886	0.529	0	Glutamatergic 1	Cyfip2
Dnm1	0	0.981236	0.811	0.455	0	Glutamatergic 1	Dnm1
Svop	0	1.03184	0.776	0.42	0	Glutamatergic 1	Svop
Fam81a	0	1.5861	0.541	0.185	0	Glutamatergic 1	Fam81a
A230004M16Rik	0	1.05951	0.719	0.363	0	Glutamatergic 1	A230004M16Rik
Synpo	0	1.59716	0.529	0.174	0	Glutamatergic 1	Synpo
Bicdl1	0	0.998672	0.737	0.382	0	Glutamatergic 1	Bicdl1
Arhgap20	0	1.0963	0.704	0.349	0	Glutamatergic 1	Arhgap20
Chrm3	0	1.31513	0.87	0.515	0	Glutamatergic 1	Chrm3
Itpka	0	1.69212	0.506	0.152	0	Glutamatergic 1	Itpka
Inka2	0	1.72218	0.492	0.138	0	Glutamatergic 1	Inka2
Gm16351	0	1.17459	0.676	0.323	0	Glutamatergic 1	Gm16351
Slc8a2	0	1.33552	0.57	0.217	0	Glutamatergic 1	Slc8a2
Farp1	0	0.733804	0.811	0.459	0	Glutamatergic 1	Farp1
Mtcl1	0	1.09766	0.667	0.316	0	Glutamatergic 1	Mtcl1
Camk2n1	0	1.51989	0.543	0.193	0	Glutamatergic 1	Camk2n1
Gm29587	0	1.61108	0.544	0.194	0	Glutamatergic 1	Gm29587
Thrb	0	1.10114	0.944	0.594	0	Glutamatergic 1	Thrb
Ngef	0	1.24877	0.558	0.21	0	Glutamatergic 1	Ngef
St3gal5	0	0.995373	0.666	0.318	0	Glutamatergic 1	St3gal5
Sntb2	0	1.21374	0.659	0.311	0	Glutamatergic 1	Sntb2
Fam189a1	0	1.16575	0.918	0.571	0	Glutamatergic 1	Fam189a1
Vgll4	0	0.927709	0.671	0.324	0	Glutamatergic 1	Vgll4
Pde2a	0	0.676795	0.683	0.336	0	Glutamatergic 1	Pde2a
Shank1	0	0.808389	0.761	0.416	0	Glutamatergic 1	Shank1
Gpc6	0	1.55128	0.637	0.292	0	Glutamatergic 1	Gpc6
Rasgef1a	0	0.952164	0.726	0.381	0	Glutamatergic 1	Rasgef1a
Gm15414	0	1.17832	0.619	0.274	0	Glutamatergic 1	Gm15414
Slit2	0	0.864456	0.523	0.18	0	Glutamatergic 1	Slit2
Prkar1b	0	1.16868	0.659	0.316	0	Glutamatergic 1	Prkar1b
Hdac7	0	1.10285	0.622	0.279	0	Glutamatergic 1	Hdac7
Gm48239	0	1.22676	0.635	0.293	0	Glutamatergic 1	Gm48239
Nptxr	0	2.03978	0.454	0.112	0	Glutamatergic 1	Nptxr
Gm28376	0	0.350162	0.886	0.544	0	Glutamatergic 1	Gm28376
Gm48091	0	0.899178	0.859	0.517	0	Glutamatergic 1	Gm48091
Mtmr12	0	1.1854	0.586	0.244	0	Glutamatergic 1	Mtmr12
Satb1	0	1.39845	0.534	0.193	0	Glutamatergic 1	Satb1
Hlf	0	1.18947	0.581	0.24	0	Glutamatergic 1	Hlf
Plxna2	0	0.652395	0.75	0.41	0	Glutamatergic 1	Plxna2
Slc6a17	0	1.08995	0.673	0.333	0	Glutamatergic 1	Slc6a17
Basp1	0	0.736889	0.803	0.463	0	Glutamatergic 1	Basp1
Gm43507	0	1.6266	0.499	0.159	0	Glutamatergic 1	Gm43507
Cdh11	0	0.639445	0.867	0.527	0	Glutamatergic 1	Cdh11
Olfm2	0	1.18686	0.571	0.231	0	Glutamatergic 1	Olfm2
Trhde	0	0.635325	0.612	0.272	0	Glutamatergic 1	Trhde
Fut9	0	0.985186	0.922	0.583	0	Glutamatergic 1	Fut9
Jph1	0	0.576517	0.641	0.302	0	Glutamatergic 1	Jph1
Gabrg2	0	1.01991	0.762	0.423	0	Glutamatergic 1	Gabrg2
Trank1	0	0.786546	0.828	0.489	0	Glutamatergic 1	Trank1
Pfkp	0	0.972226	0.708	0.369	0	Glutamatergic 1	Pfkp
Kcnip3	0	0.95881	0.629	0.291	0	Glutamatergic 1	Kcnip3
Rps6ka3	0	0.807073	0.768	0.431	0	Glutamatergic 1	Rps6ka3
Gabra1	0	1.24426	0.606	0.27	0	Glutamatergic 1	Gabra1
Ildr2	0	0.770554	0.625	0.29	0	Glutamatergic 1	Ildr2
Actr3b	0	0.992715	0.662	0.327	0	Glutamatergic 1	Actr3b
Clstn2	0	0.986061	0.906	0.572	0	Glutamatergic 1	Clstn2
Tox	0	0.990058	0.619	0.285	0	Glutamatergic 1	Tox
Sun1	0	1.14135	0.674	0.34	0	Glutamatergic 1	Sun1
Xirp2	0	4.02253	0.358	0.024	0	Glutamatergic 1	Xirp2
Gm42609	0	1.35354	0.568	0.234	0	Glutamatergic 1	Gm42609
Gm15520	0	1.20365	0.58	0.246	0	Glutamatergic 1	Gm15520
Rasgrp1	0	0.93816	0.605	0.272	0	Glutamatergic 1	Rasgrp1
5530401A14Rik	0	0.748319	0.611	0.278	0	Glutamatergic 1	5530401A14Rik
Tusc3	0	0.844537	0.799	0.467	0	Glutamatergic 1	Tusc3
C230057M02Rik	0	1.85678	0.457	0.125	0	Glutamatergic 1	C230057M02Rik
Clstn1	0	0.847604	0.797	0.466	0	Glutamatergic 1	Clstn1
Gm30382	0	1.38925	0.527	0.197	0	Glutamatergic 1	Gm30382
Osbp2	0	0.739888	0.737	0.407	0	Glutamatergic 1	Osbp2
Nin	0	0.804268	0.754	0.424	0	Glutamatergic 1	Nin
Cnksr2	0	1.52425	0.995	0.665	0	Glutamatergic 1	Cnksr2
Kcnh3	0	1.83104	0.453	0.124	0	Glutamatergic 1	Kcnh3
Stxbp1	0	0.891187	0.871	0.542	0	Glutamatergic 1	Stxbp1
Kcnj3	0	0.754398	0.945	0.617	0	Glutamatergic 1	Kcnj3
Prkaa2	0	1.20538	0.589	0.261	0	Glutamatergic 1	Prkaa2
Map3k5	0	1.04193	0.585	0.257	0	Glutamatergic 1	Map3k5
Adcy1	0	0.924208	0.594	0.266	0	Glutamatergic 1	Adcy1
Gm46367	0	0.721705	0.801	0.474	0	Glutamatergic 1	Gm46367
Ptpn5	0	0.817825	0.67	0.343	0	Glutamatergic 1	Ptpn5
Rras2	0	1.24445	0.514	0.187	0	Glutamatergic 1	Rras2
Hecw1	0	1.46259	0.988	0.661	0	Glutamatergic 1	Hecw1
Crhr1	0	2.36851	0.398	0.072	0	Glutamatergic 1	Crhr1
Kcnk9	0	1.88193	0.454	0.128	0	Glutamatergic 1	Kcnk9
Acp1	0	0.840585	0.828	0.502	0	Glutamatergic 1	Acp1
Mras	0	1.31441	0.551	0.226	0	Glutamatergic 1	Mras
Trpc6	0	1.50449	0.475	0.15	0	Glutamatergic 1	Trpc6
Magi3	0	1.14146	0.674	0.35	0	Glutamatergic 1	Magi3
Slc4a3	0	0.944521	0.654	0.33	0	Glutamatergic 1	Slc4a3
Kcnj9	0	1.57926	0.496	0.172	0	Glutamatergic 1	Kcnj9
Mapk11	0	2.06745	0.43	0.106	0	Glutamatergic 1	Mapk11
Dab2ip	0	1.24514	0.575	0.251	0	Glutamatergic 1	Dab2ip
Mpped1	0	1.20805	0.5	0.177	0	Glutamatergic 1	Mpped1
Gabbr2	0	0.908301	0.97	0.647	0	Glutamatergic 1	Gabbr2
Tub	0	1.24633	0.573	0.25	0	Glutamatergic 1	Tub
Sptbn2	0	0.950617	0.655	0.333	0	Glutamatergic 1	Sptbn2
Cadps2	0	1.14093	0.564	0.242	0	Glutamatergic 1	Cadps2
Mgat5	0	0.949235	0.804	0.483	0	Glutamatergic 1	Mgat5
Slc16a2	0	1.53627	0.493	0.172	0	Glutamatergic 1	Slc16a2
Cpne9	0	1.83222	0.42	0.099	0	Glutamatergic 1	Cpne9
D130043K22Rik	0	1.16095	0.593	0.272	0	Glutamatergic 1	D130043K22Rik
D630045J12Rik	0	0.968145	0.653	0.333	0	Glutamatergic 1	D630045J12Rik
Slc16a7	0	0.824232	0.712	0.392	0	Glutamatergic 1	Slc16a7
Rimbp2	0	1.27205	0.912	0.593	0	Glutamatergic 1	Rimbp2
Prkag2	0	0.879373	0.763	0.444	0	Glutamatergic 1	Prkag2
Cntn3	0	1.46468	0.973	0.654	0	Glutamatergic 1	Cntn3
Unc13a	0	0.886295	0.709	0.39	0	Glutamatergic 1	Unc13a
Gm16183	0	0.910955	0.676	0.359	0	Glutamatergic 1	Gm16183
Gm32014	0	1.83805	0.449	0.132	0	Glutamatergic 1	Gm32014
Man2a1	0	1.32636	0.603	0.286	0	Glutamatergic 1	Man2a1
Slc12a5	0	0.876273	0.705	0.388	0	Glutamatergic 1	Slc12a5
4921534H16Rik	0	1.09414	0.571	0.254	0	Glutamatergic 1	4921534H16Rik
Pdlim7	0	1.2105	0.577	0.261	0	Glutamatergic 1	Pdlim7
Lyzl4	0	2.0358	0.402	0.087	0	Glutamatergic 1	Lyzl4
Arhgef25	0	1.36782	0.515	0.2	0	Glutamatergic 1	Arhgef25
Col19a1	0	1.38712	0.406	0.092	0	Glutamatergic 1	Col19a1
Kcnh5	0	2.50492	0.545	0.231	0	Glutamatergic 1	Kcnh5
Rasgrf2	0	1.38637	0.541	0.227	0	Glutamatergic 1	Rasgrf2
Susd4	0	0.847246	0.754	0.44	0	Glutamatergic 1	Susd4
Elavl4	0	0.797653	0.619	0.305	0	Glutamatergic 1	Elavl4
Vps13a	0	1.02587	0.938	0.624	0	Glutamatergic 1	Vps13a
Arhgap26	0	0.736435	0.918	0.605	0	Glutamatergic 1	Arhgap26
Mei1	0	3.24105	0.355	0.042	0	Glutamatergic 1	Mei1
Msra	0	0.970713	0.954	0.642	0	Glutamatergic 1	Msra
Nr4a1	0	1.64844	0.464	0.153	0	Glutamatergic 1	Nr4a1
Pgbd5	0	0.791374	0.629	0.318	0	Glutamatergic 1	Pgbd5
Abhd2	0	0.951037	0.603	0.293	0	Glutamatergic 1	Abhd2
Icam5	0	1.00851	0.542	0.233	0	Glutamatergic 1	Icam5
Slitrk1	0	1.46607	0.489	0.18	0	Glutamatergic 1	Slitrk1
Myh10	0	0.848119	0.683	0.375	0	Glutamatergic 1	Myh10
Tmem178	0	0.73247	0.513	0.205	0	Glutamatergic 1	Tmem178
Il1rapl2	0	1.86317	0.432	0.124	0	Glutamatergic 1	Il1rapl2
Kcnq5	0	1.87173	1	0.693	0	Glutamatergic 1	Kcnq5
Gm26854	0	1.07893	0.56	0.253	0	Glutamatergic 1	Gm26854
Atp2b4	0	1.39276	0.483	0.176	0	Glutamatergic 1	Atp2b4
Smad3	0	1.06407	0.514	0.208	0	Glutamatergic 1	Smad3
Gfod1	0	0.763884	0.663	0.357	0	Glutamatergic 1	Gfod1
Snca	0	0.847291	0.633	0.327	0	Glutamatergic 1	Snca
Matk	0	0.790333	0.687	0.382	0	Glutamatergic 1	Matk
Lrfn2	0	1.08572	0.678	0.373	0	Glutamatergic 1	Lrfn2
4933424G05Rik	0	1.2164	0.678	0.373	0	Glutamatergic 1	4933424G05Rik
Ntng2	0	1.65775	0.418	0.113	0	Glutamatergic 1	Ntng2
Mark1	0	0.93827	0.652	0.348	0	Glutamatergic 1	Mark1
Slc9a9	0	0.619499	0.828	0.524	0	Glutamatergic 1	Slc9a9
Celf5	0	0.862942	0.648	0.345	0	Glutamatergic 1	Celf5
Gm48957	0	1.90438	0.409	0.106	0	Glutamatergic 1	Gm48957
Lhfp	0	0.859408	0.47	0.167	0	Glutamatergic 1	Lhfp
Gm41361	0	1.59394	0.47	0.167	0	Glutamatergic 1	Gm41361
Ppm1l	0	0.96582	0.826	0.525	0	Glutamatergic 1	Ppm1l
Ephx4	0	1.51065	0.457	0.157	0	Glutamatergic 1	Ephx4
Fam131a	0	1.08605	0.554	0.254	0	Glutamatergic 1	Fam131a
Kctd1	0	1.07338	0.671	0.371	0	Glutamatergic 1	Kctd1
Gm48956	0	1.84287	0.407	0.108	0	Glutamatergic 1	Gm48956
Hook1	0	0.979322	0.617	0.319	0	Glutamatergic 1	Hook1
Cpeb1	0	0.879191	0.636	0.338	0	Glutamatergic 1	Cpeb1
Numb	0	0.539315	0.852	0.554	0	Glutamatergic 1	Numb
Gucy1b1	0	1.1489	0.54	0.243	0	Glutamatergic 1	Gucy1b1
Cdkl1	0	1.20385	0.528	0.231	0	Glutamatergic 1	Cdkl1
Gm48383	0	0.850315	0.689	0.392	0	Glutamatergic 1	Gm48383
Fbxo34	0	1.09875	0.585	0.289	0	Glutamatergic 1	Fbxo34
Cd34	0	2.74586	0.34	0.045	0	Glutamatergic 1	Cd34
Dlk2	0	1.93819	0.4	0.105	0	Glutamatergic 1	Dlk2
Mgll	0	0.877584	0.623	0.328	0	Glutamatergic 1	Mgll
Dmtn	0	1.08867	0.575	0.28	0	Glutamatergic 1	Dmtn
Gabra3	0	0.937823	0.535	0.241	0	Glutamatergic 1	Gabra3
Gm11418	0	0.809732	0.534	0.242	0	Glutamatergic 1	Gm11418
Cdkl5	0	0.712472	0.856	0.564	0	Glutamatergic 1	Cdkl5
Ltk	0	2.18762	0.376	0.085	0	Glutamatergic 1	Ltk
Tmem245	0	0.948477	0.575	0.284	0	Glutamatergic 1	Tmem245
Gm12064	0	0.978757	0.555	0.265	0	Glutamatergic 1	Gm12064
Pip5k1c	0	1.33647	0.477	0.187	0	Glutamatergic 1	Pip5k1c
Gm48530	0	4.4235	0.306	0.016	0	Glutamatergic 1	Gm48530
Gabrb2	0	0.643523	0.904	0.615	0	Glutamatergic 1	Gabrb2
Ica1	0	0.639337	0.874	0.586	0	Glutamatergic 1	Ica1
Arpp19	0	1.03325	0.513	0.225	0	Glutamatergic 1	Arpp19
Boc	0	2.99383	0.334	0.046	0	Glutamatergic 1	Boc
Mkln1os	0	1.20484	0.52	0.233	0	Glutamatergic 1	Mkln1os
Ranbp9	0	0.694826	0.804	0.517	0	Glutamatergic 1	Ranbp9
Greb1l	0	1.4103	0.497	0.21	0	Glutamatergic 1	Greb1l
Zdhhc6	0	1.15801	0.536	0.249	0	Glutamatergic 1	Zdhhc6
B230216N24Rik	0	2.0942	0.393	0.107	0	Glutamatergic 1	B230216N24Rik
Adgrb2	0	1.06897	0.53	0.244	0	Glutamatergic 1	Adgrb2
Sh3gl2	0	0.992866	0.96	0.674	0	Glutamatergic 1	Sh3gl2
Rnf112	0	1.00533	0.554	0.269	0	Glutamatergic 1	Rnf112
4930447C04Rik	0	1.2055	0.5	0.215	0	Glutamatergic 1	4930447C04Rik
Ttc7b	0	0.766296	0.869	0.584	0	Glutamatergic 1	Ttc7b
Syt13	0	1.32322	0.476	0.191	0	Glutamatergic 1	Syt13
Neurod6	0	1.73198	0.378	0.094	0	Glutamatergic 1	Neurod6
Zdhhc8	0	1.23528	0.504	0.22	0	Glutamatergic 1	Zdhhc8
Vipr1	0	2.15949	0.365	0.081	0	Glutamatergic 1	Vipr1
Lingo2	0	1.39757	0.983	0.7	0	Glutamatergic 1	Lingo2
Myo16	0	0.540002	0.534	0.251	0	Glutamatergic 1	Myo16
4930445B16Rik	0	1.04636	0.566	0.283	0	Glutamatergic 1	4930445B16Rik
Sobp	0	0.848395	0.928	0.646	0	Glutamatergic 1	Sobp
Gfra2	0	1.69538	0.429	0.147	0	Glutamatergic 1	Gfra2
Gm15155	0	0.950406	0.513	0.231	0	Glutamatergic 1	Gm15155
Sorcs3	0	1.10626	0.719	0.437	0	Glutamatergic 1	Sorcs3
Ppm1h	0	0.610726	0.818	0.536	0	Glutamatergic 1	Ppm1h
Per3	0	0.906757	0.551	0.27	0	Glutamatergic 1	Per3
Gm48003	0	0.976997	0.453	0.172	0	Glutamatergic 1	Gm48003
Plxna4	0	0.560637	0.942	0.661	0	Glutamatergic 1	Plxna4
Abcc8	0	1.58405	0.421	0.141	0	Glutamatergic 1	Abcc8
Nr2f1	0	1.86569	0.382	0.102	0	Glutamatergic 1	Nr2f1
Plec	0	1.22718	0.495	0.215	0	Glutamatergic 1	Plec
Vwa5b2	0	1.20574	0.474	0.194	0	Glutamatergic 1	Vwa5b2
Cdh10	0	0.916289	0.94	0.66	0	Glutamatergic 1	Cdh10
Ovol2	0	3.45643	0.31	0.031	0	Glutamatergic 1	Ovol2
Spock1	0	0.54157	0.969	0.69	0	Glutamatergic 1	Spock1
Cpne5	0	0.866968	0.453	0.174	0	Glutamatergic 1	Cpne5
Chn1	0	0.797341	0.952	0.673	0	Glutamatergic 1	Chn1
4930415C11Rik	0	1.02532	0.6	0.324	0	Glutamatergic 1	4930415C11Rik
Slc2a13	0	0.566651	0.832	0.556	0	Glutamatergic 1	Slc2a13
Gm21954	0	0.976192	0.533	0.258	0	Glutamatergic 1	Gm21954
5031415H12Rik	0	1.34708	0.443	0.168	0	Glutamatergic 1	5031415H12Rik
Gm17171	0	1.01736	0.472	0.197	0	Glutamatergic 1	Gm17171
Gm1976	0	0.964685	0.602	0.327	0	Glutamatergic 1	Gm1976
Gm44079	0	2.96901	0.312	0.038	0	Glutamatergic 1	Gm44079
Exd2	0	1.17803	0.491	0.217	0	Glutamatergic 1	Exd2
2900026A02Rik	0	1.27991	0.447	0.174	0	Glutamatergic 1	2900026A02Rik
Nxpe4	0	1.0818	0.62	0.347	0	Glutamatergic 1	Nxpe4
5730522E02Rik	0	0.607815	0.885	0.612	0	Glutamatergic 1	5730522E02Rik
Nectin3	0	2.1748	0.366	0.093	0	Glutamatergic 1	Nectin3
Cux2	0	1.87209	0.514	0.242	0	Glutamatergic 1	Cux2
Cacna1g	0	1.21195	0.432	0.16	0	Glutamatergic 1	Cacna1g
Trpc5	0	0.675683	0.463	0.191	0	Glutamatergic 1	Trpc5
Zfp804b	0	0.977226	0.542	0.271	0	Glutamatergic 1	Zfp804b
Nsun2	0	1.04983	0.516	0.246	0	Glutamatergic 1	Nsun2
Mef2c	0	1.76253	0.997	0.727	0	Glutamatergic 1	Mef2c
Sorbs2os	0	1.46653	0.95	0.68	0	Glutamatergic 1	Sorbs2os
Gm14372	0	1.31418	0.467	0.198	0	Glutamatergic 1	Gm14372
Pdk1	0	1.15975	0.458	0.19	0	Glutamatergic 1	Pdk1
Gm10419	0	1.12063	0.518	0.25	0	Glutamatergic 1	Gm10419
Vopp1	0	1.05018	0.509	0.241	0	Glutamatergic 1	Vopp1
Pgr	0	1.53741	0.43	0.162	0	Glutamatergic 1	Pgr
Arhgap42	0	1.64873	0.403	0.135	0	Glutamatergic 1	Arhgap42
Plk2	0	1.29997	0.433	0.166	0	Glutamatergic 1	Plk2
Cdyl2	0	1.12104	0.53	0.264	0	Glutamatergic 1	Cdyl2
Tmem63c	0	1.08834	0.51	0.244	0	Glutamatergic 1	Tmem63c
Cacna1e	0	0.497347	0.973	0.708	0	Glutamatergic 1	Cacna1e
9630028H03Rik	0	0.584675	0.863	0.598	0	Glutamatergic 1	9630028H03Rik
Pcsk2os1	0	1.53756	0.407	0.142	0	Glutamatergic 1	Pcsk2os1
Pgm2l1	0	1.17741	0.472	0.207	0	Glutamatergic 1	Pgm2l1
Itgbl1	0	1.02921	0.533	0.268	0	Glutamatergic 1	Itgbl1
Gm41505	0	1.13343	0.446	0.181	0	Glutamatergic 1	Gm41505
Gm26871	0	0.955596	0.892	0.628	0	Glutamatergic 1	Gm26871
Cckbr	0	2.39655	0.323	0.06	0	Glutamatergic 1	Cckbr
Sgcz	0	1.15604	0.951	0.688	0	Glutamatergic 1	Sgcz
Camk2a	0	1.42967	0.998	0.735	0	Glutamatergic 1	Camk2a
Ipcef1	0	0.948679	0.446	0.184	0	Glutamatergic 1	Ipcef1
Rab15	0	1.47129	0.413	0.151	0	Glutamatergic 1	Rab15
Prodh	0	1.53395	0.4	0.138	0	Glutamatergic 1	Prodh
Rims3	0	1.56	0.384	0.123	0	Glutamatergic 1	Rims3
A230006K03Rik	0	0.895245	0.825	0.564	0	Glutamatergic 1	A230006K03Rik
Efnb2	0	1.47661	0.391	0.13	0	Glutamatergic 1	Efnb2
Tnfrsf19	0	1.59318	0.374	0.113	0	Glutamatergic 1	Tnfrsf19
Kcnv1	0	2.73461	0.308	0.047	0	Glutamatergic 1	Kcnv1
Arhgap32	0	0.847955	0.912	0.652	0	Glutamatergic 1	Arhgap32
Etl4	0	0.724632	0.963	0.704	0	Glutamatergic 1	Etl4
Frrs1l	0	1.07981	0.496	0.237	0	Glutamatergic 1	Frrs1l
Gucy1a2	0	0.89755	0.941	0.682	0	Glutamatergic 1	Gucy1a2
Necab3	0	1.11536	0.427	0.17	0	Glutamatergic 1	Necab3
Cntn4	0	1.18099	0.959	0.702	0	Glutamatergic 1	Cntn4
2025-09-09	0	2.27225	0.325	0.068	0	Glutamatergic 1	2025-09-09
Cacna1i	0	1.20241	0.444	0.187	0	Glutamatergic 1	Cacna1i
Rgs11	0	1.19794	0.449	0.193	0	Glutamatergic 1	Rgs11
Vmn2r87	0	2.06176	0.344	0.089	0	Glutamatergic 1	Vmn2r87
Kcnmb4	0	1.28168	0.401	0.147	0	Glutamatergic 1	Kcnmb4
Nlk	0	1.2206	0.955	0.702	0	Glutamatergic 1	Nlk
Gm29530	0	2.00973	0.335	0.082	0	Glutamatergic 1	Gm29530
Asap1	0	0.852185	0.957	0.705	0	Glutamatergic 1	Asap1
Gm13601	0	4.18927	0.266	0.015	0	Glutamatergic 1	Gm13601
Csmd2	0	0.828706	0.959	0.708	0	Glutamatergic 1	Csmd2
Car7	0	1.70528	0.358	0.107	0	Glutamatergic 1	Car7
Gm27008	0	1.11435	0.428	0.178	0	Glutamatergic 1	Gm27008
Sipa1l1	0	0.67447	0.95	0.7	0	Glutamatergic 1	Sipa1l1
Efcab6	0	2.34377	0.314	0.064	0	Glutamatergic 1	Efcab6
Bmper	0	1.52049	0.363	0.114	0	Glutamatergic 1	Bmper
Rilpl1	0	1.19587	0.428	0.18	0	Glutamatergic 1	Rilpl1
Gpr26	0	2.07765	0.325	0.077	0	Glutamatergic 1	Gpr26
Ccbe1	0	2.38997	0.311	0.063	0	Glutamatergic 1	Ccbe1
Pcsk1	0	2.00094	0.336	0.09	0	Glutamatergic 1	Pcsk1
Cnih3	0	1.58196	0.374	0.128	0	Glutamatergic 1	Cnih3
Car4	0	2.99352	0.28	0.035	0	Glutamatergic 1	Car4
Cdk14	0	0.661486	0.955	0.71	0	Glutamatergic 1	Cdk14
Trim9	0	0.620958	0.926	0.681	0	Glutamatergic 1	Trim9
Kcnh7	0	1.68142	0.996	0.753	0	Glutamatergic 1	Kcnh7
Pak7	0	0.591709	0.962	0.719	0	Glutamatergic 1	Pak7
Syt17	0	1.77594	0.35	0.107	0	Glutamatergic 1	Syt17
Pacsin1	0	0.731915	0.945	0.702	0	Glutamatergic 1	Pacsin1
Chrm1	0	1.48816	0.369	0.126	0	Glutamatergic 1	Chrm1
Schip1	0	1.47244	0.983	0.741	0	Glutamatergic 1	Schip1
Dpp10	0	1.90984	0.997	0.757	0	Glutamatergic 1	Dpp10
Tom1l1	0	1.41255	0.366	0.126	0	Glutamatergic 1	Tom1l1
Pou6f2	0	1.6266	0.347	0.109	0	Glutamatergic 1	Pou6f2
Rnf144b	0	1.23309	0.357	0.119	0	Glutamatergic 1	Rnf144b
Gm50304	0	1.93488	0.335	0.098	0	Glutamatergic 1	Gm50304
Klhl29	0	0.651148	0.914	0.677	0	Glutamatergic 1	Klhl29
Rspo2	0	2.85798	0.281	0.045	0	Glutamatergic 1	Rspo2
C030017B01Rik	0	1.75474	0.333	0.097	0	Glutamatergic 1	C030017B01Rik
Ryr2	0	1.13063	0.998	0.762	0	Glutamatergic 1	Ryr2
St8sia5	0	1.15844	0.408	0.172	0	Glutamatergic 1	St8sia5
Tmem132b	0	0.544221	0.942	0.708	0	Glutamatergic 1	Tmem132b
Hs6st3	0	1.28966	0.836	0.603	0	Glutamatergic 1	Hs6st3
Rorb	0	2.07582	0.355	0.122	0	Glutamatergic 1	Rorb
Gm48006	0	0.959255	0.382	0.15	0	Glutamatergic 1	Gm48006
Syn2	0	0.716989	0.94	0.708	0	Glutamatergic 1	Syn2
Ly6e	0	1.49825	0.333	0.102	0	Glutamatergic 1	Ly6e
Tmem232	0	2.70691	0.28	0.049	0	Glutamatergic 1	Tmem232
Ccsap	0	1.23578	0.388	0.158	0	Glutamatergic 1	Ccsap
Adrb1	0	1.77797	0.321	0.092	0	Glutamatergic 1	Adrb1
Pcdh15	0	0.864506	0.813	0.584	0	Glutamatergic 1	Pcdh15
Agbl4	0	1.10795	0.978	0.75	0	Glutamatergic 1	Agbl4
Cacna2d1	0	1.15625	0.996	0.768	0	Glutamatergic 1	Cacna2d1
Kcnk4	0	2.89589	0.261	0.035	0	Glutamatergic 1	Kcnk4
Rasgef1c	0	2.09368	0.294	0.068	0	Glutamatergic 1	Rasgef1c
Scn2a	0	0.622722	0.942	0.717	0	Glutamatergic 1	Scn2a
Mrtfb	0	0.607619	0.953	0.728	0	Glutamatergic 1	Mrtfb
Vxn	0	0.953268	0.349	0.125	0	Glutamatergic 1	Vxn
Kcnb2	0	0.803092	0.952	0.728	0	Glutamatergic 1	Kcnb2
Nol4	0	0.719105	0.89	0.666	0	Glutamatergic 1	Nol4
Ldlrad4	0	0.599442	0.964	0.74	0	Glutamatergic 1	Ldlrad4
Gm43445	0	2.52605	0.269	0.046	0	Glutamatergic 1	Gm43445
Nrg1	0	1.42869	0.998	0.775	0	Glutamatergic 1	Nrg1
Tmem200a	0	1.27811	0.335	0.113	0	Glutamatergic 1	Tmem200a
Tnr	0	0.478037	0.942	0.721	0	Glutamatergic 1	Tnr
Ext1	0	1.00562	0.976	0.755	0	Glutamatergic 1	Ext1
Rbm24	0	1.38104	0.357	0.137	0	Glutamatergic 1	Rbm24
Lamp5	0	1.99622	0.295	0.076	0	Glutamatergic 1	Lamp5
Gm20642	0	0.875021	0.996	0.778	0	Glutamatergic 1	Gm20642
Scn8a	0	0.685275	0.948	0.73	0	Glutamatergic 1	Scn8a
Dact2	0	2.29906	0.272	0.057	0	Glutamatergic 1	Dact2
Smpd4	0	1.34621	0.352	0.137	0	Glutamatergic 1	Smpd4
Psd3	0	0.59431	0.929	0.715	0	Glutamatergic 1	Psd3
Armc2	0	1.40725	0.339	0.125	0	Glutamatergic 1	Armc2
Trpm4	0	1.87417	0.294	0.08	0	Glutamatergic 1	Trpm4
Nrg3os	0	0.93179	0.997	0.783	0	Glutamatergic 1	Nrg3os
Cfap54	0	1.33594	0.343	0.13	0	Glutamatergic 1	Cfap54
Rbfox3	0	1.01595	0.984	0.771	0	Glutamatergic 1	Rbfox3
L3mbtl1	0	1.47435	0.332	0.12	0	Glutamatergic 1	L3mbtl1
Gm14636	0	1.76266	0.304	0.092	0	Glutamatergic 1	Gm14636
Palmd	0	1.82575	0.273	0.062	0	Glutamatergic 1	Palmd
Gm28175	0	1.57933	0.298	0.087	0	Glutamatergic 1	Gm28175
Rapgef4	0	0.505104	0.953	0.742	0	Glutamatergic 1	Rapgef4
Anxa11	0	1.64013	0.286	0.076	0	Glutamatergic 1	Anxa11
Gm15738	0	0.622373	0.957	0.747	0	Glutamatergic 1	Gm15738
Mmp16	0	0.550949	0.919	0.71	0	Glutamatergic 1	Mmp16
Dusp14	0	1.94111	0.28	0.071	0	Glutamatergic 1	Dusp14
Prkg1	0	0.539956	0.896	0.687	0	Glutamatergic 1	Prkg1
Dlgap2	0	1.02936	0.999	0.791	0	Glutamatergic 1	Dlgap2
Socs2	0	1.37385	0.329	0.122	0	Glutamatergic 1	Socs2
Pip4k2c	0	1.40054	0.321	0.114	0	Glutamatergic 1	Pip4k2c
Kcnh4	0	2.04636	0.267	0.06	0	Glutamatergic 1	Kcnh4
Neurod2	0	1.64645	0.289	0.083	0	Glutamatergic 1	Neurod2
Vwa3a	0	2.21932	0.258	0.053	0	Glutamatergic 1	Vwa3a
Siae	0	1.94829	0.283	0.078	0	Glutamatergic 1	Siae
Gls	0	0.618904	0.941	0.737	0	Glutamatergic 1	Gls
Unc80	0	0.603747	0.969	0.765	0	Glutamatergic 1	Unc80
Nedd4l	0	0.627975	0.966	0.762	0	Glutamatergic 1	Nedd4l
Gm43190	0	2.0949	0.267	0.064	0	Glutamatergic 1	Gm43190
Slc26a8	0	1.77479	0.292	0.089	0	Glutamatergic 1	Slc26a8
Kctd16	0	1.40267	0.988	0.785	0	Glutamatergic 1	Kctd16
Atrnl1	0	0.507507	0.948	0.745	0	Glutamatergic 1	Atrnl1
Tmem9	0	1.70755	0.303	0.101	0	Glutamatergic 1	Tmem9
Pcsk2	0	1.53183	0.998	0.796	0	Glutamatergic 1	Pcsk2
Dlg1	0	0.595809	0.971	0.77	0	Glutamatergic 1	Dlg1
Atad2	0	1.71611	0.274	0.075	0	Glutamatergic 1	Atad2
Tmem145	0	1.6596	0.295	0.096	0	Glutamatergic 1	Tmem145
Brinp1	0	1.08177	0.973	0.774	0	Glutamatergic 1	Brinp1
Arpp21	0	1.52691	1	0.803	0	Glutamatergic 1	Arpp21
Zbtb46	0	1.54109	0.29	0.095	0	Glutamatergic 1	Zbtb46
Acsl5	0	1.60116	0.287	0.092	0	Glutamatergic 1	Acsl5
Slc4a10	0	0.672883	0.954	0.761	0	Glutamatergic 1	Slc4a10
Otud3	0	1.56473	0.286	0.094	0	Glutamatergic 1	Otud3
Mical3	0	0.679786	0.936	0.745	0	Glutamatergic 1	Mical3
Tenm4	0	0.922407	0.997	0.806	0	Glutamatergic 1	Tenm4
Prickle1	0	0.761634	0.986	0.795	0	Glutamatergic 1	Prickle1
4921539H07Rik	0	0.840967	0.255	0.065	0	Glutamatergic 1	4921539H07Rik
Tspan17	0	1.56277	0.274	0.085	0	Glutamatergic 1	Tspan17
Kcnip4	0	1.59533	0.996	0.807	0	Glutamatergic 1	Kcnip4
Nrcam	0	1.1035	0.995	0.807	0	Glutamatergic 1	Nrcam
Ntm	0	1.28665	0.998	0.812	0	Glutamatergic 1	Ntm
Grin2a	0	0.983316	0.999	0.814	0	Glutamatergic 1	Grin2a
Lrrc6	0	1.85235	0.256	0.071	0	Glutamatergic 1	Lrrc6
Rspo3	0	1.47378	0.271	0.087	0	Glutamatergic 1	Rspo3
Prss12	0	1.48076	0.267	0.084	0	Glutamatergic 1	Prss12
Pradc1	0	1.51619	0.269	0.087	0	Glutamatergic 1	Pradc1
Gm19410	0	1.20297	0.258	0.077	0	Glutamatergic 1	Gm19410
Klf10	0	1.69577	0.254	0.074	0	Glutamatergic 1	Klf10
Sorbs2	0	1.31717	0.981	0.802	0	Glutamatergic 1	Sorbs2
Grin1	0	0.676141	0.988	0.81	0	Glutamatergic 1	Grin1
Hivep3	0	0.573083	0.931	0.756	0	Glutamatergic 1	Hivep3
Phactr1	0	0.823534	1	0.825	0	Glutamatergic 1	Phactr1
Cntn5	0	0.491149	0.881	0.708	0	Glutamatergic 1	Cntn5
Cdr1os	0	0.5073	0.973	0.806	0	Glutamatergic 1	Cdr1os
Ppp2r2b	0	0.661315	0.992	0.828	0	Glutamatergic 1	Ppp2r2b
Stxbp5l	0	0.473228	0.987	0.826	0	Glutamatergic 1	Stxbp5l
Rgs7	0	1.26748	0.988	0.832	0	Glutamatergic 1	Rgs7
Ralyl	0	1.14834	0.997	0.842	0	Glutamatergic 1	Ralyl
Pde10a	0	0.274531	0.976	0.824	0	Glutamatergic 1	Pde10a
Rims1	0	1.01737	0.999	0.848	0	Glutamatergic 1	Rims1
Mapk10	0	0.998422	0.996	0.845	0	Glutamatergic 1	Mapk10
Lrfn5	0	1.13713	0.996	0.846	0	Glutamatergic 1	Lrfn5
Samd12	0	0.894416	0.987	0.837	0	Glutamatergic 1	Samd12
Plcb1	0	0.528206	0.998	0.851	0	Glutamatergic 1	Plcb1
Atp2b2	0	0.822676	0.975	0.828	0	Glutamatergic 1	Atp2b2
Ntrk2	0	0.586384	0.969	0.823	0	Glutamatergic 1	Ntrk2
Oxr1	0	0.709053	0.983	0.838	0	Glutamatergic 1	Oxr1
Aopep	0	0.761979	0.965	0.821	0	Glutamatergic 1	Aopep
Gria4	0	0.728361	0.987	0.848	0	Glutamatergic 1	Gria4
Gpr158	0	0.859116	0.963	0.826	0	Glutamatergic 1	Gpr158
Nrg3	0	0.95209	1	0.868	0	Glutamatergic 1	Nrg3
Celf2	0	1.31233	1	0.869	0	Glutamatergic 1	Celf2
Cacnb4	0	0.72246	0.991	0.86	0	Glutamatergic 1	Cacnb4
R3hdm2	0	0.640046	0.959	0.828	0	Glutamatergic 1	R3hdm2
Asic2	0	0.651385	0.997	0.866	0	Glutamatergic 1	Asic2
Kalrn	0	1.4003	1	0.875	0	Glutamatergic 1	Kalrn
Celf4	0	0.583349	0.947	0.824	0	Glutamatergic 1	Celf4
Ptprd	0	1.61328	1	0.878	0	Glutamatergic 1	Ptprd
Rasal2	0	0.601437	0.982	0.862	0	Glutamatergic 1	Rasal2
Gria3	0	0.798387	0.908	0.79	0	Glutamatergic 1	Gria3
Sntg1	0	0.696786	0.995	0.879	0	Glutamatergic 1	Sntg1
Akt3	0	0.56763	0.972	0.86	0	Glutamatergic 1	Akt3
Grin2b	0	0.727196	0.999	0.89	0	Glutamatergic 1	Grin2b
Nptn	0	0.605478	0.989	0.882	0	Glutamatergic 1	Nptn
Erc2	0	1.00882	0.998	0.891	0	Glutamatergic 1	Erc2
Lrrtm4	0	0.701986	0.94	0.836	0	Glutamatergic 1	Lrrtm4
Dmd	0	1.02045	0.996	0.893	0	Glutamatergic 1	Dmd
Grm7	0	0.7745	0.999	0.897	0	Glutamatergic 1	Grm7
Lrrc7	0	0.494039	0.999	0.898	0	Glutamatergic 1	Lrrc7
Snap25	0	0.901409	1	0.901	0	Glutamatergic 1	Snap25
Cacna1a	0	0.71587	0.998	0.901	0	Glutamatergic 1	Cacna1a
Dclk1	0	0.858113	0.997	0.901	0	Glutamatergic 1	Dclk1
Hivep2	0	0.71747	0.993	0.902	0	Glutamatergic 1	Hivep2
Syt1	0	1.18143	1	0.912	0	Glutamatergic 1	Syt1
Tenm2	0	1.25421	0.994	0.908	0	Glutamatergic 1	Tenm2
Kcnma1	0	0.888744	1	0.918	0	Glutamatergic 1	Kcnma1
Cadps	0	0.697349	0.999	0.92	0	Glutamatergic 1	Cadps
Rims2	0	0.471237	0.996	0.917	0	Glutamatergic 1	Rims2
Csmd1	0	1.12416	1	0.922	0	Glutamatergic 1	Csmd1
Dlgap1	0	0.383306	1	0.922	0	Glutamatergic 1	Dlgap1
Large1	0	0.533775	0.988	0.911	0	Glutamatergic 1	Large1
Nav3	0	1.22092	1	0.928	0	Glutamatergic 1	Nav3
Lrrc4c	0	0.807522	0.997	0.929	0	Glutamatergic 1	Lrrc4c
Fgf12	0	0.54439	0.998	0.93	0	Glutamatergic 1	Fgf12
R3hdm1	0	1.53729	1	0.933	0	Glutamatergic 1	R3hdm1
Fgf14	0	0.840958	0.999	0.934	0	Glutamatergic 1	Fgf14
Nlgn1	0	0.833389	0.991	0.927	0	Glutamatergic 1	Nlgn1
Opcml	0	0.895654	1	0.942	0	Glutamatergic 1	Opcml
Nrxn1	0	0.963191	1	0.948	0	Glutamatergic 1	Nrxn1
Snhg11	0	0.654893	1	0.951	0	Glutamatergic 1	Snhg11
Dock3	0	0.466733	0.996	0.948	0	Glutamatergic 1	Dock3
Adgrb3	0	0.546931	1	0.956	0	Glutamatergic 1	Adgrb3
Meg3	0	0.537576	0.998	0.961	0	Glutamatergic 1	Meg3
Strbp	0	0.38218	1	0.983	0	Glutamatergic 1	Strbp
Cadm2	0	0.363202	1	0.985	0	Glutamatergic 1	Cadm2
Dlg2	0	0.525548	1	0.99	0	Glutamatergic 1	Dlg2
Pi4ka	7.29649e-308	0.552174	0.953	0.807	1.67184e-303	Glutamatergic 1	Pi4ka
Pde4d	9.27713e-308	0.329101	0.99	0.872	2.12567e-303	Glutamatergic 1	Pde4d
Gm26652	1.65682e-307	1.55812	0.281	0.097	3.79626e-303	Glutamatergic 1	Gm26652
Megf9	1.93118e-306	0.871591	0.614	0.327	4.4249e-302	Glutamatergic 1	Megf9
Ndrg3	1.97989e-306	0.735581	0.776	0.479	4.53652e-302	Glutamatergic 1	Ndrg3
Gm28905	2.62063e-305	0.701992	0.552	0.262	6.00465e-301	Glutamatergic 1	Gm28905
Ndst3	4.01872e-305	1.07239	0.481	0.229	9.20809e-301	Glutamatergic 1	Ndst3
Ksr2	5.81795e-305	0.571145	0.93	0.711	1.33307e-300	Glutamatergic 1	Ksr2
Ncald	2.3868e-303	0.630074	0.862	0.597	5.46887e-299	Glutamatergic 1	Ncald
Speg	7.77624e-303	0.991126	0.517	0.254	1.78177e-298	Glutamatergic 1	Speg
Uggt2	1.45446e-302	0.782416	0.695	0.396	3.3326e-298	Glutamatergic 1	Uggt2
Dmxl2	2.9172e-302	0.698784	0.814	0.531	6.68417e-298	Glutamatergic 1	Dmxl2
Hs3st2	6.89507e-302	1.03302	0.379	0.153	1.57987e-297	Glutamatergic 1	Hs3st2
Camk2g	6.90844e-302	0.709444	0.659	0.357	1.58293e-297	Glutamatergic 1	Camk2g
Atxn1	1.14271e-301	0.444398	0.994	0.911	2.61828e-297	Glutamatergic 1	Atxn1
Gucy1a1	1.06435e-300	1.18062	0.333	0.126	2.43875e-296	Glutamatergic 1	Gucy1a1
Tmem44	1.54286e-299	1.22004	0.301	0.107	3.53516e-295	Glutamatergic 1	Tmem44
Unc5a	1.9142e-299	1.33396	0.342	0.135	4.386e-295	Glutamatergic 1	Unc5a
Gpm6a	2.03035e-299	0.495869	0.965	0.817	4.65214e-295	Glutamatergic 1	Gpm6a
Setbp1	2.24615e-299	0.537283	0.954	0.839	5.14659e-295	Glutamatergic 1	Setbp1
Fyb2	3.32956e-299	1.43845	0.281	0.097	7.62902e-295	Glutamatergic 1	Fyb2
Vps37b	5.20247e-299	1.12179	0.378	0.154	1.19204e-294	Glutamatergic 1	Vps37b
Fntb	6.55429e-299	0.876074	0.607	0.326	1.50178e-294	Glutamatergic 1	Fntb
Drp2	6.23902e-298	1.31318	0.363	0.149	1.42955e-293	Glutamatergic 1	Drp2
Sez6l	1.06924e-297	0.557154	0.773	0.425	2.44996e-293	Glutamatergic 1	Sez6l
Map2k6	2.8887e-297	0.882797	0.535	0.264	6.61887e-293	Glutamatergic 1	Map2k6
1700024B18Rik	3.92914e-297	0.764227	0.668	0.372	9.00283e-293	Glutamatergic 1	1700024B18Rik
Gm47523	4.74742e-297	1.1996	0.398	0.172	1.08778e-292	Glutamatergic 1	Gm47523
2025-03-02	3.40991e-296	1.35677	0.287	0.1	7.81313e-292	Glutamatergic 1	2025-03-02
Kcnq3	2.09635e-295	0.512195	0.98	0.865	4.80336e-291	Glutamatergic 1	Kcnq3
Msrb3	4.64448e-295	1.29914	0.332	0.128	1.06419e-290	Glutamatergic 1	Msrb3
Arntl	7.21869e-295	1.01318	0.498	0.242	1.65402e-290	Glutamatergic 1	Arntl
Dtx4	3.43766e-293	1.24996	0.274	0.092	7.87671e-289	Glutamatergic 1	Dtx4
Il34	4.45072e-293	1.31126	0.281	0.098	1.01979e-288	Glutamatergic 1	Il34
Ptprs	2.8114e-292	0.599114	0.875	0.606	6.44175e-288	Glutamatergic 1	Ptprs
Gm16105	1.80272e-291	0.873266	0.58	0.305	4.13057e-287	Glutamatergic 1	Gm16105
Rapgefl1	7.0012e-291	1.07789	0.445	0.206	1.60419e-286	Glutamatergic 1	Rapgefl1
Creg2	1.19847e-290	1.36345	0.305	0.113	2.74606e-286	Glutamatergic 1	Creg2
Lpcat4	1.89279e-290	1.42177	0.305	0.114	4.33694e-286	Glutamatergic 1	Lpcat4
Cabyr	9.65314e-290	1.29482	0.301	0.109	2.21182e-285	Glutamatergic 1	Cabyr
Gm44643	1.85897e-288	1.25229	0.365	0.152	4.25945e-284	Glutamatergic 1	Gm44643
Chchd6	5.20128e-288	0.869447	0.613	0.339	1.19177e-283	Glutamatergic 1	Chchd6
Madd	7.11588e-288	0.80339	0.646	0.362	1.63046e-283	Glutamatergic 1	Madd
Zmiz1os1	2.01516e-287	1.11139	0.413	0.182	4.61734e-283	Glutamatergic 1	Zmiz1os1
Ajap1	3.07642e-287	1.04282	0.436	0.198	7.04899e-283	Glutamatergic 1	Ajap1
Gm45645	4.15585e-287	1.1273	0.429	0.197	9.5223e-283	Glutamatergic 1	Gm45645
Gm40841	1.78201e-286	0.760801	0.672	0.38	4.08313e-282	Glutamatergic 1	Gm40841
Pcdh7	1.78517e-286	0.664101	0.883	0.772	4.09036e-282	Glutamatergic 1	Pcdh7
Mcf2l	2.14045e-286	0.798366	0.642	0.359	4.90442e-282	Glutamatergic 1	Mcf2l
Gm19461	7.49492e-286	1.18046	0.413	0.187	1.71731e-281	Glutamatergic 1	Gm19461
Gm5149	1.42237e-285	1.41694	0.291	0.106	3.25908e-281	Glutamatergic 1	Gm5149
Shc2	1.62317e-285	1.17561	0.41	0.185	3.71916e-281	Glutamatergic 1	Shc2
Chrd	3.70998e-285	1.42865	0.28	0.099	8.50067e-281	Glutamatergic 1	Chrd
Wnk2	5.66397e-285	0.617532	0.808	0.51	1.29778e-280	Glutamatergic 1	Wnk2
Gm29514	1.73556e-284	1.25728	0.353	0.145	3.9767e-280	Glutamatergic 1	Gm29514
Mcc	2.24298e-284	0.841709	0.442	0.201	5.13934e-280	Glutamatergic 1	Mcc
Il1rapl1	2.16828e-283	0.413132	0.997	0.958	4.96819e-279	Glutamatergic 1	Il1rapl1
Adamts17	2.31224e-281	0.664117	0.489	0.228	5.29803e-277	Glutamatergic 1	Adamts17
Gtdc1	4.38818e-281	0.573468	0.851	0.597	1.00546e-276	Glutamatergic 1	Gtdc1
Larp1b	4.45378e-281	0.895746	0.517	0.256	1.0205e-276	Glutamatergic 1	Larp1b
3110039M20Rik	5.31638e-281	1.13022	0.4	0.176	1.21814e-276	Glutamatergic 1	3110039M20Rik
Sh3rf3	5.34667e-281	0.446175	0.773	0.44	1.22508e-276	Glutamatergic 1	Sh3rf3
1700109K24Rik	2.64138e-280	0.751562	0.711	0.431	6.05219e-276	Glutamatergic 1	1700109K24Rik
Afap1l1	1.43862e-279	1.00222	0.255	0.081	3.29632e-275	Glutamatergic 1	Afap1l1
Map9	2.44197e-278	1.22935	0.357	0.149	5.59528e-274	Glutamatergic 1	Map9
Hs2st1	4.66195e-278	0.714182	0.712	0.422	1.06819e-273	Glutamatergic 1	Hs2st1
Cacng2	8.9072e-278	0.78403	0.584	0.305	2.04091e-273	Glutamatergic 1	Cacng2
Sestd1	1.09272e-277	0.924546	0.524	0.267	2.50375e-273	Glutamatergic 1	Sestd1
Rasal1	2.72374e-277	1.06107	0.345	0.137	6.2409e-273	Glutamatergic 1	Rasal1
Macrod2	4.85491e-277	0.388033	0.998	0.954	1.1124e-272	Glutamatergic 1	Macrod2
Nfix	4.31545e-276	0.586878	0.661	0.335	9.88799e-272	Glutamatergic 1	Nfix
Gm11844	1.07119e-275	1.31278	0.26	0.089	2.45441e-271	Glutamatergic 1	Gm11844
Chd5	4.21484e-275	0.837993	0.589	0.317	9.65747e-271	Glutamatergic 1	Chd5
Zfp46	1.25848e-274	1.11937	0.383	0.165	2.88355e-270	Glutamatergic 1	Zfp46
Adgrl3	2.58055e-274	0.448223	0.998	0.941	5.91282e-270	Glutamatergic 1	Adgrl3
Rtn4rl1	1.07608e-273	0.866388	0.448	0.206	2.46563e-269	Glutamatergic 1	Rtn4rl1
Osbpl3	1.95233e-273	0.760804	0.544	0.278	4.47337e-269	Glutamatergic 1	Osbpl3
Gm41764	4.67713e-273	1.00653	0.39	0.169	1.07167e-268	Glutamatergic 1	Gm41764
Ptprn2	1.19768e-272	0.426415	0.995	0.876	2.74425e-268	Glutamatergic 1	Ptprn2
Ppp2r2c	4.88553e-272	0.736411	0.693	0.409	1.11942e-267	Glutamatergic 1	Ppp2r2c
Tpd52	7.47449e-272	0.767357	0.523	0.256	1.71263e-267	Glutamatergic 1	Tpd52
5330417C22Rik	2.00157e-271	0.667711	0.696	0.398	4.58619e-267	Glutamatergic 1	5330417C22Rik
Taf7l	2.37957e-271	1.40383	0.291	0.11	5.4523e-267	Glutamatergic 1	Taf7l
Ptgis	3.73258e-271	1.51233	0.263	0.093	8.55246e-267	Glutamatergic 1	Ptgis
Tmem178b	4.23716e-271	0.38773	0.982	0.878	9.7086e-267	Glutamatergic 1	Tmem178b
Ptk2	1.17476e-270	0.388808	0.981	0.871	2.69172e-266	Glutamatergic 1	Ptk2
1700016P03Rik	7.81916e-270	1.42724	0.273	0.099	1.7916e-265	Glutamatergic 1	1700016P03Rik
Slc23a2	7.98984e-270	0.664092	0.748	0.463	1.83071e-265	Glutamatergic 1	Slc23a2
Timp4	1.06738e-269	0.967367	0.481	0.238	2.44569e-265	Glutamatergic 1	Timp4
Csrnp3	2.23803e-269	0.520986	0.925	0.736	5.128e-265	Glutamatergic 1	Csrnp3
Dbn1	2.47087e-268	0.787069	0.598	0.326	5.66151e-264	Glutamatergic 1	Dbn1
Gm32250	3.67684e-268	0.664942	0.802	0.525	8.42473e-264	Glutamatergic 1	Gm32250
Coro2a	4.23995e-268	1.14261	0.316	0.122	9.71501e-264	Glutamatergic 1	Coro2a
Pdp1	4.36004e-268	1.26383	0.293	0.11	9.99016e-264	Glutamatergic 1	Pdp1
Negr1	5.34351e-268	0.604515	0.989	0.942	1.22436e-263	Glutamatergic 1	Negr1
Sema4a	1.14404e-267	1.34171	0.285	0.105	2.62133e-263	Glutamatergic 1	Sema4a
Arsb	2.55054e-267	0.607524	0.693	0.4	5.84404e-263	Glutamatergic 1	Arsb
Dok5	5.82206e-266	1.06934	0.41	0.189	1.33401e-261	Glutamatergic 1	Dok5
Ociad2	9.37471e-266	0.985617	0.472	0.233	2.14803e-261	Glutamatergic 1	Ociad2
Gm26658	1.43228e-265	1.1071	0.328	0.132	3.28178e-261	Glutamatergic 1	Gm26658
Gm15336	1.64142e-264	0.862736	0.508	0.256	3.76098e-260	Glutamatergic 1	Gm15336
Nphp4	1.06687e-263	1.08446	0.422	0.199	2.44452e-259	Glutamatergic 1	Nphp4
Tyro3	1.46945e-263	0.961128	0.363	0.149	3.36696e-259	Glutamatergic 1	Tyro3
Srrm4	1.55938e-263	0.40784	0.789	0.46	3.57301e-259	Glutamatergic 1	Srrm4
Gm12216	1.73915e-263	1.18402	0.28	0.101	3.98491e-259	Glutamatergic 1	Gm12216
Zbtb16	8.64213e-263	0.509383	0.713	0.383	1.98017e-258	Glutamatergic 1	Zbtb16
Mal2	1.20531e-262	1.46302	0.257	0.091	2.76173e-258	Glutamatergic 1	Mal2
Gm15083	3.70618e-262	1.13537	0.423	0.203	8.49198e-258	Glutamatergic 1	Gm15083
Cds1	6.99856e-262	1.01695	0.409	0.186	1.60358e-257	Glutamatergic 1	Cds1
Pla2g4e	4.46495e-261	1.26784	0.352	0.152	1.02305e-256	Glutamatergic 1	Pla2g4e
Deptor	1.85468e-259	1.48518	0.315	0.13	4.24962e-255	Glutamatergic 1	Deptor
Ctps2	3.21871e-259	0.835315	0.535	0.277	7.37504e-255	Glutamatergic 1	Ctps2
Gm36975	1.13359e-258	0.501028	0.941	0.82	2.59739e-254	Glutamatergic 1	Gm36975
Mir124a-1hg	2.01002e-258	0.505272	0.915	0.705	4.60555e-254	Glutamatergic 1	Mir124a-1hg
Nr3c1	2.05825e-258	0.63333	0.708	0.411	4.71607e-254	Glutamatergic 1	Nr3c1
Slc20a1	4.37178e-258	1.15799	0.355	0.152	1.0017e-253	Glutamatergic 1	Slc20a1
Ttll11	1.09112e-256	0.674937	0.729	0.447	2.50008e-252	Glutamatergic 1	Ttll11
4930545L23Rik	2.05928e-256	0.74442	0.557	0.293	4.71842e-252	Glutamatergic 1	4930545L23Rik
Fmn2	1.13959e-255	0.478572	0.912	0.707	2.61114e-251	Glutamatergic 1	Fmn2
Rprml	1.48711e-255	1.34552	0.266	0.096	3.40741e-251	Glutamatergic 1	Rprml
Neurl1a	2.06477e-253	0.96351	0.453	0.221	4.731e-249	Glutamatergic 1	Neurl1a
Ankrd27	3.169e-252	1.05496	0.387	0.174	7.26112e-248	Glutamatergic 1	Ankrd27
Ptprr	4.67211e-252	0.683693	0.632	0.356	1.07052e-247	Glutamatergic 1	Ptprr
Gm38251	5.83794e-252	0.917584	0.502	0.261	1.33765e-247	Glutamatergic 1	Gm38251
Tmem191c	1.17154e-251	0.717817	0.68	0.402	2.68435e-247	Glutamatergic 1	Tmem191c
Myo1b	2.25245e-251	0.9438	0.338	0.138	5.16104e-247	Glutamatergic 1	Myo1b
1500035N22Rik	3.78106e-251	1.14069	0.361	0.159	8.66355e-247	Glutamatergic 1	1500035N22Rik
Arl15	1.16771e-250	0.50036	0.881	0.668	2.67558e-246	Glutamatergic 1	Arl15
Rian	4.43299e-250	0.391941	0.982	0.807	1.01573e-245	Glutamatergic 1	Rian
Tspan5	1.78382e-249	0.523892	0.925	0.767	4.08727e-245	Glutamatergic 1	Tspan5
Ppfia3	2.25633e-249	0.984194	0.455	0.227	5.16992e-245	Glutamatergic 1	Ppfia3
Fxyd7	9.61447e-249	1.35142	0.256	0.092	2.20296e-244	Glutamatergic 1	Fxyd7
Nuak1	1.93523e-248	0.878748	0.399	0.18	4.4342e-244	Glutamatergic 1	Nuak1
Ablim2	3.2672e-248	0.473941	0.816	0.529	7.48614e-244	Glutamatergic 1	Ablim2
Astn1	6.43763e-248	0.480579	0.917	0.726	1.47505e-243	Glutamatergic 1	Astn1
Rnf169	6.66147e-248	0.574656	0.815	0.553	1.52634e-243	Glutamatergic 1	Rnf169
Phka2	9.10107e-248	0.823438	0.544	0.292	2.08533e-243	Glutamatergic 1	Phka2
Csmd2os	1.32648e-247	0.976147	0.403	0.186	3.03937e-243	Glutamatergic 1	Csmd2os
Stum	1.36194e-247	1.0948	0.32	0.13	3.12062e-243	Glutamatergic 1	Stum
Srgap3	1.7426e-247	0.428533	0.957	0.756	3.99282e-243	Glutamatergic 1	Srgap3
Sgtb	2.24475e-247	1.19212	0.334	0.141	5.14339e-243	Glutamatergic 1	Sgtb
Ahi1	3.09459e-247	0.39042	0.991	0.912	7.09063e-243	Glutamatergic 1	Ahi1
Mmp17	1.1417e-246	1.17125	0.332	0.14	2.61597e-242	Glutamatergic 1	Mmp17
Trpv2	1.71135e-246	1.26721	0.267	0.099	3.92122e-242	Glutamatergic 1	Trpv2
Ift88	2.06672e-246	0.782962	0.586	0.326	4.73548e-242	Glutamatergic 1	Ift88
Tle2	3.26492e-246	1.19345	0.274	0.102	7.48092e-242	Glutamatergic 1	Tle2
C130071C03Rik	8.43302e-246	0.467525	0.901	0.683	1.93226e-241	Glutamatergic 1	C130071C03Rik
Scai	2.84865e-245	0.522614	0.857	0.607	6.52712e-241	Glutamatergic 1	Scai
Cdc25b	3.22469e-245	1.40528	0.268	0.102	7.38873e-241	Glutamatergic 1	Cdc25b
Plxna4os3	1.16247e-244	0.783778	0.47	0.232	2.66357e-240	Glutamatergic 1	Plxna4os3
Osbpl6	5.92622e-244	0.49661	0.879	0.616	1.35788e-239	Glutamatergic 1	Osbpl6
Lzts3	6.40774e-244	1.08006	0.353	0.153	1.46821e-239	Glutamatergic 1	Lzts3
Gm11417	1.46228e-243	0.865568	0.499	0.257	3.35053e-239	Glutamatergic 1	Gm11417
Nova2	5.4686e-243	0.765387	0.605	0.345	1.25302e-238	Glutamatergic 1	Nova2
Man1a2	2.12486e-242	0.658118	0.705	0.433	4.8687e-238	Glutamatergic 1	Man1a2
Chsy3	3.51956e-242	0.459717	0.818	0.589	8.06437e-238	Glutamatergic 1	Chsy3
Kif5c	5.04851e-242	0.588196	0.799	0.509	1.15676e-237	Glutamatergic 1	Kif5c
Gm4876	4.51242e-241	0.484452	0.301	0.116	1.03393e-236	Glutamatergic 1	Gm4876
Rhobtb2	2.13286e-240	0.907074	0.471	0.239	4.88703e-236	Glutamatergic 1	Rhobtb2
Sh3rf1	1.25123e-239	0.682895	0.523	0.268	2.86694e-235	Glutamatergic 1	Sh3rf1
Nos1ap	1.49244e-239	0.43054	0.819	0.541	3.41963e-235	Glutamatergic 1	Nos1ap
Gm14330	2.49318e-239	0.791007	0.536	0.288	5.71263e-235	Glutamatergic 1	Gm14330
Actn1	3.7632e-239	0.893127	0.48	0.248	8.62263e-235	Glutamatergic 1	Actn1
Pou2f2	2.36671e-238	0.614013	0.516	0.267	5.42284e-234	Glutamatergic 1	Pou2f2
Cpne8	2.88561e-238	0.800579	0.428	0.206	6.61179e-234	Glutamatergic 1	Cpne8
Fbxo41	3.81349e-238	0.94981	0.463	0.237	8.73784e-234	Glutamatergic 1	Fbxo41
Macrod1	7.77178e-238	0.658913	0.683	0.408	1.78075e-233	Glutamatergic 1	Macrod1
Mest	3.2784e-237	1.03915	0.362	0.161	7.51181e-233	Glutamatergic 1	Mest
Cdc40	1.67594e-236	0.664605	0.638	0.365	3.84007e-232	Glutamatergic 1	Cdc40
Gm15813	9.10676e-236	0.93602	0.361	0.158	2.08663e-231	Glutamatergic 1	Gm15813
Mtus2	2.30831e-235	0.451351	0.868	0.599	5.28903e-231	Glutamatergic 1	Mtus2
Rsph10b	4.96936e-235	1.34502	0.274	0.107	1.13863e-230	Glutamatergic 1	Rsph10b
Ncan	1.16597e-233	1.07476	0.363	0.165	2.67158e-229	Glutamatergic 1	Ncan
Rnf165	1.2026e-233	0.870751	0.503	0.268	2.75551e-229	Glutamatergic 1	Rnf165
Pkig	3.20329e-233	0.617787	0.657	0.379	7.33971e-229	Glutamatergic 1	Pkig
Dock7	5.41969e-233	0.552185	0.781	0.493	1.24181e-228	Glutamatergic 1	Dock7
Palm	2.82494e-232	0.77149	0.557	0.308	6.47279e-228	Glutamatergic 1	Palm
Ap3m2	2.96527e-232	1.04084	0.384	0.18	6.79433e-228	Glutamatergic 1	Ap3m2
Gm37679	4.15063e-232	0.59764	0.781	0.525	9.51033e-228	Glutamatergic 1	Gm37679
Pcdh10	7.64553e-232	0.665537	0.601	0.336	1.75182e-227	Glutamatergic 1	Pcdh10
Tspoap1	2.08692e-231	0.721888	0.645	0.383	4.78175e-227	Glutamatergic 1	Tspoap1
Syt5	8.26083e-231	1.00072	0.394	0.186	1.8928e-226	Glutamatergic 1	Syt5
Cck	8.35693e-231	0.802802	0.454	0.221	1.91482e-226	Glutamatergic 1	Cck
Sptbn4	1.82556e-230	0.508577	0.871	0.616	4.1829e-226	Glutamatergic 1	Sptbn4
Gm27153	1.30069e-229	0.850852	0.476	0.244	2.98028e-225	Glutamatergic 1	Gm27153
Jpt1	1.08072e-227	1.1367	0.299	0.123	2.47626e-223	Glutamatergic 1	Jpt1
Fbxl2	1.69297e-227	0.612704	0.774	0.511	3.87911e-223	Glutamatergic 1	Fbxl2
Snap91	1.71626e-227	0.469583	0.912	0.69	3.93246e-223	Glutamatergic 1	Snap91
Tacc1	1.76027e-227	0.470744	0.849	0.592	4.03332e-223	Glutamatergic 1	Tacc1
Gm44040	8.76876e-226	1.2195	0.285	0.115	2.00919e-221	Glutamatergic 1	Gm44040
Twf2	1.02205e-225	0.981182	0.34	0.148	2.34182e-221	Glutamatergic 1	Twf2
Ybx3	1.65564e-225	1.0744	0.332	0.144	3.79358e-221	Glutamatergic 1	Ybx3
Tcte2	4.03273e-225	0.965359	0.413	0.203	9.2402e-221	Glutamatergic 1	Tcte2
Tiam2	4.51401e-225	0.531931	0.509	0.259	1.0343e-220	Glutamatergic 1	Tiam2
Fat3	6.83882e-225	0.750519	0.832	0.736	1.56698e-220	Glutamatergic 1	Fat3
Arntl2	1.57832e-224	1.36364	0.258	0.1	3.6164e-220	Glutamatergic 1	Arntl2
Gm20646	1.1567e-223	0.967625	0.383	0.179	2.65035e-219	Glutamatergic 1	Gm20646
Hcfc2	2.30024e-223	1.09722	0.34	0.152	5.27054e-219	Glutamatergic 1	Hcfc2
Sorl1	4.41141e-223	0.78445	0.555	0.311	1.01079e-218	Glutamatergic 1	Sorl1
Rora	5.12811e-223	0.513605	0.96	0.909	1.175e-218	Glutamatergic 1	Rora
Rnf144a	1.06049e-222	0.645732	0.421	0.195	2.42991e-218	Glutamatergic 1	Rnf144a
Ubtd2	1.67721e-222	1.03861	0.359	0.165	3.843e-218	Glutamatergic 1	Ubtd2
Spats2l	2.19931e-222	0.921249	0.42	0.207	5.03927e-218	Glutamatergic 1	Spats2l
Prelid3a	2.93513e-222	0.782356	0.555	0.314	6.72526e-218	Glutamatergic 1	Prelid3a
Terf1	5.44164e-222	0.740682	0.553	0.307	1.24684e-217	Glutamatergic 1	Terf1
Runx1t1	2.3546e-221	0.489189	0.736	0.447	5.3951e-217	Glutamatergic 1	Runx1t1
Crtc1	2.51972e-221	0.764536	0.54	0.297	5.77344e-217	Glutamatergic 1	Crtc1
Tmem181a	1.92534e-220	0.771983	0.524	0.284	4.41152e-216	Glutamatergic 1	Tmem181a
Fgfr1op2	6.3373e-219	0.795241	0.462	0.233	1.45207e-214	Glutamatergic 1	Fgfr1op2
Gm48747	7.48993e-219	0.690483	0.58	0.334	1.71617e-214	Glutamatergic 1	Gm48747
Actn4	1.37559e-218	0.611839	0.646	0.38	3.1519e-214	Glutamatergic 1	Actn4
Nmt2	4.35573e-218	0.674817	0.637	0.377	9.98029e-214	Glutamatergic 1	Nmt2
Shank3	2.66285e-217	0.814053	0.491	0.262	6.10139e-213	Glutamatergic 1	Shank3
Hipk4	4.12708e-217	1.17633	0.294	0.124	9.45638e-213	Glutamatergic 1	Hipk4
Abi2	8.13649e-217	0.55119	0.805	0.546	1.86431e-212	Glutamatergic 1	Abi2
Tmtc1	4.19093e-216	0.672424	0.641	0.39	9.60267e-212	Glutamatergic 1	Tmtc1
Galnt9	1.37149e-215	0.904012	0.445	0.227	3.14249e-211	Glutamatergic 1	Galnt9
3110082I17Rik	1.7852e-215	0.732761	0.463	0.237	4.09042e-211	Glutamatergic 1	3110082I17Rik
Jcad	2.58826e-215	1.06595	0.28	0.113	5.93049e-211	Glutamatergic 1	Jcad
Ssbp3	5.86181e-215	0.827336	0.515	0.285	1.34312e-210	Glutamatergic 1	Ssbp3
Arhgef9	6.03112e-215	0.541113	0.803	0.555	1.38191e-210	Glutamatergic 1	Arhgef9
Srrm3	1.20065e-214	0.488158	0.811	0.533	2.75104e-210	Glutamatergic 1	Srrm3
Ptk2b	5.54288e-214	0.39843	0.637	0.335	1.27004e-209	Glutamatergic 1	Ptk2b
Cyp4x1	1.14396e-213	1.35032	0.25	0.098	2.62115e-209	Glutamatergic 1	Cyp4x1
Tada2a	2.93546e-213	0.728269	0.531	0.291	6.72601e-209	Glutamatergic 1	Tada2a
Dcaf6	3.21141e-213	0.616875	0.794	0.566	7.35829e-209	Glutamatergic 1	Dcaf6
Decr2	4.53429e-213	1.2139	0.285	0.119	1.03894e-208	Glutamatergic 1	Decr2
Pisd	1.44709e-212	0.97851	0.371	0.175	3.31573e-208	Glutamatergic 1	Pisd
Rab40b	3.32566e-212	0.661673	0.529	0.285	7.62008e-208	Glutamatergic 1	Rab40b
Prkab2	1.46088e-211	1.16361	0.3	0.129	3.34732e-207	Glutamatergic 1	Prkab2
Fcho1	1.99096e-211	1.13715	0.319	0.142	4.56188e-207	Glutamatergic 1	Fcho1
Srpk1	5.80702e-211	0.704225	0.59	0.344	1.33056e-206	Glutamatergic 1	Srpk1
Pantr1	6.10619e-211	0.840243	0.395	0.19	1.39911e-206	Glutamatergic 1	Pantr1
Rapgef4os1	6.60002e-211	0.56505	0.634	0.371	1.51226e-206	Glutamatergic 1	Rapgef4os1
Ube3a	1.13851e-210	0.289457	1	0.95	2.60867e-206	Glutamatergic 1	Ube3a
Hmgcr	4.09716e-210	0.986566	0.415	0.212	9.38782e-206	Glutamatergic 1	Hmgcr
Plch2	5.87517e-210	1.17034	0.269	0.109	1.34618e-205	Glutamatergic 1	Plch2
Eif4g3	5.53809e-209	0.401537	0.958	0.825	1.26894e-204	Glutamatergic 1	Eif4g3
Tbc1d1	5.94221e-208	0.714147	0.43	0.214	1.36154e-203	Glutamatergic 1	Tbc1d1
Bend6	1.45055e-207	0.628531	0.561	0.31	3.32365e-203	Glutamatergic 1	Bend6
Pdcd4	1.83341e-207	0.607709	0.648	0.39	4.2009e-203	Glutamatergic 1	Pdcd4
Eef2k	2.7146e-207	0.743652	0.497	0.268	6.21996e-203	Glutamatergic 1	Eef2k
Antxr1	4.1783e-207	1.04033	0.406	0.203	9.57375e-203	Glutamatergic 1	Antxr1
Mamld1	4.54223e-207	0.876912	0.411	0.206	1.04076e-202	Glutamatergic 1	Mamld1
Dcx	1.07177e-206	0.586489	0.507	0.273	2.45574e-202	Glutamatergic 1	Dcx
Gm8098	1.31701e-206	1.23016	0.277	0.116	3.01765e-202	Glutamatergic 1	Gm8098
Gm20641	1.73946e-206	1.16284	0.298	0.129	3.98563e-202	Glutamatergic 1	Gm20641
Ar	2.51583e-206	1.04628	0.31	0.136	5.76451e-202	Glutamatergic 1	Ar
Kitl	3.11233e-206	0.799353	0.3	0.126	7.13128e-202	Glutamatergic 1	Kitl
Nln	9.01528e-206	0.850179	0.419	0.212	2.06567e-201	Glutamatergic 1	Nln
4930480K15Rik	2.86263e-205	1.00026	0.345	0.16	6.55914e-201	Glutamatergic 1	4930480K15Rik
Gm14703	4.13997e-205	1.01086	0.368	0.178	9.48592e-201	Glutamatergic 1	Gm14703
Rabgap1l	5.70455e-205	0.363529	0.976	0.901	1.30708e-200	Glutamatergic 1	Rabgap1l
Ulk4	5.94217e-205	0.731292	0.553	0.317	1.36153e-200	Glutamatergic 1	Ulk4
Spata7	3.64829e-204	0.624047	0.659	0.402	8.35933e-200	Glutamatergic 1	Spata7
Phlpp2	1.16031e-203	0.724994	0.549	0.311	2.65862e-199	Glutamatergic 1	Phlpp2
Mmd	1.31791e-203	1.0652	0.314	0.14	3.01972e-199	Glutamatergic 1	Mmd
Rgs7bp	1.36197e-203	0.414336	0.877	0.66	3.12069e-199	Glutamatergic 1	Rgs7bp
Gm50152	1.65544e-203	0.910081	0.423	0.219	3.79311e-199	Glutamatergic 1	Gm50152
Gm17135	2.0595e-203	1.20202	0.283	0.121	4.71892e-199	Glutamatergic 1	Gm17135
Zdhhc21	3.35847e-203	0.750631	0.548	0.317	7.69527e-199	Glutamatergic 1	Zdhhc21
Eftud2	5.57137e-203	0.767519	0.502	0.276	1.27657e-198	Glutamatergic 1	Eftud2
Med13l	2.03816e-202	0.534076	0.773	0.519	4.67005e-198	Glutamatergic 1	Med13l
Col4a1	3.46034e-202	1.17901	0.295	0.129	7.92869e-198	Glutamatergic 1	Col4a1
Gria2	3.66032e-202	0.313536	1	0.959	8.38689e-198	Glutamatergic 1	Gria2
Lnpk	4.21076e-202	0.681652	0.626	0.383	9.64812e-198	Glutamatergic 1	Lnpk
Runx2	6.82221e-202	0.514502	0.688	0.423	1.56317e-197	Glutamatergic 1	Runx2
Pam	1.01853e-201	0.518348	0.829	0.644	2.33375e-197	Glutamatergic 1	Pam
Gm3294	2.55137e-201	1.13276	0.301	0.133	5.84596e-197	Glutamatergic 1	Gm3294
Nxpe2	2.59683e-201	1.21365	0.315	0.144	5.95012e-197	Glutamatergic 1	Nxpe2
Kcnq2	3.32939e-201	0.660448	0.608	0.363	7.62863e-197	Glutamatergic 1	Kcnq2
Adam11	1.32825e-200	1.02993	0.331	0.152	3.04343e-196	Glutamatergic 1	Adam11
Tspan13	1.64752e-200	0.773818	0.436	0.224	3.77496e-196	Glutamatergic 1	Tspan13
Tjp1	1.18807e-199	0.350605	0.974	0.887	2.72223e-195	Glutamatergic 1	Tjp1
Pde4a	1.33103e-199	0.714148	0.605	0.37	3.04978e-195	Glutamatergic 1	Pde4a
Nap1l1	1.53335e-199	0.748305	0.525	0.298	3.51337e-195	Glutamatergic 1	Nap1l1
Gm27032	8.35568e-199	0.790751	0.487	0.27	1.91454e-194	Glutamatergic 1	Gm27032
4930549C15Rik	1.10195e-198	0.802577	0.309	0.133	2.52491e-194	Glutamatergic 1	4930549C15Rik
Gm15478	1.03828e-197	0.558874	0.67	0.41	2.37901e-193	Glutamatergic 1	Gm15478
Nmnat2	2.12043e-197	0.465628	0.767	0.495	4.85853e-193	Glutamatergic 1	Nmnat2
Foxg1	6.60552e-197	1.03408	0.31	0.139	1.51352e-192	Glutamatergic 1	Foxg1
Ankrd24	1.18192e-196	0.685182	0.465	0.242	2.70813e-192	Glutamatergic 1	Ankrd24
Lmna	1.59748e-196	1.08705	0.279	0.118	3.6603e-192	Glutamatergic 1	Lmna
Plxdc1	2.20668e-196	0.896207	0.274	0.113	5.05617e-192	Glutamatergic 1	Plxdc1
Rnf115	4.54903e-196	0.719257	0.531	0.303	1.04232e-191	Glutamatergic 1	Rnf115
Tbc1d24	1.56411e-194	0.827174	0.452	0.242	3.58385e-190	Glutamatergic 1	Tbc1d24
Itga11	1.59625e-194	1.18974	0.283	0.124	3.65748e-190	Glutamatergic 1	Itga11
Hspa12a	2.12012e-194	0.777185	0.532	0.309	4.85783e-190	Glutamatergic 1	Hspa12a
Nsf	2.30783e-194	0.384927	0.939	0.789	5.28793e-190	Glutamatergic 1	Nsf
Ube2e2	4.31367e-194	0.261805	0.997	0.959	9.88392e-190	Glutamatergic 1	Ube2e2
Dab1	1.53311e-193	0.264883	0.963	0.807	3.51281e-189	Glutamatergic 1	Dab1
Dpy19l1	3.66152e-193	0.589938	0.524	0.283	8.38964e-189	Glutamatergic 1	Dpy19l1
Catspere2	6.45538e-193	0.738657	0.524	0.298	1.47912e-188	Glutamatergic 1	Catspere2
Tecpr2	1.1138e-192	0.698819	0.53	0.302	2.55205e-188	Glutamatergic 1	Tecpr2
Brinp3	1.53746e-192	0.912535	0.666	0.491	3.52279e-188	Glutamatergic 1	Brinp3
Arhgap20os	2.91017e-192	1.14666	0.287	0.126	6.66808e-188	Glutamatergic 1	Arhgap20os
Gm20319	3.09921e-191	0.521023	0.392	0.186	7.10122e-187	Glutamatergic 1	Gm20319
Grm8	3.54564e-191	0.447323	0.676	0.463	8.12412e-187	Glutamatergic 1	Grm8
Epha10	8.22667e-191	0.671132	0.503	0.278	1.88498e-186	Glutamatergic 1	Epha10
Iqsec1	1.18418e-190	0.400485	0.91	0.752	2.71331e-186	Glutamatergic 1	Iqsec1
Spred1	1.62026e-190	0.606627	0.66	0.41	3.71251e-186	Glutamatergic 1	Spred1
Phf20l1	2.78477e-190	0.452916	0.894	0.722	6.38075e-186	Glutamatergic 1	Phf20l1
Rims4	1.1885e-189	1.01522	0.328	0.154	2.72321e-185	Glutamatergic 1	Rims4
Prkcb	1.19438e-189	0.275245	0.97	0.852	2.73667e-185	Glutamatergic 1	Prkcb
Gm21798	1.55434e-189	0.432289	0.536	0.3	3.56147e-185	Glutamatergic 1	Gm21798
Sema3a	1.58261e-189	0.656491	0.273	0.113	3.62622e-185	Glutamatergic 1	Sema3a
Gm17167	2.34175e-189	1.18368	0.255	0.106	5.36566e-185	Glutamatergic 1	Gm17167
Trerf1	3.63012e-189	0.459845	0.865	0.663	8.3177e-185	Glutamatergic 1	Trerf1
Lrrc57	4.06176e-189	1.1289	0.271	0.116	9.3067e-185	Glutamatergic 1	Lrrc57
Gm20616	4.35227e-189	1.08102	0.292	0.129	9.97235e-185	Glutamatergic 1	Gm20616
Sgsm2	1.36875e-188	0.698622	0.537	0.311	3.13623e-184	Glutamatergic 1	Sgsm2
Gls2	2.26629e-188	1.04744	0.325	0.153	5.19274e-184	Glutamatergic 1	Gls2
2700054A10Rik	3.24764e-188	0.838469	0.368	0.18	7.44131e-184	Glutamatergic 1	2700054A10Rik
Chrm2	3.30289e-188	0.288539	0.383	0.181	7.56792e-184	Glutamatergic 1	Chrm2
Syt14	4.74628e-188	0.610107	0.618	0.376	1.08751e-183	Glutamatergic 1	Syt14
Slc7a8	4.94666e-188	0.542719	0.524	0.292	1.13343e-183	Glutamatergic 1	Slc7a8
Pacs1	1.32108e-187	0.507593	0.756	0.506	3.02698e-183	Glutamatergic 1	Pacs1
Klhl3	1.99253e-187	0.664092	0.585	0.355	4.56548e-183	Glutamatergic 1	Klhl3
Stk32c	2.96041e-187	0.954962	0.374	0.189	6.7832e-183	Glutamatergic 1	Stk32c
Celf1	3.10101e-187	0.375434	0.948	0.801	7.10534e-183	Glutamatergic 1	Celf1
Brd9	5.4999e-187	0.557334	0.676	0.423	1.26019e-182	Glutamatergic 1	Brd9
Jazf1	4.13617e-186	0.503128	0.772	0.517	9.47721e-182	Glutamatergic 1	Jazf1
Gm47423	9.87629e-185	0.968115	0.429	0.235	2.26296e-180	Glutamatergic 1	Gm47423
Plppr2	1.25107e-184	0.843281	0.424	0.227	2.86658e-180	Glutamatergic 1	Plppr2
Pdgfc	1.9542e-184	0.956753	0.309	0.141	4.47765e-180	Glutamatergic 1	Pdgfc
Lncpint	3.10327e-184	0.313544	0.99	0.935	7.11052e-180	Glutamatergic 1	Lncpint
Fbxl16	5.29154e-184	0.771813	0.45	0.244	1.21245e-179	Glutamatergic 1	Fbxl16
Smarca2	2.59017e-183	0.672242	0.704	0.487	5.93486e-179	Glutamatergic 1	Smarca2
Fam49a	1.79385e-182	0.522829	0.621	0.369	4.11026e-178	Glutamatergic 1	Fam49a
Jdp2	2.7329e-182	0.929098	0.391	0.203	6.2619e-178	Glutamatergic 1	Jdp2
Garnl3	4.274e-182	0.323764	0.715	0.465	9.79301e-178	Glutamatergic 1	Garnl3
4930473D10Rik	1.44042e-181	0.679046	0.332	0.156	3.30044e-177	Glutamatergic 1	4930473D10Rik
Ctnnd1	5.55537e-181	0.624941	0.587	0.351	1.2729e-176	Glutamatergic 1	Ctnnd1
Adcy8	8.94909e-181	0.442173	0.545	0.311	2.05051e-176	Glutamatergic 1	Adcy8
Cadm1	1.04947e-180	0.397898	0.956	0.899	2.40466e-176	Glutamatergic 1	Cadm1
Rundc3b	1.33294e-180	0.558715	0.616	0.371	3.05416e-176	Glutamatergic 1	Rundc3b
Gm50368	1.76166e-180	0.962079	0.292	0.131	4.03648e-176	Glutamatergic 1	Gm50368
Snhg14	2.2532e-180	0.320938	0.997	0.898	5.16275e-176	Glutamatergic 1	Snhg14
Tek	2.90066e-180	1.04587	0.311	0.147	6.64627e-176	Glutamatergic 1	Tek
Gm10097	7.95444e-180	1.10705	0.285	0.129	1.8226e-175	Glutamatergic 1	Gm10097
Apobec4	2.56176e-179	0.815773	0.403	0.211	5.86975e-175	Glutamatergic 1	Apobec4
Tmem175	3.11295e-179	0.602695	0.623	0.385	7.1327e-175	Glutamatergic 1	Tmem175
Ift81	3.22351e-179	0.751391	0.466	0.259	7.38602e-175	Glutamatergic 1	Ift81
Cfap69	2.69785e-178	0.854155	0.379	0.193	6.18158e-174	Glutamatergic 1	Cfap69
Rtn3	6.98381e-178	0.314154	0.989	0.93	1.6002e-173	Glutamatergic 1	Rtn3
Sigmar1	1.02189e-177	0.992519	0.307	0.143	2.34145e-173	Glutamatergic 1	Sigmar1
Rasgrf1	2.16495e-177	0.297952	0.93	0.72	4.96055e-173	Glutamatergic 1	Rasgrf1
Sfxn5	5.99197e-177	0.378991	0.579	0.34	1.37294e-172	Glutamatergic 1	Sfxn5
Slc2a3	6.66927e-177	0.60969	0.576	0.343	1.52813e-172	Glutamatergic 1	Slc2a3
Celf3	7.00781e-177	0.548624	0.657	0.413	1.6057e-172	Glutamatergic 1	Celf3
Camkk1	1.65024e-176	1.13558	0.264	0.116	3.78119e-172	Glutamatergic 1	Camkk1
Gm15584	1.70339e-176	0.97139	0.345	0.172	3.90297e-172	Glutamatergic 1	Gm15584
Cnnm1	2.35153e-176	0.854749	0.413	0.222	5.38805e-172	Glutamatergic 1	Cnnm1
Glt1d1	4.30469e-176	0.774662	0.452	0.25	9.86334e-172	Glutamatergic 1	Glt1d1
Ptprn	6.98813e-176	0.485377	0.803	0.567	1.60119e-171	Glutamatergic 1	Ptprn
4921511C10Rik	8.89165e-176	0.6303	0.479	0.265	2.03734e-171	Glutamatergic 1	4921511C10Rik
Dusp3	3.43826e-175	0.761001	0.382	0.193	7.87808e-171	Glutamatergic 1	Dusp3
Ubp1	9.04274e-175	0.62691	0.614	0.387	2.07196e-170	Glutamatergic 1	Ubp1
Sergef	1.28757e-174	0.590939	0.634	0.394	2.95021e-170	Glutamatergic 1	Sergef
Cxadr	1.48146e-174	0.996669	0.334	0.166	3.39448e-170	Glutamatergic 1	Cxadr
Fbxo33	3.93885e-174	1.08799	0.289	0.133	9.02508e-170	Glutamatergic 1	Fbxo33
2810049E08Rik	6.76823e-174	1.06489	0.276	0.124	1.55081e-169	Glutamatergic 1	2810049E08Rik
4933432K03Rik	8.80356e-174	0.97908	0.259	0.111	2.01716e-169	Glutamatergic 1	4933432K03Rik
Actl6b	1.28817e-173	0.845239	0.408	0.22	2.95158e-169	Glutamatergic 1	Actl6b
Rap2b	3.05241e-173	0.944923	0.316	0.15	6.99399e-169	Glutamatergic 1	Rap2b
B3glct	6.84956e-173	0.848068	0.406	0.219	1.56944e-168	Glutamatergic 1	B3glct
Setd4	9.33639e-173	0.725608	0.491	0.282	2.13925e-168	Glutamatergic 1	Setd4
Syngap1	2.36853e-172	0.846974	0.405	0.218	5.42701e-168	Glutamatergic 1	Syngap1
Cd46	3.80256e-172	0.574435	0.594	0.357	8.7128e-168	Glutamatergic 1	Cd46
Rgl1	5.48729e-172	0.53986	0.619	0.38	1.2573e-167	Glutamatergic 1	Rgl1
Cabin1	7.59002e-172	0.564276	0.667	0.429	1.7391e-167	Glutamatergic 1	Cabin1
Fmnl1	1.21978e-171	1.007	0.287	0.131	2.79489e-167	Glutamatergic 1	Fmnl1
Ubxn11	3.01418e-171	0.722867	0.461	0.257	6.90638e-167	Glutamatergic 1	Ubxn11
Ece1	4.76689e-171	0.871366	0.381	0.199	1.09224e-166	Glutamatergic 1	Ece1
Ptchd1	6.15062e-171	0.837103	0.34	0.167	1.40929e-166	Glutamatergic 1	Ptchd1
Ramp1	8.13685e-171	0.795661	0.325	0.153	1.8644e-166	Glutamatergic 1	Ramp1
Atp11b	9.64313e-171	0.682071	0.626	0.405	2.20953e-166	Glutamatergic 1	Atp11b
Ccdc148	2.08002e-170	0.708962	0.491	0.283	4.76595e-166	Glutamatergic 1	Ccdc148
Pcgf2	4.87828e-170	1.11774	0.265	0.118	1.11776e-165	Glutamatergic 1	Pcgf2
Armc9	2.16558e-169	0.486972	0.759	0.507	4.96199e-165	Glutamatergic 1	Armc9
Spire1	2.45311e-169	0.403863	0.843	0.611	5.6208e-165	Glutamatergic 1	Spire1
0610010F05Rik	2.47315e-169	0.567249	0.623	0.385	5.66672e-165	Glutamatergic 1	0610010F05Rik
Sptan1	3.46936e-169	0.437705	0.881	0.691	7.94934e-165	Glutamatergic 1	Sptan1
Kcnq1ot1	4.29487e-169	0.348893	0.967	0.877	9.84084e-165	Glutamatergic 1	Kcnq1ot1
Syt7	4.30464e-169	0.365493	0.698	0.43	9.86321e-165	Glutamatergic 1	Syt7
Gm15243	6.48928e-169	1.03654	0.277	0.126	1.48689e-164	Glutamatergic 1	Gm15243
Myo5a	2.06964e-168	0.386247	0.887	0.713	4.74217e-164	Glutamatergic 1	Myo5a
Fras1	4.75949e-168	0.537114	0.435	0.232	1.09054e-163	Glutamatergic 1	Fras1
Adam22	1.00139e-167	0.386273	0.928	0.792	2.29448e-163	Glutamatergic 1	Adam22
Pclo	1.70769e-167	0.318731	0.971	0.861	3.91282e-163	Glutamatergic 1	Pclo
Camkv	2.32869e-167	0.48696	0.6	0.356	5.33574e-163	Glutamatergic 1	Camkv
Faxc	3.74652e-167	0.84138	0.399	0.215	8.5844e-163	Glutamatergic 1	Faxc
Dnajc6	4.24306e-167	0.369112	0.919	0.739	9.72212e-163	Glutamatergic 1	Dnajc6
Gm11613	6.84793e-167	0.992462	0.299	0.141	1.56907e-162	Glutamatergic 1	Gm11613
Etv5	2.66924e-166	0.684716	0.375	0.19	6.11603e-162	Glutamatergic 1	Etv5
Lrrfip1	4.36891e-166	0.37334	0.808	0.55	1.00105e-161	Glutamatergic 1	Lrrfip1
Slc17a5	9.59154e-166	0.701752	0.45	0.25	2.19771e-161	Glutamatergic 1	Slc17a5
Mgat5b	9.7411e-166	0.784838	0.394	0.209	2.23198e-161	Glutamatergic 1	Mgat5b
Gm11099	1.45192e-165	0.837373	0.388	0.208	3.3268e-161	Glutamatergic 1	Gm11099
Porcn	3.23493e-165	0.927328	0.327	0.162	7.4122e-161	Glutamatergic 1	Porcn
Col4a2	3.78968e-165	0.896112	0.368	0.193	8.6833e-161	Glutamatergic 1	Col4a2
Fam78b	5.80577e-165	0.699274	0.424	0.23	1.33028e-160	Glutamatergic 1	Fam78b
Wipf3	1.23432e-164	0.281114	0.583	0.334	2.8282e-160	Glutamatergic 1	Wipf3
Myt1l	1.70686e-164	0.262826	0.992	0.872	3.91093e-160	Glutamatergic 1	Myt1l
Cx3cl1	2.68006e-164	0.758994	0.445	0.25	6.14082e-160	Glutamatergic 1	Cx3cl1
Fam126b	4.19058e-164	0.570847	0.625	0.393	9.60187e-160	Glutamatergic 1	Fam126b
Epb41l4b	4.27801e-164	0.451076	0.586	0.338	9.80222e-160	Glutamatergic 1	Epb41l4b
Sntg2	6.81406e-164	0.655775	0.342	0.168	1.56131e-159	Glutamatergic 1	Sntg2
Kif16b	9.74182e-164	0.577314	0.556	0.33	2.23214e-159	Glutamatergic 1	Kif16b
Lyst	2.12238e-163	0.416819	0.707	0.471	4.86301e-159	Glutamatergic 1	Lyst
Zc2hc1a	2.70523e-163	0.764834	0.432	0.241	6.19848e-159	Glutamatergic 1	Zc2hc1a
Sncb	2.75526e-163	0.815212	0.368	0.191	6.31312e-159	Glutamatergic 1	Sncb
Pld3	4.91756e-163	0.720158	0.439	0.244	1.12676e-158	Glutamatergic 1	Pld3
Ipo5	5.36579e-163	0.953177	0.293	0.138	1.22946e-158	Glutamatergic 1	Ipo5
Cdk9	2.12434e-162	0.986526	0.274	0.125	4.8675e-158	Glutamatergic 1	Cdk9
Matn2	2.47998e-162	0.917079	0.325	0.162	5.68239e-158	Glutamatergic 1	Matn2
Stmn2	3.48775e-162	0.498349	0.585	0.347	7.99148e-158	Glutamatergic 1	Stmn2
Syp	3.48952e-162	0.61871	0.565	0.345	7.99555e-158	Glutamatergic 1	Syp
2210408I21Rik	3.84863e-162	0.452514	0.792	0.577	8.81838e-158	Glutamatergic 1	2210408I21Rik
2025-09-08	5.51019e-162	0.609192	0.455	0.249	1.26255e-157	Glutamatergic 1	2025-09-08
Hk1	3.63363e-161	0.680868	0.491	0.288	8.32573e-157	Glutamatergic 1	Hk1
Gm4651	1.03853e-160	1.097	0.254	0.113	2.37958e-156	Glutamatergic 1	Gm4651
Senp8	1.16371e-160	0.735088	0.428	0.237	2.66642e-156	Glutamatergic 1	Senp8
Sgsm1	1.58551e-160	0.662359	0.512	0.305	3.63287e-156	Glutamatergic 1	Sgsm1
Acvr2a	1.80097e-160	0.611579	0.554	0.339	4.12657e-156	Glutamatergic 1	Acvr2a
Cers4	2.60257e-160	0.647526	0.507	0.299	5.96327e-156	Glutamatergic 1	Cers4
Gm16054	2.71501e-160	0.920592	0.342	0.175	6.2209e-156	Glutamatergic 1	Gm16054
Kcnab2	3.21285e-160	0.789522	0.39	0.21	7.3616e-156	Glutamatergic 1	Kcnab2
Grik5	5.27112e-160	0.548761	0.634	0.403	1.20777e-155	Glutamatergic 1	Grik5
Reps2	7.14233e-160	0.401261	0.822	0.575	1.63652e-155	Glutamatergic 1	Reps2
Brms1	3.03146e-159	0.861735	0.306	0.146	6.94599e-155	Glutamatergic 1	Brms1
Hpca	3.66555e-158	0.791598	0.32	0.155	8.39886e-154	Glutamatergic 1	Hpca
Pten	3.76176e-158	0.463108	0.791	0.577	8.61932e-154	Glutamatergic 1	Pten
Gm32509	6.10304e-158	0.312038	0.788	0.549	1.39839e-153	Glutamatergic 1	Gm32509
Ttc3	2.37496e-157	0.287637	0.992	0.933	5.44175e-153	Glutamatergic 1	Ttc3
Dagla	1.08198e-156	0.578626	0.498	0.29	2.47915e-152	Glutamatergic 1	Dagla
Atp8a2	2.45299e-156	0.287489	0.884	0.655	5.62054e-152	Glutamatergic 1	Atp8a2
Abca8b	1.34543e-155	0.608209	0.438	0.24	3.08279e-151	Glutamatergic 1	Abca8b
Bicc1	3.89034e-155	0.581344	0.391	0.205	8.91394e-151	Glutamatergic 1	Bicc1
Rap2a	4.19287e-155	0.711587	0.358	0.184	9.60712e-151	Glutamatergic 1	Rap2a
Cspg5	5.87031e-155	0.365969	0.507	0.296	1.34506e-150	Glutamatergic 1	Cspg5
Hivep1	6.09473e-155	0.707396	0.386	0.204	1.39649e-150	Glutamatergic 1	Hivep1
Dag1	7.66719e-155	0.682191	0.484	0.286	1.75678e-150	Glutamatergic 1	Dag1
Cep70	1.23728e-154	0.52241	0.642	0.408	2.83497e-150	Glutamatergic 1	Cep70
Actr1b	4.74087e-154	0.75315	0.427	0.242	1.08628e-149	Glutamatergic 1	Actr1b
Dok6	1.2083e-153	0.330056	0.908	0.745	2.76859e-149	Glutamatergic 1	Dok6
Sec14l1	2.46008e-153	0.457719	0.578	0.34	5.63679e-149	Glutamatergic 1	Sec14l1
Kifc2	8.20126e-153	0.683068	0.476	0.28	1.87916e-148	Glutamatergic 1	Kifc2
Irf2	9.39256e-153	0.43325	0.651	0.414	2.15212e-148	Glutamatergic 1	Irf2
Ppp1r12a	9.93628e-153	0.372277	0.904	0.775	2.2767e-148	Glutamatergic 1	Ppp1r12a
Iqsec3	3.14907e-152	0.509213	0.473	0.266	7.21547e-148	Glutamatergic 1	Iqsec3
Slc6a7	3.66301e-152	0.978543	0.325	0.168	8.39307e-148	Glutamatergic 1	Slc6a7
Rab11fip4	4.57942e-152	0.524085	0.608	0.383	1.04928e-147	Glutamatergic 1	Rab11fip4
Radil	7.02365e-152	0.838951	0.341	0.176	1.60933e-147	Glutamatergic 1	Radil
Dipk1a	9.67697e-152	0.722561	0.447	0.26	2.21728e-147	Glutamatergic 1	Dipk1a
Cyp46a1	2.15081e-151	0.933304	0.316	0.16	4.92815e-147	Glutamatergic 1	Cyp46a1
Tlk1	2.35195e-151	0.515414	0.613	0.384	5.38903e-147	Glutamatergic 1	Tlk1
Gabra2	3.61449e-151	0.330768	0.774	0.523	8.28189e-147	Glutamatergic 1	Gabra2
Flrt1	3.76004e-151	0.723984	0.399	0.219	8.61537e-147	Glutamatergic 1	Flrt1
Cadm3	4.28628e-151	0.675898	0.454	0.261	9.82114e-147	Glutamatergic 1	Cadm3
Adcy9	5.6065e-151	0.45678	0.746	0.528	1.28462e-146	Glutamatergic 1	Adcy9
Pfkm	9.57203e-151	0.80037	0.382	0.208	2.19324e-146	Glutamatergic 1	Pfkm
Map6	1.00822e-150	0.544602	0.573	0.353	2.31014e-146	Glutamatergic 1	Map6
Gm43915	1.05541e-150	0.707975	0.392	0.213	2.41826e-146	Glutamatergic 1	Gm43915
Cep83	1.46361e-150	0.562715	0.539	0.324	3.35358e-146	Glutamatergic 1	Cep83
Fdft1	1.54278e-150	0.782316	0.344	0.177	3.53498e-146	Glutamatergic 1	Fdft1
Tnpo1	3.24918e-150	0.436534	0.744	0.513	7.44484e-146	Glutamatergic 1	Tnpo1
Lactb	3.91521e-150	0.815289	0.32	0.16	8.97092e-146	Glutamatergic 1	Lactb
Cacnb1	5.12875e-150	0.955685	0.292	0.143	1.17515e-145	Glutamatergic 1	Cacnb1
Macrod2os1	7.39923e-150	0.475945	0.648	0.422	1.69539e-145	Glutamatergic 1	Macrod2os1
Cnrip1	1.21895e-149	0.639877	0.484	0.286	2.79299e-145	Glutamatergic 1	Cnrip1
Gm15577	1.29534e-149	0.630754	0.544	0.339	2.96801e-145	Glutamatergic 1	Gm15577
Gm9866	1.4053e-149	0.839192	0.329	0.168	3.21996e-145	Glutamatergic 1	Gm9866
Mtf2	9.65853e-149	0.470445	0.73	0.502	2.21306e-144	Glutamatergic 1	Mtf2
Flot1	1.56343e-148	0.999904	0.259	0.12	3.5823e-144	Glutamatergic 1	Flot1
Ccdc30	3.78947e-148	0.579175	0.54	0.33	8.6828e-144	Glutamatergic 1	Ccdc30
Kif5a	1.21759e-147	0.507294	0.614	0.385	2.78987e-143	Glutamatergic 1	Kif5a
Scn1b	2.97267e-147	0.741302	0.391	0.214	6.81127e-143	Glutamatergic 1	Scn1b
Frmd3	4.06538e-147	0.40165	0.468	0.261	9.31502e-143	Glutamatergic 1	Frmd3
Maco1	8.85845e-147	0.445018	0.736	0.498	2.02974e-142	Glutamatergic 1	Maco1
Rnps1	1.53644e-146	0.603389	0.531	0.325	3.52045e-142	Glutamatergic 1	Rnps1
Rbfox2	1.93106e-146	0.320104	0.953	0.826	4.42465e-142	Glutamatergic 1	Rbfox2
Alcam	1.9403e-146	0.366393	0.683	0.466	4.4458e-142	Glutamatergic 1	Alcam
Cdh8	2.1213e-146	0.285551	0.751	0.527	4.86054e-142	Glutamatergic 1	Cdh8
Lclat1	2.68946e-146	0.631678	0.47	0.275	6.16235e-142	Glutamatergic 1	Lclat1
Snph	4.64718e-146	0.481041	0.638	0.406	1.06481e-141	Glutamatergic 1	Snph
Arhgap21	6.05556e-146	0.371873	0.813	0.589	1.38751e-141	Glutamatergic 1	Arhgap21
Numbl	1.5475e-145	0.98995	0.273	0.131	3.5458e-141	Glutamatergic 1	Numbl
Fzd3	2.47468e-145	0.804144	0.352	0.188	5.67023e-141	Glutamatergic 1	Fzd3
Ppm1k	6.30354e-145	0.902347	0.276	0.132	1.44433e-140	Glutamatergic 1	Ppm1k
Usp2	6.58011e-145	0.658112	0.43	0.243	1.5077e-140	Glutamatergic 1	Usp2
B830012L14Rik	6.85713e-145	0.41011	0.658	0.411	1.57117e-140	Glutamatergic 1	B830012L14Rik
Slitrk5	6.88885e-145	0.997407	0.262	0.124	1.57844e-140	Glutamatergic 1	Slitrk5
4933406I18Rik	1.68334e-144	0.259618	0.586	0.367	3.85705e-140	Glutamatergic 1	4933406I18Rik
Ankrd42	2.29248e-144	0.8555	0.331	0.173	5.25276e-140	Glutamatergic 1	Ankrd42
Slc7a6	6.52401e-144	0.616145	0.497	0.299	1.49485e-139	Glutamatergic 1	Slc7a6
Cdkl2	1.40191e-143	0.821305	0.352	0.189	3.21221e-139	Glutamatergic 1	Cdkl2
Taok3	2.0068e-143	0.466431	0.61	0.388	4.59818e-139	Glutamatergic 1	Taok3
Reep2	3.96921e-143	0.765989	0.383	0.212	9.09464e-139	Glutamatergic 1	Reep2
Gm17227	6.56332e-143	0.529632	0.566	0.351	1.50385e-138	Glutamatergic 1	Gm17227
Tmem38a	8.67489e-143	0.724702	0.431	0.252	1.98768e-138	Glutamatergic 1	Tmem38a
Inpp4a	1.27868e-142	0.521603	0.591	0.374	2.92983e-138	Glutamatergic 1	Inpp4a
Cnr1	5.62221e-142	0.579691	0.269	0.126	1.28822e-137	Glutamatergic 1	Cnr1
Dlgap4	4.77284e-141	0.416864	0.738	0.501	1.0936e-136	Glutamatergic 1	Dlgap4
Eipr1	5.04759e-141	0.632368	0.475	0.282	1.15655e-136	Glutamatergic 1	Eipr1
Lrrc8c	1.06705e-140	0.51546	0.409	0.224	2.44494e-136	Glutamatergic 1	Lrrc8c
Lrrc3b	1.16211e-140	0.587787	0.365	0.194	2.66275e-136	Glutamatergic 1	Lrrc3b
1700085D07Rik	1.40329e-140	0.395505	0.63	0.395	3.21537e-136	Glutamatergic 1	1700085D07Rik
Strn4	2.43222e-140	0.557983	0.546	0.338	5.57295e-136	Glutamatergic 1	Strn4
Ttc39b	6.08448e-140	0.697897	0.389	0.216	1.39414e-135	Glutamatergic 1	Ttc39b
Rock2	7.30652e-140	0.379974	0.846	0.657	1.67414e-135	Glutamatergic 1	Rock2
Muc15	8.45194e-140	0.742727	0.303	0.152	1.93659e-135	Glutamatergic 1	Muc15
Cfap300	2.70714e-139	0.994232	0.259	0.124	6.20286e-135	Glutamatergic 1	Cfap300
Lmbrd1	3.15584e-139	0.476888	0.652	0.425	7.23099e-135	Glutamatergic 1	Lmbrd1
Ccdc57	6.0792e-139	0.6704	0.417	0.238	1.39293e-134	Glutamatergic 1	Ccdc57
Hook2	2.28228e-138	0.727403	0.394	0.222	5.22938e-134	Glutamatergic 1	Hook2
Scn1a	2.42721e-138	0.400043	0.792	0.581	5.56146e-134	Glutamatergic 1	Scn1a
Tmem63b	7.48138e-138	0.560283	0.576	0.37	1.71421e-133	Glutamatergic 1	Tmem63b
Ppp1r37	9.36368e-138	0.715792	0.39	0.218	2.1455e-133	Glutamatergic 1	Ppp1r37
Flrt3	1.27601e-137	0.469688	0.617	0.398	2.92373e-133	Glutamatergic 1	Flrt3
Adss	2.15653e-137	0.715821	0.397	0.224	4.94125e-133	Glutamatergic 1	Adss
Gm16126	3.39886e-137	0.739205	0.388	0.218	7.7878e-133	Glutamatergic 1	Gm16126
Uck2	4.19023e-137	0.772322	0.35	0.189	9.60106e-133	Glutamatergic 1	Uck2
Cask	4.99553e-137	0.281315	0.854	0.655	1.14463e-132	Glutamatergic 1	Cask
Znfx1	6.99214e-137	0.708566	0.314	0.16	1.60211e-132	Glutamatergic 1	Znfx1
Pank1	1.34029e-136	0.811121	0.349	0.191	3.071e-132	Glutamatergic 1	Pank1
Ankrd13d	2.02965e-136	0.931979	0.278	0.138	4.65053e-132	Glutamatergic 1	Ankrd13d
Mmaa	4.29428e-136	0.632838	0.434	0.251	9.83947e-132	Glutamatergic 1	Mmaa
B230334C09Rik	5.15001e-136	0.533189	0.503	0.304	1.18002e-131	Glutamatergic 1	B230334C09Rik
Nvl	1.33994e-135	0.439813	0.746	0.526	3.0702e-131	Glutamatergic 1	Nvl
Coq10b	2.60481e-135	0.801325	0.311	0.161	5.96841e-131	Glutamatergic 1	Coq10b
5730480H06Rik	3.03964e-135	0.845311	0.324	0.172	6.96472e-131	Glutamatergic 1	5730480H06Rik
Bcor	3.91329e-135	0.767941	0.286	0.142	8.96652e-131	Glutamatergic 1	Bcor
Rmnd5b	5.38271e-135	0.808981	0.327	0.173	1.23334e-130	Glutamatergic 1	Rmnd5b
Jakmip1	1.59296e-134	0.590082	0.473	0.284	3.64994e-130	Glutamatergic 1	Jakmip1
Trio	2.96148e-134	0.287575	0.928	0.769	6.78565e-130	Glutamatergic 1	Trio
Trim46	3.87054e-134	0.647819	0.434	0.254	8.86857e-130	Glutamatergic 1	Trim46
Rab6a	4.29747e-134	0.500049	0.597	0.382	9.84679e-130	Glutamatergic 1	Rab6a
Ndfip2	4.95226e-134	0.522012	0.541	0.336	1.13471e-129	Glutamatergic 1	Ndfip2
Plppr4	5.48956e-134	0.451627	0.597	0.381	1.25782e-129	Glutamatergic 1	Plppr4
Ifrd1	1.23819e-133	0.651642	0.421	0.243	2.83707e-129	Glutamatergic 1	Ifrd1
Kmt5a	2.06685e-133	0.688872	0.331	0.173	4.73576e-129	Glutamatergic 1	Kmt5a
Ppp1r1a	4.28614e-133	0.660978	0.385	0.216	9.82082e-129	Glutamatergic 1	Ppp1r1a
Plxnc1	5.02725e-133	0.620484	0.384	0.213	1.15189e-128	Glutamatergic 1	Plxnc1
Zfp81	5.05463e-133	0.867339	0.294	0.15	1.15817e-128	Glutamatergic 1	Zfp81
Ttc26	5.84783e-133	0.902296	0.286	0.146	1.33991e-128	Glutamatergic 1	Ttc26
Lztfl1	6.13087e-133	0.559818	0.513	0.316	1.40477e-128	Glutamatergic 1	Lztfl1
Efr3a	7.0134e-133	0.459598	0.541	0.334	1.60698e-128	Glutamatergic 1	Efr3a
Uxs1	9.01199e-133	0.634983	0.45	0.269	2.06492e-128	Glutamatergic 1	Uxs1
Mfsd4a	1.93672e-132	0.525039	0.469	0.274	4.4376e-128	Glutamatergic 1	Mfsd4a
Bhlhb9	3.4409e-132	0.803404	0.313	0.163	7.88413e-128	Glutamatergic 1	Bhlhb9
Gm10544	3.6069e-132	0.759256	0.371	0.209	8.26448e-128	Glutamatergic 1	Gm10544
Cdc42ep3	4.13423e-132	0.865691	0.285	0.143	9.47277e-128	Glutamatergic 1	Cdc42ep3
Gnaz	5.34263e-132	0.865284	0.305	0.159	1.22416e-127	Glutamatergic 1	Gnaz
Atl1	1.81269e-131	0.53919	0.549	0.349	4.15341e-127	Glutamatergic 1	Atl1
Syt4	1.87461e-131	0.644262	0.305	0.155	4.2953e-127	Glutamatergic 1	Syt4
Tent4a	2.20017e-131	0.812269	0.323	0.172	5.04125e-127	Glutamatergic 1	Tent4a
Aff3	4.33277e-131	0.327814	0.846	0.658	9.92768e-127	Glutamatergic 1	Aff3
Gm1043	7.73989e-131	0.600508	0.436	0.255	1.77344e-126	Glutamatergic 1	Gm1043
Adap1	8.21235e-131	0.42622	0.543	0.33	1.8817e-126	Glutamatergic 1	Adap1
Cdk17	1.06612e-130	0.334544	0.757	0.513	2.44279e-126	Glutamatergic 1	Cdk17
Wdr47	1.2145e-130	0.580752	0.489	0.3	2.78279e-126	Glutamatergic 1	Wdr47
Pkn1	2.34646e-130	0.527421	0.436	0.252	5.37644e-126	Glutamatergic 1	Pkn1
Pip5k1a	2.43189e-130	0.435997	0.666	0.445	5.57219e-126	Glutamatergic 1	Pip5k1a
Gm14329	5.36875e-130	0.998993	0.251	0.122	1.23014e-125	Glutamatergic 1	Gm14329
Pus7	5.6803e-130	0.638372	0.43	0.254	1.30153e-125	Glutamatergic 1	Pus7
Cdh7	9.98527e-130	0.561334	0.299	0.151	2.28792e-125	Glutamatergic 1	Cdh7
P2ry14	1.24114e-129	0.37942	0.812	0.631	2.84383e-125	Glutamatergic 1	P2ry14
4930570B17Rik	5.17128e-129	0.411096	0.61	0.391	1.1849e-124	Glutamatergic 1	4930570B17Rik
Rusc1	8.15701e-129	0.898225	0.286	0.147	1.86902e-124	Glutamatergic 1	Rusc1
Lgi1	1.19801e-128	0.328531	0.584	0.361	2.745e-124	Glutamatergic 1	Lgi1
Unc79	2.18481e-128	0.274627	0.934	0.761	5.00605e-124	Glutamatergic 1	Unc79
Jakmip2	2.20825e-128	0.353503	0.849	0.645	5.05976e-124	Glutamatergic 1	Jakmip2
Far1	2.50725e-128	0.444703	0.655	0.436	5.74487e-124	Glutamatergic 1	Far1
Iqce	4.44156e-128	0.618228	0.467	0.285	1.0177e-123	Glutamatergic 1	Iqce
Cluap1	5.60497e-128	0.546513	0.514	0.321	1.28427e-123	Glutamatergic 1	Cluap1
Arhgap33	1.9609e-127	0.763505	0.301	0.156	4.49302e-123	Glutamatergic 1	Arhgap33
Clip1	2.72698e-127	0.409425	0.696	0.472	6.24832e-123	Glutamatergic 1	Clip1
Gm45159	1.60774e-126	0.441381	0.477	0.283	3.68381e-122	Glutamatergic 1	Gm45159
Chst1	2.9776e-126	0.756768	0.31	0.163	6.82257e-122	Glutamatergic 1	Chst1
Spred2	3.31616e-126	0.432313	0.693	0.482	7.59831e-122	Glutamatergic 1	Spred2
Ppib	4.08317e-126	0.513514	0.546	0.345	9.35577e-122	Glutamatergic 1	Ppib
Rapgef2	6.84253e-126	0.344467	0.844	0.68	1.56783e-121	Glutamatergic 1	Rapgef2
Adgrl1	8.52323e-126	0.502899	0.56	0.36	1.95293e-121	Glutamatergic 1	Adgrl1
Nt5c3	2.70899e-125	0.810144	0.291	0.15	6.20711e-121	Glutamatergic 1	Nt5c3
Rps6kc1	3.13795e-125	0.501447	0.516	0.318	7.18999e-121	Glutamatergic 1	Rps6kc1
Mboat2	3.45751e-125	0.381336	0.632	0.41	7.9222e-121	Glutamatergic 1	Mboat2
Cntln	4.14085e-125	0.475461	0.528	0.329	9.48792e-121	Glutamatergic 1	Cntln
Rph3a	4.16039e-125	0.443055	0.484	0.288	9.53271e-121	Glutamatergic 1	Rph3a
Lekr1	4.2973e-125	0.618887	0.425	0.252	9.8464e-121	Glutamatergic 1	Lekr1
Ssx2ip	5.85389e-125	0.901045	0.263	0.132	1.3413e-120	Glutamatergic 1	Ssx2ip
Sgsm3	1.10579e-124	0.70147	0.387	0.224	2.53369e-120	Glutamatergic 1	Sgsm3
Usp13	1.74553e-124	0.642698	0.38	0.215	3.99953e-120	Glutamatergic 1	Usp13
Rnf24	2.5876e-124	0.623146	0.415	0.243	5.92896e-120	Glutamatergic 1	Rnf24
Sdk1	2.83783e-124	0.383953	0.422	0.246	6.50231e-120	Glutamatergic 1	Sdk1
4921511I17Rik	5.26239e-124	0.643579	0.386	0.222	1.20577e-119	Glutamatergic 1	4921511I17Rik
Phtf1	5.51479e-124	0.498538	0.554	0.352	1.2636e-119	Glutamatergic 1	Phtf1
Sh3glb2	6.13148e-124	0.686087	0.382	0.219	1.4049e-119	Glutamatergic 1	Sh3glb2
5530601H04Rik	1.51413e-123	0.710036	0.372	0.213	3.46932e-119	Glutamatergic 1	5530601H04Rik
Atg4c	1.81418e-123	0.395931	0.554	0.344	4.15683e-119	Glutamatergic 1	Atg4c
Katnbl1	2.19005e-123	0.64262	0.39	0.224	5.01805e-119	Glutamatergic 1	Katnbl1
Cstf2	2.61423e-123	0.654177	0.42	0.251	5.99e-119	Glutamatergic 1	Cstf2
Banp	4.54297e-123	0.544692	0.481	0.295	1.04093e-118	Glutamatergic 1	Banp
Gm37982	4.72766e-123	0.857683	0.282	0.146	1.08325e-118	Glutamatergic 1	Gm37982
Mphosph9	9.04172e-123	0.492636	0.571	0.37	2.07173e-118	Glutamatergic 1	Mphosph9
Rangap1	9.08929e-123	0.705022	0.343	0.189	2.08263e-118	Glutamatergic 1	Rangap1
Ftx	3.1218e-122	0.327271	0.878	0.69	7.15297e-118	Glutamatergic 1	Ftx
Pcsk5	3.57289e-122	0.592709	0.339	0.186	8.18657e-118	Glutamatergic 1	Pcsk5
Rnf38	7.58458e-122	0.493282	0.487	0.298	1.73785e-117	Glutamatergic 1	Rnf38
Chl1	8.40494e-122	0.32513	0.59	0.373	1.92582e-117	Glutamatergic 1	Chl1
Nol4l	1.88099e-121	0.470275	0.558	0.358	4.30991e-117	Glutamatergic 1	Nol4l
Ly6h	2.13278e-120	0.40829	0.658	0.453	4.88683e-116	Glutamatergic 1	Ly6h
Tmem120b	2.32698e-120	0.724822	0.34	0.189	5.33181e-116	Glutamatergic 1	Tmem120b
Lmtk3	3.36526e-120	0.593475	0.472	0.296	7.71082e-116	Glutamatergic 1	Lmtk3
Zfp831	5.74423e-120	0.884174	0.283	0.149	1.31618e-115	Glutamatergic 1	Zfp831
Klc2	7.86779e-120	0.770549	0.327	0.181	1.80275e-115	Glutamatergic 1	Klc2
Med24	9.53388e-120	0.745999	0.338	0.189	2.1845e-115	Glutamatergic 1	Med24
2610203C22Rik	1.47459e-119	0.413218	0.261	0.125	3.37873e-115	Glutamatergic 1	2610203C22Rik
Chka	2.56347e-119	0.372903	0.814	0.612	5.87368e-115	Glutamatergic 1	Chka
Srcin1	3.09388e-119	0.268459	0.747	0.514	7.08902e-115	Glutamatergic 1	Srcin1
Frmpd3	3.85069e-119	0.533092	0.337	0.182	8.82309e-115	Glutamatergic 1	Frmpd3
Hunk	4.82289e-119	0.407226	0.342	0.182	1.10507e-114	Glutamatergic 1	Hunk
Adcy10	1.51156e-118	0.685673	0.324	0.177	3.46344e-114	Glutamatergic 1	Adcy10
Ints10	6.06154e-118	0.646193	0.418	0.253	1.38888e-113	Glutamatergic 1	Ints10
Usp25	9.27674e-118	0.4428	0.472	0.283	2.12558e-113	Glutamatergic 1	Usp25
Gpr22	1.40657e-117	0.827785	0.27	0.139	3.22287e-113	Glutamatergic 1	Gpr22
Ptpn12	1.58401e-117	0.462946	0.563	0.365	3.62944e-113	Glutamatergic 1	Ptpn12
Phtf2	3.67146e-117	0.516072	0.513	0.325	8.41241e-113	Glutamatergic 1	Phtf2
2025-03-01	5.07334e-117	0.319515	0.924	0.8	1.16245e-112	Glutamatergic 1	2025-03-01
Pxdn	5.29001e-117	0.749471	0.325	0.18	1.2121e-112	Glutamatergic 1	Pxdn
Slc41a2	9.47621e-117	0.676636	0.341	0.19	2.17128e-112	Glutamatergic 1	Slc41a2
Usp28	9.59472e-117	0.626842	0.376	0.216	2.19844e-112	Glutamatergic 1	Usp28
Gm13963	1.71691e-116	0.480579	0.409	0.237	3.93395e-112	Glutamatergic 1	Gm13963
Umad1	2.00548e-116	0.39717	0.673	0.458	4.59515e-112	Glutamatergic 1	Umad1
Fam234b	2.06432e-116	0.724729	0.324	0.178	4.72998e-112	Glutamatergic 1	Fam234b
Fggy	2.2205e-116	0.553914	0.396	0.23	5.08782e-112	Glutamatergic 1	Fggy
Cry2	2.58506e-116	0.527442	0.517	0.331	5.92314e-112	Glutamatergic 1	Cry2
Kcnk10	2.8958e-116	0.521433	0.385	0.22	6.63514e-112	Glutamatergic 1	Kcnk10
Cep89	4.19102e-116	0.736167	0.322	0.178	9.6029e-112	Glutamatergic 1	Cep89
R3hdm4	7.7256e-116	0.729484	0.338	0.19	1.77017e-111	Glutamatergic 1	R3hdm4
Mb21d2	1.43651e-115	0.56469	0.385	0.224	3.29149e-111	Glutamatergic 1	Mb21d2
Galc	1.46816e-115	0.685276	0.34	0.191	3.36399e-111	Glutamatergic 1	Galc
Gm15680	3.37738e-115	0.453554	0.423	0.252	7.73858e-111	Glutamatergic 1	Gm15680
Daglb	6.01701e-115	0.495944	0.382	0.22	1.37868e-110	Glutamatergic 1	Daglb
Rab18	1.16492e-114	0.68706	0.314	0.171	2.66918e-110	Glutamatergic 1	Rab18
Ift122	2.13507e-114	0.719585	0.322	0.178	4.89208e-110	Glutamatergic 1	Ift122
2025-09-06	2.22026e-114	0.71305	0.332	0.186	5.08728e-110	Glutamatergic 1	2025-09-06
Srpk2	4.66417e-114	0.291302	0.943	0.837	1.0687e-109	Glutamatergic 1	Srpk2
Mcph1	6.23407e-114	0.537499	0.457	0.282	1.42841e-109	Glutamatergic 1	Mcph1
Ypel4	6.9739e-114	0.673764	0.361	0.208	1.59793e-109	Glutamatergic 1	Ypel4
Atcay	7.71431e-114	0.504294	0.505	0.32	1.76758e-109	Glutamatergic 1	Atcay
6430548M08Rik	1.45911e-113	0.709774	0.314	0.172	3.34325e-109	Glutamatergic 1	6430548M08Rik
Homer2	1.55863e-113	0.404631	0.407	0.235	3.57128e-109	Glutamatergic 1	Homer2
Pcmt1	1.9779e-113	0.422069	0.645	0.439	4.53195e-109	Glutamatergic 1	Pcmt1
Utp4	2.30841e-113	0.836339	0.264	0.136	5.28927e-109	Glutamatergic 1	Utp4
Bbs5	2.35552e-113	0.657544	0.391	0.234	5.39721e-109	Glutamatergic 1	Bbs5
Cpt1c	3.63212e-113	0.50956	0.508	0.324	8.32227e-109	Glutamatergic 1	Cpt1c
Lmo7	4.05885e-113	0.272382	0.462	0.266	9.30005e-109	Glutamatergic 1	Lmo7
Tmem196	4.56978e-113	0.580307	0.311	0.166	1.04707e-108	Glutamatergic 1	Tmem196
Oscp1	5.86727e-113	0.780194	0.288	0.154	1.34437e-108	Glutamatergic 1	Oscp1
Sh3bp5	7.89133e-113	0.512149	0.45	0.273	1.80814e-108	Glutamatergic 1	Sh3bp5
Eno1	1.08906e-112	0.751293	0.284	0.15	2.49537e-108	Glutamatergic 1	Eno1
Ppip5k1	1.24297e-112	0.426378	0.635	0.432	2.84802e-108	Glutamatergic 1	Ppip5k1
Chpf2	1.50182e-112	0.646494	0.371	0.216	3.44113e-108	Glutamatergic 1	Chpf2
Nim1k	1.94768e-112	0.63333	0.328	0.184	4.46272e-108	Glutamatergic 1	Nim1k
Rnf19a	3.6593e-112	0.586449	0.384	0.224	8.38456e-108	Glutamatergic 1	Rnf19a
4930567K12Rik	4.07819e-112	0.459938	0.476	0.293	9.34435e-108	Glutamatergic 1	4930567K12Rik
Gramd4	4.92634e-112	0.733512	0.289	0.154	1.12877e-107	Glutamatergic 1	Gramd4
Slc7a6os	5.31115e-112	0.512775	0.487	0.307	1.21694e-107	Glutamatergic 1	Slc7a6os
Vps37d	9.96893e-112	0.889353	0.253	0.13	2.28418e-107	Glutamatergic 1	Vps37d
Morn1	1.30833e-111	0.616397	0.404	0.244	2.99779e-107	Glutamatergic 1	Morn1
Tsc22d1	1.57383e-111	0.376283	0.715	0.501	3.60612e-107	Glutamatergic 1	Tsc22d1
Mrpl41	1.84147e-111	0.622075	0.366	0.212	4.21935e-107	Glutamatergic 1	Mrpl41
Hipk3	3.29763e-111	0.497214	0.473	0.295	7.55586e-107	Glutamatergic 1	Hipk3
Crtac1	3.65442e-111	0.377206	0.358	0.198	8.37337e-107	Glutamatergic 1	Crtac1
Slc35b3	6.60867e-111	0.735211	0.274	0.142	1.51424e-106	Glutamatergic 1	Slc35b3
Sult4a1	9.33459e-111	0.866155	0.25	0.128	2.13883e-106	Glutamatergic 1	Sult4a1
Mpp2	2.77194e-110	0.63036	0.34	0.192	6.35135e-106	Glutamatergic 1	Mpp2
Abcb9	6.7745e-110	0.767913	0.305	0.169	1.55224e-105	Glutamatergic 1	Abcb9
Gm26954	1.25781e-109	0.520149	0.447	0.276	2.88201e-105	Glutamatergic 1	Gm26954
Ica1l	2.10486e-109	0.590664	0.421	0.259	4.82287e-105	Glutamatergic 1	Ica1l
Ube2o	2.75847e-109	0.541435	0.461	0.288	6.32047e-105	Glutamatergic 1	Ube2o
Erc1	2.94362e-109	0.344247	0.707	0.484	6.74473e-105	Glutamatergic 1	Erc1
Cul4a	3.46372e-109	0.535234	0.479	0.302	7.93643e-105	Glutamatergic 1	Cul4a
Lrp11	3.48377e-109	0.675439	0.351	0.204	7.98237e-105	Glutamatergic 1	Lrp11
Cdon	3.73512e-109	0.711179	0.327	0.186	8.55828e-105	Glutamatergic 1	Cdon
Clcn2	3.7409e-109	0.755607	0.275	0.145	8.57151e-105	Glutamatergic 1	Clcn2
BC005561	4.13274e-109	0.415219	0.634	0.431	9.46935e-105	Glutamatergic 1	BC005561
Angptl3	6.28195e-109	0.784224	0.291	0.159	1.43938e-104	Glutamatergic 1	Angptl3
Ccdc136	7.61268e-109	0.343794	0.4	0.234	1.74429e-104	Glutamatergic 1	Ccdc136
Kpna3	1.28213e-108	0.389729	0.608	0.405	2.93775e-104	Glutamatergic 1	Kpna3
Foxk1	1.39458e-108	0.553855	0.378	0.219	3.19539e-104	Glutamatergic 1	Foxk1
Pitpnm3	1.45252e-108	0.483957	0.415	0.249	3.32816e-104	Glutamatergic 1	Pitpnm3
Agrp	4.91031e-108	0.567797	0.433	0.269	1.1251e-103	Glutamatergic 1	Agrp
Vstm2a	5.15139e-108	0.518494	0.374	0.219	1.18034e-103	Glutamatergic 1	Vstm2a
Abca5	8.65366e-108	0.501738	0.456	0.283	1.98281e-103	Glutamatergic 1	Abca5
Ddb2	1.43423e-107	0.529647	0.477	0.304	3.28625e-103	Glutamatergic 1	Ddb2
Nhlrc2	2.52152e-107	0.472649	0.436	0.263	5.77756e-103	Glutamatergic 1	Nhlrc2
Zfp941	3.02557e-107	0.729119	0.301	0.166	6.93248e-103	Glutamatergic 1	Zfp941
Lnx1	3.8612e-107	0.497782	0.374	0.216	8.84718e-103	Glutamatergic 1	Lnx1
Lztr1	6.65915e-107	0.58063	0.399	0.239	1.52581e-102	Glutamatergic 1	Lztr1
Miga1	8.05293e-107	0.539085	0.449	0.28	1.84517e-102	Glutamatergic 1	Miga1
Acvr1b	1.15098e-106	0.763753	0.287	0.156	2.63724e-102	Glutamatergic 1	Acvr1b
Lix1	1.64976e-106	0.497923	0.288	0.153	3.7801e-102	Glutamatergic 1	Lix1
Herc4	2.00179e-106	0.357501	0.623	0.417	4.58669e-102	Glutamatergic 1	Herc4
Asap2	2.68626e-106	0.366576	0.56	0.357	6.15502e-102	Glutamatergic 1	Asap2
Ywhah	2.8153e-106	0.564462	0.367	0.212	6.4507e-102	Glutamatergic 1	Ywhah
Zkscan16	3.83616e-106	0.563793	0.401	0.243	8.7898e-102	Glutamatergic 1	Zkscan16
Car11	4.13308e-106	0.579804	0.412	0.251	9.47012e-102	Glutamatergic 1	Car11
Sdk2	4.48073e-106	0.409871	0.424	0.263	1.02667e-101	Glutamatergic 1	Sdk2
4933423P22Rik	6.26927e-106	0.627177	0.312	0.173	1.43648e-101	Glutamatergic 1	4933423P22Rik
Fam171a2	8.50689e-106	0.754959	0.288	0.157	1.94918e-101	Glutamatergic 1	Fam171a2
Mthfd1l	1.13648e-105	0.447287	0.43	0.26	2.60402e-101	Glutamatergic 1	Mthfd1l
Faim2	4.57854e-105	0.538548	0.423	0.258	1.04908e-100	Glutamatergic 1	Faim2
Ogfod1	4.89612e-105	0.591477	0.394	0.239	1.12185e-100	Glutamatergic 1	Ogfod1
Trak1	5.08909e-105	0.407376	0.52	0.334	1.16606e-100	Glutamatergic 1	Trak1
Rad23b	5.80621e-105	0.481465	0.505	0.326	1.33038e-100	Glutamatergic 1	Rad23b
Smarca1	8.07364e-105	0.605538	0.389	0.236	1.84991e-100	Glutamatergic 1	Smarca1
Arhgef7	1.00013e-104	0.445786	0.57	0.381	2.29159e-100	Glutamatergic 1	Arhgef7
Fam57b	1.16264e-104	0.756648	0.298	0.166	2.66396e-100	Glutamatergic 1	Fam57b
Tspan14	1.24777e-104	0.314087	0.326	0.173	2.85901e-100	Glutamatergic 1	Tspan14
Dhps	4.67012e-104	0.623599	0.331	0.188	1.07007e-99	Glutamatergic 1	Dhps
Snx10	5.49326e-104	0.479274	0.489	0.314	1.25867e-99	Glutamatergic 1	Snx10
Smim13	6.06719e-104	0.595831	0.376	0.224	1.39017e-99	Glutamatergic 1	Smim13
Pantr2	6.59535e-104	0.650075	0.281	0.151	1.51119e-99	Glutamatergic 1	Pantr2
Fam227a	8.76709e-104	0.724065	0.312	0.177	2.0088e-99	Glutamatergic 1	Fam227a
Exoc6	1.04977e-103	0.40623	0.507	0.323	2.40533e-99	Glutamatergic 1	Exoc6
Cul9	1.24348e-103	0.488683	0.499	0.323	2.84918e-99	Glutamatergic 1	Cul9
Mat2b	2.59863e-103	0.70275	0.268	0.142	5.95424e-99	Glutamatergic 1	Mat2b
Usp14	3.58608e-103	0.427582	0.544	0.355	8.21679e-99	Glutamatergic 1	Usp14
Map4k3	3.64818e-103	0.271291	0.735	0.504	8.35906e-99	Glutamatergic 1	Map4k3
Jph3	4.10519e-103	0.775068	0.288	0.159	9.40622e-99	Glutamatergic 1	Jph3
Tecpr1	4.97162e-103	0.586299	0.388	0.235	1.13915e-98	Glutamatergic 1	Tecpr1
Angpt2	5.17147e-103	0.54725	0.409	0.252	1.18494e-98	Glutamatergic 1	Angpt2
Gsg1l	7.34142e-103	0.744154	0.351	0.212	1.68214e-98	Glutamatergic 1	Gsg1l
Ggt7	1.05679e-102	0.485542	0.49	0.315	2.42142e-98	Glutamatergic 1	Ggt7
Dop1b	2.10619e-102	0.372514	0.615	0.411	4.8259e-98	Glutamatergic 1	Dop1b
Fam124a	3.31138e-102	0.71222	0.251	0.131	7.58736e-98	Glutamatergic 1	Fam124a
Ice1	3.38515e-102	0.403634	0.618	0.42	7.7564e-98	Glutamatergic 1	Ice1
L1cam	3.81926e-102	0.674916	0.319	0.182	8.75106e-98	Glutamatergic 1	L1cam
Wdr34	5.56634e-102	0.735471	0.29	0.16	1.27542e-97	Glutamatergic 1	Wdr34
Ptpn2	7.85838e-102	0.538567	0.395	0.238	1.80059e-97	Glutamatergic 1	Ptpn2
0610043K17Rik	1.07105e-101	0.540101	0.386	0.23	2.45409e-97	Glutamatergic 1	0610043K17Rik
Trim37	1.59003e-101	0.380396	0.633	0.434	3.64324e-97	Glutamatergic 1	Trim37
Yaf2	1.84617e-101	0.455051	0.481	0.305	4.23014e-97	Glutamatergic 1	Yaf2
Gm28379	2.42474e-101	0.410655	0.584	0.392	5.5558e-97	Glutamatergic 1	Gm28379
Vps9d1	3.92582e-101	0.517342	0.409	0.248	8.99523e-97	Glutamatergic 1	Vps9d1
Stx3	4.80471e-101	0.562019	0.406	0.249	1.1009e-96	Glutamatergic 1	Stx3
Stau2	5.58372e-101	0.295521	0.828	0.626	1.2794e-96	Glutamatergic 1	Stau2
Galnt11	7.01622e-101	0.436225	0.553	0.367	1.60763e-96	Glutamatergic 1	Galnt11
Cmtm4	7.83569e-101	0.630119	0.327	0.188	1.79539e-96	Glutamatergic 1	Cmtm4
Kif17	8.01308e-101	0.722639	0.296	0.166	1.83604e-96	Glutamatergic 1	Kif17
Lrrcc1	9.61551e-101	0.576296	0.373	0.223	2.2032e-96	Glutamatergic 1	Lrrcc1
Kif21b	9.87203e-101	0.414239	0.367	0.21	2.26198e-96	Glutamatergic 1	Kif21b
Arhgef17	1.10222e-100	0.694527	0.326	0.19	2.52552e-96	Glutamatergic 1	Arhgef17
Cdc27	2.28871e-100	0.474693	0.494	0.321	5.24412e-96	Glutamatergic 1	Cdc27
Tmem132a	2.37149e-100	0.749251	0.267	0.144	5.4338e-96	Glutamatergic 1	Tmem132a
Gm49961	2.38691e-100	0.523349	0.455	0.292	5.46913e-96	Glutamatergic 1	Gm49961
Clvs2	2.71264e-100	0.396505	0.509	0.328	6.21548e-96	Glutamatergic 1	Clvs2
E330009J07Rik	2.89713e-100	0.532597	0.355	0.205	6.6382e-96	Glutamatergic 1	E330009J07Rik
2610316D01Rik	3.01289e-100	0.4877	0.36	0.21	6.90344e-96	Glutamatergic 1	2610316D01Rik
Myo9a	3.05692e-100	0.264601	0.929	0.822	7.00431e-96	Glutamatergic 1	Myo9a
Erlin1	3.33215e-100	0.72816	0.278	0.152	7.63496e-96	Glutamatergic 1	Erlin1
Eef1a2	5.52536e-100	0.730637	0.297	0.167	1.26603e-95	Glutamatergic 1	Eef1a2
Rab6b	6.23734e-100	0.397635	0.615	0.421	1.42916e-95	Glutamatergic 1	Rab6b
Srebf2	7.90951e-100	0.411465	0.543	0.356	1.81231e-95	Glutamatergic 1	Srebf2
Rcan1	1.22066e-99	0.677571	0.279	0.152	2.7969e-95	Glutamatergic 1	Rcan1
Rundc3a	1.77516e-99	0.593939	0.365	0.217	4.06744e-95	Glutamatergic 1	Rundc3a
Fubp3	2.28923e-99	0.576706	0.403	0.249	5.24531e-95	Glutamatergic 1	Fubp3
Zc3h8	2.53076e-99	0.754647	0.251	0.132	5.79873e-95	Glutamatergic 1	Zc3h8
Ppfibp1	2.59451e-99	0.321154	0.318	0.178	5.9448e-95	Glutamatergic 1	Ppfibp1
Galnt1	2.99924e-99	0.325199	0.717	0.51	6.87217e-95	Glutamatergic 1	Galnt1
Cep126	4.94838e-99	0.522979	0.443	0.281	1.13382e-94	Glutamatergic 1	Cep126
C2cd2	5.79026e-99	0.556484	0.447	0.289	1.32672e-94	Glutamatergic 1	C2cd2
Rab3gap2	6.1797e-99	0.441801	0.528	0.346	1.41595e-94	Glutamatergic 1	Rab3gap2
Lamc1	9.49897e-99	0.466772	0.387	0.232	2.1765e-94	Glutamatergic 1	Lamc1
Mir124-2hg	1.1147e-98	0.322658	0.554	0.357	2.5541e-94	Glutamatergic 1	Mir124-2hg
Dennd5b	1.32781e-98	0.3164	0.815	0.631	3.04242e-94	Glutamatergic 1	Dennd5b
Hdhd5	1.55607e-98	0.665744	0.321	0.186	3.56543e-94	Glutamatergic 1	Hdhd5
Tango2	2.20898e-98	0.353834	0.614	0.409	5.06145e-94	Glutamatergic 1	Tango2
Snx7	2.61787e-98	0.542371	0.298	0.165	5.99832e-94	Glutamatergic 1	Snx7
Rhof	3.21191e-98	0.720572	0.286	0.16	7.35945e-94	Glutamatergic 1	Rhof
Ntrk3	3.76943e-98	0.405961	0.834	0.745	8.6369e-94	Glutamatergic 1	Ntrk3
Arid5b	4.22604e-98	0.253217	0.7	0.484	9.68314e-94	Glutamatergic 1	Arid5b
Tpm3	6.99153e-98	0.372256	0.512	0.329	1.60197e-93	Glutamatergic 1	Tpm3
Ero1lb	8.77492e-98	0.5571	0.337	0.195	2.0106e-93	Glutamatergic 1	Ero1lb
Mirg	1.03353e-97	0.304233	0.57	0.366	2.36812e-93	Glutamatergic 1	Mirg
Agfg2	1.03433e-97	0.55451	0.369	0.221	2.36997e-93	Glutamatergic 1	Agfg2
Smyd3	1.20185e-97	0.35949	0.899	0.818	2.7538e-93	Glutamatergic 1	Smyd3
Emb	1.36345e-97	0.738529	0.27	0.148	3.12408e-93	Glutamatergic 1	Emb
Mok	2.02195e-97	0.682732	0.318	0.184	4.63289e-93	Glutamatergic 1	Mok
Atf6	3.4427e-97	0.392481	0.623	0.431	7.88825e-93	Glutamatergic 1	Atf6
Gm5441	4.41542e-97	0.299381	0.588	0.392	1.01171e-92	Glutamatergic 1	Gm5441
Pcgf5	4.73227e-97	0.460304	0.52	0.346	1.08431e-92	Glutamatergic 1	Pcgf5
Ints7	7.53152e-97	0.564337	0.305	0.17	1.7257e-92	Glutamatergic 1	Ints7
Mapk14	8.63391e-97	0.336691	0.606	0.41	1.97829e-92	Glutamatergic 1	Mapk14
Kdsr	1.10068e-96	0.677181	0.293	0.165	2.522e-92	Glutamatergic 1	Kdsr
Ikzf4	1.32478e-96	0.689398	0.285	0.159	3.03548e-92	Glutamatergic 1	Ikzf4
Bmerb1	1.35232e-96	0.36616	0.643	0.445	3.09858e-92	Glutamatergic 1	Bmerb1
Cdk10	1.39931e-96	0.680335	0.295	0.166	3.20624e-92	Glutamatergic 1	Cdk10
Mapk8	1.53295e-96	0.398936	0.61	0.42	3.51246e-92	Glutamatergic 1	Mapk8
D830024N08Rik	2.45354e-96	0.330762	0.728	0.523	5.6218e-92	Glutamatergic 1	D830024N08Rik
Far1os	4.11666e-96	0.340509	0.752	0.566	9.4325e-92	Glutamatergic 1	Far1os
Adar	4.73823e-96	0.405042	0.577	0.39	1.08567e-91	Glutamatergic 1	Adar
Vps50	5.62233e-96	0.423877	0.536	0.357	1.28824e-91	Glutamatergic 1	Vps50
Bscl2	6.4627e-96	0.612482	0.35	0.209	1.4808e-91	Glutamatergic 1	Bscl2
Bdh1	7.55564e-96	0.615096	0.343	0.204	1.73122e-91	Glutamatergic 1	Bdh1
Acsl4	1.06682e-95	0.528789	0.356	0.211	2.4444e-91	Glutamatergic 1	Acsl4
Ap3b2	1.3155e-95	0.522715	0.431	0.273	3.0142e-91	Glutamatergic 1	Ap3b2
Alg13	1.62918e-95	0.689907	0.281	0.157	3.73294e-91	Glutamatergic 1	Alg13
Ccdc191	1.99818e-95	0.535198	0.366	0.219	4.57842e-91	Glutamatergic 1	Ccdc191
Ccdc149	2.07329e-95	0.642323	0.347	0.209	4.75053e-91	Glutamatergic 1	Ccdc149
Asb13	2.15211e-95	0.689287	0.292	0.165	4.93112e-91	Glutamatergic 1	Asb13
Fam169a	3.02617e-95	0.586369	0.38	0.235	6.93386e-91	Glutamatergic 1	Fam169a
Cbx6	3.19622e-95	0.592145	0.362	0.218	7.32349e-91	Glutamatergic 1	Cbx6
Nae1	4.80865e-95	0.473194	0.465	0.299	1.10181e-90	Glutamatergic 1	Nae1
Clasp1	5.73759e-95	0.320124	0.758	0.558	1.31465e-90	Glutamatergic 1	Clasp1
Eef1akmt1	6.6636e-95	0.686949	0.274	0.151	1.52683e-90	Glutamatergic 1	Eef1akmt1
Gabrd	7.3281e-95	0.63439	0.257	0.137	1.67909e-90	Glutamatergic 1	Gabrd
Trpc1	8.61935e-95	0.402378	0.54	0.357	1.97495e-90	Glutamatergic 1	Trpc1
Gba2	8.80174e-95	0.722493	0.282	0.159	2.01674e-90	Glutamatergic 1	Gba2
Osbpl2	9.46296e-95	0.606216	0.379	0.234	2.16825e-90	Glutamatergic 1	Osbpl2
Wipf2	1.39134e-94	0.46058	0.472	0.306	3.18798e-90	Glutamatergic 1	Wipf2
Prepl	1.48969e-94	0.479443	0.477	0.31	3.41332e-90	Glutamatergic 1	Prepl
Afdn	2.08249e-94	0.286308	0.807	0.607	4.7716e-90	Glutamatergic 1	Afdn
Olfr239	2.55795e-94	0.815592	0.265	0.148	5.86104e-90	Glutamatergic 1	Olfr239
Iars2	2.64367e-94	0.507113	0.388	0.237	6.05745e-90	Glutamatergic 1	Iars2
Plekho1	2.87064e-94	0.376898	0.278	0.15	6.57751e-90	Glutamatergic 1	Plekho1
Gpr162	2.91627e-94	0.711665	0.292	0.166	6.68206e-90	Glutamatergic 1	Gpr162
Arhgap44	2.96836e-94	0.277728	0.628	0.414	6.80139e-90	Glutamatergic 1	Arhgap44
Ddx55	3.17506e-94	0.456337	0.499	0.328	7.27501e-90	Glutamatergic 1	Ddx55
Plpp5	3.97491e-94	0.80214	0.252	0.137	9.10772e-90	Glutamatergic 1	Plpp5
Brsk2	4.01434e-94	0.581049	0.365	0.222	9.19807e-90	Glutamatergic 1	Brsk2
Smad2	4.71086e-94	0.474512	0.376	0.226	1.0794e-89	Glutamatergic 1	Smad2
Atp2b3	5.06989e-94	0.436963	0.465	0.3	1.16166e-89	Glutamatergic 1	Atp2b3
Eepd1	5.15895e-94	0.590962	0.271	0.148	1.18207e-89	Glutamatergic 1	Eepd1
Dlg4	5.39608e-94	0.443852	0.512	0.339	1.2364e-89	Glutamatergic 1	Dlg4
Mmp24	5.74756e-94	0.596399	0.357	0.216	1.31694e-89	Glutamatergic 1	Mmp24
Cyp7b1	7.28943e-94	0.33361	0.348	0.205	1.67023e-89	Glutamatergic 1	Cyp7b1
Bbof1	1.62923e-93	0.438589	0.502	0.33	3.73307e-89	Glutamatergic 1	Bbof1
Dpm2	1.69019e-93	0.629856	0.327	0.192	3.87273e-89	Glutamatergic 1	Dpm2
Atp6v1g2	1.77457e-93	0.665416	0.286	0.161	4.06606e-89	Glutamatergic 1	Atp6v1g2
Trmt1	1.97312e-93	0.425144	0.512	0.337	4.521e-89	Glutamatergic 1	Trmt1
4933411O13Rik	2.1525e-93	0.536652	0.346	0.206	4.93202e-89	Glutamatergic 1	4933411O13Rik
Slf1	2.62472e-93	0.375277	0.585	0.397	6.01402e-89	Glutamatergic 1	Slf1
Tmem116	3.75729e-93	0.699738	0.267	0.147	8.60908e-89	Glutamatergic 1	Tmem116
Atp6v1b2	3.9841e-93	0.396138	0.57	0.386	9.12877e-89	Glutamatergic 1	Atp6v1b2
Azin2	7.88662e-93	0.710268	0.298	0.173	1.80706e-88	Glutamatergic 1	Azin2
Shfl	1.73427e-92	0.503948	0.43	0.274	3.97374e-88	Glutamatergic 1	Shfl
Ppargc1b	2.89069e-92	0.463428	0.453	0.292	6.62345e-88	Glutamatergic 1	Ppargc1b
Sertad2	4.22514e-92	0.349353	0.508	0.328	9.68107e-88	Glutamatergic 1	Sertad2
Armcx5	1.02592e-91	0.707065	0.272	0.152	2.35069e-87	Glutamatergic 1	Armcx5
Odf2l	1.15979e-91	0.64377	0.282	0.159	2.65743e-87	Glutamatergic 1	Odf2l
Smap1	1.17114e-91	0.37326	0.574	0.391	2.68344e-87	Glutamatergic 1	Smap1
Mark2	1.30012e-91	0.287433	0.765	0.56	2.97897e-87	Glutamatergic 1	Mark2
Gm31763	1.60471e-91	0.429596	0.404	0.25	3.67688e-87	Glutamatergic 1	Gm31763
Vps33a	2.00674e-91	0.536655	0.355	0.213	4.59804e-87	Glutamatergic 1	Vps33a
Galnt14	2.13306e-91	1.07717	0.325	0.205	4.88748e-87	Glutamatergic 1	Galnt14
A330023F24Rik	2.15269e-91	0.268756	0.905	0.767	4.93247e-87	Glutamatergic 1	A330023F24Rik
Cdh6	2.17514e-91	0.539519	0.328	0.195	4.9839e-87	Glutamatergic 1	Cdh6
Cntnap5a	4.05821e-91	0.398606	0.601	0.458	9.29858e-87	Glutamatergic 1	Cntnap5a
Hmgcll1	5.65546e-91	0.305459	0.641	0.44	1.29583e-86	Glutamatergic 1	Hmgcll1
Pitpna	1.27452e-90	0.303081	0.733	0.528	2.9203e-86	Glutamatergic 1	Pitpna
Arf3	1.28594e-90	0.449767	0.478	0.313	2.94648e-86	Glutamatergic 1	Arf3
Rtl1	1.31191e-90	0.467874	0.418	0.263	3.00598e-86	Glutamatergic 1	Rtl1
Gm16835	1.41147e-90	0.752191	0.27	0.153	3.23409e-86	Glutamatergic 1	Gm16835
Wwc1	1.68967e-90	0.450021	0.43	0.275	3.87154e-86	Glutamatergic 1	Wwc1
Jph4	1.80058e-90	0.498489	0.423	0.269	4.12566e-86	Glutamatergic 1	Jph4
Socs7	1.90062e-90	0.517311	0.397	0.248	4.35488e-86	Glutamatergic 1	Socs7
Fam135a	1.92102e-90	0.386295	0.597	0.414	4.40164e-86	Glutamatergic 1	Fam135a
Diras2	2.53271e-90	0.642864	0.301	0.174	5.80321e-86	Glutamatergic 1	Diras2
Rab36	2.80298e-90	0.791981	0.253	0.14	6.42247e-86	Glutamatergic 1	Rab36
Hdac4	3.0587e-90	0.30122	0.579	0.385	7.0084e-86	Glutamatergic 1	Hdac4
Anapc5	3.29026e-90	0.369814	0.572	0.386	7.53897e-86	Glutamatergic 1	Anapc5
Rpgrip1l	6.27581e-90	0.585891	0.352	0.215	1.43798e-85	Glutamatergic 1	Rpgrip1l
Abhd6	7.7292e-90	0.492177	0.417	0.264	1.77099e-85	Glutamatergic 1	Abhd6
Tmed9	9.00909e-90	0.450508	0.439	0.279	2.06425e-85	Glutamatergic 1	Tmed9
Tmem59l	9.19658e-90	0.699112	0.261	0.144	2.10721e-85	Glutamatergic 1	Tmem59l
Eml4	1.14653e-89	0.257114	0.658	0.457	2.62704e-85	Glutamatergic 1	Eml4
Pea15a	1.54095e-89	0.615864	0.289	0.164	3.53078e-85	Glutamatergic 1	Pea15a
Gm4924	1.63396e-89	0.578564	0.345	0.208	3.7439e-85	Glutamatergic 1	Gm4924
Zfp955b	1.75667e-89	0.710431	0.263	0.146	4.02507e-85	Glutamatergic 1	Zfp955b
Slc25a14	5.2286e-89	0.703133	0.269	0.151	1.19803e-84	Glutamatergic 1	Slc25a14
N4bp2l1	5.68842e-89	0.447056	0.444	0.286	1.30339e-84	Glutamatergic 1	N4bp2l1
Lonrf1	1.49841e-88	0.643915	0.288	0.165	3.43332e-84	Glutamatergic 1	Lonrf1
Kpna1	1.87781e-88	0.457304	0.469	0.308	4.30263e-84	Glutamatergic 1	Kpna1
Rab11fip3	3.13985e-88	0.317321	0.738	0.546	7.19434e-84	Glutamatergic 1	Rab11fip3
Apbb1	3.18395e-88	0.595706	0.293	0.168	7.29539e-84	Glutamatergic 1	Apbb1
Rab4a	4.20398e-88	0.703788	0.277	0.158	9.63257e-84	Glutamatergic 1	Rab4a
Casc4	4.76609e-88	0.317567	0.768	0.574	1.09205e-83	Glutamatergic 1	Casc4
Efr3b	6.54116e-88	0.263174	0.581	0.381	1.49878e-83	Glutamatergic 1	Efr3b
Reep1	7.27435e-88	0.260463	0.729	0.516	1.66677e-83	Glutamatergic 1	Reep1
Akap8l	1.11186e-87	0.267488	0.91	0.797	2.54761e-83	Glutamatergic 1	Akap8l
D1Ertd622e	1.14111e-87	0.289767	0.33	0.187	2.61463e-83	Glutamatergic 1	D1Ertd622e
Srrm4os	7.59198e-87	0.554263	0.311	0.183	1.73955e-82	Glutamatergic 1	Srrm4os
A330008L17Rik	1.21823e-86	0.342372	0.368	0.226	2.79132e-82	Glutamatergic 1	A330008L17Rik
Cpped1	2.87552e-86	0.470366	0.344	0.206	6.58868e-82	Glutamatergic 1	Cpped1
Pde7a	4.30813e-86	0.339276	0.55	0.37	9.87121e-82	Glutamatergic 1	Pde7a
AC149090.1	4.33282e-86	0.444051	0.615	0.463	9.92778e-82	Glutamatergic 1	AC149090.1
Stmn1	7.5471e-86	0.278532	0.49	0.311	1.72927e-81	Glutamatergic 1	Stmn1
Eif4e	4.03419e-85	0.461315	0.418	0.267	9.24354e-81	Glutamatergic 1	Eif4e
Borcs5	4.46621e-85	0.606539	0.294	0.171	1.02334e-80	Glutamatergic 1	Borcs5
Usp53	4.73393e-85	0.481405	0.358	0.22	1.08468e-80	Glutamatergic 1	Usp53
Brpf3	5.02197e-85	0.689329	0.25	0.139	1.15068e-80	Glutamatergic 1	Brpf3
Jade3	7.91625e-85	0.718387	0.253	0.141	1.81385e-80	Glutamatergic 1	Jade3
Gys1	1.25866e-84	0.579695	0.323	0.194	2.88397e-80	Glutamatergic 1	Gys1
Hmgb1	3.62413e-84	0.371226	0.515	0.343	8.30397e-80	Glutamatergic 1	Hmgb1
Slc6a15	3.64694e-84	0.581173	0.331	0.202	8.35624e-80	Glutamatergic 1	Slc6a15
Ankrd13b	4.95321e-84	0.614871	0.296	0.174	1.13493e-79	Glutamatergic 1	Ankrd13b
Wscd2	5.07306e-84	0.375929	0.414	0.259	1.16239e-79	Glutamatergic 1	Wscd2
Stxbp5	5.17395e-84	0.263789	0.721	0.515	1.18551e-79	Glutamatergic 1	Stxbp5
Zfr2	5.91363e-84	0.463606	0.447	0.293	1.35499e-79	Glutamatergic 1	Zfr2
Slc16a11	6.3981e-84	0.527652	0.357	0.222	1.466e-79	Glutamatergic 1	Slc16a11
Stx1b	7.38863e-84	0.601258	0.327	0.199	1.69296e-79	Glutamatergic 1	Stx1b
Ensa	7.41603e-84	0.438291	0.437	0.282	1.69923e-79	Glutamatergic 1	Ensa
Lrrc49	8.0026e-84	0.328098	0.593	0.403	1.83364e-79	Glutamatergic 1	Lrrc49
Ift20	8.03131e-84	0.499358	0.393	0.249	1.84021e-79	Glutamatergic 1	Ift20
Dgke	8.19859e-84	0.608481	0.315	0.19	1.87854e-79	Glutamatergic 1	Dgke
Mtmr7	8.93722e-84	0.444171	0.474	0.317	2.04779e-79	Glutamatergic 1	Mtmr7
Pianp	9.33639e-84	0.676361	0.287	0.168	2.13925e-79	Glutamatergic 1	Pianp
Snta1	2.37052e-83	0.550368	0.359	0.225	5.43157e-79	Glutamatergic 1	Snta1
Lsm7	2.62504e-83	0.493699	0.381	0.239	6.01475e-79	Glutamatergic 1	Lsm7
Fam189b	3.43552e-83	0.706618	0.275	0.16	7.8718e-79	Glutamatergic 1	Fam189b
Ints13	4.44405e-83	0.651907	0.279	0.161	1.01827e-78	Glutamatergic 1	Ints13
Lrrn3	9.14912e-83	0.483958	0.409	0.263	2.09634e-78	Glutamatergic 1	Lrrn3
Brdt	1.19786e-82	0.446277	0.399	0.253	2.74466e-78	Glutamatergic 1	Brdt
Ciz1	1.46286e-82	0.572994	0.302	0.179	3.35185e-78	Glutamatergic 1	Ciz1
Cyb5a	1.7819e-82	0.491425	0.34	0.206	4.08286e-78	Glutamatergic 1	Cyb5a
Serp2	1.93226e-82	0.563315	0.338	0.208	4.42738e-78	Glutamatergic 1	Serp2
Stk40	2.54359e-82	0.627522	0.283	0.165	5.82812e-78	Glutamatergic 1	Stk40
Arhgef3	2.95575e-82	0.435115	0.396	0.253	6.7725e-78	Glutamatergic 1	Arhgef3
Glcci1	3.02363e-82	0.311448	0.533	0.358	6.92805e-78	Glutamatergic 1	Glcci1
Klhl10	3.38047e-82	0.550108	0.352	0.219	7.74567e-78	Glutamatergic 1	Klhl10
Fbxo3	3.70148e-82	0.460179	0.407	0.259	8.4812e-78	Glutamatergic 1	Fbxo3
Trafd1	5.53901e-82	0.398221	0.44	0.285	1.26915e-77	Glutamatergic 1	Trafd1
Yeats2	5.92108e-82	0.365572	0.539	0.366	1.3567e-77	Glutamatergic 1	Yeats2
Gm47591	1.09029e-81	0.443137	0.401	0.255	2.49818e-77	Glutamatergic 1	Gm47591
Mast1	1.11611e-81	0.542427	0.334	0.204	2.55734e-77	Glutamatergic 1	Mast1
Gm16093	1.35934e-81	0.460096	0.388	0.245	3.11466e-77	Glutamatergic 1	Gm16093
Dync1i2	1.40735e-81	0.266024	0.885	0.751	3.22466e-77	Glutamatergic 1	Dync1i2
Mblac2	1.42592e-81	0.453741	0.439	0.289	3.26721e-77	Glutamatergic 1	Mblac2
Kctd17	1.62472e-81	0.503453	0.336	0.204	3.72272e-77	Glutamatergic 1	Kctd17
Gm15965	1.87001e-81	0.617734	0.295	0.175	4.28475e-77	Glutamatergic 1	Gm15965
Zdhhc24	3.14052e-81	0.636621	0.27	0.155	7.19587e-77	Glutamatergic 1	Zdhhc24
Dnajb4	3.81581e-81	0.49749	0.365	0.228	8.74316e-77	Glutamatergic 1	Dnajb4
Tpm1	4.29725e-81	0.386415	0.432	0.28	9.84629e-77	Glutamatergic 1	Tpm1
Atpif1	1.0609e-80	0.358436	0.491	0.325	2.43083e-76	Glutamatergic 1	Atpif1
Ergic1	1.09725e-80	0.457321	0.449	0.299	2.51414e-76	Glutamatergic 1	Ergic1
Glmn	1.20528e-80	0.368345	0.519	0.352	2.76167e-76	Glutamatergic 1	Glmn
Tmem67	1.25302e-80	0.663181	0.268	0.155	2.87105e-76	Glutamatergic 1	Tmem67
Prkci	1.2562e-80	0.609336	0.286	0.167	2.87833e-76	Glutamatergic 1	Prkci
Dnmbp	1.59207e-80	0.576671	0.305	0.183	3.64791e-76	Glutamatergic 1	Dnmbp
Agap2	1.76304e-80	0.558188	0.328	0.201	4.03965e-76	Glutamatergic 1	Agap2
Sub1	1.8455e-80	0.488979	0.319	0.191	4.22859e-76	Glutamatergic 1	Sub1
Sbds	1.94187e-80	0.535382	0.321	0.194	4.4494e-76	Glutamatergic 1	Sbds
Entr1	2.14178e-80	0.461371	0.436	0.287	4.90746e-76	Glutamatergic 1	Entr1
Btbd8	4.89741e-80	0.370713	0.443	0.287	1.12214e-75	Glutamatergic 1	Btbd8
Eif2d	5.92258e-80	0.571995	0.328	0.202	1.35704e-75	Glutamatergic 1	Eif2d
2025-09-03	6.87975e-80	0.472559	0.389	0.249	1.57636e-75	Glutamatergic 1	2025-09-03
Fbh1	7.58183e-80	0.611815	0.277	0.161	1.73723e-75	Glutamatergic 1	Fbh1
Nck2	8.48203e-80	0.444685	0.377	0.237	1.94349e-75	Glutamatergic 1	Nck2
Map7d2	1.18582e-79	0.274783	0.651	0.456	2.71707e-75	Glutamatergic 1	Map7d2
Ppip5k2	1.38411e-79	0.354481	0.464	0.303	3.17142e-75	Glutamatergic 1	Ppip5k2
Cebpz	2.07755e-79	0.394398	0.402	0.255	4.76029e-75	Glutamatergic 1	Cebpz
Pus10	2.50966e-79	0.430922	0.425	0.277	5.75039e-75	Glutamatergic 1	Pus10
Dusp22	2.53558e-79	0.650108	0.259	0.149	5.80977e-75	Glutamatergic 1	Dusp22
Ube2ql1	2.78558e-79	0.660304	0.25	0.141	6.38261e-75	Glutamatergic 1	Ube2ql1
Gga2	2.83773e-79	0.594866	0.325	0.201	6.5021e-75	Glutamatergic 1	Gga2
Rnf217	2.99132e-79	0.490603	0.4	0.261	6.854e-75	Glutamatergic 1	Rnf217
Cfap74	3.05159e-79	0.531318	0.261	0.148	6.9921e-75	Glutamatergic 1	Cfap74
Ythdc2	3.66747e-79	0.423421	0.45	0.297	8.40327e-75	Glutamatergic 1	Ythdc2
Mrpl48	5.19208e-79	0.522008	0.342	0.212	1.18966e-74	Glutamatergic 1	Mrpl48
Akap7	7.69731e-79	0.390296	0.459	0.303	1.76368e-74	Glutamatergic 1	Akap7
Ptpn1	1.43562e-78	0.320576	0.513	0.348	3.28944e-74	Glutamatergic 1	Ptpn1
Mib1	1.81198e-78	0.338785	0.576	0.403	4.15178e-74	Glutamatergic 1	Mib1
Cyth3	1.90939e-78	0.506038	0.364	0.231	4.375e-74	Glutamatergic 1	Cyth3
Cspp1	2.00384e-78	0.282241	0.811	0.632	4.59141e-74	Glutamatergic 1	Cspp1
Atp9a	3.15746e-78	0.274676	0.693	0.5	7.23469e-74	Glutamatergic 1	Atp9a
Dclre1c	6.18067e-78	0.491371	0.293	0.173	1.41618e-73	Glutamatergic 1	Dclre1c
Ift57	7.06029e-78	0.515153	0.341	0.213	1.61772e-73	Glutamatergic 1	Ift57
Nipsnap1	8.76159e-78	0.451635	0.42	0.276	2.00754e-73	Glutamatergic 1	Nipsnap1
Ccdc39	1.02907e-77	0.538656	0.352	0.223	2.35791e-73	Glutamatergic 1	Ccdc39
Psd	2.15712e-77	0.580708	0.335	0.21	4.94262e-73	Glutamatergic 1	Psd
Acbd6	2.16292e-77	0.301688	0.641	0.455	4.95589e-73	Glutamatergic 1	Acbd6
Lrrc40	2.22884e-77	0.434131	0.419	0.276	5.10694e-73	Glutamatergic 1	Lrrc40
Grk3	3.29405e-77	0.284669	0.461	0.303	7.54766e-73	Glutamatergic 1	Grk3
Zmat4	4.72856e-77	0.583378	0.601	0.521	1.08345e-72	Glutamatergic 1	Zmat4
C1qtnf4	1.14619e-76	0.378573	0.472	0.316	2.62627e-72	Glutamatergic 1	C1qtnf4
Dnajc10	1.14968e-76	0.438715	0.421	0.277	2.63427e-72	Glutamatergic 1	Dnajc10
Golga4	1.24204e-76	0.333041	0.547	0.375	2.84589e-72	Glutamatergic 1	Golga4
Csnk2a2	2.04227e-76	0.334611	0.445	0.291	4.67946e-72	Glutamatergic 1	Csnk2a2
Zc3h7a	2.26937e-76	0.282159	0.608	0.423	5.19982e-72	Glutamatergic 1	Zc3h7a
Smarcc1	3.67097e-76	0.325964	0.554	0.382	8.41128e-72	Glutamatergic 1	Smarcc1
Minpp1	5.39819e-76	0.570281	0.304	0.185	1.23689e-71	Glutamatergic 1	Minpp1
Aagab	5.74447e-76	0.456295	0.374	0.239	1.31623e-71	Glutamatergic 1	Aagab
Ptms	9.68935e-76	0.42156	0.404	0.262	2.22012e-71	Glutamatergic 1	Ptms
Mycbp	1.04807e-75	0.372214	0.501	0.342	2.40145e-71	Glutamatergic 1	Mycbp
Clstn3	1.38492e-75	0.411054	0.452	0.301	3.17326e-71	Glutamatergic 1	Clstn3
Lynx1	1.73588e-75	0.715473	0.275	0.166	3.97741e-71	Glutamatergic 1	Lynx1
Tafa2	1.92201e-75	0.421967	0.542	0.401	4.40391e-71	Glutamatergic 1	Tafa2
Ackr4	2.27468e-75	0.681237	0.256	0.149	5.21197e-71	Glutamatergic 1	Ackr4
Fem1b	2.6014e-75	0.593388	0.276	0.164	5.96059e-71	Glutamatergic 1	Fem1b
Stk25	3.72719e-75	0.514646	0.338	0.211	8.54012e-71	Glutamatergic 1	Stk25
Mecr	5.85982e-75	0.365805	0.504	0.344	1.34266e-70	Glutamatergic 1	Mecr
Dynlt1a	6.47962e-75	0.637536	0.25	0.144	1.48468e-70	Glutamatergic 1	Dynlt1a
Ipo11	6.74893e-75	0.378278	0.501	0.344	1.54638e-70	Glutamatergic 1	Ipo11
Zfp318	1.20283e-74	0.473022	0.378	0.244	2.75604e-70	Glutamatergic 1	Zfp318
Odf2	5.48655e-74	0.287399	0.691	0.506	1.25713e-69	Glutamatergic 1	Odf2
Syngr1	5.73848e-74	0.342874	0.374	0.237	1.31486e-69	Glutamatergic 1	Syngr1
Map3k10	5.93273e-74	0.554429	0.33	0.208	1.35937e-69	Glutamatergic 1	Map3k10
D930016D06Rik	6.20885e-74	0.610775	0.264	0.155	1.42263e-69	Glutamatergic 1	D930016D06Rik
Mir133a-1hg	9.96964e-74	0.502641	0.324	0.2	2.28434e-69	Glutamatergic 1	Mir133a-1hg
Pnkp	1.26409e-73	0.570035	0.312	0.193	2.89642e-69	Glutamatergic 1	Pnkp
Src	1.33503e-73	0.560291	0.304	0.187	3.05896e-69	Glutamatergic 1	Src
Atg7	2.42128e-73	0.31517	0.393	0.249	5.54787e-69	Glutamatergic 1	Atg7
Tbce	2.5097e-73	0.306795	0.594	0.416	5.75047e-69	Glutamatergic 1	Tbce
Pkia	2.77714e-73	0.270569	0.573	0.395	6.36325e-69	Glutamatergic 1	Pkia
Deaf1	2.81011e-73	0.527117	0.34	0.216	6.43882e-69	Glutamatergic 1	Deaf1
Vti1b	3.35348e-73	0.332075	0.5	0.338	7.68382e-69	Glutamatergic 1	Vti1b
Thy1	4.06989e-73	0.52789	0.322	0.2	9.32533e-69	Glutamatergic 1	Thy1
Dzank1	4.98029e-73	0.277134	0.548	0.372	1.14113e-68	Glutamatergic 1	Dzank1
Mllt11	5.72289e-73	0.458579	0.374	0.241	1.31128e-68	Glutamatergic 1	Mllt11
Zfp799	5.82499e-73	0.408929	0.468	0.321	1.33468e-68	Glutamatergic 1	Zfp799
Ywhaz	8.87605e-73	0.302506	0.624	0.444	2.03377e-68	Glutamatergic 1	Ywhaz
Nhsl2	1.10044e-72	0.286383	0.469	0.316	2.52143e-68	Glutamatergic 1	Nhsl2
Ralbp1	1.51094e-72	0.363785	0.426	0.28	3.46202e-68	Glutamatergic 1	Ralbp1
Nagk	1.61881e-72	0.42712	0.355	0.225	3.70917e-68	Glutamatergic 1	Nagk
Pdzd4	2.18302e-72	0.276939	0.62	0.438	5.00196e-68	Glutamatergic 1	Pdzd4
Pex7	2.58813e-72	0.464729	0.327	0.203	5.93018e-68	Glutamatergic 1	Pex7
Tbc1d9	2.86744e-72	0.291717	0.38	0.241	6.57017e-68	Glutamatergic 1	Tbc1d9
Cblb	4.7722e-72	0.276191	0.461	0.304	1.09345e-67	Glutamatergic 1	Cblb
Smg9	6.09278e-72	0.515995	0.292	0.176	1.39604e-67	Glutamatergic 1	Smg9
Usp30	9.43839e-72	0.491551	0.315	0.194	2.16262e-67	Glutamatergic 1	Usp30
Nlgn2	9.53623e-72	0.532266	0.313	0.195	2.18504e-67	Glutamatergic 1	Nlgn2
Ripk2	1.10495e-71	0.54333	0.276	0.165	2.53178e-67	Glutamatergic 1	Ripk2
Ssbp2	1.91908e-71	0.261622	0.876	0.744	4.3972e-67	Glutamatergic 1	Ssbp2
Habp4	2.19748e-71	0.558117	0.31	0.193	5.03508e-67	Glutamatergic 1	Habp4
Pop1	2.28484e-71	0.604484	0.269	0.161	5.23526e-67	Glutamatergic 1	Pop1
Gon4l	3.7407e-71	0.287144	0.605	0.428	8.57107e-67	Glutamatergic 1	Gon4l
Fancc	4.27303e-71	0.353606	0.408	0.265	9.7908e-67	Glutamatergic 1	Fancc
Hnrnpll	4.54157e-71	0.434253	0.44	0.299	1.04061e-66	Glutamatergic 1	Hnrnpll
Xpo5	4.66792e-71	0.546198	0.28	0.168	1.06956e-66	Glutamatergic 1	Xpo5
4933433G19Rik	4.76779e-71	0.523436	0.314	0.196	1.09244e-66	Glutamatergic 1	4933433G19Rik
Ei24	6.79545e-71	0.429669	0.41	0.273	1.55704e-66	Glutamatergic 1	Ei24
Tfrc	7.49707e-71	0.465115	0.337	0.214	1.7178e-66	Glutamatergic 1	Tfrc
Fbxw8	8.66412e-71	0.439071	0.356	0.227	1.98521e-66	Glutamatergic 1	Fbxw8
Snrpb	8.95043e-71	0.587587	0.258	0.152	2.05081e-66	Glutamatergic 1	Snrpb
Mib2	9.64806e-71	0.591677	0.26	0.153	2.21066e-66	Glutamatergic 1	Mib2
Rbpj	9.89427e-71	0.258984	0.39	0.25	2.26707e-66	Glutamatergic 1	Rbpj
Ywhag	1.25923e-70	0.31544	0.564	0.395	2.88527e-66	Glutamatergic 1	Ywhag
Gpatch1	1.88168e-70	0.459392	0.358	0.23	4.3115e-66	Glutamatergic 1	Gpatch1
Gng3	2.16605e-70	0.513883	0.311	0.193	4.96307e-66	Glutamatergic 1	Gng3
Armcx1	5.89707e-70	0.547	0.303	0.188	1.3512e-65	Glutamatergic 1	Armcx1
Esco1	6.7778e-70	0.301925	0.55	0.382	1.553e-65	Glutamatergic 1	Esco1
Elp1	8.06656e-70	0.478631	0.36	0.233	1.84829e-65	Glutamatergic 1	Elp1
Zfp451	8.29295e-70	0.349331	0.462	0.312	1.90016e-65	Glutamatergic 1	Zfp451
Gm13919	9.13326e-70	0.433576	0.288	0.172	2.0927e-65	Glutamatergic 1	Gm13919
Ypel1	1.09606e-69	0.512642	0.262	0.154	2.5114e-65	Glutamatergic 1	Ypel1
1700110K17Rik	1.10249e-69	0.61675	0.279	0.171	2.52614e-65	Glutamatergic 1	1700110K17Rik
Cenpv	1.33309e-69	0.339521	0.487	0.334	3.0545e-65	Glutamatergic 1	Cenpv
Rnf8	1.4495e-69	0.358916	0.457	0.307	3.32125e-65	Glutamatergic 1	Rnf8
Edrf1	2.76787e-69	0.499666	0.321	0.202	6.34201e-65	Glutamatergic 1	Edrf1
Napb	3.84062e-69	0.406279	0.399	0.263	8.80001e-65	Glutamatergic 1	Napb
Lrrc45	3.99786e-69	0.577391	0.274	0.166	9.16029e-65	Glutamatergic 1	Lrrc45
Hdgf	4.82002e-69	0.462007	0.358	0.232	1.10441e-64	Glutamatergic 1	Hdgf
Camta2	4.98693e-69	0.452337	0.328	0.206	1.14266e-64	Glutamatergic 1	Camta2
Mpc2	5.75989e-69	0.447501	0.371	0.242	1.31976e-64	Glutamatergic 1	Mpc2
Pip4k2b	6.00486e-69	0.528139	0.277	0.167	1.37589e-64	Glutamatergic 1	Pip4k2b
Creld1	7.23669e-69	0.551763	0.307	0.192	1.65814e-64	Glutamatergic 1	Creld1
Pomgnt1	1.05555e-68	0.554376	0.275	0.166	2.41858e-64	Glutamatergic 1	Pomgnt1
Iqgap1	1.11447e-68	0.358647	0.426	0.285	2.55358e-64	Glutamatergic 1	Iqgap1
Ube2w	1.21105e-68	0.287916	0.623	0.448	2.77489e-64	Glutamatergic 1	Ube2w
Prrc2b	1.24683e-68	0.286999	0.656	0.479	2.85687e-64	Glutamatergic 1	Prrc2b
D430042O09Rik	1.45664e-68	0.322725	0.521	0.361	3.33759e-64	Glutamatergic 1	D430042O09Rik
Trmt10b	1.8691e-68	0.575911	0.26	0.155	4.28268e-64	Glutamatergic 1	Trmt10b
Gm5577	3.03033e-68	0.492	0.332	0.212	6.94339e-64	Glutamatergic 1	Gm5577
Hira	5.70013e-68	0.297036	0.574	0.405	1.30607e-63	Glutamatergic 1	Hira
Hacd1	7.60434e-68	0.387577	0.395	0.26	1.74238e-63	Glutamatergic 1	Hacd1
Ube4bos1	7.97354e-68	0.401691	0.416	0.279	1.82698e-63	Glutamatergic 1	Ube4bos1
Zfp329	9.67894e-68	0.329338	0.513	0.355	2.21774e-63	Glutamatergic 1	Zfp329
Kras	1.1045e-67	0.412827	0.341	0.215	2.53075e-63	Glutamatergic 1	Kras
Crocc	1.14186e-67	0.561111	0.287	0.177	2.61635e-63	Glutamatergic 1	Crocc
Sms	1.23898e-67	0.390738	0.412	0.275	2.83887e-63	Glutamatergic 1	Sms
Tex50	3.38838e-67	0.591473	0.275	0.169	7.7638e-63	Glutamatergic 1	Tex50
Trmt61b	3.44086e-67	0.471457	0.304	0.19	7.88405e-63	Glutamatergic 1	Trmt61b
Cep83os	3.88434e-67	0.548465	0.275	0.167	8.90018e-63	Glutamatergic 1	Cep83os
Pcsk7	4.70175e-67	0.315161	0.528	0.369	1.07731e-62	Glutamatergic 1	Pcsk7
Commd10	5.11936e-67	0.321577	0.484	0.333	1.173e-62	Glutamatergic 1	Commd10
Adcyap1r1	1.01532e-66	0.489506	0.274	0.166	2.3264e-62	Glutamatergic 1	Adcyap1r1
Cep19	1.08306e-66	0.585567	0.265	0.161	2.4816e-62	Glutamatergic 1	Cep19
Polg	1.26028e-66	0.518993	0.284	0.174	2.88768e-62	Glutamatergic 1	Polg
Wdr7	1.60424e-66	0.269646	0.75	0.567	3.67579e-62	Glutamatergic 1	Wdr7
Trrap	1.61541e-66	0.360475	0.502	0.351	3.70139e-62	Glutamatergic 1	Trrap
Ttc8	3.22677e-66	0.279732	0.586	0.415	7.3935e-62	Glutamatergic 1	Ttc8
Dennd6b	3.24565e-66	0.475758	0.366	0.242	7.43676e-62	Glutamatergic 1	Dennd6b
Appl1	4.49422e-66	0.277535	0.616	0.441	1.02976e-61	Glutamatergic 1	Appl1
Arfgap1	5.17617e-66	0.427824	0.386	0.256	1.18601e-61	Glutamatergic 1	Arfgap1
Stard7	5.28045e-66	0.419112	0.368	0.241	1.20991e-61	Glutamatergic 1	Stard7
Nsun6	5.49114e-66	0.455727	0.334	0.213	1.25819e-61	Glutamatergic 1	Nsun6
Max	7.91562e-66	0.417794	0.339	0.216	1.81371e-61	Glutamatergic 1	Max
Fam210a	1.08885e-65	0.39245	0.308	0.191	2.49489e-61	Glutamatergic 1	Fam210a
Ddx10	1.16114e-65	0.361727	0.444	0.302	2.66052e-61	Glutamatergic 1	Ddx10
Lrrc19	1.65983e-65	0.3743	0.362	0.235	3.80317e-61	Glutamatergic 1	Lrrc19
Bcl7a	2.34987e-65	0.337309	0.347	0.22	5.38427e-61	Glutamatergic 1	Bcl7a
Rexo4	2.69399e-65	0.480279	0.314	0.199	6.17273e-61	Glutamatergic 1	Rexo4
Ccni	3.35345e-65	0.355272	0.388	0.255	7.68375e-61	Glutamatergic 1	Ccni
Trmt6	3.78961e-65	0.566242	0.262	0.159	8.68313e-61	Glutamatergic 1	Trmt6
Gpr45	4.15677e-65	0.369812	0.385	0.254	9.5244e-61	Glutamatergic 1	Gpr45
Me1	4.67829e-65	0.510248	0.268	0.162	1.07194e-60	Glutamatergic 1	Me1
Nr6a1os	8.86743e-65	0.314375	0.42	0.282	2.03179e-60	Glutamatergic 1	Nr6a1os
Scrn1	9.28806e-65	0.360685	0.423	0.286	2.12817e-60	Glutamatergic 1	Scrn1
Lmbrd2	1.01855e-64	0.431741	0.347	0.224	2.33381e-60	Glutamatergic 1	Lmbrd2
Ide	1.07912e-64	0.475031	0.315	0.2	2.47259e-60	Glutamatergic 1	Ide
Sugp2	1.40861e-64	0.395135	0.402	0.269	3.22755e-60	Glutamatergic 1	Sugp2
Orc2	1.79704e-64	0.338365	0.489	0.341	4.11756e-60	Glutamatergic 1	Orc2
Gtf2ird2	2.06871e-64	0.427224	0.302	0.189	4.74004e-60	Glutamatergic 1	Gtf2ird2
Synj1	2.57301e-64	0.26501	0.607	0.435	5.89553e-60	Glutamatergic 1	Synj1
Mgat3	2.59973e-64	0.46054	0.303	0.19	5.95677e-60	Glutamatergic 1	Mgat3
Mapk8ip2	2.84897e-64	0.628482	0.254	0.155	6.52783e-60	Glutamatergic 1	Mapk8ip2
Qtrt2	3.42177e-64	0.538346	0.256	0.154	7.8403e-60	Glutamatergic 1	Qtrt2
Elmo2	3.77362e-64	0.467573	0.29	0.179	8.64649e-60	Glutamatergic 1	Elmo2
Bmt2	4.18481e-64	0.282959	0.534	0.375	9.58866e-60	Glutamatergic 1	Bmt2
Tifa	8.84293e-64	0.358615	0.395	0.263	2.02618e-59	Glutamatergic 1	Tifa
Asah1	1.16431e-63	0.295251	0.442	0.297	2.66778e-59	Glutamatergic 1	Asah1
Suds3	1.23137e-63	0.385754	0.425	0.29	2.82144e-59	Glutamatergic 1	Suds3
Gm9801	1.26818e-63	0.306471	0.513	0.358	2.90577e-59	Glutamatergic 1	Gm9801
Samd8	1.54913e-63	0.403855	0.335	0.215	3.54953e-59	Glutamatergic 1	Samd8
Dhdds	1.69686e-63	0.296942	0.519	0.363	3.88801e-59	Glutamatergic 1	Dhdds
Tmed8	1.84055e-63	0.528249	0.272	0.167	4.21725e-59	Glutamatergic 1	Tmed8
Ap1ar	2.57933e-63	0.461532	0.319	0.204	5.91003e-59	Glutamatergic 1	Ap1ar
Tsnax	2.72751e-63	0.453719	0.399	0.27	6.24954e-59	Glutamatergic 1	Tsnax
Angel2	2.7791e-63	0.332643	0.467	0.322	6.36775e-59	Glutamatergic 1	Angel2
Ppp1r14c	3.36623e-63	0.326225	0.349	0.225	7.71305e-59	Glutamatergic 1	Ppp1r14c
Lifr	4.28478e-63	0.341987	0.289	0.176	9.81773e-59	Glutamatergic 1	Lifr
Ell2	6.83635e-63	0.342128	0.34	0.216	1.56641e-58	Glutamatergic 1	Ell2
Per1	6.88433e-63	0.432305	0.276	0.168	1.57741e-58	Glutamatergic 1	Per1
Mboat7	9.1277e-63	0.557952	0.257	0.157	2.09143e-58	Glutamatergic 1	Mboat7
Fam160a2	1.38271e-62	0.462965	0.319	0.204	3.16821e-58	Glutamatergic 1	Fam160a2
Trim3	1.51707e-62	0.320766	0.371	0.24	3.47605e-58	Glutamatergic 1	Trim3
Slc25a23	1.64391e-62	0.28238	0.588	0.423	3.76668e-58	Glutamatergic 1	Slc25a23
Ap1s1	1.71868e-62	0.513784	0.26	0.158	3.93802e-58	Glutamatergic 1	Ap1s1
Taf1b	1.76569e-62	0.322103	0.468	0.323	4.04573e-58	Glutamatergic 1	Taf1b
Miga2	2.13059e-62	0.378578	0.397	0.266	4.88182e-58	Glutamatergic 1	Miga2
Atp6v1h	3.25267e-62	0.263443	0.586	0.419	7.45283e-58	Glutamatergic 1	Atp6v1h
Stk19	3.3889e-62	0.447821	0.337	0.219	7.76499e-58	Glutamatergic 1	Stk19
Slc45a1	3.64528e-62	0.57145	0.275	0.172	8.35242e-58	Glutamatergic 1	Slc45a1
Far2	4.06639e-62	0.302206	0.464	0.319	9.31733e-58	Glutamatergic 1	Far2
Prdm15	5.01387e-62	0.567865	0.254	0.155	1.14883e-57	Glutamatergic 1	Prdm15
Nif3l1	5.47616e-62	0.470589	0.288	0.18	1.25475e-57	Glutamatergic 1	Nif3l1
Ercc6	5.75147e-62	0.418079	0.338	0.22	1.31783e-57	Glutamatergic 1	Ercc6
Ndfip1	5.94234e-62	0.293155	0.88	0.782	1.36157e-57	Glutamatergic 1	Ndfip1
Pms2	9.56685e-62	0.463706	0.316	0.203	2.19205e-57	Glutamatergic 1	Pms2
C630031E19Rik	1.00592e-61	0.48103	0.336	0.221	2.30485e-57	Glutamatergic 1	C630031E19Rik
Spaca6	1.40445e-61	0.340416	0.465	0.324	3.21802e-57	Glutamatergic 1	Spaca6
Dhx57	1.66807e-61	0.306501	0.503	0.353	3.82204e-57	Glutamatergic 1	Dhx57
Lonrf2	3.2522e-61	0.456537	0.353	0.235	7.45176e-57	Glutamatergic 1	Lonrf2
Fam229b	3.84227e-61	0.559464	0.257	0.157	8.8038e-57	Glutamatergic 1	Fam229b
Egln1	4.44055e-61	0.588868	0.268	0.167	1.01746e-56	Glutamatergic 1	Egln1
Tbc1d32	5.30876e-61	0.409971	0.379	0.255	1.2164e-56	Glutamatergic 1	Tbc1d32
Fsd1	5.86854e-61	0.602404	0.258	0.16	1.34466e-56	Glutamatergic 1	Fsd1
Sec63	7.53968e-61	0.282603	0.513	0.361	1.72757e-56	Glutamatergic 1	Sec63
Cep290	7.82893e-61	0.357056	0.394	0.266	1.79384e-56	Glutamatergic 1	Cep290
Pkd1	8.03832e-61	0.265136	0.649	0.479	1.84182e-56	Glutamatergic 1	Pkd1
Smurf1	8.88074e-61	0.335788	0.426	0.293	2.03484e-56	Glutamatergic 1	Smurf1
Dnaja2	9.82977e-61	0.276807	0.593	0.431	2.25229e-56	Glutamatergic 1	Dnaja2
Wdr78	1.06426e-60	0.556097	0.265	0.166	2.43854e-56	Glutamatergic 1	Wdr78
Alg6	1.18636e-60	0.523127	0.254	0.154	2.71831e-56	Glutamatergic 1	Alg6
Gdap1	1.18916e-60	0.430763	0.365	0.244	2.72472e-56	Glutamatergic 1	Gdap1
Pcgf6	1.80052e-60	0.507429	0.293	0.186	4.12554e-56	Glutamatergic 1	Pcgf6
Ift140	2.24301e-60	0.451869	0.286	0.179	5.13942e-56	Glutamatergic 1	Ift140
Zswim8	2.31343e-60	0.344428	0.433	0.297	5.30076e-56	Glutamatergic 1	Zswim8
Psmd14	3.90007e-60	0.268057	0.618	0.453	8.93624e-56	Glutamatergic 1	Psmd14
Inhba	4.90507e-60	0.375499	0.307	0.195	1.1239e-55	Glutamatergic 1	Inhba
Mettl17	5.7373e-60	0.467921	0.326	0.214	1.31459e-55	Glutamatergic 1	Mettl17
Sacs	8.14956e-60	0.451206	0.355	0.238	1.86731e-55	Glutamatergic 1	Sacs
Bbs7	9.31634e-60	0.472802	0.316	0.205	2.13465e-55	Glutamatergic 1	Bbs7
Dcun1d4	9.77521e-60	0.434205	0.354	0.236	2.23979e-55	Glutamatergic 1	Dcun1d4
Gnl3l	1.39094e-59	0.359701	0.422	0.29	3.18705e-55	Glutamatergic 1	Gnl3l
Mrpl21	1.63267e-59	0.47459	0.285	0.18	3.74094e-55	Glutamatergic 1	Mrpl21
Sirt7	1.70766e-59	0.342083	0.372	0.245	3.91275e-55	Glutamatergic 1	Sirt7
Ccnc	1.94344e-59	0.334219	0.457	0.318	4.453e-55	Glutamatergic 1	Ccnc
Parp6	2.29655e-59	0.358117	0.412	0.281	5.26209e-55	Glutamatergic 1	Parp6
Orc6	2.99155e-59	0.436174	0.323	0.21	6.85455e-55	Glutamatergic 1	Orc6
Zcwpw2	3.42245e-59	0.519369	0.269	0.168	7.84186e-55	Glutamatergic 1	Zcwpw2
Zdhhc2	3.46336e-59	0.512764	0.413	0.293	7.93561e-55	Glutamatergic 1	Zdhhc2
Scyl2	3.46935e-59	0.511218	0.266	0.165	7.94933e-55	Glutamatergic 1	Scyl2
Trak2	1.00893e-58	0.438624	0.33	0.216	2.31177e-54	Glutamatergic 1	Trak2
Entpd6	1.25828e-58	0.486124	0.305	0.197	2.8831e-54	Glutamatergic 1	Entpd6
Cc2d2a	1.32578e-58	0.257554	0.427	0.289	3.03776e-54	Glutamatergic 1	Cc2d2a
Med25	1.53253e-58	0.51742	0.262	0.163	3.51148e-54	Glutamatergic 1	Med25
Mgat4b	1.69543e-58	0.410704	0.323	0.21	3.88474e-54	Glutamatergic 1	Mgat4b
Fam13a	1.83365e-58	0.382214	0.343	0.226	4.20145e-54	Glutamatergic 1	Fam13a
Vps45	1.84231e-58	0.477378	0.296	0.19	4.22128e-54	Glutamatergic 1	Vps45
Togaram1	2.4603e-58	0.360345	0.386	0.261	5.63728e-54	Glutamatergic 1	Togaram1
Psmc1	2.96908e-58	0.336927	0.388	0.261	6.80305e-54	Glutamatergic 1	Psmc1
Sppl2a	2.98251e-58	0.309207	0.434	0.299	6.83383e-54	Glutamatergic 1	Sppl2a
Crim1	5.13435e-58	0.354018	0.395	0.27	1.17643e-53	Glutamatergic 1	Crim1
Zc3h15	5.43975e-58	0.286385	0.515	0.367	1.24641e-53	Glutamatergic 1	Zc3h15
Txnl1	6.21054e-58	0.417961	0.338	0.223	1.42302e-53	Glutamatergic 1	Txnl1
Tubgcp2	2.50023e-57	0.463785	0.283	0.18	5.72878e-53	Glutamatergic 1	Tubgcp2
Ttc21b	2.86673e-57	0.40611	0.336	0.222	6.56853e-53	Glutamatergic 1	Ttc21b
Ptger4	2.9032e-57	0.42079	0.298	0.191	6.6521e-53	Glutamatergic 1	Ptger4
Arl6ip5	3.19277e-57	0.405716	0.315	0.204	7.3156e-53	Glutamatergic 1	Arl6ip5
Tmem214	4.95025e-57	0.500422	0.276	0.175	1.13425e-52	Glutamatergic 1	Tmem214
Zfp664	6.58917e-57	0.409685	0.338	0.224	1.50978e-52	Glutamatergic 1	Zfp664
Snapc1	1.02052e-56	0.45034	0.289	0.185	2.33831e-52	Glutamatergic 1	Snapc1
Acsl6	1.0482e-56	0.382478	0.349	0.234	2.40173e-52	Glutamatergic 1	Acsl6
Zfp738	1.67095e-56	0.434958	0.306	0.198	3.82865e-52	Glutamatergic 1	Zfp738
Snx14	1.93505e-56	0.34238	0.433	0.302	4.43379e-52	Glutamatergic 1	Snx14
Fam171a1	2.09978e-56	0.270083	0.462	0.32	4.81123e-52	Glutamatergic 1	Fam171a1
Helq	2.2721e-56	0.430076	0.316	0.207	5.20606e-52	Glutamatergic 1	Helq
B230307C23Rik	2.73719e-56	0.271418	0.488	0.344	6.27173e-52	Glutamatergic 1	B230307C23Rik
Rbbp7	2.73883e-56	0.417871	0.316	0.206	6.27549e-52	Glutamatergic 1	Rbbp7
Zdhhc1	3.4494e-56	0.384159	0.375	0.255	7.90362e-52	Glutamatergic 1	Zdhhc1
Slc37a3	3.68938e-56	0.502505	0.273	0.174	8.45348e-52	Glutamatergic 1	Slc37a3
Tatdn1	3.84725e-56	0.363944	0.361	0.242	8.81521e-52	Glutamatergic 1	Tatdn1
Gm13402	3.86254e-56	0.263116	0.418	0.284	8.85024e-52	Glutamatergic 1	Gm13402
Cetn3	3.98179e-56	0.445618	0.306	0.199	9.12348e-52	Glutamatergic 1	Cetn3
Tnk2	6.1445e-56	0.426674	0.343	0.23	1.40789e-51	Glutamatergic 1	Tnk2
Luzp1	6.66273e-56	0.267306	0.531	0.383	1.52663e-51	Glutamatergic 1	Luzp1
Wdr60	1.07623e-55	0.312651	0.427	0.296	2.46597e-51	Glutamatergic 1	Wdr60
Ube2j2	1.12347e-55	0.366579	0.337	0.222	2.5742e-51	Glutamatergic 1	Ube2j2
Ttc37	1.59989e-55	0.333411	0.407	0.281	3.66583e-51	Glutamatergic 1	Ttc37
Glrx2	2.01984e-55	0.455875	0.277	0.176	4.62806e-51	Glutamatergic 1	Glrx2
Taf2	2.05128e-55	0.426793	0.315	0.207	4.70009e-51	Glutamatergic 1	Taf2
Sae1	2.18301e-55	0.383542	0.346	0.231	5.00194e-51	Glutamatergic 1	Sae1
Prpf40b	2.39468e-55	0.40607	0.362	0.246	5.48694e-51	Glutamatergic 1	Prpf40b
Sec61a2	2.85824e-55	0.251648	0.626	0.465	6.5491e-51	Glutamatergic 1	Sec61a2
Acsl1	4.41289e-55	0.26342	0.425	0.291	1.01113e-50	Glutamatergic 1	Acsl1
Zfyve27	4.93798e-55	0.444752	0.3	0.195	1.13144e-50	Glutamatergic 1	Zfyve27
Anxa6	5.58481e-55	0.529194	0.262	0.167	1.27965e-50	Glutamatergic 1	Anxa6
Gm15594	1.04992e-54	0.261149	0.486	0.342	2.40568e-50	Glutamatergic 1	Gm15594
Baz2a	1.7047e-54	0.300261	0.425	0.294	3.90599e-50	Glutamatergic 1	Baz2a
Tdp1	1.78129e-54	0.421423	0.285	0.183	4.08148e-50	Glutamatergic 1	Tdp1
Mios	2.86746e-54	0.492648	0.288	0.187	6.57022e-50	Glutamatergic 1	Mios
Guf1	3.70025e-54	0.356669	0.368	0.25	8.47839e-50	Glutamatergic 1	Guf1
Zfp692	3.70392e-54	0.290876	0.483	0.343	8.4868e-50	Glutamatergic 1	Zfp692
Yipf5	4.06737e-54	0.399698	0.316	0.208	9.31956e-50	Glutamatergic 1	Yipf5
Foxo3	5.82296e-54	0.318673	0.374	0.254	1.33422e-49	Glutamatergic 1	Foxo3
Snw1	5.82347e-54	0.343292	0.355	0.238	1.33433e-49	Glutamatergic 1	Snw1
Pnpla8	1.16336e-53	0.268456	0.501	0.358	2.66561e-49	Glutamatergic 1	Pnpla8
Timm9	1.58728e-53	0.333927	0.426	0.3	3.63693e-49	Glutamatergic 1	Timm9
Fam76a	1.92473e-53	0.327248	0.398	0.275	4.41014e-49	Glutamatergic 1	Fam76a
Zfat	1.92779e-53	0.42743	0.325	0.217	4.41715e-49	Glutamatergic 1	Zfat
Stt3b	2.3626e-53	0.334353	0.397	0.275	5.41344e-49	Glutamatergic 1	Stt3b
Sec23a	2.68544e-53	0.357248	0.375	0.257	6.15316e-49	Glutamatergic 1	Sec23a
Cox19	2.81528e-53	0.528894	0.252	0.159	6.45065e-49	Glutamatergic 1	Cox19
Usp19	3.06797e-53	0.372104	0.373	0.255	7.02965e-49	Glutamatergic 1	Usp19
Mindy2	3.13931e-53	0.258959	0.43	0.297	7.19311e-49	Glutamatergic 1	Mindy2
Gtf2a1	3.27279e-53	0.323558	0.345	0.23	7.49895e-49	Glutamatergic 1	Gtf2a1
Orc4	3.89987e-53	0.255864	0.55	0.398	8.93576e-49	Glutamatergic 1	Orc4
Strada	4.0441e-53	0.257792	0.465	0.328	9.26624e-49	Glutamatergic 1	Strada
Caml	4.08139e-53	0.376842	0.336	0.224	9.35169e-49	Glutamatergic 1	Caml
Rwdd1	4.15751e-53	0.403595	0.33	0.221	9.5261e-49	Glutamatergic 1	Rwdd1
4833422C13Rik	4.36399e-53	0.352081	0.383	0.264	9.99921e-49	Glutamatergic 1	4833422C13Rik
Gpr89	4.71823e-53	0.466602	0.264	0.168	1.08109e-48	Glutamatergic 1	Gpr89
Klhl22	4.92192e-53	0.33965	0.401	0.278	1.12776e-48	Glutamatergic 1	Klhl22
Bub3	5.39508e-53	0.407525	0.256	0.16	1.23618e-48	Glutamatergic 1	Bub3
Sympk	6.40658e-53	0.291523	0.473	0.336	1.46794e-48	Glutamatergic 1	Sympk
Ahdc1	6.62365e-53	0.413612	0.31	0.204	1.51768e-48	Glutamatergic 1	Ahdc1
Tmem167	8.83739e-53	0.284054	0.423	0.294	2.02491e-48	Glutamatergic 1	Tmem167
Rps6kb2	8.87565e-53	0.397303	0.342	0.231	2.03368e-48	Glutamatergic 1	Rps6kb2
Poglut1	9.62576e-53	0.430805	0.289	0.187	2.20555e-48	Glutamatergic 1	Poglut1
Hif1a	1.16937e-52	0.292534	0.325	0.214	2.67937e-48	Glutamatergic 1	Hif1a
1110032A03Rik	2.06959e-52	0.465851	0.259	0.164	4.74206e-48	Glutamatergic 1	1110032A03Rik
Slc25a42	2.70506e-52	0.515852	0.267	0.172	6.19811e-48	Glutamatergic 1	Slc25a42
Disp2	2.84365e-52	0.410564	0.322	0.215	6.51566e-48	Glutamatergic 1	Disp2
Itgb1	3.24083e-52	0.277781	0.407	0.281	7.42572e-48	Glutamatergic 1	Itgb1
Atf1	3.54142e-52	0.298271	0.365	0.246	8.11446e-48	Glutamatergic 1	Atf1
Nfic	4.00835e-52	0.318141	0.331	0.219	9.18434e-48	Glutamatergic 1	Nfic
Metap2	4.30202e-52	0.292465	0.461	0.329	9.85722e-48	Glutamatergic 1	Metap2
Zc3h14	4.30521e-52	0.285881	0.478	0.341	9.86453e-48	Glutamatergic 1	Zc3h14
Pfkfb4	5.96631e-52	0.360358	0.279	0.178	1.36706e-47	Glutamatergic 1	Pfkfb4
Rab3ip	7.07647e-52	0.371163	0.292	0.19	1.62143e-47	Glutamatergic 1	Rab3ip
Cramp1l	9.20217e-52	0.311569	0.382	0.261	2.10849e-47	Glutamatergic 1	Cramp1l
Naa40	9.35012e-52	0.290822	0.46	0.326	2.14239e-47	Glutamatergic 1	Naa40
Cr1l	1.06604e-51	0.302529	0.35	0.234	2.44262e-47	Glutamatergic 1	Cr1l
Lias	1.08149e-51	0.333232	0.359	0.243	2.47803e-47	Glutamatergic 1	Lias
Ift172	1.10872e-51	0.487813	0.264	0.17	2.54042e-47	Glutamatergic 1	Ift172
Pitpnb	1.3035e-51	0.355408	0.324	0.214	2.98671e-47	Glutamatergic 1	Pitpnb
Zfp40	1.31302e-51	0.457309	0.256	0.163	3.00853e-47	Glutamatergic 1	Zfp40
Mlf2	2.03204e-51	0.388219	0.348	0.237	4.656e-47	Glutamatergic 1	Mlf2
Wdr35	3.23576e-51	0.499004	0.256	0.164	7.4141e-47	Glutamatergic 1	Wdr35
1110046J04Rik	3.28895e-51	0.430838	0.281	0.183	7.53596e-47	Glutamatergic 1	1110046J04Rik
Uevld	3.42357e-51	0.450053	0.261	0.166	7.84443e-47	Glutamatergic 1	Uevld
Taf6	3.64664e-51	0.446655	0.272	0.175	8.35556e-47	Glutamatergic 1	Taf6
1600020E01Rik	3.87823e-51	0.323416	0.348	0.235	8.88619e-47	Glutamatergic 1	1600020E01Rik
Nob1	4.28662e-51	0.386943	0.333	0.226	9.82193e-47	Glutamatergic 1	Nob1
Gle1	4.66451e-51	0.267432	0.417	0.29	1.06878e-46	Glutamatergic 1	Gle1
Exoc1	4.89029e-51	0.339599	0.377	0.258	1.12051e-46	Glutamatergic 1	Exoc1
Shisa7	6.05328e-51	0.416472	0.328	0.222	1.38699e-46	Glutamatergic 1	Shisa7
Coq2	9.58454e-51	0.410674	0.282	0.183	2.19611e-46	Glutamatergic 1	Coq2
Slc25a25	1.32419e-50	0.395941	0.311	0.208	3.03412e-46	Glutamatergic 1	Slc25a25
Ppp3r1	1.82275e-50	0.401629	0.293	0.192	4.17647e-46	Glutamatergic 1	Ppp3r1
Zswim7	2.21031e-50	0.488578	0.254	0.163	5.06447e-46	Glutamatergic 1	Zswim7
Ccdc6	2.45808e-50	0.387246	0.323	0.218	5.63221e-46	Glutamatergic 1	Ccdc6
Akap17b	4.10223e-50	0.469627	0.273	0.178	9.39945e-46	Glutamatergic 1	Akap17b
Zfp30	7.2058e-50	0.485385	0.259	0.167	1.65107e-45	Glutamatergic 1	Zfp30
Tmem29	7.41708e-50	0.400202	0.315	0.212	1.69948e-45	Glutamatergic 1	Tmem29
Mapk6	8.06371e-50	0.388338	0.254	0.16	1.84764e-45	Glutamatergic 1	Mapk6
Qtrt1	9.70821e-50	0.360416	0.345	0.235	2.22444e-45	Glutamatergic 1	Qtrt1
Samd4b	9.74098e-50	0.390641	0.288	0.188	2.23195e-45	Glutamatergic 1	Samd4b
Uhrf1bp1l	1.11921e-49	0.304987	0.428	0.303	2.56444e-45	Glutamatergic 1	Uhrf1bp1l
Carnmt1	1.33426e-49	0.425719	0.258	0.165	3.05718e-45	Glutamatergic 1	Carnmt1
1500011B03Rik	1.39705e-49	0.438833	0.261	0.167	3.20107e-45	Glutamatergic 1	1500011B03Rik
Lrrc58	2.52842e-49	0.317712	0.333	0.224	5.79337e-45	Glutamatergic 1	Lrrc58
Mrpl3	2.58578e-49	0.394661	0.324	0.219	5.92479e-45	Glutamatergic 1	Mrpl3
Nudt5	3.37731e-49	0.250487	0.545	0.401	7.73843e-45	Glutamatergic 1	Nudt5
Eif2ak1	4.1525e-49	0.400124	0.299	0.199	9.51461e-45	Glutamatergic 1	Eif2ak1
Nudt3	5.92158e-49	0.262381	0.44	0.31	1.35681e-44	Glutamatergic 1	Nudt3
A430090L17Rik	6.20648e-49	0.43412	0.264	0.172	1.42209e-44	Glutamatergic 1	A430090L17Rik
Tma7	7.69013e-49	0.415315	0.27	0.175	1.76204e-44	Glutamatergic 1	Tma7
Calm3	8.41388e-49	0.378168	0.285	0.186	1.92787e-44	Glutamatergic 1	Calm3
Usp4	9.9453e-49	0.273673	0.418	0.293	2.27877e-44	Glutamatergic 1	Usp4
Rps6ka2	1.58226e-48	0.480419	0.377	0.275	3.62543e-44	Glutamatergic 1	Rps6ka2
Gstz1	1.70419e-48	0.319867	0.376	0.261	3.90482e-44	Glutamatergic 1	Gstz1
Plekhn1	1.85526e-48	0.466365	0.257	0.166	4.25097e-44	Glutamatergic 1	Plekhn1
Npdc1	1.98488e-48	0.400481	0.294	0.195	4.54795e-44	Glutamatergic 1	Npdc1
Ap4s1	4.10527e-48	0.269296	0.462	0.33	9.40641e-44	Glutamatergic 1	Ap4s1
Prr3	4.24788e-48	0.425853	0.272	0.178	9.73317e-44	Glutamatergic 1	Prr3
Tceal5	4.36088e-48	0.423997	0.283	0.187	9.99209e-44	Glutamatergic 1	Tceal5
Fam20b	5.01127e-48	0.42159	0.261	0.169	1.14823e-43	Glutamatergic 1	Fam20b
Klhdc2	5.56524e-48	0.335774	0.342	0.233	1.27516e-43	Glutamatergic 1	Klhdc2
Crmp1	6.1272e-48	0.351711	0.354	0.245	1.40393e-43	Glutamatergic 1	Crmp1
Fam57a	8.46062e-48	0.445872	0.259	0.168	1.93858e-43	Glutamatergic 1	Fam57a
Wdtc1	8.806e-48	0.424429	0.267	0.174	2.01772e-43	Glutamatergic 1	Wdtc1
6030443J06Rik	9.45135e-48	0.344958	0.31	0.209	2.16559e-43	Glutamatergic 1	6030443J06Rik
Eif1b	1.02802e-47	0.401896	0.263	0.17	2.3555e-43	Glutamatergic 1	Eif1b
Prdm10	1.07543e-47	0.258331	0.443	0.317	2.46413e-43	Glutamatergic 1	Prdm10
Gm29237	1.52526e-47	0.367566	0.308	0.206	3.49484e-43	Glutamatergic 1	Gm29237
A530046M15Rik	2.2324e-47	0.357632	0.281	0.185	5.1151e-43	Glutamatergic 1	A530046M15Rik
Lrif1	2.31533e-47	0.319528	0.354	0.243	5.30511e-43	Glutamatergic 1	Lrif1
Nars2	2.47548e-47	0.401573	0.297	0.199	5.67207e-43	Glutamatergic 1	Nars2
Rnf146	2.72142e-47	0.329303	0.31	0.206	6.23559e-43	Glutamatergic 1	Rnf146
Gm46218	2.77503e-47	0.350605	0.277	0.181	6.35843e-43	Glutamatergic 1	Gm46218
Mpv17l	3.65838e-47	0.314786	0.359	0.248	8.38244e-43	Glutamatergic 1	Mpv17l
Hagh	4.92097e-47	0.285641	0.399	0.279	1.12754e-42	Glutamatergic 1	Hagh
Ddx27	5.66923e-47	0.437103	0.261	0.17	1.29899e-42	Glutamatergic 1	Ddx27
Gm38393	5.81156e-47	0.455945	0.29	0.196	1.3316e-42	Glutamatergic 1	Gm38393
Uba6	5.89992e-47	0.289084	0.369	0.255	1.35185e-42	Glutamatergic 1	Uba6
Hspa4l	6.24599e-47	0.293076	0.39	0.273	1.43114e-42	Glutamatergic 1	Hspa4l
Klf8	7.43454e-47	0.369657	0.272	0.178	1.70348e-42	Glutamatergic 1	Klf8
Trappc12	8.03895e-47	0.321602	0.353	0.243	1.84196e-42	Glutamatergic 1	Trappc12
Herpud2	1.28287e-46	0.343099	0.298	0.198	2.93943e-42	Glutamatergic 1	Herpud2
Atad1	1.28319e-46	0.275791	0.449	0.323	2.94018e-42	Glutamatergic 1	Atad1
Agrn	1.52414e-46	0.326358	0.37	0.259	3.49226e-42	Glutamatergic 1	Agrn
Gm39326	1.67631e-46	0.38411	0.3	0.201	3.84092e-42	Glutamatergic 1	Gm39326
Rnf14	2.18581e-46	0.257756	0.458	0.33	5.00834e-42	Glutamatergic 1	Rnf14
Snap47	2.25903e-46	0.297681	0.395	0.279	5.17611e-42	Glutamatergic 1	Snap47
0610030E20Rik	3.06251e-46	0.322061	0.298	0.197	7.01713e-42	Glutamatergic 1	0610030E20Rik
Usf3	4.58304e-46	0.307077	0.341	0.233	1.05011e-41	Glutamatergic 1	Usf3
Exosc1	5.16921e-46	0.375063	0.271	0.177	1.18442e-41	Glutamatergic 1	Exosc1
Napg	6.34155e-46	0.263666	0.447	0.321	1.45304e-41	Glutamatergic 1	Napg
Tbc1d19	7.08717e-46	0.296743	0.419	0.301	1.62388e-41	Glutamatergic 1	Tbc1d19
Dnal1	7.21943e-46	0.312128	0.374	0.263	1.65419e-41	Glutamatergic 1	Dnal1
Slc49a4	7.33539e-46	0.325655	0.307	0.207	1.68076e-41	Glutamatergic 1	Slc49a4
Ddx19b	8.40482e-46	0.419722	0.266	0.175	1.9258e-41	Glutamatergic 1	Ddx19b
Erp44	9.05331e-46	0.316478	0.353	0.244	2.07438e-41	Glutamatergic 1	Erp44
Gm17494	1.08042e-45	0.345421	0.332	0.228	2.47557e-41	Glutamatergic 1	Gm17494
Ahctf1	1.62904e-45	0.274362	0.434	0.311	3.73262e-41	Glutamatergic 1	Ahctf1
Psmc3	1.86569e-45	0.340292	0.279	0.184	4.27485e-41	Glutamatergic 1	Psmc3
Csad	2.45899e-45	0.271848	0.312	0.21	5.63429e-41	Glutamatergic 1	Csad
[truncated: 50,802 more rows]

## Sheet: Glutamatergic 1
	p_val	avg_log2FC	pct.1	pct.2	p_val_adj	cluster	gene
Satb2	0	3.24333	0.932	0.127	0	Glutamatergic 1	Satb2
Nwd2	0	1.89402	0.834	0.156	0	Glutamatergic 1	Nwd2
Pdzrn3	0	3.30588	0.767	0.095	0	Glutamatergic 1	Pdzrn3
Sv2b	0	2.08357	0.946	0.294	0	Glutamatergic 1	Sv2b
Slc17a7	0	1.96182	0.856	0.23	0	Glutamatergic 1	Slc17a7
9130024F11Rik	0	3.3494	0.691	0.074	0	Glutamatergic 1	9130024F11Rik
Gm42303	0	2.12109	0.913	0.303	0	Glutamatergic 1	Gm42303
Stx1a	0	2.7333	0.753	0.147	0	Glutamatergic 1	Stx1a
Mlip	0	2.37878	0.827	0.221	0	Glutamatergic 1	Mlip
Ankrd33b	0	2.16658	0.828	0.222	0	Glutamatergic 1	Ankrd33b
Kcnt2	0	2.12893	0.947	0.341	0	Glutamatergic 1	Kcnt2
Mkx	0	2.40395	0.787	0.192	0	Glutamatergic 1	Mkx
Kcnh1	0	2.07155	0.926	0.335	0	Glutamatergic 1	Kcnh1
Lmo4	0	2.30811	0.856	0.267	0	Glutamatergic 1	Lmo4
Fstl4	0	1.7517	0.913	0.334	0	Glutamatergic 1	Fstl4
Sidt1	0	1.9307	0.874	0.296	0	Glutamatergic 1	Sidt1
Cobl	0	1.91648	0.92	0.343	0	Glutamatergic 1	Cobl
Fhod3	0	1.99637	0.871	0.304	0	Glutamatergic 1	Fhod3
Myrip	0	1.92311	0.86	0.299	0	Glutamatergic 1	Myrip
Mical2	0	1.58591	0.938	0.379	0	Glutamatergic 1	Mical2
Pde1a	0	1.76838	0.882	0.324	0	Glutamatergic 1	Pde1a
Phf24	0	1.8282	0.888	0.334	0	Glutamatergic 1	Phf24
Pparg	0	2.7975	0.646	0.097	0	Glutamatergic 1	Pparg
A830082K12Rik	0	2.11804	0.75	0.204	0	Glutamatergic 1	A830082K12Rik
Unc5d	0	1.60489	0.92	0.381	0	Glutamatergic 1	Unc5d
Khdrbs3	0	1.45212	0.956	0.422	0	Glutamatergic 1	Khdrbs3
Npas2	0	1.53675	0.827	0.295	0	Glutamatergic 1	Npas2
Tmem132d	0	1.7764	0.912	0.382	0	Glutamatergic 1	Tmem132d
Cacng3	0	1.93678	0.849	0.319	0	Glutamatergic 1	Cacng3
Tshz3	0	1.73763	0.73	0.205	0	Glutamatergic 1	Tshz3
Cabp1	0	2.0296	0.774	0.25	0	Glutamatergic 1	Cabp1
Rgs6	0	1.88549	0.924	0.401	0	Glutamatergic 1	Rgs6
Car10	0	2.59671	0.995	0.481	0	Glutamatergic 1	Car10
Ptprt	0	1.40012	0.911	0.401	0	Glutamatergic 1	Ptprt
Ldb2	0	1.63855	0.846	0.338	0	Glutamatergic 1	Ldb2
Ak5	0	1.64751	0.868	0.363	0	Glutamatergic 1	Ak5
4930590L20Rik	0	2.15194	0.687	0.185	0	Glutamatergic 1	4930590L20Rik
Lingo1	0	1.77531	0.789	0.288	0	Glutamatergic 1	Lingo1
Prr16	0	2.13296	0.747	0.252	0	Glutamatergic 1	Prr16
Miat	0	1.42903	0.895	0.403	0	Glutamatergic 1	Miat
Pknox2	0	1.67582	0.851	0.362	0	Glutamatergic 1	Pknox2
Efna5	0	1.92105	0.84	0.352	0	Glutamatergic 1	Efna5
Rasgef1b	0	1.3587	0.9	0.415	0	Glutamatergic 1	Rasgef1b
Frmd6	0	1.93381	0.697	0.212	0	Glutamatergic 1	Frmd6
Gm43948	0	3.04415	0.559	0.075	0	Glutamatergic 1	Gm43948
St6gal2	0	1.85836	0.709	0.228	0	Glutamatergic 1	St6gal2
Fhl2	0	2.58498	0.588	0.11	0	Glutamatergic 1	Fhl2
Kcnj6	0	1.09939	0.913	0.436	0	Glutamatergic 1	Kcnj6
Dkk3	0	2.08766	0.61	0.136	0	Glutamatergic 1	Dkk3
Sphkap	0	0.923872	0.778	0.306	0	Glutamatergic 1	Sphkap
Rap1gap2	0	1.49058	0.841	0.369	0	Glutamatergic 1	Rap1gap2
Slc1a2	0	0.352171	0.762	0.293	0	Glutamatergic 1	Slc1a2
Gm12002	0	2.10579	0.635	0.167	0	Glutamatergic 1	Gm12002
Nrgn	0	1.48338	0.769	0.302	0	Glutamatergic 1	Nrgn
Rapgef5	0	1.23724	0.92	0.459	0	Glutamatergic 1	Rapgef5
Brinp2	0	1.29405	0.839	0.378	0	Glutamatergic 1	Brinp2
Nyap2	0	1.46559	0.934	0.474	0	Glutamatergic 1	Nyap2
Itga8	0	1.98485	0.572	0.113	0	Glutamatergic 1	Itga8
Csgalnact1	0	1.43431	0.706	0.249	0	Glutamatergic 1	Csgalnact1
4930587E11Rik	0	1.51199	0.8	0.345	0	Glutamatergic 1	4930587E11Rik
2010300C02Rik	0	0.694506	0.779	0.327	0	Glutamatergic 1	2010300C02Rik
Flrt2	0	1.48159	0.794	0.343	0	Glutamatergic 1	Flrt2
2025-09-11	0	1.44799	0.819	0.37	0	Glutamatergic 1	2025-09-11
Cdh12	0	2.19416	0.948	0.499	0	Glutamatergic 1	Cdh12
Unc13b	0	1.44691	0.735	0.287	0	Glutamatergic 1	Unc13b
Camkk2	0	1.46829	0.762	0.315	0	Glutamatergic 1	Camkk2
Bsn	0	1.46904	0.868	0.421	0	Glutamatergic 1	Bsn
Epha4	0	1.09458	0.845	0.398	0	Glutamatergic 1	Epha4
Homer1	0	1.24508	0.827	0.382	0	Glutamatergic 1	Homer1
Pcsk2os2	0	1.73153	0.701	0.257	0	Glutamatergic 1	Pcsk2os2
Syt16	0	1.37207	0.919	0.477	0	Glutamatergic 1	Syt16
Aifm3	0	1.85797	0.671	0.229	0	Glutamatergic 1	Aifm3
Gm41609	0	1.24328	0.789	0.347	0	Glutamatergic 1	Gm41609
D430041D05Rik	0	1.62164	0.969	0.527	0	Glutamatergic 1	D430041D05Rik
Kcnb1	0	1.3096	0.81	0.369	0	Glutamatergic 1	Kcnb1
Rskr	0	3.30877	0.498	0.057	0	Glutamatergic 1	Rskr
Wdr17	0	0.82275	0.847	0.407	0	Glutamatergic 1	Wdr17
Rtl4	0	1.04894	0.703	0.268	0	Glutamatergic 1	Rtl4
Lin7a	0	1.26278	0.779	0.347	0	Glutamatergic 1	Lin7a
Olfm1	0	1.33798	0.732	0.3	0	Glutamatergic 1	Olfm1
Exph5	0	4.0372	0.466	0.035	0	Glutamatergic 1	Exph5
Gm26911	0	3.28542	0.479	0.049	0	Glutamatergic 1	Gm26911
Gm48321	0	1.31654	0.726	0.296	0	Glutamatergic 1	Gm48321
Nrn1	0	1.93053	0.596	0.166	0	Glutamatergic 1	Nrn1
Xylt1	0	0.648093	0.791	0.362	0	Glutamatergic 1	Xylt1
Atp1a1	0	1.50047	0.734	0.305	0	Glutamatergic 1	Atp1a1
Lmtk2	0	1.37441	0.868	0.439	0	Glutamatergic 1	Lmtk2
Gda	0	1.47359	0.669	0.241	0	Glutamatergic 1	Gda
Pitpnm2	0	1.24868	0.766	0.339	0	Glutamatergic 1	Pitpnm2
Ptprk	0	0.914833	0.853	0.427	0	Glutamatergic 1	Ptprk
Baiap2	0	0.699765	0.774	0.349	0	Glutamatergic 1	Baiap2
Arhgap10	0	1.39346	0.626	0.201	0	Glutamatergic 1	Arhgap10
Cacna2d3	0	0.883381	0.967	0.542	0	Glutamatergic 1	Cacna2d3
Camk4	0	0.835225	0.81	0.387	0	Glutamatergic 1	Camk4
Slc30a3	0	3.05017	0.483	0.06	0	Glutamatergic 1	Slc30a3
Dlgap3	0	1.42741	0.722	0.3	0	Glutamatergic 1	Dlgap3
Herc6	0	2.62362	0.494	0.073	0	Glutamatergic 1	Herc6
Tafa1	0	0.667383	0.651	0.232	0	Glutamatergic 1	Tafa1
Gm49678	0	2.02663	0.518	0.099	0	Glutamatergic 1	Gm49678
Herc3	0	1.41316	0.752	0.334	0	Glutamatergic 1	Herc3
Gm13883	0	1.78802	0.635	0.218	0	Glutamatergic 1	Gm13883
Cap2	0	1.17463	0.924	0.508	0	Glutamatergic 1	Cap2
Zfyve28	0	1.20534	0.788	0.373	0	Glutamatergic 1	Zfyve28
Osbpl1a	0	1.14712	0.913	0.498	0	Glutamatergic 1	Osbpl1a
Necab1	0	1.14072	0.632	0.218	0	Glutamatergic 1	Necab1
Glp2r	0	1.28185	0.7	0.288	0	Glutamatergic 1	Glp2r
Lrtm1	0	0.913501	0.644	0.235	0	Glutamatergic 1	Lrtm1
Dnajc21	0	1.90562	0.6	0.192	0	Glutamatergic 1	Dnajc21
Osbpl10	0	1.38318	0.675	0.268	0	Glutamatergic 1	Osbpl10
Rad51ap2	0	2.47474	0.513	0.106	0	Glutamatergic 1	Rad51ap2
Ablim1	0	1.10352	0.927	0.521	0	Glutamatergic 1	Ablim1
Gm12027	0	1.83851	0.565	0.16	0	Glutamatergic 1	Gm12027
Adgrl2	0	1.16358	0.712	0.308	0	Glutamatergic 1	Adgrl2
Pcnx2	0	1.24547	0.778	0.375	0	Glutamatergic 1	Pcnx2
Slc39a10	0	1.66035	0.616	0.215	0	Glutamatergic 1	Slc39a10
Plekhg5	0	1.13711	0.635	0.234	0	Glutamatergic 1	Plekhg5
2210408F21Rik	0	1.18379	0.794	0.393	0	Glutamatergic 1	2210408F21Rik
Shank2	0	1.15846	0.898	0.497	0	Glutamatergic 1	Shank2
Nell2	0	1.35933	0.954	0.553	0	Glutamatergic 1	Nell2
Plekha6	0	1.14834	0.774	0.375	0	Glutamatergic 1	Plekha6
Gm3764	0	0.393076	0.714	0.316	0	Glutamatergic 1	Gm3764
Cacna1b	0	1.02627	0.872	0.476	0	Glutamatergic 1	Cacna1b
Arhgap15	0	2.0343	0.537	0.141	0	Glutamatergic 1	Arhgap15
Oprm1	0	0.962941	0.693	0.297	0	Glutamatergic 1	Oprm1
Serpini1	0	1.12575	0.678	0.286	0	Glutamatergic 1	Serpini1
Bcl11a	0	0.920536	0.875	0.483	0	Glutamatergic 1	Bcl11a
Faah	0	1.45588	0.618	0.228	0	Glutamatergic 1	Faah
Zfp697	0	1.70648	0.591	0.202	0	Glutamatergic 1	Zfp697
Slc24a4	0	1.4767	0.577	0.191	0	Glutamatergic 1	Slc24a4
Syndig1	0	1.17661	0.652	0.267	0	Glutamatergic 1	Syndig1
Fnbp1l	0	1.06598	0.74	0.355	0	Glutamatergic 1	Fnbp1l
Mir9-3hg	0	0.639202	0.754	0.37	0	Glutamatergic 1	Mir9-3hg
Fbxw7	0	1.11241	0.809	0.427	0	Glutamatergic 1	Fbxw7
Mapk4	0	0.99307	0.681	0.299	0	Glutamatergic 1	Mapk4
A830036E02Rik	0	2.47519	0.471	0.089	0	Glutamatergic 1	A830036E02Rik
Scube1	0	2.27056	0.44	0.058	0	Glutamatergic 1	Scube1
Fam135b	0	0.964882	0.939	0.557	0	Glutamatergic 1	Fam135b
Ctdspl	0	1.09814	0.787	0.407	0	Glutamatergic 1	Ctdspl
Evi5	0	1.136	0.772	0.392	0	Glutamatergic 1	Evi5
Fndc9	0	1.20638	0.889	0.51	0	Glutamatergic 1	Fndc9
Gm15810	0	1.09083	0.591	0.212	0	Glutamatergic 1	Gm15810
B230209E15Rik	0	1.08709	0.745	0.367	0	Glutamatergic 1	B230209E15Rik
Arfgef3	0	1.10051	0.827	0.45	0	Glutamatergic 1	Arfgef3
Iqsec2	0	1.04961	0.815	0.438	0	Glutamatergic 1	Iqsec2
Man1c1	0	1.35127	0.561	0.185	0	Glutamatergic 1	Man1c1
Gm33228	0	2.15358	0.548	0.172	0	Glutamatergic 1	Gm33228
Gm10115	0	1.96958	0.519	0.143	0	Glutamatergic 1	Gm10115
Adcy2	0	0.762484	0.864	0.488	0	Glutamatergic 1	Adcy2
Gm15398	0	1.17818	0.682	0.307	0	Glutamatergic 1	Gm15398
C1ql3	0	2.02518	0.481	0.106	0	Glutamatergic 1	C1ql3
Itpr1	0	0.88758	0.922	0.549	0	Glutamatergic 1	Itpr1
Adgrb1	0	1.07706	0.775	0.402	0	Glutamatergic 1	Adgrb1
Gm16226	0	1.58292	0.571	0.198	0	Glutamatergic 1	Gm16226
Rtn4r	0	2.47386	0.455	0.083	0	Glutamatergic 1	Rtn4r
Krt12	0	2.81483	0.443	0.072	0	Glutamatergic 1	Krt12
Hace1	0	1.12129	0.751	0.381	0	Glutamatergic 1	Hace1
Gm2824	0	2.20813	0.482	0.112	0	Glutamatergic 1	Gm2824
Etv6	0	1.1368	0.671	0.302	0	Glutamatergic 1	Etv6
Khdrbs2	0	1.11393	0.926	0.557	0	Glutamatergic 1	Khdrbs2
Apba2	0	1.36766	0.969	0.6	0	Glutamatergic 1	Apba2
Ppme1	0	1.51798	0.723	0.354	0	Glutamatergic 1	Ppme1
Gm42953	0	5.20162	0.381	0.013	0	Glutamatergic 1	Gm42953
Ano3	0	0.578027	0.864	0.497	0	Glutamatergic 1	Ano3
Lzts1	0	1.05809	0.618	0.251	0	Glutamatergic 1	Lzts1
Syn1	0	1.08088	0.804	0.438	0	Glutamatergic 1	Syn1
Dgkz	0	0.928259	0.778	0.414	0	Glutamatergic 1	Dgkz
Lrrk2	0	1.51511	0.549	0.185	0	Glutamatergic 1	Lrrk2
Sel1l3	0	1.15284	0.609	0.245	0	Glutamatergic 1	Sel1l3
Prmt8	0	1.38118	0.608	0.245	0	Glutamatergic 1	Prmt8
Wasf1	0	0.905354	0.738	0.375	0	Glutamatergic 1	Wasf1
Pde8b	0	1.08345	0.86	0.497	0	Glutamatergic 1	Pde8b
Gm17202	0	1.65775	0.536	0.174	0	Glutamatergic 1	Gm17202
Btbd10	0	1.13677	0.718	0.356	0	Glutamatergic 1	Btbd10
Vsnl1	0	0.891794	0.924	0.563	0	Glutamatergic 1	Vsnl1
Ptpn3	0	0.768981	0.578	0.217	0	Glutamatergic 1	Ptpn3
Tbc1d30	0	1.58514	0.574	0.213	0	Glutamatergic 1	Tbc1d30
Slit3	0	1.05366	0.939	0.578	0	Glutamatergic 1	Slit3
Gabra4	0	0.721745	0.673	0.313	0	Glutamatergic 1	Gabra4
Add2	0	0.806469	0.84	0.48	0	Glutamatergic 1	Add2
Ttyh1	0	0.952816	0.709	0.349	0	Glutamatergic 1	Ttyh1
Slc35f4	0	0.837789	0.836	0.476	0	Glutamatergic 1	Slc35f4
Raph1	0	0.99492	0.773	0.414	0	Glutamatergic 1	Raph1
Igsf9b	0	1.23837	0.657	0.3	0	Glutamatergic 1	Igsf9b
Cyfip2	0	1.08037	0.886	0.529	0	Glutamatergic 1	Cyfip2
Dnm1	0	0.981236	0.811	0.455	0	Glutamatergic 1	Dnm1
Svop	0	1.03184	0.776	0.42	0	Glutamatergic 1	Svop
Fam81a	0	1.5861	0.541	0.185	0	Glutamatergic 1	Fam81a
A230004M16Rik	0	1.05951	0.719	0.363	0	Glutamatergic 1	A230004M16Rik
Synpo	0	1.59716	0.529	0.174	0	Glutamatergic 1	Synpo
Bicdl1	0	0.998672	0.737	0.382	0	Glutamatergic 1	Bicdl1
Arhgap20	0	1.0963	0.704	0.349	0	Glutamatergic 1	Arhgap20
Chrm3	0	1.31513	0.87	0.515	0	Glutamatergic 1	Chrm3
Itpka	0	1.69212	0.506	0.152	0	Glutamatergic 1	Itpka
Inka2	0	1.72218	0.492	0.138	0	Glutamatergic 1	Inka2
Gm16351	0	1.17459	0.676	0.323	0	Glutamatergic 1	Gm16351
Slc8a2	0	1.33552	0.57	0.217	0	Glutamatergic 1	Slc8a2
Farp1	0	0.733804	0.811	0.459	0	Glutamatergic 1	Farp1
Mtcl1	0	1.09766	0.667	0.316	0	Glutamatergic 1	Mtcl1
Camk2n1	0	1.51989	0.543	0.193	0	Glutamatergic 1	Camk2n1
Gm29587	0	1.61108	0.544	0.194	0	Glutamatergic 1	Gm29587
Thrb	0	1.10114	0.944	0.594	0	Glutamatergic 1	Thrb
Ngef	0	1.24877	0.558	0.21	0	Glutamatergic 1	Ngef
St3gal5	0	0.995373	0.666	0.318	0	Glutamatergic 1	St3gal5
Sntb2	0	1.21374	0.659	0.311	0	Glutamatergic 1	Sntb2
Fam189a1	0	1.16575	0.918	0.571	0	Glutamatergic 1	Fam189a1
Vgll4	0	0.927709	0.671	0.324	0	Glutamatergic 1	Vgll4
Pde2a	0	0.676795	0.683	0.336	0	Glutamatergic 1	Pde2a
Shank1	0	0.808389	0.761	0.416	0	Glutamatergic 1	Shank1
Gpc6	0	1.55128	0.637	0.292	0	Glutamatergic 1	Gpc6
Rasgef1a	0	0.952164	0.726	0.381	0	Glutamatergic 1	Rasgef1a
Gm15414	0	1.17832	0.619	0.274	0	Glutamatergic 1	Gm15414
Slit2	0	0.864456	0.523	0.18	0	Glutamatergic 1	Slit2
Prkar1b	0	1.16868	0.659	0.316	0	Glutamatergic 1	Prkar1b
Hdac7	0	1.10285	0.622	0.279	0	Glutamatergic 1	Hdac7
Gm48239	0	1.22676	0.635	0.293	0	Glutamatergic 1	Gm48239
Nptxr	0	2.03978	0.454	0.112	0	Glutamatergic 1	Nptxr
Gm28376	0	0.350162	0.886	0.544	0	Glutamatergic 1	Gm28376
Gm48091	0	0.899178	0.859	0.517	0	Glutamatergic 1	Gm48091
Mtmr12	0	1.1854	0.586	0.244	0	Glutamatergic 1	Mtmr12
Satb1	0	1.39845	0.534	0.193	0	Glutamatergic 1	Satb1
Hlf	0	1.18947	0.581	0.24	0	Glutamatergic 1	Hlf
Plxna2	0	0.652395	0.75	0.41	0	Glutamatergic 1	Plxna2
Slc6a17	0	1.08995	0.673	0.333	0	Glutamatergic 1	Slc6a17
Basp1	0	0.736889	0.803	0.463	0	Glutamatergic 1	Basp1
Gm43507	0	1.6266	0.499	0.159	0	Glutamatergic 1	Gm43507
Cdh11	0	0.639445	0.867	0.527	0	Glutamatergic 1	Cdh11
Olfm2	0	1.18686	0.571	0.231	0	Glutamatergic 1	Olfm2
Trhde	0	0.635325	0.612	0.272	0	Glutamatergic 1	Trhde
Fut9	0	0.985186	0.922	0.583	0	Glutamatergic 1	Fut9
Jph1	0	0.576517	0.641	0.302	0	Glutamatergic 1	Jph1
Gabrg2	0	1.01991	0.762	0.423	0	Glutamatergic 1	Gabrg2
Trank1	0	0.786546	0.828	0.489	0	Glutamatergic 1	Trank1
Pfkp	0	0.972226	0.708	0.369	0	Glutamatergic 1	Pfkp
Kcnip3	0	0.95881	0.629	0.291	0	Glutamatergic 1	Kcnip3
Rps6ka3	0	0.807073	0.768	0.431	0	Glutamatergic 1	Rps6ka3
Gabra1	0	1.24426	0.606	0.27	0	Glutamatergic 1	Gabra1
Ildr2	0	0.770554	0.625	0.29	0	Glutamatergic 1	Ildr2
Actr3b	0	0.992715	0.662	0.327	0	Glutamatergic 1	Actr3b
Clstn2	0	0.986061	0.906	0.572	0	Glutamatergic 1	Clstn2
Tox	0	0.990058	0.619	0.285	0	Glutamatergic 1	Tox
Sun1	0	1.14135	0.674	0.34	0	Glutamatergic 1	Sun1
Xirp2	0	4.02253	0.358	0.024	0	Glutamatergic 1	Xirp2
Gm42609	0	1.35354	0.568	0.234	0	Glutamatergic 1	Gm42609
Gm15520	0	1.20365	0.58	0.246	0	Glutamatergic 1	Gm15520
Rasgrp1	0	0.93816	0.605	0.272	0	Glutamatergic 1	Rasgrp1
5530401A14Rik	0	0.748319	0.611	0.278	0	Glutamatergic 1	5530401A14Rik
Tusc3	0	0.844537	0.799	0.467	0	Glutamatergic 1	Tusc3
C230057M02Rik	0	1.85678	0.457	0.125	0	Glutamatergic 1	C230057M02Rik
Clstn1	0	0.847604	0.797	0.466	0	Glutamatergic 1	Clstn1
Gm30382	0	1.38925	0.527	0.197	0	Glutamatergic 1	Gm30382
Osbp2	0	0.739888	0.737	0.407	0	Glutamatergic 1	Osbp2
Nin	0	0.804268	0.754	0.424	0	Glutamatergic 1	Nin
Cnksr2	0	1.52425	0.995	0.665	0	Glutamatergic 1	Cnksr2
Kcnh3	0	1.83104	0.453	0.124	0	Glutamatergic 1	Kcnh3
Stxbp1	0	0.891187	0.871	0.542	0	Glutamatergic 1	Stxbp1
Kcnj3	0	0.754398	0.945	0.617	0	Glutamatergic 1	Kcnj3
Prkaa2	0	1.20538	0.589	0.261	0	Glutamatergic 1	Prkaa2
Map3k5	0	1.04193	0.585	0.257	0	Glutamatergic 1	Map3k5
Adcy1	0	0.924208	0.594	0.266	0	Glutamatergic 1	Adcy1
Gm46367	0	0.721705	0.801	0.474	0	Glutamatergic 1	Gm46367
Ptpn5	0	0.817825	0.67	0.343	0	Glutamatergic 1	Ptpn5
Rras2	0	1.24445	0.514	0.187	0	Glutamatergic 1	Rras2
Hecw1	0	1.46259	0.988	0.661	0	Glutamatergic 1	Hecw1
Crhr1	0	2.36851	0.398	0.072	0	Glutamatergic 1	Crhr1
Kcnk9	0	1.88193	0.454	0.128	0	Glutamatergic 1	Kcnk9
Acp1	0	0.840585	0.828	0.502	0	Glutamatergic 1	Acp1
Mras	0	1.31441	0.551	0.226	0	Glutamatergic 1	Mras
Trpc6	0	1.50449	0.475	0.15	0	Glutamatergic 1	Trpc6
Magi3	0	1.14146	0.674	0.35	0	Glutamatergic 1	Magi3
Slc4a3	0	0.944521	0.654	0.33	0	Glutamatergic 1	Slc4a3
Kcnj9	0	1.57926	0.496	0.172	0	Glutamatergic 1	Kcnj9
Mapk11	0	2.06745	0.43	0.106	0	Glutamatergic 1	Mapk11
Dab2ip	0	1.24514	0.575	0.251	0	Glutamatergic 1	Dab2ip
Mpped1	0	1.20805	0.5	0.177	0	Glutamatergic 1	Mpped1
Gabbr2	0	0.908301	0.97	0.647	0	Glutamatergic 1	Gabbr2
Tub	0	1.24633	0.573	0.25	0	Glutamatergic 1	Tub
Sptbn2	0	0.950617	0.655	0.333	0	Glutamatergic 1	Sptbn2
Cadps2	0	1.14093	0.564	0.242	0	Glutamatergic 1	Cadps2
Mgat5	0	0.949235	0.804	0.483	0	Glutamatergic 1	Mgat5
Slc16a2	0	1.53627	0.493	0.172	0	Glutamatergic 1	Slc16a2
Cpne9	0	1.83222	0.42	0.099	0	Glutamatergic 1	Cpne9
D130043K22Rik	0	1.16095	0.593	0.272	0	Glutamatergic 1	D130043K22Rik
D630045J12Rik	0	0.968145	0.653	0.333	0	Glutamatergic 1	D630045J12Rik
Slc16a7	0	0.824232	0.712	0.392	0	Glutamatergic 1	Slc16a7
Rimbp2	0	1.27205	0.912	0.593	0	Glutamatergic 1	Rimbp2
Prkag2	0	0.879373	0.763	0.444	0	Glutamatergic 1	Prkag2
Cntn3	0	1.46468	0.973	0.654	0	Glutamatergic 1	Cntn3
Unc13a	0	0.886295	0.709	0.39	0	Glutamatergic 1	Unc13a
Gm16183	0	0.910955	0.676	0.359	0	Glutamatergic 1	Gm16183
Gm32014	0	1.83805	0.449	0.132	0	Glutamatergic 1	Gm32014
Man2a1	0	1.32636	0.603	0.286	0	Glutamatergic 1	Man2a1
Slc12a5	0	0.876273	0.705	0.388	0	Glutamatergic 1	Slc12a5
4921534H16Rik	0	1.09414	0.571	0.254	0	Glutamatergic 1	4921534H16Rik
Pdlim7	0	1.2105	0.577	0.261	0	Glutamatergic 1	Pdlim7
Lyzl4	0	2.0358	0.402	0.087	0	Glutamatergic 1	Lyzl4
Arhgef25	0	1.36782	0.515	0.2	0	Glutamatergic 1	Arhgef25
Col19a1	0	1.38712	0.406	0.092	0	Glutamatergic 1	Col19a1
Kcnh5	0	2.50492	0.545	0.231	0	Glutamatergic 1	Kcnh5
Rasgrf2	0	1.38637	0.541	0.227	0	Glutamatergic 1	Rasgrf2
Susd4	0	0.847246	0.754	0.44	0	Glutamatergic 1	Susd4
Elavl4	0	0.797653	0.619	0.305	0	Glutamatergic 1	Elavl4
Vps13a	0	1.02587	0.938	0.624	0	Glutamatergic 1	Vps13a
Arhgap26	0	0.736435	0.918	0.605	0	Glutamatergic 1	Arhgap26
Mei1	0	3.24105	0.355	0.042	0	Glutamatergic 1	Mei1
Msra	0	0.970713	0.954	0.642	0	Glutamatergic 1	Msra
Nr4a1	0	1.64844	0.464	0.153	0	Glutamatergic 1	Nr4a1
Pgbd5	0	0.791374	0.629	0.318	0	Glutamatergic 1	Pgbd5
Abhd2	0	0.951037	0.603	0.293	0	Glutamatergic 1	Abhd2
Icam5	0	1.00851	0.542	0.233	0	Glutamatergic 1	Icam5
Slitrk1	0	1.46607	0.489	0.18	0	Glutamatergic 1	Slitrk1
Myh10	0	0.848119	0.683	0.375	0	Glutamatergic 1	Myh10
Tmem178	0	0.73247	0.513	0.205	0	Glutamatergic 1	Tmem178
Il1rapl2	0	1.86317	0.432	0.124	0	Glutamatergic 1	Il1rapl2
Kcnq5	0	1.87173	1	0.693	0	Glutamatergic 1	Kcnq5
Gm26854	0	1.07893	0.56	0.253	0	Glutamatergic 1	Gm26854
Atp2b4	0	1.39276	0.483	0.176	0	Glutamatergic 1	Atp2b4
Smad3	0	1.06407	0.514	0.208	0	Glutamatergic 1	Smad3
Gfod1	0	0.763884	0.663	0.357	0	Glutamatergic 1	Gfod1
Snca	0	0.847291	0.633	0.327	0	Glutamatergic 1	Snca
Matk	0	0.790333	0.687	0.382	0	Glutamatergic 1	Matk
Lrfn2	0	1.08572	0.678	0.373	0	Glutamatergic 1	Lrfn2
4933424G05Rik	0	1.2164	0.678	0.373	0	Glutamatergic 1	4933424G05Rik
Ntng2	0	1.65775	0.418	0.113	0	Glutamatergic 1	Ntng2
Mark1	0	0.93827	0.652	0.348	0	Glutamatergic 1	Mark1
Slc9a9	0	0.619499	0.828	0.524	0	Glutamatergic 1	Slc9a9
Celf5	0	0.862942	0.648	0.345	0	Glutamatergic 1	Celf5
Gm48957	0	1.90438	0.409	0.106	0	Glutamatergic 1	Gm48957
Lhfp	0	0.859408	0.47	0.167	0	Glutamatergic 1	Lhfp
Gm41361	0	1.59394	0.47	0.167	0	Glutamatergic 1	Gm41361
Ppm1l	0	0.96582	0.826	0.525	0	Glutamatergic 1	Ppm1l
Ephx4	0	1.51065	0.457	0.157	0	Glutamatergic 1	Ephx4
Fam131a	0	1.08605	0.554	0.254	0	Glutamatergic 1	Fam131a
Kctd1	0	1.07338	0.671	0.371	0	Glutamatergic 1	Kctd1
Gm48956	0	1.84287	0.407	0.108	0	Glutamatergic 1	Gm48956
Hook1	0	0.979322	0.617	0.319	0	Glutamatergic 1	Hook1
Cpeb1	0	0.879191	0.636	0.338	0	Glutamatergic 1	Cpeb1
Numb	0	0.539315	0.852	0.554	0	Glutamatergic 1	Numb
Gucy1b1	0	1.1489	0.54	0.243	0	Glutamatergic 1	Gucy1b1
Cdkl1	0	1.20385	0.528	0.231	0	Glutamatergic 1	Cdkl1
Gm48383	0	0.850315	0.689	0.392	0	Glutamatergic 1	Gm48383
Fbxo34	0	1.09875	0.585	0.289	0	Glutamatergic 1	Fbxo34
Cd34	0	2.74586	0.34	0.045	0	Glutamatergic 1	Cd34
Dlk2	0	1.93819	0.4	0.105	0	Glutamatergic 1	Dlk2
Mgll	0	0.877584	0.623	0.328	0	Glutamatergic 1	Mgll
Dmtn	0	1.08867	0.575	0.28	0	Glutamatergic 1	Dmtn
Gabra3	0	0.937823	0.535	0.241	0	Glutamatergic 1	Gabra3
Gm11418	0	0.809732	0.534	0.242	0	Glutamatergic 1	Gm11418
Cdkl5	0	0.712472	0.856	0.564	0	Glutamatergic 1	Cdkl5
Ltk	0	2.18762	0.376	0.085	0	Glutamatergic 1	Ltk
Tmem245	0	0.948477	0.575	0.284	0	Glutamatergic 1	Tmem245
Gm12064	0	0.978757	0.555	0.265	0	Glutamatergic 1	Gm12064
Pip5k1c	0	1.33647	0.477	0.187	0	Glutamatergic 1	Pip5k1c
Gm48530	0	4.4235	0.306	0.016	0	Glutamatergic 1	Gm48530
Gabrb2	0	0.643523	0.904	0.615	0	Glutamatergic 1	Gabrb2
Ica1	0	0.639337	0.874	0.586	0	Glutamatergic 1	Ica1
Arpp19	0	1.03325	0.513	0.225	0	Glutamatergic 1	Arpp19
Boc	0	2.99383	0.334	0.046	0	Glutamatergic 1	Boc
Mkln1os	0	1.20484	0.52	0.233	0	Glutamatergic 1	Mkln1os
Ranbp9	0	0.694826	0.804	0.517	0	Glutamatergic 1	Ranbp9
Greb1l	0	1.4103	0.497	0.21	0	Glutamatergic 1	Greb1l
Zdhhc6	0	1.15801	0.536	0.249	0	Glutamatergic 1	Zdhhc6
B230216N24Rik	0	2.0942	0.393	0.107	0	Glutamatergic 1	B230216N24Rik
Adgrb2	0	1.06897	0.53	0.244	0	Glutamatergic 1	Adgrb2
Sh3gl2	0	0.992866	0.96	0.674	0	Glutamatergic 1	Sh3gl2
Rnf112	0	1.00533	0.554	0.269	0	Glutamatergic 1	Rnf112
4930447C04Rik	0	1.2055	0.5	0.215	0	Glutamatergic 1	4930447C04Rik
Ttc7b	0	0.766296	0.869	0.584	0	Glutamatergic 1	Ttc7b
Syt13	0	1.32322	0.476	0.191	0	Glutamatergic 1	Syt13
Neurod6	0	1.73198	0.378	0.094	0	Glutamatergic 1	Neurod6
Zdhhc8	0	1.23528	0.504	0.22	0	Glutamatergic 1	Zdhhc8
Vipr1	0	2.15949	0.365	0.081	0	Glutamatergic 1	Vipr1
Lingo2	0	1.39757	0.983	0.7	0	Glutamatergic 1	Lingo2
Myo16	0	0.540002	0.534	0.251	0	Glutamatergic 1	Myo16
4930445B16Rik	0	1.04636	0.566	0.283	0	Glutamatergic 1	4930445B16Rik
Sobp	0	0.848395	0.928	0.646	0	Glutamatergic 1	Sobp
Gfra2	0	1.69538	0.429	0.147	0	Glutamatergic 1	Gfra2
Gm15155	0	0.950406	0.513	0.231	0	Glutamatergic 1	Gm15155
Sorcs3	0	1.10626	0.719	0.437	0	Glutamatergic 1	Sorcs3
Ppm1h	0	0.610726	0.818	0.536	0	Glutamatergic 1	Ppm1h
Per3	0	0.906757	0.551	0.27	0	Glutamatergic 1	Per3
Gm48003	0	0.976997	0.453	0.172	0	Glutamatergic 1	Gm48003
Plxna4	0	0.560637	0.942	0.661	0	Glutamatergic 1	Plxna4
Abcc8	0	1.58405	0.421	0.141	0	Glutamatergic 1	Abcc8
Nr2f1	0	1.86569	0.382	0.102	0	Glutamatergic 1	Nr2f1
Plec	0	1.22718	0.495	0.215	0	Glutamatergic 1	Plec
Vwa5b2	0	1.20574	0.474	0.194	0	Glutamatergic 1	Vwa5b2
Cdh10	0	0.916289	0.94	0.66	0	Glutamatergic 1	Cdh10
Ovol2	0	3.45643	0.31	0.031	0	Glutamatergic 1	Ovol2
Spock1	0	0.54157	0.969	0.69	0	Glutamatergic 1	Spock1
Cpne5	0	0.866968	0.453	0.174	0	Glutamatergic 1	Cpne5
Chn1	0	0.797341	0.952	0.673	0	Glutamatergic 1	Chn1
4930415C11Rik	0	1.02532	0.6	0.324	0	Glutamatergic 1	4930415C11Rik
Slc2a13	0	0.566651	0.832	0.556	0	Glutamatergic 1	Slc2a13
Gm21954	0	0.976192	0.533	0.258	0	Glutamatergic 1	Gm21954
5031415H12Rik	0	1.34708	0.443	0.168	0	Glutamatergic 1	5031415H12Rik
Gm17171	0	1.01736	0.472	0.197	0	Glutamatergic 1	Gm17171
Gm1976	0	0.964685	0.602	0.327	0	Glutamatergic 1	Gm1976
Gm44079	0	2.96901	0.312	0.038	0	Glutamatergic 1	Gm44079
Exd2	0	1.17803	0.491	0.217	0	Glutamatergic 1	Exd2
2900026A02Rik	0	1.27991	0.447	0.174	0	Glutamatergic 1	2900026A02Rik
Nxpe4	0	1.0818	0.62	0.347	0	Glutamatergic 1	Nxpe4
5730522E02Rik	0	0.607815	0.885	0.612	0	Glutamatergic 1	5730522E02Rik
Nectin3	0	2.1748	0.366	0.093	0	Glutamatergic 1	Nectin3
Cux2	0	1.87209	0.514	0.242	0	Glutamatergic 1	Cux2
Cacna1g	0	1.21195	0.432	0.16	0	Glutamatergic 1	Cacna1g
Trpc5	0	0.675683	0.463	0.191	0	Glutamatergic 1	Trpc5
Zfp804b	0	0.977226	0.542	0.271	0	Glutamatergic 1	Zfp804b
Nsun2	0	1.04983	0.516	0.246	0	Glutamatergic 1	Nsun2
Mef2c	0	1.76253	0.997	0.727	0	Glutamatergic 1	Mef2c
Sorbs2os	0	1.46653	0.95	0.68	0	Glutamatergic 1	Sorbs2os
Gm14372	0	1.31418	0.467	0.198	0	Glutamatergic 1	Gm14372
Pdk1	0	1.15975	0.458	0.19	0	Glutamatergic 1	Pdk1
Gm10419	0	1.12063	0.518	0.25	0	Glutamatergic 1	Gm10419
Vopp1	0	1.05018	0.509	0.241	0	Glutamatergic 1	Vopp1
Pgr	0	1.53741	0.43	0.162	0	Glutamatergic 1	Pgr
Arhgap42	0	1.64873	0.403	0.135	0	Glutamatergic 1	Arhgap42
Plk2	0	1.29997	0.433	0.166	0	Glutamatergic 1	Plk2
Cdyl2	0	1.12104	0.53	0.264	0	Glutamatergic 1	Cdyl2
Tmem63c	0	1.08834	0.51	0.244	0	Glutamatergic 1	Tmem63c
Cacna1e	0	0.497347	0.973	0.708	0	Glutamatergic 1	Cacna1e
9630028H03Rik	0	0.584675	0.863	0.598	0	Glutamatergic 1	9630028H03Rik
Pcsk2os1	0	1.53756	0.407	0.142	0	Glutamatergic 1	Pcsk2os1
Pgm2l1	0	1.17741	0.472	0.207	0	Glutamatergic 1	Pgm2l1
Itgbl1	0	1.02921	0.533	0.268	0	Glutamatergic 1	Itgbl1
Gm41505	0	1.13343	0.446	0.181	0	Glutamatergic 1	Gm41505
Gm26871	0	0.955596	0.892	0.628	0	Glutamatergic 1	Gm26871
Cckbr	0	2.39655	0.323	0.06	0	Glutamatergic 1	Cckbr
Sgcz	0	1.15604	0.951	0.688	0	Glutamatergic 1	Sgcz
Camk2a	0	1.42967	0.998	0.735	0	Glutamatergic 1	Camk2a
Ipcef1	0	0.948679	0.446	0.184	0	Glutamatergic 1	Ipcef1
Rab15	0	1.47129	0.413	0.151	0	Glutamatergic 1	Rab15
Prodh	0	1.53395	0.4	0.138	0	Glutamatergic 1	Prodh
Rims3	0	1.56	0.384	0.123	0	Glutamatergic 1	Rims3
A230006K03Rik	0	0.895245	0.825	0.564	0	Glutamatergic 1	A230006K03Rik
Efnb2	0	1.47661	0.391	0.13	0	Glutamatergic 1	Efnb2
Tnfrsf19	0	1.59318	0.374	0.113	0	Glutamatergic 1	Tnfrsf19
Kcnv1	0	2.73461	0.308	0.047	0	Glutamatergic 1	Kcnv1
Arhgap32	0	0.847955	0.912	0.652	0	Glutamatergic 1	Arhgap32
Etl4	0	0.724632	0.963	0.704	0	Glutamatergic 1	Etl4
Frrs1l	0	1.07981	0.496	0.237	0	Glutamatergic 1	Frrs1l
Gucy1a2	0	0.89755	0.941	0.682	0	Glutamatergic 1	Gucy1a2
Necab3	0	1.11536	0.427	0.17	0	Glutamatergic 1	Necab3
Cntn4	0	1.18099	0.959	0.702	0	Glutamatergic 1	Cntn4
2025-09-09	0	2.27225	0.325	0.068	0	Glutamatergic 1	2025-09-09
Cacna1i	0	1.20241	0.444	0.187	0	Glutamatergic 1	Cacna1i
Rgs11	0	1.19794	0.449	0.193	0	Glutamatergic 1	Rgs11
Vmn2r87	0	2.06176	0.344	0.089	0	Glutamatergic 1	Vmn2r87
Kcnmb4	0	1.28168	0.401	0.147	0	Glutamatergic 1	Kcnmb4
Nlk	0	1.2206	0.955	0.702	0	Glutamatergic 1	Nlk
Gm29530	0	2.00973	0.335	0.082	0	Glutamatergic 1	Gm29530
Asap1	0	0.852185	0.957	0.705	0	Glutamatergic 1	Asap1
Gm13601	0	4.18927	0.266	0.015	0	Glutamatergic 1	Gm13601
Csmd2	0	0.828706	0.959	0.708	0	Glutamatergic 1	Csmd2
Car7	0	1.70528	0.358	0.107	0	Glutamatergic 1	Car7
Gm27008	0	1.11435	0.428	0.178	0	Glutamatergic 1	Gm27008
Sipa1l1	0	0.67447	0.95	0.7	0	Glutamatergic 1	Sipa1l1
Efcab6	0	2.34377	0.314	0.064	0	Glutamatergic 1	Efcab6
Bmper	0	1.52049	0.363	0.114	0	Glutamatergic 1	Bmper
Rilpl1	0	1.19587	0.428	0.18	0	Glutamatergic 1	Rilpl1
Gpr26	0	2.07765	0.325	0.077	0	Glutamatergic 1	Gpr26
Ccbe1	0	2.38997	0.311	0.063	0	Glutamatergic 1	Ccbe1
Pcsk1	0	2.00094	0.336	0.09	0	Glutamatergic 1	Pcsk1
Cnih3	0	1.58196	0.374	0.128	0	Glutamatergic 1	Cnih3
Car4	0	2.99352	0.28	0.035	0	Glutamatergic 1	Car4
Cdk14	0	0.661486	0.955	0.71	0	Glutamatergic 1	Cdk14
Trim9	0	0.620958	0.926	0.681	0	Glutamatergic 1	Trim9
Kcnh7	0	1.68142	0.996	0.753	0	Glutamatergic 1	Kcnh7
Pak7	0	0.591709	0.962	0.719	0	Glutamatergic 1	Pak7
Syt17	0	1.77594	0.35	0.107	0	Glutamatergic 1	Syt17
Pacsin1	0	0.731915	0.945	0.702	0	Glutamatergic 1	Pacsin1
Chrm1	0	1.48816	0.369	0.126	0	Glutamatergic 1	Chrm1
Schip1	0	1.47244	0.983	0.741	0	Glutamatergic 1	Schip1
Dpp10	0	1.90984	0.997	0.757	0	Glutamatergic 1	Dpp10
Tom1l1	0	1.41255	0.366	0.126	0	Glutamatergic 1	Tom1l1
Pou6f2	0	1.6266	0.347	0.109	0	Glutamatergic 1	Pou6f2
Rnf144b	0	1.23309	0.357	0.119	0	Glutamatergic 1	Rnf144b
Gm50304	0	1.93488	0.335	0.098	0	Glutamatergic 1	Gm50304
Klhl29	0	0.651148	0.914	0.677	0	Glutamatergic 1	Klhl29
Rspo2	0	2.85798	0.281	0.045	0	Glutamatergic 1	Rspo2
C030017B01Rik	0	1.75474	0.333	0.097	0	Glutamatergic 1	C030017B01Rik
Ryr2	0	1.13063	0.998	0.762	0	Glutamatergic 1	Ryr2
St8sia5	0	1.15844	0.408	0.172	0	Glutamatergic 1	St8sia5
Tmem132b	0	0.544221	0.942	0.708	0	Glutamatergic 1	Tmem132b
Hs6st3	0	1.28966	0.836	0.603	0	Glutamatergic 1	Hs6st3
Rorb	0	2.07582	0.355	0.122	0	Glutamatergic 1	Rorb
Gm48006	0	0.959255	0.382	0.15	0	Glutamatergic 1	Gm48006
Syn2	0	0.716989	0.94	0.708	0	Glutamatergic 1	Syn2
Ly6e	0	1.49825	0.333	0.102	0	Glutamatergic 1	Ly6e
Tmem232	0	2.70691	0.28	0.049	0	Glutamatergic 1	Tmem232
Ccsap	0	1.23578	0.388	0.158	0	Glutamatergic 1	Ccsap
Adrb1	0	1.77797	0.321	0.092	0	Glutamatergic 1	Adrb1
Pcdh15	0	0.864506	0.813	0.584	0	Glutamatergic 1	Pcdh15
Agbl4	0	1.10795	0.978	0.75	0	Glutamatergic 1	Agbl4
Cacna2d1	0	1.15625	0.996	0.768	0	Glutamatergic 1	Cacna2d1
Kcnk4	0	2.89589	0.261	0.035	0	Glutamatergic 1	Kcnk4
Rasgef1c	0	2.09368	0.294	0.068	0	Glutamatergic 1	Rasgef1c
Scn2a	0	0.622722	0.942	0.717	0	Glutamatergic 1	Scn2a
Mrtfb	0	0.607619	0.953	0.728	0	Glutamatergic 1	Mrtfb
Vxn	0	0.953268	0.349	0.125	0	Glutamatergic 1	Vxn
Kcnb2	0	0.803092	0.952	0.728	0	Glutamatergic 1	Kcnb2
Nol4	0	0.719105	0.89	0.666	0	Glutamatergic 1	Nol4
Ldlrad4	0	0.599442	0.964	0.74	0	Glutamatergic 1	Ldlrad4
Gm43445	0	2.52605	0.269	0.046	0	Glutamatergic 1	Gm43445
Nrg1	0	1.42869	0.998	0.775	0	Glutamatergic 1	Nrg1
Tmem200a	0	1.27811	0.335	0.113	0	Glutamatergic 1	Tmem200a
Tnr	0	0.478037	0.942	0.721	0	Glutamatergic 1	Tnr
Ext1	0	1.00562	0.976	0.755	0	Glutamatergic 1	Ext1
Rbm24	0	1.38104	0.357	0.137	0	Glutamatergic 1	Rbm24
Lamp5	0	1.99622	0.295	0.076	0	Glutamatergic 1	Lamp5
Gm20642	0	0.875021	0.996	0.778	0	Glutamatergic 1	Gm20642
Scn8a	0	0.685275	0.948	0.73	0	Glutamatergic 1	Scn8a
Dact2	0	2.29906	0.272	0.057	0	Glutamatergic 1	Dact2
Smpd4	0	1.34621	0.352	0.137	0	Glutamatergic 1	Smpd4
Psd3	0	0.59431	0.929	0.715	0	Glutamatergic 1	Psd3
Armc2	0	1.40725	0.339	0.125	0	Glutamatergic 1	Armc2
Trpm4	0	1.87417	0.294	0.08	0	Glutamatergic 1	Trpm4
Nrg3os	0	0.93179	0.997	0.783	0	Glutamatergic 1	Nrg3os
Cfap54	0	1.33594	0.343	0.13	0	Glutamatergic 1	Cfap54
Rbfox3	0	1.01595	0.984	0.771	0	Glutamatergic 1	Rbfox3
L3mbtl1	0	1.47435	0.332	0.12	0	Glutamatergic 1	L3mbtl1
Gm14636	0	1.76266	0.304	0.092	0	Glutamatergic 1	Gm14636
Palmd	0	1.82575	0.273	0.062	0	Glutamatergic 1	Palmd
Gm28175	0	1.57933	0.298	0.087	0	Glutamatergic 1	Gm28175
Rapgef4	0	0.505104	0.953	0.742	0	Glutamatergic 1	Rapgef4
Anxa11	0	1.64013	0.286	0.076	0	Glutamatergic 1	Anxa11
Gm15738	0	0.622373	0.957	0.747	0	Glutamatergic 1	Gm15738
Mmp16	0	0.550949	0.919	0.71	0	Glutamatergic 1	Mmp16
Dusp14	0	1.94111	0.28	0.071	0	Glutamatergic 1	Dusp14
Prkg1	0	0.539956	0.896	0.687	0	Glutamatergic 1	Prkg1
Dlgap2	0	1.02936	0.999	0.791	0	Glutamatergic 1	Dlgap2
Socs2	0	1.37385	0.329	0.122	0	Glutamatergic 1	Socs2
Pip4k2c	0	1.40054	0.321	0.114	0	Glutamatergic 1	Pip4k2c
Kcnh4	0	2.04636	0.267	0.06	0	Glutamatergic 1	Kcnh4
Neurod2	0	1.64645	0.289	0.083	0	Glutamatergic 1	Neurod2
Vwa3a	0	2.21932	0.258	0.053	0	Glutamatergic 1	Vwa3a
Siae	0	1.94829	0.283	0.078	0	Glutamatergic 1	Siae
Gls	0	0.618904	0.941	0.737	0	Glutamatergic 1	Gls
Unc80	0	0.603747	0.969	0.765	0	Glutamatergic 1	Unc80
Nedd4l	0	0.627975	0.966	0.762	0	Glutamatergic 1	Nedd4l
Gm43190	0	2.0949	0.267	0.064	0	Glutamatergic 1	Gm43190
Slc26a8	0	1.77479	0.292	0.089	0	Glutamatergic 1	Slc26a8
Kctd16	0	1.40267	0.988	0.785	0	Glutamatergic 1	Kctd16
Atrnl1	0	0.507507	0.948	0.745	0	Glutamatergic 1	Atrnl1
Tmem9	0	1.70755	0.303	0.101	0	Glutamatergic 1	Tmem9
Pcsk2	0	1.53183	0.998	0.796	0	Glutamatergic 1	Pcsk2
Dlg1	0	0.595809	0.971	0.77	0	Glutamatergic 1	Dlg1
Atad2	0	1.71611	0.274	0.075	0	Glutamatergic 1	Atad2
Tmem145	0	1.6596	0.295	0.096	0	Glutamatergic 1	Tmem145
Brinp1	0	1.08177	0.973	0.774	0	Glutamatergic 1	Brinp1
Arpp21	0	1.52691	1	0.803	0	Glutamatergic 1	Arpp21
Zbtb46	0	1.54109	0.29	0.095	0	Glutamatergic 1	Zbtb46
Acsl5	0	1.60116	0.287	0.092	0	Glutamatergic 1	Acsl5
Slc4a10	0	0.672883	0.954	0.761	0	Glutamatergic 1	Slc4a10
Otud3	0	1.56473	0.286	0.094	0	Glutamatergic 1	Otud3
Mical3	0	0.679786	0.936	0.745	0	Glutamatergic 1	Mical3
Tenm4	0	0.922407	0.997	0.806	0	Glutamatergic 1	Tenm4
Prickle1	0	0.761634	0.986	0.795	0	Glutamatergic 1	Prickle1
4921539H07Rik	0	0.840967	0.255	0.065	0	Glutamatergic 1	4921539H07Rik
Tspan17	0	1.56277	0.274	0.085	0	Glutamatergic 1	Tspan17
Kcnip4	0	1.59533	0.996	0.807	0	Glutamatergic 1	Kcnip4
Nrcam	0	1.1035	0.995	0.807	0	Glutamatergic 1	Nrcam
Ntm	0	1.28665	0.998	0.812	0	Glutamatergic 1	Ntm
Grin2a	0	0.983316	0.999	0.814	0	Glutamatergic 1	Grin2a
Lrrc6	0	1.85235	0.256	0.071	0	Glutamatergic 1	Lrrc6
Rspo3	0	1.47378	0.271	0.087	0	Glutamatergic 1	Rspo3
Prss12	0	1.48076	0.267	0.084	0	Glutamatergic 1	Prss12
Pradc1	0	1.51619	0.269	0.087	0	Glutamatergic 1	Pradc1
Gm19410	0	1.20297	0.258	0.077	0	Glutamatergic 1	Gm19410
Klf10	0	1.69577	0.254	0.074	0	Glutamatergic 1	Klf10
Sorbs2	0	1.31717	0.981	0.802	0	Glutamatergic 1	Sorbs2
Grin1	0	0.676141	0.988	0.81	0	Glutamatergic 1	Grin1
Hivep3	0	0.573083	0.931	0.756	0	Glutamatergic 1	Hivep3
Phactr1	0	0.823534	1	0.825	0	Glutamatergic 1	Phactr1
Cntn5	0	0.491149	0.881	0.708	0	Glutamatergic 1	Cntn5
Cdr1os	0	0.5073	0.973	0.806	0	Glutamatergic 1	Cdr1os
Ppp2r2b	0	0.661315	0.992	0.828	0	Glutamatergic 1	Ppp2r2b
Stxbp5l	0	0.473228	0.987	0.826	0	Glutamatergic 1	Stxbp5l
Rgs7	0	1.26748	0.988	0.832	0	Glutamatergic 1	Rgs7
Ralyl	0	1.14834	0.997	0.842	0	Glutamatergic 1	Ralyl
Pde10a	0	0.274531	0.976	0.824	0	Glutamatergic 1	Pde10a
Rims1	0	1.01737	0.999	0.848	0	Glutamatergic 1	Rims1
Mapk10	0	0.998422	0.996	0.845	0	Glutamatergic 1	Mapk10
Lrfn5	0	1.13713	0.996	0.846	0	Glutamatergic 1	Lrfn5
Samd12	0	0.894416	0.987	0.837	0	Glutamatergic 1	Samd12
Plcb1	0	0.528206	0.998	0.851	0	Glutamatergic 1	Plcb1
Atp2b2	0	0.822676	0.975	0.828	0	Glutamatergic 1	Atp2b2
Ntrk2	0	0.586384	0.969	0.823	0	Glutamatergic 1	Ntrk2
Oxr1	0	0.709053	0.983	0.838	0	Glutamatergic 1	Oxr1
Aopep	0	0.761979	0.965	0.821	0	Glutamatergic 1	Aopep
Gria4	0	0.728361	0.987	0.848	0	Glutamatergic 1	Gria4
Gpr158	0	0.859116	0.963	0.826	0	Glutamatergic 1	Gpr158
Nrg3	0	0.95209	1	0.868	0	Glutamatergic 1	Nrg3
Celf2	0	1.31233	1	0.869	0	Glutamatergic 1	Celf2
Cacnb4	0	0.72246	0.991	0.86	0	Glutamatergic 1	Cacnb4
R3hdm2	0	0.640046	0.959	0.828	0	Glutamatergic 1	R3hdm2
Asic2	0	0.651385	0.997	0.866	0	Glutamatergic 1	Asic2
Kalrn	0	1.4003	1	0.875	0	Glutamatergic 1	Kalrn
Celf4	0	0.583349	0.947	0.824	0	Glutamatergic 1	Celf4
Ptprd	0	1.61328	1	0.878	0	Glutamatergic 1	Ptprd
Rasal2	0	0.601437	0.982	0.862	0	Glutamatergic 1	Rasal2
Gria3	0	0.798387	0.908	0.79	0	Glutamatergic 1	Gria3
Sntg1	0	0.696786	0.995	0.879	0	Glutamatergic 1	Sntg1
Akt3	0	0.56763	0.972	0.86	0	Glutamatergic 1	Akt3
Grin2b	0	0.727196	0.999	0.89	0	Glutamatergic 1	Grin2b
Nptn	0	0.605478	0.989	0.882	0	Glutamatergic 1	Nptn
Erc2	0	1.00882	0.998	0.891	0	Glutamatergic 1	Erc2
Lrrtm4	0	0.701986	0.94	0.836	0	Glutamatergic 1	Lrrtm4
Dmd	0	1.02045	0.996	0.893	0	Glutamatergic 1	Dmd
Grm7	0	0.7745	0.999	0.897	0	Glutamatergic 1	Grm7
Lrrc7	0	0.494039	0.999	0.898	0	Glutamatergic 1	Lrrc7
Snap25	0	0.901409	1	0.901	0	Glutamatergic 1	Snap25
Cacna1a	0	0.71587	0.998	0.901	0	Glutamatergic 1	Cacna1a
Dclk1	0	0.858113	0.997	0.901	0	Glutamatergic 1	Dclk1
Hivep2	0	0.71747	0.993	0.902	0	Glutamatergic 1	Hivep2
Syt1	0	1.18143	1	0.912	0	Glutamatergic 1	Syt1
Tenm2	0	1.25421	0.994	0.908	0	Glutamatergic 1	Tenm2
Kcnma1	0	0.888744	1	0.918	0	Glutamatergic 1	Kcnma1
Cadps	0	0.697349	0.999	0.92	0	Glutamatergic 1	Cadps
Rims2	0	0.471237	0.996	0.917	0	Glutamatergic 1	Rims2
Csmd1	0	1.12416	1	0.922	0	Glutamatergic 1	Csmd1
Dlgap1	0	0.383306	1	0.922	0	Glutamatergic 1	Dlgap1
Large1	0	0.533775	0.988	0.911	0	Glutamatergic 1	Large1
Nav3	0	1.22092	1	0.928	0	Glutamatergic 1	Nav3
Lrrc4c	0	0.807522	0.997	0.929	0	Glutamatergic 1	Lrrc4c
Fgf12	0	0.54439	0.998	0.93	0	Glutamatergic 1	Fgf12
R3hdm1	0	1.53729	1	0.933	0	Glutamatergic 1	R3hdm1
Fgf14	0	0.840958	0.999	0.934	0	Glutamatergic 1	Fgf14
Nlgn1	0	0.833389	0.991	0.927	0	Glutamatergic 1	Nlgn1
Opcml	0	0.895654	1	0.942	0	Glutamatergic 1	Opcml
Nrxn1	0	0.963191	1	0.948	0	Glutamatergic 1	Nrxn1
Snhg11	0	0.654893	1	0.951	0	Glutamatergic 1	Snhg11
Dock3	0	0.466733	0.996	0.948	0	Glutamatergic 1	Dock3
Adgrb3	0	0.546931	1	0.956	0	Glutamatergic 1	Adgrb3
Meg3	0	0.537576	0.998	0.961	0	Glutamatergic 1	Meg3
Strbp	0	0.38218	1	0.983	0	Glutamatergic 1	Strbp
Cadm2	0	0.363202	1	0.985	0	Glutamatergic 1	Cadm2
Dlg2	0	0.525548	1	0.99	0	Glutamatergic 1	Dlg2
Pi4ka	7.29649e-308	0.552174	0.953	0.807	1.67184e-303	Glutamatergic 1	Pi4ka
Pde4d	9.27713e-308	0.329101	0.99	0.872	2.12567e-303	Glutamatergic 1	Pde4d
Gm26652	1.65682e-307	1.55812	0.281	0.097	3.79626e-303	Glutamatergic 1	Gm26652
Megf9	1.93118e-306	0.871591	0.614	0.327	4.4249e-302	Glutamatergic 1	Megf9
Ndrg3	1.97989e-306	0.735581	0.776	0.479	4.53652e-302	Glutamatergic 1	Ndrg3
Gm28905	2.62063e-305	0.701992	0.552	0.262	6.00465e-301	Glutamatergic 1	Gm28905
Ndst3	4.01872e-305	1.07239	0.481	0.229	9.20809e-301	Glutamatergic 1	Ndst3
Ksr2	5.81795e-305	0.571145	0.93	0.711	1.33307e-300	Glutamatergic 1	Ksr2
Ncald	2.3868e-303	0.630074	0.862	0.597	5.46887e-299	Glutamatergic 1	Ncald
Speg	7.77624e-303	0.991126	0.517	0.254	1.78177e-298	Glutamatergic 1	Speg
Uggt2	1.45446e-302	0.782416	0.695	0.396	3.3326e-298	Glutamatergic 1	Uggt2
Dmxl2	2.9172e-302	0.698784	0.814	0.531	6.68417e-298	Glutamatergic 1	Dmxl2
Hs3st2	6.89507e-302	1.03302	0.379	0.153	1.57987e-297	Glutamatergic 1	Hs3st2
Camk2g	6.90844e-302	0.709444	0.659	0.357	1.58293e-297	Glutamatergic 1	Camk2g
Atxn1	1.14271e-301	0.444398	0.994	0.911	2.61828e-297	Glutamatergic 1	Atxn1
Gucy1a1	1.06435e-300	1.18062	0.333	0.126	2.43875e-296	Glutamatergic 1	Gucy1a1
Tmem44	1.54286e-299	1.22004	0.301	0.107	3.53516e-295	Glutamatergic 1	Tmem44
Unc5a	1.9142e-299	1.33396	0.342	0.135	4.386e-295	Glutamatergic 1	Unc5a
Gpm6a	2.03035e-299	0.495869	0.965	0.817	4.65214e-295	Glutamatergic 1	Gpm6a
Setbp1	2.24615e-299	0.537283	0.954	0.839	5.14659e-295	Glutamatergic 1	Setbp1
Fyb2	3.32956e-299	1.43845	0.281	0.097	7.62902e-295	Glutamatergic 1	Fyb2
Vps37b	5.20247e-299	1.12179	0.378	0.154	1.19204e-294	Glutamatergic 1	Vps37b
Fntb	6.55429e-299	0.876074	0.607	0.326	1.50178e-294	Glutamatergic 1	Fntb
Drp2	6.23902e-298	1.31318	0.363	0.149	1.42955e-293	Glutamatergic 1	Drp2
Sez6l	1.06924e-297	0.557154	0.773	0.425	2.44996e-293	Glutamatergic 1	Sez6l
Map2k6	2.8887e-297	0.882797	0.535	0.264	6.61887e-293	Glutamatergic 1	Map2k6
1700024B18Rik	3.92914e-297	0.764227	0.668	0.372	9.00283e-293	Glutamatergic 1	1700024B18Rik
Gm47523	4.74742e-297	1.1996	0.398	0.172	1.08778e-292	Glutamatergic 1	Gm47523
2025-03-02	3.40991e-296	1.35677	0.287	0.1	7.81313e-292	Glutamatergic 1	2025-03-02
Kcnq3	2.09635e-295	0.512195	0.98	0.865	4.80336e-291	Glutamatergic 1	Kcnq3
Msrb3	4.64448e-295	1.29914	0.332	0.128	1.06419e-290	Glutamatergic 1	Msrb3
Arntl	7.21869e-295	1.01318	0.498	0.242	1.65402e-290	Glutamatergic 1	Arntl
Dtx4	3.43766e-293	1.24996	0.274	0.092	7.87671e-289	Glutamatergic 1	Dtx4
Il34	4.45072e-293	1.31126	0.281	0.098	1.01979e-288	Glutamatergic 1	Il34
Ptprs	2.8114e-292	0.599114	0.875	0.606	6.44175e-288	Glutamatergic 1	Ptprs
Gm16105	1.80272e-291	0.873266	0.58	0.305	4.13057e-287	Glutamatergic 1	Gm16105
Rapgefl1	7.0012e-291	1.07789	0.445	0.206	1.60419e-286	Glutamatergic 1	Rapgefl1
Creg2	1.19847e-290	1.36345	0.305	0.113	2.74606e-286	Glutamatergic 1	Creg2
Lpcat4	1.89279e-290	1.42177	0.305	0.114	4.33694e-286	Glutamatergic 1	Lpcat4
Cabyr	9.65314e-290	1.29482	0.301	0.109	2.21182e-285	Glutamatergic 1	Cabyr
Gm44643	1.85897e-288	1.25229	0.365	0.152	4.25945e-284	Glutamatergic 1	Gm44643
Chchd6	5.20128e-288	0.869447	0.613	0.339	1.19177e-283	Glutamatergic 1	Chchd6
Madd	7.11588e-288	0.80339	0.646	0.362	1.63046e-283	Glutamatergic 1	Madd
Zmiz1os1	2.01516e-287	1.11139	0.413	0.182	4.61734e-283	Glutamatergic 1	Zmiz1os1
Ajap1	3.07642e-287	1.04282	0.436	0.198	7.04899e-283	Glutamatergic 1	Ajap1
Gm45645	4.15585e-287	1.1273	0.429	0.197	9.5223e-283	Glutamatergic 1	Gm45645
Gm40841	1.78201e-286	0.760801	0.672	0.38	4.08313e-282	Glutamatergic 1	Gm40841
Pcdh7	1.78517e-286	0.664101	0.883	0.772	4.09036e-282	Glutamatergic 1	Pcdh7
Mcf2l	2.14045e-286	0.798366	0.642	0.359	4.90442e-282	Glutamatergic 1	Mcf2l
Gm19461	7.49492e-286	1.18046	0.413	0.187	1.71731e-281	Glutamatergic 1	Gm19461
Gm5149	1.42237e-285	1.41694	0.291	0.106	3.25908e-281	Glutamatergic 1	Gm5149
Shc2	1.62317e-285	1.17561	0.41	0.185	3.71916e-281	Glutamatergic 1	Shc2
Chrd	3.70998e-285	1.42865	0.28	0.099	8.50067e-281	Glutamatergic 1	Chrd
Wnk2	5.66397e-285	0.617532	0.808	0.51	1.29778e-280	Glutamatergic 1	Wnk2
Gm29514	1.73556e-284	1.25728	0.353	0.145	3.9767e-280	Glutamatergic 1	Gm29514
Mcc	2.24298e-284	0.841709	0.442	0.201	5.13934e-280	Glutamatergic 1	Mcc
Il1rapl1	2.16828e-283	0.413132	0.997	0.958	4.96819e-279	Glutamatergic 1	Il1rapl1
Adamts17	2.31224e-281	0.664117	0.489	0.228	5.29803e-277	Glutamatergic 1	Adamts17
Gtdc1	4.38818e-281	0.573468	0.851	0.597	1.00546e-276	Glutamatergic 1	Gtdc1
Larp1b	4.45378e-281	0.895746	0.517	0.256	1.0205e-276	Glutamatergic 1	Larp1b
3110039M20Rik	5.31638e-281	1.13022	0.4	0.176	1.21814e-276	Glutamatergic 1	3110039M20Rik
Sh3rf3	5.34667e-281	0.446175	0.773	0.44	1.22508e-276	Glutamatergic 1	Sh3rf3
1700109K24Rik	2.64138e-280	0.751562	0.711	0.431	6.05219e-276	Glutamatergic 1	1700109K24Rik
Afap1l1	1.43862e-279	1.00222	0.255	0.081	3.29632e-275	Glutamatergic 1	Afap1l1
Map9	2.44197e-278	1.22935	0.357	0.149	5.59528e-274	Glutamatergic 1	Map9
Hs2st1	4.66195e-278	0.714182	0.712	0.422	1.06819e-273	Glutamatergic 1	Hs2st1
Cacng2	8.9072e-278	0.78403	0.584	0.305	2.04091e-273	Glutamatergic 1	Cacng2
Sestd1	1.09272e-277	0.924546	0.524	0.267	2.50375e-273	Glutamatergic 1	Sestd1
Rasal1	2.72374e-277	1.06107	0.345	0.137	6.2409e-273	Glutamatergic 1	Rasal1
Macrod2	4.85491e-277	0.388033	0.998	0.954	1.1124e-272	Glutamatergic 1	Macrod2
Nfix	4.31545e-276	0.586878	0.661	0.335	9.88799e-272	Glutamatergic 1	Nfix
Gm11844	1.07119e-275	1.31278	0.26	0.089	2.45441e-271	Glutamatergic 1	Gm11844
Chd5	4.21484e-275	0.837993	0.589	0.317	9.65747e-271	Glutamatergic 1	Chd5
Zfp46	1.25848e-274	1.11937	0.383	0.165	2.88355e-270	Glutamatergic 1	Zfp46
Adgrl3	2.58055e-274	0.448223	0.998	0.941	5.91282e-270	Glutamatergic 1	Adgrl3
Rtn4rl1	1.07608e-273	0.866388	0.448	0.206	2.46563e-269	Glutamatergic 1	Rtn4rl1
Osbpl3	1.95233e-273	0.760804	0.544	0.278	4.47337e-269	Glutamatergic 1	Osbpl3
Gm41764	4.67713e-273	1.00653	0.39	0.169	1.07167e-268	Glutamatergic 1	Gm41764
Ptprn2	1.19768e-272	0.426415	0.995	0.876	2.74425e-268	Glutamatergic 1	Ptprn2
Ppp2r2c	4.88553e-272	0.736411	0.693	0.409	1.11942e-267	Glutamatergic 1	Ppp2r2c
Tpd52	7.47449e-272	0.767357	0.523	0.256	1.71263e-267	Glutamatergic 1	Tpd52
5330417C22Rik	2.00157e-271	0.667711	0.696	0.398	4.58619e-267	Glutamatergic 1	5330417C22Rik
Taf7l	2.37957e-271	1.40383	0.291	0.11	5.4523e-267	Glutamatergic 1	Taf7l
Ptgis	3.73258e-271	1.51233	0.263	0.093	8.55246e-267	Glutamatergic 1	Ptgis
Tmem178b	4.23716e-271	0.38773	0.982	0.878	9.7086e-267	Glutamatergic 1	Tmem178b
Ptk2	1.17476e-270	0.388808	0.981	0.871	2.69172e-266	Glutamatergic 1	Ptk2
1700016P03Rik	7.81916e-270	1.42724	0.273	0.099	1.7916e-265	Glutamatergic 1	1700016P03Rik
Slc23a2	7.98984e-270	0.664092	0.748	0.463	1.83071e-265	Glutamatergic 1	Slc23a2
Timp4	1.06738e-269	0.967367	0.481	0.238	2.44569e-265	Glutamatergic 1	Timp4
Csrnp3	2.23803e-269	0.520986	0.925	0.736	5.128e-265	Glutamatergic 1	Csrnp3
Dbn1	2.47087e-268	0.787069	0.598	0.326	5.66151e-264	Glutamatergic 1	Dbn1
Gm32250	3.67684e-268	0.664942	0.802	0.525	8.42473e-264	Glutamatergic 1	Gm32250
Coro2a	4.23995e-268	1.14261	0.316	0.122	9.71501e-264	Glutamatergic 1	Coro2a
Pdp1	4.36004e-268	1.26383	0.293	0.11	9.99016e-264	Glutamatergic 1	Pdp1
Negr1	5.34351e-268	0.604515	0.989	0.942	1.22436e-263	Glutamatergic 1	Negr1
Sema4a	1.14404e-267	1.34171	0.285	0.105	2.62133e-263	Glutamatergic 1	Sema4a
Arsb	2.55054e-267	0.607524	0.693	0.4	5.84404e-263	Glutamatergic 1	Arsb
Dok5	5.82206e-266	1.06934	0.41	0.189	1.33401e-261	Glutamatergic 1	Dok5
Ociad2	9.37471e-266	0.985617	0.472	0.233	2.14803e-261	Glutamatergic 1	Ociad2
Gm26658	1.43228e-265	1.1071	0.328	0.132	3.28178e-261	Glutamatergic 1	Gm26658
Gm15336	1.64142e-264	0.862736	0.508	0.256	3.76098e-260	Glutamatergic 1	Gm15336
Nphp4	1.06687e-263	1.08446	0.422	0.199	2.44452e-259	Glutamatergic 1	Nphp4
Tyro3	1.46945e-263	0.961128	0.363	0.149	3.36696e-259	Glutamatergic 1	Tyro3
Srrm4	1.55938e-263	0.40784	0.789	0.46	3.57301e-259	Glutamatergic 1	Srrm4
Gm12216	1.73915e-263	1.18402	0.28	0.101	3.98491e-259	Glutamatergic 1	Gm12216
Zbtb16	8.64213e-263	0.509383	0.713	0.383	1.98017e-258	Glutamatergic 1	Zbtb16
Mal2	1.20531e-262	1.46302	0.257	0.091	2.76173e-258	Glutamatergic 1	Mal2
Gm15083	3.70618e-262	1.13537	0.423	0.203	8.49198e-258	Glutamatergic 1	Gm15083
Cds1	6.99856e-262	1.01695	0.409	0.186	1.60358e-257	Glutamatergic 1	Cds1
Pla2g4e	4.46495e-261	1.26784	0.352	0.152	1.02305e-256	Glutamatergic 1	Pla2g4e
Deptor	1.85468e-259	1.48518	0.315	0.13	4.24962e-255	Glutamatergic 1	Deptor
Ctps2	3.21871e-259	0.835315	0.535	0.277	7.37504e-255	Glutamatergic 1	Ctps2
Gm36975	1.13359e-258	0.501028	0.941	0.82	2.59739e-254	Glutamatergic 1	Gm36975
Mir124a-1hg	2.01002e-258	0.505272	0.915	0.705	4.60555e-254	Glutamatergic 1	Mir124a-1hg
Nr3c1	2.05825e-258	0.63333	0.708	0.411	4.71607e-254	Glutamatergic 1	Nr3c1
Slc20a1	4.37178e-258	1.15799	0.355	0.152	1.0017e-253	Glutamatergic 1	Slc20a1
Ttll11	1.09112e-256	0.674937	0.729	0.447	2.50008e-252	Glutamatergic 1	Ttll11
4930545L23Rik	2.05928e-256	0.74442	0.557	0.293	4.71842e-252	Glutamatergic 1	4930545L23Rik
Fmn2	1.13959e-255	0.478572	0.912	0.707	2.61114e-251	Glutamatergic 1	Fmn2
Rprml	1.48711e-255	1.34552	0.266	0.096	3.40741e-251	Glutamatergic 1	Rprml
Neurl1a	2.06477e-253	0.96351	0.453	0.221	4.731e-249	Glutamatergic 1	Neurl1a
Ankrd27	3.169e-252	1.05496	0.387	0.174	7.26112e-248	Glutamatergic 1	Ankrd27
Ptprr	4.67211e-252	0.683693	0.632	0.356	1.07052e-247	Glutamatergic 1	Ptprr
Gm38251	5.83794e-252	0.917584	0.502	0.261	1.33765e-247	Glutamatergic 1	Gm38251
Tmem191c	1.17154e-251	0.717817	0.68	0.402	2.68435e-247	Glutamatergic 1	Tmem191c
Myo1b	2.25245e-251	0.9438	0.338	0.138	5.16104e-247	Glutamatergic 1	Myo1b
1500035N22Rik	3.78106e-251	1.14069	0.361	0.159	8.66355e-247	Glutamatergic 1	1500035N22Rik
Arl15	1.16771e-250	0.50036	0.881	0.668	2.67558e-246	Glutamatergic 1	Arl15
Rian	4.43299e-250	0.391941	0.982	0.807	1.01573e-245	Glutamatergic 1	Rian
Tspan5	1.78382e-249	0.523892	0.925	0.767	4.08727e-245	Glutamatergic 1	Tspan5
Ppfia3	2.25633e-249	0.984194	0.455	0.227	5.16992e-245	Glutamatergic 1	Ppfia3
Fxyd7	9.61447e-249	1.35142	0.256	0.092	2.20296e-244	Glutamatergic 1	Fxyd7
Nuak1	1.93523e-248	0.878748	0.399	0.18	4.4342e-244	Glutamatergic 1	Nuak1
Ablim2	3.2672e-248	0.473941	0.816	0.529	7.48614e-244	Glutamatergic 1	Ablim2
Astn1	6.43763e-248	0.480579	0.917	0.726	1.47505e-243	Glutamatergic 1	Astn1
Rnf169	6.66147e-248	0.574656	0.815	0.553	1.52634e-243	Glutamatergic 1	Rnf169
Phka2	9.10107e-248	0.823438	0.544	0.292	2.08533e-243	Glutamatergic 1	Phka2
Csmd2os	1.32648e-247	0.976147	0.403	0.186	3.03937e-243	Glutamatergic 1	Csmd2os
Stum	1.36194e-247	1.0948	0.32	0.13	3.12062e-243	Glutamatergic 1	Stum
Srgap3	1.7426e-247	0.428533	0.957	0.756	3.99282e-243	Glutamatergic 1	Srgap3
Sgtb	2.24475e-247	1.19212	0.334	0.141	5.14339e-243	Glutamatergic 1	Sgtb
Ahi1	3.09459e-247	0.39042	0.991	0.912	7.09063e-243	Glutamatergic 1	Ahi1
Mmp17	1.1417e-246	1.17125	0.332	0.14	2.61597e-242	Glutamatergic 1	Mmp17
Trpv2	1.71135e-246	1.26721	0.267	0.099	3.92122e-242	Glutamatergic 1	Trpv2
Ift88	2.06672e-246	0.782962	0.586	0.326	4.73548e-242	Glutamatergic 1	Ift88
Tle2	3.26492e-246	1.19345	0.274	0.102	7.48092e-242	Glutamatergic 1	Tle2
C130071C03Rik	8.43302e-246	0.467525	0.901	0.683	1.93226e-241	Glutamatergic 1	C130071C03Rik
Scai	2.84865e-245	0.522614	0.857	0.607	6.52712e-241	Glutamatergic 1	Scai
Cdc25b	3.22469e-245	1.40528	0.268	0.102	7.38873e-241	Glutamatergic 1	Cdc25b
Plxna4os3	1.16247e-244	0.783778	0.47	0.232	2.66357e-240	Glutamatergic 1	Plxna4os3
Osbpl6	5.92622e-244	0.49661	0.879	0.616	1.35788e-239	Glutamatergic 1	Osbpl6
Lzts3	6.40774e-244	1.08006	0.353	0.153	1.46821e-239	Glutamatergic 1	Lzts3
Gm11417	1.46228e-243	0.865568	0.499	0.257	3.35053e-239	Glutamatergic 1	Gm11417
Nova2	5.4686e-243	0.765387	0.605	0.345	1.25302e-238	Glutamatergic 1	Nova2
Man1a2	2.12486e-242	0.658118	0.705	0.433	4.8687e-238	Glutamatergic 1	Man1a2
Chsy3	3.51956e-242	0.459717	0.818	0.589	8.06437e-238	Glutamatergic 1	Chsy3
Kif5c	5.04851e-242	0.588196	0.799	0.509	1.15676e-237	Glutamatergic 1	Kif5c
Gm4876	4.51242e-241	0.484452	0.301	0.116	1.03393e-236	Glutamatergic 1	Gm4876
Rhobtb2	2.13286e-240	0.907074	0.471	0.239	4.88703e-236	Glutamatergic 1	Rhobtb2
Sh3rf1	1.25123e-239	0.682895	0.523	0.268	2.86694e-235	Glutamatergic 1	Sh3rf1
Nos1ap	1.49244e-239	0.43054	0.819	0.541	3.41963e-235	Glutamatergic 1	Nos1ap
Gm14330	2.49318e-239	0.791007	0.536	0.288	5.71263e-235	Glutamatergic 1	Gm14330
Actn1	3.7632e-239	0.893127	0.48	0.248	8.62263e-235	Glutamatergic 1	Actn1
Pou2f2	2.36671e-238	0.614013	0.516	0.267	5.42284e-234	Glutamatergic 1	Pou2f2
Cpne8	2.88561e-238	0.800579	0.428	0.206	6.61179e-234	Glutamatergic 1	Cpne8
Fbxo41	3.81349e-238	0.94981	0.463	0.237	8.73784e-234	Glutamatergic 1	Fbxo41
Macrod1	7.77178e-238	0.658913	0.683	0.408	1.78075e-233	Glutamatergic 1	Macrod1
Mest	3.2784e-237	1.03915	0.362	0.161	7.51181e-233	Glutamatergic 1	Mest
Cdc40	1.67594e-236	0.664605	0.638	0.365	3.84007e-232	Glutamatergic 1	Cdc40
Gm15813	9.10676e-236	0.93602	0.361	0.158	2.08663e-231	Glutamatergic 1	Gm15813
Mtus2	2.30831e-235	0.451351	0.868	0.599	5.28903e-231	Glutamatergic 1	Mtus2
Rsph10b	4.96936e-235	1.34502	0.274	0.107	1.13863e-230	Glutamatergic 1	Rsph10b
Ncan	1.16597e-233	1.07476	0.363	0.165	2.67158e-229	Glutamatergic 1	Ncan
Rnf165	1.2026e-233	0.870751	0.503	0.268	2.75551e-229	Glutamatergic 1	Rnf165
Pkig	3.20329e-233	0.617787	0.657	0.379	7.33971e-229	Glutamatergic 1	Pkig
Dock7	5.41969e-233	0.552185	0.781	0.493	1.24181e-228	Glutamatergic 1	Dock7
Palm	2.82494e-232	0.77149	0.557	0.308	6.47279e-228	Glutamatergic 1	Palm
Ap3m2	2.96527e-232	1.04084	0.384	0.18	6.79433e-228	Glutamatergic 1	Ap3m2
Gm37679	4.15063e-232	0.59764	0.781	0.525	9.51033e-228	Glutamatergic 1	Gm37679
Pcdh10	7.64553e-232	0.665537	0.601	0.336	1.75182e-227	Glutamatergic 1	Pcdh10
Tspoap1	2.08692e-231	0.721888	0.645	0.383	4.78175e-227	Glutamatergic 1	Tspoap1
Syt5	8.26083e-231	1.00072	0.394	0.186	1.8928e-226	Glutamatergic 1	Syt5
Cck	8.35693e-231	0.802802	0.454	0.221	1.91482e-226	Glutamatergic 1	Cck
Sptbn4	1.82556e-230	0.508577	0.871	0.616	4.1829e-226	Glutamatergic 1	Sptbn4
Gm27153	1.30069e-229	0.850852	0.476	0.244	2.98028e-225	Glutamatergic 1	Gm27153
Jpt1	1.08072e-227	1.1367	0.299	0.123	2.47626e-223	Glutamatergic 1	Jpt1
Fbxl2	1.69297e-227	0.612704	0.774	0.511	3.87911e-223	Glutamatergic 1	Fbxl2
Snap91	1.71626e-227	0.469583	0.912	0.69	3.93246e-223	Glutamatergic 1	Snap91
Tacc1	1.76027e-227	0.470744	0.849	0.592	4.03332e-223	Glutamatergic 1	Tacc1
Gm44040	8.76876e-226	1.2195	0.285	0.115	2.00919e-221	Glutamatergic 1	Gm44040
Twf2	1.02205e-225	0.981182	0.34	0.148	2.34182e-221	Glutamatergic 1	Twf2
Ybx3	1.65564e-225	1.0744	0.332	0.144	3.79358e-221	Glutamatergic 1	Ybx3
Tcte2	4.03273e-225	0.965359	0.413	0.203	9.2402e-221	Glutamatergic 1	Tcte2
Tiam2	4.51401e-225	0.531931	0.509	0.259	1.0343e-220	Glutamatergic 1	Tiam2
Fat3	6.83882e-225	0.750519	0.832	0.736	1.56698e-220	Glutamatergic 1	Fat3
Arntl2	1.57832e-224	1.36364	0.258	0.1	3.6164e-220	Glutamatergic 1	Arntl2
Gm20646	1.1567e-223	0.967625	0.383	0.179	2.65035e-219	Glutamatergic 1	Gm20646
Hcfc2	2.30024e-223	1.09722	0.34	0.152	5.27054e-219	Glutamatergic 1	Hcfc2
Sorl1	4.41141e-223	0.78445	0.555	0.311	1.01079e-218	Glutamatergic 1	Sorl1
Rora	5.12811e-223	0.513605	0.96	0.909	1.175e-218	Glutamatergic 1	Rora
Rnf144a	1.06049e-222	0.645732	0.421	0.195	2.42991e-218	Glutamatergic 1	Rnf144a
Ubtd2	1.67721e-222	1.03861	0.359	0.165	3.843e-218	Glutamatergic 1	Ubtd2
Spats2l	2.19931e-222	0.921249	0.42	0.207	5.03927e-218	Glutamatergic 1	Spats2l
Prelid3a	2.93513e-222	0.782356	0.555	0.314	6.72526e-218	Glutamatergic 1	Prelid3a
Terf1	5.44164e-222	0.740682	0.553	0.307	1.24684e-217	Glutamatergic 1	Terf1
Runx1t1	2.3546e-221	0.489189	0.736	0.447	5.3951e-217	Glutamatergic 1	Runx1t1
Crtc1	2.51972e-221	0.764536	0.54	0.297	5.77344e-217	Glutamatergic 1	Crtc1
Tmem181a	1.92534e-220	0.771983	0.524	0.284	4.41152e-216	Glutamatergic 1	Tmem181a
Fgfr1op2	6.3373e-219	0.795241	0.462	0.233	1.45207e-214	Glutamatergic 1	Fgfr1op2
Gm48747	7.48993e-219	0.690483	0.58	0.334	1.71617e-214	Glutamatergic 1	Gm48747
Actn4	1.37559e-218	0.611839	0.646	0.38	3.1519e-214	Glutamatergic 1	Actn4
Nmt2	4.35573e-218	0.674817	0.637	0.377	9.98029e-214	Glutamatergic 1	Nmt2
Shank3	2.66285e-217	0.814053	0.491	0.262	6.10139e-213	Glutamatergic 1	Shank3
Hipk4	4.12708e-217	1.17633	0.294	0.124	9.45638e-213	Glutamatergic 1	Hipk4
Abi2	8.13649e-217	0.55119	0.805	0.546	1.86431e-212	Glutamatergic 1	Abi2
Tmtc1	4.19093e-216	0.672424	0.641	0.39	9.60267e-212	Glutamatergic 1	Tmtc1
Galnt9	1.37149e-215	0.904012	0.445	0.227	3.14249e-211	Glutamatergic 1	Galnt9
3110082I17Rik	1.7852e-215	0.732761	0.463	0.237	4.09042e-211	Glutamatergic 1	3110082I17Rik
Jcad	2.58826e-215	1.06595	0.28	0.113	5.93049e-211	Glutamatergic 1	Jcad
Ssbp3	5.86181e-215	0.827336	0.515	0.285	1.34312e-210	Glutamatergic 1	Ssbp3
Arhgef9	6.03112e-215	0.541113	0.803	0.555	1.38191e-210	Glutamatergic 1	Arhgef9
Srrm3	1.20065e-214	0.488158	0.811	0.533	2.75104e-210	Glutamatergic 1	Srrm3
Ptk2b	5.54288e-214	0.39843	0.637	0.335	1.27004e-209	Glutamatergic 1	Ptk2b
Cyp4x1	1.14396e-213	1.35032	0.25	0.098	2.62115e-209	Glutamatergic 1	Cyp4x1
Tada2a	2.93546e-213	0.728269	0.531	0.291	6.72601e-209	Glutamatergic 1	Tada2a
Dcaf6	3.21141e-213	0.616875	0.794	0.566	7.35829e-209	Glutamatergic 1	Dcaf6
Decr2	4.53429e-213	1.2139	0.285	0.119	1.03894e-208	Glutamatergic 1	Decr2
Pisd	1.44709e-212	0.97851	0.371	0.175	3.31573e-208	Glutamatergic 1	Pisd
Rab40b	3.32566e-212	0.661673	0.529	0.285	7.62008e-208	Glutamatergic 1	Rab40b
Prkab2	1.46088e-211	1.16361	0.3	0.129	3.34732e-207	Glutamatergic 1	Prkab2
Fcho1	1.99096e-211	1.13715	0.319	0.142	4.56188e-207	Glutamatergic 1	Fcho1
Srpk1	5.80702e-211	0.704225	0.59	0.344	1.33056e-206	Glutamatergic 1	Srpk1
Pantr1	6.10619e-211	0.840243	0.395	0.19	1.39911e-206	Glutamatergic 1	Pantr1
Rapgef4os1	6.60002e-211	0.56505	0.634	0.371	1.51226e-206	Glutamatergic 1	Rapgef4os1
Ube3a	1.13851e-210	0.289457	1	0.95	2.60867e-206	Glutamatergic 1	Ube3a
Hmgcr	4.09716e-210	0.986566	0.415	0.212	9.38782e-206	Glutamatergic 1	Hmgcr
Plch2	5.87517e-210	1.17034	0.269	0.109	1.34618e-205	Glutamatergic 1	Plch2
Eif4g3	5.53809e-209	0.401537	0.958	0.825	1.26894e-204	Glutamatergic 1	Eif4g3
Tbc1d1	5.94221e-208	0.714147	0.43	0.214	1.36154e-203	Glutamatergic 1	Tbc1d1
Bend6	1.45055e-207	0.628531	0.561	0.31	3.32365e-203	Glutamatergic 1	Bend6
Pdcd4	1.83341e-207	0.607709	0.648	0.39	4.2009e-203	Glutamatergic 1	Pdcd4
Eef2k	2.7146e-207	0.743652	0.497	0.268	6.21996e-203	Glutamatergic 1	Eef2k
Antxr1	4.1783e-207	1.04033	0.406	0.203	9.57375e-203	Glutamatergic 1	Antxr1
Mamld1	4.54223e-207	0.876912	0.411	0.206	1.04076e-202	Glutamatergic 1	Mamld1
Dcx	1.07177e-206	0.586489	0.507	0.273	2.45574e-202	Glutamatergic 1	Dcx
Gm8098	1.31701e-206	1.23016	0.277	0.116	3.01765e-202	Glutamatergic 1	Gm8098
Gm20641	1.73946e-206	1.16284	0.298	0.129	3.98563e-202	Glutamatergic 1	Gm20641
Ar	2.51583e-206	1.04628	0.31	0.136	5.76451e-202	Glutamatergic 1	Ar
Kitl	3.11233e-206	0.799353	0.3	0.126	7.13128e-202	Glutamatergic 1	Kitl
Nln	9.01528e-206	0.850179	0.419	0.212	2.06567e-201	Glutamatergic 1	Nln
4930480K15Rik	2.86263e-205	1.00026	0.345	0.16	6.55914e-201	Glutamatergic 1	4930480K15Rik
Gm14703	4.13997e-205	1.01086	0.368	0.178	9.48592e-201	Glutamatergic 1	Gm14703
Rabgap1l	5.70455e-205	0.363529	0.976	0.901	1.30708e-200	Glutamatergic 1	Rabgap1l
Ulk4	5.94217e-205	0.731292	0.553	0.317	1.36153e-200	Glutamatergic 1	Ulk4
Spata7	3.64829e-204	0.624047	0.659	0.402	8.35933e-200	Glutamatergic 1	Spata7
Phlpp2	1.16031e-203	0.724994	0.549	0.311	2.65862e-199	Glutamatergic 1	Phlpp2
Mmd	1.31791e-203	1.0652	0.314	0.14	3.01972e-199	Glutamatergic 1	Mmd
Rgs7bp	1.36197e-203	0.414336	0.877	0.66	3.12069e-199	Glutamatergic 1	Rgs7bp
Gm50152	1.65544e-203	0.910081	0.423	0.219	3.79311e-199	Glutamatergic 1	Gm50152
Gm17135	2.0595e-203	1.20202	0.283	0.121	4.71892e-199	Glutamatergic 1	Gm17135
Zdhhc21	3.35847e-203	0.750631	0.548	0.317	7.69527e-199	Glutamatergic 1	Zdhhc21
Eftud2	5.57137e-203	0.767519	0.502	0.276	1.27657e-198	Glutamatergic 1	Eftud2
Med13l	2.03816e-202	0.534076	0.773	0.519	4.67005e-198	Glutamatergic 1	Med13l
Col4a1	3.46034e-202	1.17901	0.295	0.129	7.92869e-198	Glutamatergic 1	Col4a1
Gria2	3.66032e-202	0.313536	1	0.959	8.38689e-198	Glutamatergic 1	Gria2
Lnpk	4.21076e-202	0.681652	0.626	0.383	9.64812e-198	Glutamatergic 1	Lnpk
Runx2	6.82221e-202	0.514502	0.688	0.423	1.56317e-197	Glutamatergic 1	Runx2
Pam	1.01853e-201	0.518348	0.829	0.644	2.33375e-197	Glutamatergic 1	Pam
Gm3294	2.55137e-201	1.13276	0.301	0.133	5.84596e-197	Glutamatergic 1	Gm3294
Nxpe2	2.59683e-201	1.21365	0.315	0.144	5.95012e-197	Glutamatergic 1	Nxpe2
Kcnq2	3.32939e-201	0.660448	0.608	0.363	7.62863e-197	Glutamatergic 1	Kcnq2
Adam11	1.32825e-200	1.02993	0.331	0.152	3.04343e-196	Glutamatergic 1	Adam11
Tspan13	1.64752e-200	0.773818	0.436	0.224	3.77496e-196	Glutamatergic 1	Tspan13
Tjp1	1.18807e-199	0.350605	0.974	0.887	2.72223e-195	Glutamatergic 1	Tjp1
Pde4a	1.33103e-199	0.714148	0.605	0.37	3.04978e-195	Glutamatergic 1	Pde4a
Nap1l1	1.53335e-199	0.748305	0.525	0.298	3.51337e-195	Glutamatergic 1	Nap1l1
Gm27032	8.35568e-199	0.790751	0.487	0.27	1.91454e-194	Glutamatergic 1	Gm27032
4930549C15Rik	1.10195e-198	0.802577	0.309	0.133	2.52491e-194	Glutamatergic 1	4930549C15Rik
Gm15478	1.03828e-197	0.558874	0.67	0.41	2.37901e-193	Glutamatergic 1	Gm15478
Nmnat2	2.12043e-197	0.465628	0.767	0.495	4.85853e-193	Glutamatergic 1	Nmnat2
Foxg1	6.60552e-197	1.03408	0.31	0.139	1.51352e-192	Glutamatergic 1	Foxg1
Ankrd24	1.18192e-196	0.685182	0.465	0.242	2.70813e-192	Glutamatergic 1	Ankrd24
Lmna	1.59748e-196	1.08705	0.279	0.118	3.6603e-192	Glutamatergic 1	Lmna
Plxdc1	2.20668e-196	0.896207	0.274	0.113	5.05617e-192	Glutamatergic 1	Plxdc1
Rnf115	4.54903e-196	0.719257	0.531	0.303	1.04232e-191	Glutamatergic 1	Rnf115
Tbc1d24	1.56411e-194	0.827174	0.452	0.242	3.58385e-190	Glutamatergic 1	Tbc1d24
Itga11	1.59625e-194	1.18974	0.283	0.124	3.65748e-190	Glutamatergic 1	Itga11
Hspa12a	2.12012e-194	0.777185	0.532	0.309	4.85783e-190	Glutamatergic 1	Hspa12a
Nsf	2.30783e-194	0.384927	0.939	0.789	5.28793e-190	Glutamatergic 1	Nsf
Ube2e2	4.31367e-194	0.261805	0.997	0.959	9.88392e-190	Glutamatergic 1	Ube2e2
Dab1	1.53311e-193	0.264883	0.963	0.807	3.51281e-189	Glutamatergic 1	Dab1
Dpy19l1	3.66152e-193	0.589938	0.524	0.283	8.38964e-189	Glutamatergic 1	Dpy19l1
Catspere2	6.45538e-193	0.738657	0.524	0.298	1.47912e-188	Glutamatergic 1	Catspere2
Tecpr2	1.1138e-192	0.698819	0.53	0.302	2.55205e-188	Glutamatergic 1	Tecpr2
Brinp3	1.53746e-192	0.912535	0.666	0.491	3.52279e-188	Glutamatergic 1	Brinp3
Arhgap20os	2.91017e-192	1.14666	0.287	0.126	6.66808e-188	Glutamatergic 1	Arhgap20os
Gm20319	3.09921e-191	0.521023	0.392	0.186	7.10122e-187	Glutamatergic 1	Gm20319
Grm8	3.54564e-191	0.447323	0.676	0.463	8.12412e-187	Glutamatergic 1	Grm8
Epha10	8.22667e-191	0.671132	0.503	0.278	1.88498e-186	Glutamatergic 1	Epha10
Iqsec1	1.18418e-190	0.400485	0.91	0.752	2.71331e-186	Glutamatergic 1	Iqsec1
Spred1	1.62026e-190	0.606627	0.66	0.41	3.71251e-186	Glutamatergic 1	Spred1
Phf20l1	2.78477e-190	0.452916	0.894	0.722	6.38075e-186	Glutamatergic 1	Phf20l1
Rims4	1.1885e-189	1.01522	0.328	0.154	2.72321e-185	Glutamatergic 1	Rims4
Prkcb	1.19438e-189	0.275245	0.97	0.852	2.73667e-185	Glutamatergic 1	Prkcb
Gm21798	1.55434e-189	0.432289	0.536	0.3	3.56147e-185	Glutamatergic 1	Gm21798
Sema3a	1.58261e-189	0.656491	0.273	0.113	3.62622e-185	Glutamatergic 1	Sema3a
Gm17167	2.34175e-189	1.18368	0.255	0.106	5.36566e-185	Glutamatergic 1	Gm17167
Trerf1	3.63012e-189	0.459845	0.865	0.663	8.3177e-185	Glutamatergic 1	Trerf1
Lrrc57	4.06176e-189	1.1289	0.271	0.116	9.3067e-185	Glutamatergic 1	Lrrc57
Gm20616	4.35227e-189	1.08102	0.292	0.129	9.97235e-185	Glutamatergic 1	Gm20616
Sgsm2	1.36875e-188	0.698622	0.537	0.311	3.13623e-184	Glutamatergic 1	Sgsm2
Gls2	2.26629e-188	1.04744	0.325	0.153	5.19274e-184	Glutamatergic 1	Gls2
2700054A10Rik	3.24764e-188	0.838469	0.368	0.18	7.44131e-184	Glutamatergic 1	2700054A10Rik
Chrm2	3.30289e-188	0.288539	0.383	0.181	7.56792e-184	Glutamatergic 1	Chrm2
Syt14	4.74628e-188	0.610107	0.618	0.376	1.08751e-183	Glutamatergic 1	Syt14
Slc7a8	4.94666e-188	0.542719	0.524	0.292	1.13343e-183	Glutamatergic 1	Slc7a8
Pacs1	1.32108e-187	0.507593	0.756	0.506	3.02698e-183	Glutamatergic 1	Pacs1
Klhl3	1.99253e-187	0.664092	0.585	0.355	4.56548e-183	Glutamatergic 1	Klhl3
Stk32c	2.96041e-187	0.954962	0.374	0.189	6.7832e-183	Glutamatergic 1	Stk32c
Celf1	3.10101e-187	0.375434	0.948	0.801	7.10534e-183	Glutamatergic 1	Celf1
Brd9	5.4999e-187	0.557334	0.676	0.423	1.26019e-182	Glutamatergic 1	Brd9
Jazf1	4.13617e-186	0.503128	0.772	0.517	9.47721e-182	Glutamatergic 1	Jazf1
Gm47423	9.87629e-185	0.968115	0.429	0.235	2.26296e-180	Glutamatergic 1	Gm47423
Plppr2	1.25107e-184	0.843281	0.424	0.227	2.86658e-180	Glutamatergic 1	Plppr2
Pdgfc	1.9542e-184	0.956753	0.309	0.141	4.47765e-180	Glutamatergic 1	Pdgfc
Lncpint	3.10327e-184	0.313544	0.99	0.935	7.11052e-180	Glutamatergic 1	Lncpint
Fbxl16	5.29154e-184	0.771813	0.45	0.244	1.21245e-179	Glutamatergic 1	Fbxl16
Smarca2	2.59017e-183	0.672242	0.704	0.487	5.93486e-179	Glutamatergic 1	Smarca2
Fam49a	1.79385e-182	0.522829	0.621	0.369	4.11026e-178	Glutamatergic 1	Fam49a
Jdp2	2.7329e-182	0.929098	0.391	0.203	6.2619e-178	Glutamatergic 1	Jdp2
Garnl3	4.274e-182	0.323764	0.715	0.465	9.79301e-178	Glutamatergic 1	Garnl3
4930473D10Rik	1.44042e-181	0.679046	0.332	0.156	3.30044e-177	Glutamatergic 1	4930473D10Rik
Ctnnd1	5.55537e-181	0.624941	0.587	0.351	1.2729e-176	Glutamatergic 1	Ctnnd1
Adcy8	8.94909e-181	0.442173	0.545	0.311	2.05051e-176	Glutamatergic 1	Adcy8
Cadm1	1.04947e-180	0.397898	0.956	0.899	2.40466e-176	Glutamatergic 1	Cadm1
Rundc3b	1.33294e-180	0.558715	0.616	0.371	3.05416e-176	Glutamatergic 1	Rundc3b
Gm50368	1.76166e-180	0.962079	0.292	0.131	4.03648e-176	Glutamatergic 1	Gm50368
Snhg14	2.2532e-180	0.320938	0.997	0.898	5.16275e-176	Glutamatergic 1	Snhg14
Tek	2.90066e-180	1.04587	0.311	0.147	6.64627e-176	Glutamatergic 1	Tek
Gm10097	7.95444e-180	1.10705	0.285	0.129	1.8226e-175	Glutamatergic 1	Gm10097
Apobec4	2.56176e-179	0.815773	0.403	0.211	5.86975e-175	Glutamatergic 1	Apobec4
Tmem175	3.11295e-179	0.602695	0.623	0.385	7.1327e-175	Glutamatergic 1	Tmem175
Ift81	3.22351e-179	0.751391	0.466	0.259	7.38602e-175	Glutamatergic 1	Ift81
Cfap69	2.69785e-178	0.854155	0.379	0.193	6.18158e-174	Glutamatergic 1	Cfap69
Rtn3	6.98381e-178	0.314154	0.989	0.93	1.6002e-173	Glutamatergic 1	Rtn3
Sigmar1	1.02189e-177	0.992519	0.307	0.143	2.34145e-173	Glutamatergic 1	Sigmar1
Rasgrf1	2.16495e-177	0.297952	0.93	0.72	4.96055e-173	Glutamatergic 1	Rasgrf1
Sfxn5	5.99197e-177	0.378991	0.579	0.34	1.37294e-172	Glutamatergic 1	Sfxn5
Slc2a3	6.66927e-177	0.60969	0.576	0.343	1.52813e-172	Glutamatergic 1	Slc2a3
Celf3	7.00781e-177	0.548624	0.657	0.413	1.6057e-172	Glutamatergic 1	Celf3
Camkk1	1.65024e-176	1.13558	0.264	0.116	3.78119e-172	Glutamatergic 1	Camkk1
Gm15584	1.70339e-176	0.97139	0.345	0.172	3.90297e-172	Glutamatergic 1	Gm15584
Cnnm1	2.35153e-176	0.854749	0.413	0.222	5.38805e-172	Glutamatergic 1	Cnnm1
Glt1d1	4.30469e-176	0.774662	0.452	0.25	9.86334e-172	Glutamatergic 1	Glt1d1
Ptprn	6.98813e-176	0.485377	0.803	0.567	1.60119e-171	Glutamatergic 1	Ptprn
4921511C10Rik	8.89165e-176	0.6303	0.479	0.265	2.03734e-171	Glutamatergic 1	4921511C10Rik
Dusp3	3.43826e-175	0.761001	0.382	0.193	7.87808e-171	Glutamatergic 1	Dusp3
Ubp1	9.04274e-175	0.62691	0.614	0.387	2.07196e-170	Glutamatergic 1	Ubp1
Sergef	1.28757e-174	0.590939	0.634	0.394	2.95021e-170	Glutamatergic 1	Sergef
Cxadr	1.48146e-174	0.996669	0.334	0.166	3.39448e-170	Glutamatergic 1	Cxadr
Fbxo33	3.93885e-174	1.08799	0.289	0.133	9.02508e-170	Glutamatergic 1	Fbxo33
2810049E08Rik	6.76823e-174	1.06489	0.276	0.124	1.55081e-169	Glutamatergic 1	2810049E08Rik
4933432K03Rik	8.80356e-174	0.97908	0.259	0.111	2.01716e-169	Glutamatergic 1	4933432K03Rik
Actl6b	1.28817e-173	0.845239	0.408	0.22	2.95158e-169	Glutamatergic 1	Actl6b
Rap2b	3.05241e-173	0.944923	0.316	0.15	6.99399e-169	Glutamatergic 1	Rap2b
B3glct	6.84956e-173	0.848068	0.406	0.219	1.56944e-168	Glutamatergic 1	B3glct
Setd4	9.33639e-173	0.725608	0.491	0.282	2.13925e-168	Glutamatergic 1	Setd4
Syngap1	2.36853e-172	0.846974	0.405	0.218	5.42701e-168	Glutamatergic 1	Syngap1
Cd46	3.80256e-172	0.574435	0.594	0.357	8.7128e-168	Glutamatergic 1	Cd46
Rgl1	5.48729e-172	0.53986	0.619	0.38	1.2573e-167	Glutamatergic 1	Rgl1
Cabin1	7.59002e-172	0.564276	0.667	0.429	1.7391e-167	Glutamatergic 1	Cabin1
Fmnl1	1.21978e-171	1.007	0.287	0.131	2.79489e-167	Glutamatergic 1	Fmnl1
Ubxn11	3.01418e-171	0.722867	0.461	0.257	6.90638e-167	Glutamatergic 1	Ubxn11
Ece1	4.76689e-171	0.871366	0.381	0.199	1.09224e-166	Glutamatergic 1	Ece1
Ptchd1	6.15062e-171	0.837103	0.34	0.167	1.40929e-166	Glutamatergic 1	Ptchd1
Ramp1	8.13685e-171	0.795661	0.325	0.153	1.8644e-166	Glutamatergic 1	Ramp1
Atp11b	9.64313e-171	0.682071	0.626	0.405	2.20953e-166	Glutamatergic 1	Atp11b
Ccdc148	2.08002e-170	0.708962	0.491	0.283	4.76595e-166	Glutamatergic 1	Ccdc148
Pcgf2	4.87828e-170	1.11774	0.265	0.118	1.11776e-165	Glutamatergic 1	Pcgf2
Armc9	2.16558e-169	0.486972	0.759	0.507	4.96199e-165	Glutamatergic 1	Armc9
Spire1	2.45311e-169	0.403863	0.843	0.611	5.6208e-165	Glutamatergic 1	Spire1
0610010F05Rik	2.47315e-169	0.567249	0.623	0.385	5.66672e-165	Glutamatergic 1	0610010F05Rik
Sptan1	3.46936e-169	0.437705	0.881	0.691	7.94934e-165	Glutamatergic 1	Sptan1
Kcnq1ot1	4.29487e-169	0.348893	0.967	0.877	9.84084e-165	Glutamatergic 1	Kcnq1ot1
Syt7	4.30464e-169	0.365493	0.698	0.43	9.86321e-165	Glutamatergic 1	Syt7
Gm15243	6.48928e-169	1.03654	0.277	0.126	1.48689e-164	Glutamatergic 1	Gm15243
Myo5a	2.06964e-168	0.386247	0.887	0.713	4.74217e-164	Glutamatergic 1	Myo5a
Fras1	4.75949e-168	0.537114	0.435	0.232	1.09054e-163	Glutamatergic 1	Fras1
Adam22	1.00139e-167	0.386273	0.928	0.792	2.29448e-163	Glutamatergic 1	Adam22
Pclo	1.70769e-167	0.318731	0.971	0.861	3.91282e-163	Glutamatergic 1	Pclo
Camkv	2.32869e-167	0.48696	0.6	0.356	5.33574e-163	Glutamatergic 1	Camkv
Faxc	3.74652e-167	0.84138	0.399	0.215	8.5844e-163	Glutamatergic 1	Faxc
Dnajc6	4.24306e-167	0.369112	0.919	0.739	9.72212e-163	Glutamatergic 1	Dnajc6
Gm11613	6.84793e-167	0.992462	0.299	0.141	1.56907e-162	Glutamatergic 1	Gm11613
Etv5	2.66924e-166	0.684716	0.375	0.19	6.11603e-162	Glutamatergic 1	Etv5
Lrrfip1	4.36891e-166	0.37334	0.808	0.55	1.00105e-161	Glutamatergic 1	Lrrfip1
Slc17a5	9.59154e-166	0.701752	0.45	0.25	2.19771e-161	Glutamatergic 1	Slc17a5
Mgat5b	9.7411e-166	0.784838	0.394	0.209	2.23198e-161	Glutamatergic 1	Mgat5b
Gm11099	1.45192e-165	0.837373	0.388	0.208	3.3268e-161	Glutamatergic 1	Gm11099
Porcn	3.23493e-165	0.927328	0.327	0.162	7.4122e-161	Glutamatergic 1	Porcn
Col4a2	3.78968e-165	0.896112	0.368	0.193	8.6833e-161	Glutamatergic 1	Col4a2
Fam78b	5.80577e-165	0.699274	0.424	0.23	1.33028e-160	Glutamatergic 1	Fam78b
Wipf3	1.23432e-164	0.281114	0.583	0.334	2.8282e-160	Glutamatergic 1	Wipf3
Myt1l	1.70686e-164	0.262826	0.992	0.872	3.91093e-160	Glutamatergic 1	Myt1l
Cx3cl1	2.68006e-164	0.758994	0.445	0.25	6.14082e-160	Glutamatergic 1	Cx3cl1
Fam126b	4.19058e-164	0.570847	0.625	0.393	9.60187e-160	Glutamatergic 1	Fam126b
Epb41l4b	4.27801e-164	0.451076	0.586	0.338	9.80222e-160	Glutamatergic 1	Epb41l4b
Sntg2	6.81406e-164	0.655775	0.342	0.168	1.56131e-159	Glutamatergic 1	Sntg2
Kif16b	9.74182e-164	0.577314	0.556	0.33	2.23214e-159	Glutamatergic 1	Kif16b
Lyst	2.12238e-163	0.416819	0.707	0.471	4.86301e-159	Glutamatergic 1	Lyst
Zc2hc1a	2.70523e-163	0.764834	0.432	0.241	6.19848e-159	Glutamatergic 1	Zc2hc1a
Sncb	2.75526e-163	0.815212	0.368	0.191	6.31312e-159	Glutamatergic 1	Sncb
Pld3	4.91756e-163	0.720158	0.439	0.244	1.12676e-158	Glutamatergic 1	Pld3
Ipo5	5.36579e-163	0.953177	0.293	0.138	1.22946e-158	Glutamatergic 1	Ipo5
Cdk9	2.12434e-162	0.986526	0.274	0.125	4.8675e-158	Glutamatergic 1	Cdk9
Matn2	2.47998e-162	0.917079	0.325	0.162	5.68239e-158	Glutamatergic 1	Matn2
Stmn2	3.48775e-162	0.498349	0.585	0.347	7.99148e-158	Glutamatergic 1	Stmn2
Syp	3.48952e-162	0.61871	0.565	0.345	7.99555e-158	Glutamatergic 1	Syp
2210408I21Rik	3.84863e-162	0.452514	0.792	0.577	8.81838e-158	Glutamatergic 1	2210408I21Rik
2025-09-08	5.51019e-162	0.609192	0.455	0.249	1.26255e-157	Glutamatergic 1	2025-09-08
Hk1	3.63363e-161	0.680868	0.491	0.288	8.32573e-157	Glutamatergic 1	Hk1
Gm4651	1.03853e-160	1.097	0.254	0.113	2.37958e-156	Glutamatergic 1	Gm4651
Senp8	1.16371e-160	0.735088	0.428	0.237	2.66642e-156	Glutamatergic 1	Senp8
Sgsm1	1.58551e-160	0.662359	0.512	0.305	3.63287e-156	Glutamatergic 1	Sgsm1
Acvr2a	1.80097e-160	0.611579	0.554	0.339	4.12657e-156	Glutamatergic 1	Acvr2a
Cers4	2.60257e-160	0.647526	0.507	0.299	5.96327e-156	Glutamatergic 1	Cers4
Gm16054	2.71501e-160	0.920592	0.342	0.175	6.2209e-156	Glutamatergic 1	Gm16054
Kcnab2	3.21285e-160	0.789522	0.39	0.21	7.3616e-156	Glutamatergic 1	Kcnab2
Grik5	5.27112e-160	0.548761	0.634	0.403	1.20777e-155	Glutamatergic 1	Grik5
Reps2	7.14233e-160	0.401261	0.822	0.575	1.63652e-155	Glutamatergic 1	Reps2
Brms1	3.03146e-159	0.861735	0.306	0.146	6.94599e-155	Glutamatergic 1	Brms1
Hpca	3.66555e-158	0.791598	0.32	0.155	8.39886e-154	Glutamatergic 1	Hpca
Pten	3.76176e-158	0.463108	0.791	0.577	8.61932e-154	Glutamatergic 1	Pten
Gm32509	6.10304e-158	0.312038	0.788	0.549	1.39839e-153	Glutamatergic 1	Gm32509
Ttc3	2.37496e-157	0.287637	0.992	0.933	5.44175e-153	Glutamatergic 1	Ttc3
Dagla	1.08198e-156	0.578626	0.498	0.29	2.47915e-152	Glutamatergic 1	Dagla
Atp8a2	2.45299e-156	0.287489	0.884	0.655	5.62054e-152	Glutamatergic 1	Atp8a2
Abca8b	1.34543e-155	0.608209	0.438	0.24	3.08279e-151	Glutamatergic 1	Abca8b
Bicc1	3.89034e-155	0.581344	0.391	0.205	8.91394e-151	Glutamatergic 1	Bicc1
Rap2a	4.19287e-155	0.711587	0.358	0.184	9.60712e-151	Glutamatergic 1	Rap2a
Cspg5	5.87031e-155	0.365969	0.507	0.296	1.34506e-150	Glutamatergic 1	Cspg5
Hivep1	6.09473e-155	0.707396	0.386	0.204	1.39649e-150	Glutamatergic 1	Hivep1
Dag1	7.66719e-155	0.682191	0.484	0.286	1.75678e-150	Glutamatergic 1	Dag1
Cep70	1.23728e-154	0.52241	0.642	0.408	2.83497e-150	Glutamatergic 1	Cep70
Actr1b	4.74087e-154	0.75315	0.427	0.242	1.08628e-149	Glutamatergic 1	Actr1b
Dok6	1.2083e-153	0.330056	0.908	0.745	2.76859e-149	Glutamatergic 1	Dok6
Sec14l1	2.46008e-153	0.457719	0.578	0.34	5.63679e-149	Glutamatergic 1	Sec14l1
Kifc2	8.20126e-153	0.683068	0.476	0.28	1.87916e-148	Glutamatergic 1	Kifc2
Irf2	9.39256e-153	0.43325	0.651	0.414	2.15212e-148	Glutamatergic 1	Irf2
Ppp1r12a	9.93628e-153	0.372277	0.904	0.775	2.2767e-148	Glutamatergic 1	Ppp1r12a
Iqsec3	3.14907e-152	0.509213	0.473	0.266	7.21547e-148	Glutamatergic 1	Iqsec3
Slc6a7	3.66301e-152	0.978543	0.325	0.168	8.39307e-148	Glutamatergic 1	Slc6a7
Rab11fip4	4.57942e-152	0.524085	0.608	0.383	1.04928e-147	Glutamatergic 1	Rab11fip4
Radil	7.02365e-152	0.838951	0.341	0.176	1.60933e-147	Glutamatergic 1	Radil
Dipk1a	9.67697e-152	0.722561	0.447	0.26	2.21728e-147	Glutamatergic 1	Dipk1a
Cyp46a1	2.15081e-151	0.933304	0.316	0.16	4.92815e-147	Glutamatergic 1	Cyp46a1
Tlk1	2.35195e-151	0.515414	0.613	0.384	5.38903e-147	Glutamatergic 1	Tlk1
Gabra2	3.61449e-151	0.330768	0.774	0.523	8.28189e-147	Glutamatergic 1	Gabra2
Flrt1	3.76004e-151	0.723984	0.399	0.219	8.61537e-147	Glutamatergic 1	Flrt1
Cadm3	4.28628e-151	0.675898	0.454	0.261	9.82114e-147	Glutamatergic 1	Cadm3
Adcy9	5.6065e-151	0.45678	0.746	0.528	1.28462e-146	Glutamatergic 1	Adcy9
Pfkm	9.57203e-151	0.80037	0.382	0.208	2.19324e-146	Glutamatergic 1	Pfkm
Map6	1.00822e-150	0.544602	0.573	0.353	2.31014e-146	Glutamatergic 1	Map6
Gm43915	1.05541e-150	0.707975	0.392	0.213	2.41826e-146	Glutamatergic 1	Gm43915
Cep83	1.46361e-150	0.562715	0.539	0.324	3.35358e-146	Glutamatergic 1	Cep83
Fdft1	1.54278e-150	0.782316	0.344	0.177	3.53498e-146	Glutamatergic 1	Fdft1
Tnpo1	3.24918e-150	0.436534	0.744	0.513	7.44484e-146	Glutamatergic 1	Tnpo1
Lactb	3.91521e-150	0.815289	0.32	0.16	8.97092e-146	Glutamatergic 1	Lactb
Cacnb1	5.12875e-150	0.955685	0.292	0.143	1.17515e-145	Glutamatergic 1	Cacnb1
Macrod2os1	7.39923e-150	0.475945	0.648	0.422	1.69539e-145	Glutamatergic 1	Macrod2os1
Cnrip1	1.21895e-149	0.639877	0.484	0.286	2.79299e-145	Glutamatergic 1	Cnrip1
Gm15577	1.29534e-149	0.630754	0.544	0.339	2.96801e-145	Glutamatergic 1	Gm15577
Gm9866	1.4053e-149	0.839192	0.329	0.168	3.21996e-145	Glutamatergic 1	Gm9866
Mtf2	9.65853e-149	0.470445	0.73	0.502	2.21306e-144	Glutamatergic 1	Mtf2
Flot1	1.56343e-148	0.999904	0.259	0.12	3.5823e-144	Glutamatergic 1	Flot1
Ccdc30	3.78947e-148	0.579175	0.54	0.33	8.6828e-144	Glutamatergic 1	Ccdc30
Kif5a	1.21759e-147	0.507294	0.614	0.385	2.78987e-143	Glutamatergic 1	Kif5a
Scn1b	2.97267e-147	0.741302	0.391	0.214	6.81127e-143	Glutamatergic 1	Scn1b
Frmd3	4.06538e-147	0.40165	0.468	0.261	9.31502e-143	Glutamatergic 1	Frmd3
Maco1	8.85845e-147	0.445018	0.736	0.498	2.02974e-142	Glutamatergic 1	Maco1
Rnps1	1.53644e-146	0.603389	0.531	0.325	3.52045e-142	Glutamatergic 1	Rnps1
Rbfox2	1.93106e-146	0.320104	0.953	0.826	4.42465e-142	Glutamatergic 1	Rbfox2
Alcam	1.9403e-146	0.366393	0.683	0.466	4.4458e-142	Glutamatergic 1	Alcam
Cdh8	2.1213e-146	0.285551	0.751	0.527	4.86054e-142	Glutamatergic 1	Cdh8
Lclat1	2.68946e-146	0.631678	0.47	0.275	6.16235e-142	Glutamatergic 1	Lclat1
Snph	4.64718e-146	0.481041	0.638	0.406	1.06481e-141	Glutamatergic 1	Snph
Arhgap21	6.05556e-146	0.371873	0.813	0.589	1.38751e-141	Glutamatergic 1	Arhgap21
Numbl	1.5475e-145	0.98995	0.273	0.131	3.5458e-141	Glutamatergic 1	Numbl
Fzd3	2.47468e-145	0.804144	0.352	0.188	5.67023e-141	Glutamatergic 1	Fzd3
Ppm1k	6.30354e-145	0.902347	0.276	0.132	1.44433e-140	Glutamatergic 1	Ppm1k
Usp2	6.58011e-145	0.658112	0.43	0.243	1.5077e-140	Glutamatergic 1	Usp2
B830012L14Rik	6.85713e-145	0.41011	0.658	0.411	1.57117e-140	Glutamatergic 1	B830012L14Rik
Slitrk5	6.88885e-145	0.997407	0.262	0.124	1.57844e-140	Glutamatergic 1	Slitrk5
4933406I18Rik	1.68334e-144	0.259618	0.586	0.367	3.85705e-140	Glutamatergic 1	4933406I18Rik
Ankrd42	2.29248e-144	0.8555	0.331	0.173	5.25276e-140	Glutamatergic 1	Ankrd42
Slc7a6	6.52401e-144	0.616145	0.497	0.299	1.49485e-139	Glutamatergic 1	Slc7a6
Cdkl2	1.40191e-143	0.821305	0.352	0.189	3.21221e-139	Glutamatergic 1	Cdkl2
Taok3	2.0068e-143	0.466431	0.61	0.388	4.59818e-139	Glutamatergic 1	Taok3
Reep2	3.96921e-143	0.765989	0.383	0.212	9.09464e-139	Glutamatergic 1	Reep2
Gm17227	6.56332e-143	0.529632	0.566	0.351	1.50385e-138	Glutamatergic 1	Gm17227
Tmem38a	8.67489e-143	0.724702	0.431	0.252	1.98768e-138	Glutamatergic 1	Tmem38a
Inpp4a	1.27868e-142	0.521603	0.591	0.374	2.92983e-138	Glutamatergic 1	Inpp4a
Cnr1	5.62221e-142	0.579691	0.269	0.126	1.28822e-137	Glutamatergic 1	Cnr1
Dlgap4	4.77284e-141	0.416864	0.738	0.501	1.0936e-136	Glutamatergic 1	Dlgap4
Eipr1	5.04759e-141	0.632368	0.475	0.282	1.15655e-136	Glutamatergic 1	Eipr1
Lrrc8c	1.06705e-140	0.51546	0.409	0.224	2.44494e-136	Glutamatergic 1	Lrrc8c
Lrrc3b	1.16211e-140	0.587787	0.365	0.194	2.66275e-136	Glutamatergic 1	Lrrc3b
1700085D07Rik	1.40329e-140	0.395505	0.63	0.395	3.21537e-136	Glutamatergic 1	1700085D07Rik
Strn4	2.43222e-140	0.557983	0.546	0.338	5.57295e-136	Glutamatergic 1	Strn4
Ttc39b	6.08448e-140	0.697897	0.389	0.216	1.39414e-135	Glutamatergic 1	Ttc39b
Rock2	7.30652e-140	0.379974	0.846	0.657	1.67414e-135	Glutamatergic 1	Rock2
Muc15	8.45194e-140	0.742727	0.303	0.152	1.93659e-135	Glutamatergic 1	Muc15
Cfap300	2.70714e-139	0.994232	0.259	0.124	6.20286e-135	Glutamatergic 1	Cfap300
Lmbrd1	3.15584e-139	0.476888	0.652	0.425	7.23099e-135	Glutamatergic 1	Lmbrd1
Ccdc57	6.0792e-139	0.6704	0.417	0.238	1.39293e-134	Glutamatergic 1	Ccdc57
Hook2	2.28228e-138	0.727403	0.394	0.222	5.22938e-134	Glutamatergic 1	Hook2
Scn1a	2.42721e-138	0.400043	0.792	0.581	5.56146e-134	Glutamatergic 1	Scn1a
Tmem63b	7.48138e-138	0.560283	0.576	0.37	1.71421e-133	Glutamatergic 1	Tmem63b
Ppp1r37	9.36368e-138	0.715792	0.39	0.218	2.1455e-133	Glutamatergic 1	Ppp1r37
Flrt3	1.27601e-137	0.469688	0.617	0.398	2.92373e-133	Glutamatergic 1	Flrt3
Adss	2.15653e-137	0.715821	0.397	0.224	4.94125e-133	Glutamatergic 1	Adss
Gm16126	3.39886e-137	0.739205	0.388	0.218	7.7878e-133	Glutamatergic 1	Gm16126
Uck2	4.19023e-137	0.772322	0.35	0.189	9.60106e-133	Glutamatergic 1	Uck2
Cask	4.99553e-137	0.281315	0.854	0.655	1.14463e-132	Glutamatergic 1	Cask
Znfx1	6.99214e-137	0.708566	0.314	0.16	1.60211e-132	Glutamatergic 1	Znfx1
Pank1	1.34029e-136	0.811121	0.349	0.191	3.071e-132	Glutamatergic 1	Pank1
Ankrd13d	2.02965e-136	0.931979	0.278	0.138	4.65053e-132	Glutamatergic 1	Ankrd13d
Mmaa	4.29428e-136	0.632838	0.434	0.251	9.83947e-132	Glutamatergic 1	Mmaa
B230334C09Rik	5.15001e-136	0.533189	0.503	0.304	1.18002e-131	Glutamatergic 1	B230334C09Rik
Nvl	1.33994e-135	0.439813	0.746	0.526	3.0702e-131	Glutamatergic 1	Nvl
Coq10b	2.60481e-135	0.801325	0.311	0.161	5.96841e-131	Glutamatergic 1	Coq10b
5730480H06Rik	3.03964e-135	0.845311	0.324	0.172	6.96472e-131	Glutamatergic 1	5730480H06Rik
Bcor	3.91329e-135	0.767941	0.286	0.142	8.96652e-131	Glutamatergic 1	Bcor
Rmnd5b	5.38271e-135	0.808981	0.327	0.173	1.23334e-130	Glutamatergic 1	Rmnd5b
Jakmip1	1.59296e-134	0.590082	0.473	0.284	3.64994e-130	Glutamatergic 1	Jakmip1
Trio	2.96148e-134	0.287575	0.928	0.769	6.78565e-130	Glutamatergic 1	Trio
Trim46	3.87054e-134	0.647819	0.434	0.254	8.86857e-130	Glutamatergic 1	Trim46
Rab6a	4.29747e-134	0.500049	0.597	0.382	9.84679e-130	Glutamatergic 1	Rab6a
Ndfip2	4.95226e-134	0.522012	0.541	0.336	1.13471e-129	Glutamatergic 1	Ndfip2
Plppr4	5.48956e-134	0.451627	0.597	0.381	1.25782e-129	Glutamatergic 1	Plppr4
Ifrd1	1.23819e-133	0.651642	0.421	0.243	2.83707e-129	Glutamatergic 1	Ifrd1
Kmt5a	2.06685e-133	0.688872	0.331	0.173	4.73576e-129	Glutamatergic 1	Kmt5a
Ppp1r1a	4.28614e-133	0.660978	0.385	0.216	9.82082e-129	Glutamatergic 1	Ppp1r1a
Plxnc1	5.02725e-133	0.620484	0.384	0.213	1.15189e-128	Glutamatergic 1	Plxnc1
Zfp81	5.05463e-133	0.867339	0.294	0.15	1.15817e-128	Glutamatergic 1	Zfp81
Ttc26	5.84783e-133	0.902296	0.286	0.146	1.33991e-128	Glutamatergic 1	Ttc26
Lztfl1	6.13087e-133	0.559818	0.513	0.316	1.40477e-128	Glutamatergic 1	Lztfl1
Efr3a	7.0134e-133	0.459598	0.541	0.334	1.60698e-128	Glutamatergic 1	Efr3a
Uxs1	9.01199e-133	0.634983	0.45	0.269	2.06492e-128	Glutamatergic 1	Uxs1
Mfsd4a	1.93672e-132	0.525039	0.469	0.274	4.4376e-128	Glutamatergic 1	Mfsd4a
Bhlhb9	3.4409e-132	0.803404	0.313	0.163	7.88413e-128	Glutamatergic 1	Bhlhb9
Gm10544	3.6069e-132	0.759256	0.371	0.209	8.26448e-128	Glutamatergic 1	Gm10544
Cdc42ep3	4.13423e-132	0.865691	0.285	0.143	9.47277e-128	Glutamatergic 1	Cdc42ep3
Gnaz	5.34263e-132	0.865284	0.305	0.159	1.22416e-127	Glutamatergic 1	Gnaz
Atl1	1.81269e-131	0.53919	0.549	0.349	4.15341e-127	Glutamatergic 1	Atl1
Syt4	1.87461e-131	0.644262	0.305	0.155	4.2953e-127	Glutamatergic 1	Syt4
Tent4a	2.20017e-131	0.812269	0.323	0.172	5.04125e-127	Glutamatergic 1	Tent4a
Aff3	4.33277e-131	0.327814	0.846	0.658	9.92768e-127	Glutamatergic 1	Aff3
Gm1043	7.73989e-131	0.600508	0.436	0.255	1.77344e-126	Glutamatergic 1	Gm1043
Adap1	8.21235e-131	0.42622	0.543	0.33	1.8817e-126	Glutamatergic 1	Adap1
Cdk17	1.06612e-130	0.334544	0.757	0.513	2.44279e-126	Glutamatergic 1	Cdk17
Wdr47	1.2145e-130	0.580752	0.489	0.3	2.78279e-126	Glutamatergic 1	Wdr47
Pkn1	2.34646e-130	0.527421	0.436	0.252	5.37644e-126	Glutamatergic 1	Pkn1
Pip5k1a	2.43189e-130	0.435997	0.666	0.445	5.57219e-126	Glutamatergic 1	Pip5k1a
Gm14329	5.36875e-130	0.998993	0.251	0.122	1.23014e-125	Glutamatergic 1	Gm14329
Pus7	5.6803e-130	0.638372	0.43	0.254	1.30153e-125	Glutamatergic 1	Pus7
Cdh7	9.98527e-130	0.561334	0.299	0.151	2.28792e-125	Glutamatergic 1	Cdh7
P2ry14	1.24114e-129	0.37942	0.812	0.631	2.84383e-125	Glutamatergic 1	P2ry14
4930570B17Rik	5.17128e-129	0.411096	0.61	0.391	1.1849e-124	Glutamatergic 1	4930570B17Rik
Rusc1	8.15701e-129	0.898225	0.286	0.147	1.86902e-124	Glutamatergic 1	Rusc1
Lgi1	1.19801e-128	0.328531	0.584	0.361	2.745e-124	Glutamatergic 1	Lgi1
Unc79	2.18481e-128	0.274627	0.934	0.761	5.00605e-124	Glutamatergic 1	Unc79
Jakmip2	2.20825e-128	0.353503	0.849	0.645	5.05976e-124	Glutamatergic 1	Jakmip2
Far1	2.50725e-128	0.444703	0.655	0.436	5.74487e-124	Glutamatergic 1	Far1
Iqce	4.44156e-128	0.618228	0.467	0.285	1.0177e-123	Glutamatergic 1	Iqce
Cluap1	5.60497e-128	0.546513	0.514	0.321	1.28427e-123	Glutamatergic 1	Cluap1
Arhgap33	1.9609e-127	0.763505	0.301	0.156	4.49302e-123	Glutamatergic 1	Arhgap33
Clip1	2.72698e-127	0.409425	0.696	0.472	6.24832e-123	Glutamatergic 1	Clip1
Gm45159	1.60774e-126	0.441381	0.477	0.283	3.68381e-122	Glutamatergic 1	Gm45159
Chst1	2.9776e-126	0.756768	0.31	0.163	6.82257e-122	Glutamatergic 1	Chst1
Spred2	3.31616e-126	0.432313	0.693	0.482	7.59831e-122	Glutamatergic 1	Spred2
Ppib	4.08317e-126	0.513514	0.546	0.345	9.35577e-122	Glutamatergic 1	Ppib
Rapgef2	6.84253e-126	0.344467	0.844	0.68	1.56783e-121	Glutamatergic 1	Rapgef2
Adgrl1	8.52323e-126	0.502899	0.56	0.36	1.95293e-121	Glutamatergic 1	Adgrl1
Nt5c3	2.70899e-125	0.810144	0.291	0.15	6.20711e-121	Glutamatergic 1	Nt5c3
Rps6kc1	3.13795e-125	0.501447	0.516	0.318	7.18999e-121	Glutamatergic 1	Rps6kc1
Mboat2	3.45751e-125	0.381336	0.632	0.41	7.9222e-121	Glutamatergic 1	Mboat2
Cntln	4.14085e-125	0.475461	0.528	0.329	9.48792e-121	Glutamatergic 1	Cntln
Rph3a	4.16039e-125	0.443055	0.484	0.288	9.53271e-121	Glutamatergic 1	Rph3a
Lekr1	4.2973e-125	0.618887	0.425	0.252	9.8464e-121	Glutamatergic 1	Lekr1
Ssx2ip	5.85389e-125	0.901045	0.263	0.132	1.3413e-120	Glutamatergic 1	Ssx2ip
Sgsm3	1.10579e-124	0.70147	0.387	0.224	2.53369e-120	Glutamatergic 1	Sgsm3
Usp13	1.74553e-124	0.642698	0.38	0.215	3.99953e-120	Glutamatergic 1	Usp13
Rnf24	2.5876e-124	0.623146	0.415	0.243	5.92896e-120	Glutamatergic 1	Rnf24
Sdk1	2.83783e-124	0.383953	0.422	0.246	6.50231e-120	Glutamatergic 1	Sdk1
4921511I17Rik	5.26239e-124	0.643579	0.386	0.222	1.20577e-119	Glutamatergic 1	4921511I17Rik
Phtf1	5.51479e-124	0.498538	0.554	0.352	1.2636e-119	Glutamatergic 1	Phtf1
Sh3glb2	6.13148e-124	0.686087	0.382	0.219	1.4049e-119	Glutamatergic 1	Sh3glb2
5530601H04Rik	1.51413e-123	0.710036	0.372	0.213	3.46932e-119	Glutamatergic 1	5530601H04Rik
Atg4c	1.81418e-123	0.395931	0.554	0.344	4.15683e-119	Glutamatergic 1	Atg4c
Katnbl1	2.19005e-123	0.64262	0.39	0.224	5.01805e-119	Glutamatergic 1	Katnbl1
Cstf2	2.61423e-123	0.654177	0.42	0.251	5.99e-119	Glutamatergic 1	Cstf2
Banp	4.54297e-123	0.544692	0.481	0.295	1.04093e-118	Glutamatergic 1	Banp
Gm37982	4.72766e-123	0.857683	0.282	0.146	1.08325e-118	Glutamatergic 1	Gm37982
Mphosph9	9.04172e-123	0.492636	0.571	0.37	2.07173e-118	Glutamatergic 1	Mphosph9
Rangap1	9.08929e-123	0.705022	0.343	0.189	2.08263e-118	Glutamatergic 1	Rangap1
Ftx	3.1218e-122	0.327271	0.878	0.69	7.15297e-118	Glutamatergic 1	Ftx
Pcsk5	3.57289e-122	0.592709	0.339	0.186	8.18657e-118	Glutamatergic 1	Pcsk5
Rnf38	7.58458e-122	0.493282	0.487	0.298	1.73785e-117	Glutamatergic 1	Rnf38
Chl1	8.40494e-122	0.32513	0.59	0.373	1.92582e-117	Glutamatergic 1	Chl1
Nol4l	1.88099e-121	0.470275	0.558	0.358	4.30991e-117	Glutamatergic 1	Nol4l
Ly6h	2.13278e-120	0.40829	0.658	0.453	4.88683e-116	Glutamatergic 1	Ly6h
Tmem120b	2.32698e-120	0.724822	0.34	0.189	5.33181e-116	Glutamatergic 1	Tmem120b
Lmtk3	3.36526e-120	0.593475	0.472	0.296	7.71082e-116	Glutamatergic 1	Lmtk3
Zfp831	5.74423e-120	0.884174	0.283	0.149	1.31618e-115	Glutamatergic 1	Zfp831
Klc2	7.86779e-120	0.770549	0.327	0.181	1.80275e-115	Glutamatergic 1	Klc2
Med24	9.53388e-120	0.745999	0.338	0.189	2.1845e-115	Glutamatergic 1	Med24
2610203C22Rik	1.47459e-119	0.413218	0.261	0.125	3.37873e-115	Glutamatergic 1	2610203C22Rik
Chka	2.56347e-119	0.372903	0.814	0.612	5.87368e-115	Glutamatergic 1	Chka
Srcin1	3.09388e-119	0.268459	0.747	0.514	7.08902e-115	Glutamatergic 1	Srcin1
Frmpd3	3.85069e-119	0.533092	0.337	0.182	8.82309e-115	Glutamatergic 1	Frmpd3
Hunk	4.82289e-119	0.407226	0.342	0.182	1.10507e-114	Glutamatergic 1	Hunk
Adcy10	1.51156e-118	0.685673	0.324	0.177	3.46344e-114	Glutamatergic 1	Adcy10
Ints10	6.06154e-118	0.646193	0.418	0.253	1.38888e-113	Glutamatergic 1	Ints10
Usp25	9.27674e-118	0.4428	0.472	0.283	2.12558e-113	Glutamatergic 1	Usp25
Gpr22	1.40657e-117	0.827785	0.27	0.139	3.22287e-113	Glutamatergic 1	Gpr22
Ptpn12	1.58401e-117	0.462946	0.563	0.365	3.62944e-113	Glutamatergic 1	Ptpn12
Phtf2	3.67146e-117	0.516072	0.513	0.325	8.41241e-113	Glutamatergic 1	Phtf2
2025-03-01	5.07334e-117	0.319515	0.924	0.8	1.16245e-112	Glutamatergic 1	2025-03-01
Pxdn	5.29001e-117	0.749471	0.325	0.18	1.2121e-112	Glutamatergic 1	Pxdn
Slc41a2	9.47621e-117	0.676636	0.341	0.19	2.17128e-112	Glutamatergic 1	Slc41a2
Usp28	9.59472e-117	0.626842	0.376	0.216	2.19844e-112	Glutamatergic 1	Usp28
Gm13963	1.71691e-116	0.480579	0.409	0.237	3.93395e-112	Glutamatergic 1	Gm13963
Umad1	2.00548e-116	0.39717	0.673	0.458	4.59515e-112	Glutamatergic 1	Umad1
Fam234b	2.06432e-116	0.724729	0.324	0.178	4.72998e-112	Glutamatergic 1	Fam234b
Fggy	2.2205e-116	0.553914	0.396	0.23	5.08782e-112	Glutamatergic 1	Fggy
Cry2	2.58506e-116	0.527442	0.517	0.331	5.92314e-112	Glutamatergic 1	Cry2
Kcnk10	2.8958e-116	0.521433	0.385	0.22	6.63514e-112	Glutamatergic 1	Kcnk10
Cep89	4.19102e-116	0.736167	0.322	0.178	9.6029e-112	Glutamatergic 1	Cep89
R3hdm4	7.7256e-116	0.729484	0.338	0.19	1.77017e-111	Glutamatergic 1	R3hdm4
Mb21d2	1.43651e-115	0.56469	0.385	0.224	3.29149e-111	Glutamatergic 1	Mb21d2
Galc	1.46816e-115	0.685276	0.34	0.191	3.36399e-111	Glutamatergic 1	Galc
Gm15680	3.37738e-115	0.453554	0.423	0.252	7.73858e-111	Glutamatergic 1	Gm15680
Daglb	6.01701e-115	0.495944	0.382	0.22	1.37868e-110	Glutamatergic 1	Daglb
Rab18	1.16492e-114	0.68706	0.314	0.171	2.66918e-110	Glutamatergic 1	Rab18
Ift122	2.13507e-114	0.719585	0.322	0.178	4.89208e-110	Glutamatergic 1	Ift122
2025-09-06	2.22026e-114	0.71305	0.332	0.186	5.08728e-110	Glutamatergic 1	2025-09-06
Srpk2	4.66417e-114	0.291302	0.943	0.837	1.0687e-109	Glutamatergic 1	Srpk2
Mcph1	6.23407e-114	0.537499	0.457	0.282	1.42841e-109	Glutamatergic 1	Mcph1
Ypel4	6.9739e-114	0.673764	0.361	0.208	1.59793e-109	Glutamatergic 1	Ypel4
Atcay	7.71431e-114	0.504294	0.505	0.32	1.76758e-109	Glutamatergic 1	Atcay
6430548M08Rik	1.45911e-113	0.709774	0.314	0.172	3.34325e-109	Glutamatergic 1	6430548M08Rik
Homer2	1.55863e-113	0.404631	0.407	0.235	3.57128e-109	Glutamatergic 1	Homer2
Pcmt1	1.9779e-113	0.422069	0.645	0.439	4.53195e-109	Glutamatergic 1	Pcmt1
Utp4	2.30841e-113	0.836339	0.264	0.136	5.28927e-109	Glutamatergic 1	Utp4
Bbs5	2.35552e-113	0.657544	0.391	0.234	5.39721e-109	Glutamatergic 1	Bbs5
Cpt1c	3.63212e-113	0.50956	0.508	0.324	8.32227e-109	Glutamatergic 1	Cpt1c
Lmo7	4.05885e-113	0.272382	0.462	0.266	9.30005e-109	Glutamatergic 1	Lmo7
Tmem196	4.56978e-113	0.580307	0.311	0.166	1.04707e-108	Glutamatergic 1	Tmem196
Oscp1	5.86727e-113	0.780194	0.288	0.154	1.34437e-108	Glutamatergic 1	Oscp1
Sh3bp5	7.89133e-113	0.512149	0.45	0.273	1.80814e-108	Glutamatergic 1	Sh3bp5
Eno1	1.08906e-112	0.751293	0.284	0.15	2.49537e-108	Glutamatergic 1	Eno1
Ppip5k1	1.24297e-112	0.426378	0.635	0.432	2.84802e-108	Glutamatergic 1	Ppip5k1
Chpf2	1.50182e-112	0.646494	0.371	0.216	3.44113e-108	Glutamatergic 1	Chpf2
Nim1k	1.94768e-112	0.63333	0.328	0.184	4.46272e-108	Glutamatergic 1	Nim1k
Rnf19a	3.6593e-112	0.586449	0.384	0.224	8.38456e-108	Glutamatergic 1	Rnf19a
4930567K12Rik	4.07819e-112	0.459938	0.476	0.293	9.34435e-108	Glutamatergic 1	4930567K12Rik
Gramd4	4.92634e-112	0.733512	0.289	0.154	1.12877e-107	Glutamatergic 1	Gramd4
Slc7a6os	5.31115e-112	0.512775	0.487	0.307	1.21694e-107	Glutamatergic 1	Slc7a6os
Vps37d	9.96893e-112	0.889353	0.253	0.13	2.28418e-107	Glutamatergic 1	Vps37d
Morn1	1.30833e-111	0.616397	0.404	0.244	2.99779e-107	Glutamatergic 1	Morn1
Tsc22d1	1.57383e-111	0.376283	0.715	0.501	3.60612e-107	Glutamatergic 1	Tsc22d1
Mrpl41	1.84147e-111	0.622075	0.366	0.212	4.21935e-107	Glutamatergic 1	Mrpl41
Hipk3	3.29763e-111	0.497214	0.473	0.295	7.55586e-107	Glutamatergic 1	Hipk3
Crtac1	3.65442e-111	0.377206	0.358	0.198	8.37337e-107	Glutamatergic 1	Crtac1
Slc35b3	6.60867e-111	0.735211	0.274	0.142	1.51424e-106	Glutamatergic 1	Slc35b3
Sult4a1	9.33459e-111	0.866155	0.25	0.128	2.13883e-106	Glutamatergic 1	Sult4a1
Mpp2	2.77194e-110	0.63036	0.34	0.192	6.35135e-106	Glutamatergic 1	Mpp2
Abcb9	6.7745e-110	0.767913	0.305	0.169	1.55224e-105	Glutamatergic 1	Abcb9
Gm26954	1.25781e-109	0.520149	0.447	0.276	2.88201e-105	Glutamatergic 1	Gm26954
Ica1l	2.10486e-109	0.590664	0.421	0.259	4.82287e-105	Glutamatergic 1	Ica1l
Ube2o	2.75847e-109	0.541435	0.461	0.288	6.32047e-105	Glutamatergic 1	Ube2o
Erc1	2.94362e-109	0.344247	0.707	0.484	6.74473e-105	Glutamatergic 1	Erc1
Cul4a	3.46372e-109	0.535234	0.479	0.302	7.93643e-105	Glutamatergic 1	Cul4a
Lrp11	3.48377e-109	0.675439	0.351	0.204	7.98237e-105	Glutamatergic 1	Lrp11
Cdon	3.73512e-109	0.711179	0.327	0.186	8.55828e-105	Glutamatergic 1	Cdon
Clcn2	3.7409e-109	0.755607	0.275	0.145	8.57151e-105	Glutamatergic 1	Clcn2
BC005561	4.13274e-109	0.415219	0.634	0.431	9.46935e-105	Glutamatergic 1	BC005561
Angptl3	6.28195e-109	0.784224	0.291	0.159	1.43938e-104	Glutamatergic 1	Angptl3
Ccdc136	7.61268e-109	0.343794	0.4	0.234	1.74429e-104	Glutamatergic 1	Ccdc136
Kpna3	1.28213e-108	0.389729	0.608	0.405	2.93775e-104	Glutamatergic 1	Kpna3
Foxk1	1.39458e-108	0.553855	0.378	0.219	3.19539e-104	Glutamatergic 1	Foxk1
Pitpnm3	1.45252e-108	0.483957	0.415	0.249	3.32816e-104	Glutamatergic 1	Pitpnm3
Agrp	4.91031e-108	0.567797	0.433	0.269	1.1251e-103	Glutamatergic 1	Agrp
Vstm2a	5.15139e-108	0.518494	0.374	0.219	1.18034e-103	Glutamatergic 1	Vstm2a
Abca5	8.65366e-108	0.501738	0.456	0.283	1.98281e-103	Glutamatergic 1	Abca5
Ddb2	1.43423e-107	0.529647	0.477	0.304	3.28625e-103	Glutamatergic 1	Ddb2
Nhlrc2	2.52152e-107	0.472649	0.436	0.263	5.77756e-103	Glutamatergic 1	Nhlrc2
Zfp941	3.02557e-107	0.729119	0.301	0.166	6.93248e-103	Glutamatergic 1	Zfp941
Lnx1	3.8612e-107	0.497782	0.374	0.216	8.84718e-103	Glutamatergic 1	Lnx1
Lztr1	6.65915e-107	0.58063	0.399	0.239	1.52581e-102	Glutamatergic 1	Lztr1
Miga1	8.05293e-107	0.539085	0.449	0.28	1.84517e-102	Glutamatergic 1	Miga1
Acvr1b	1.15098e-106	0.763753	0.287	0.156	2.63724e-102	Glutamatergic 1	Acvr1b
Lix1	1.64976e-106	0.497923	0.288	0.153	3.7801e-102	Glutamatergic 1	Lix1
Herc4	2.00179e-106	0.357501	0.623	0.417	4.58669e-102	Glutamatergic 1	Herc4
Asap2	2.68626e-106	0.366576	0.56	0.357	6.15502e-102	Glutamatergic 1	Asap2
Ywhah	2.8153e-106	0.564462	0.367	0.212	6.4507e-102	Glutamatergic 1	Ywhah
Zkscan16	3.83616e-106	0.563793	0.401	0.243	8.7898e-102	Glutamatergic 1	Zkscan16
Car11	4.13308e-106	0.579804	0.412	0.251	9.47012e-102	Glutamatergic 1	Car11
Sdk2	4.48073e-106	0.409871	0.424	0.263	1.02667e-101	Glutamatergic 1	Sdk2
4933423P22Rik	6.26927e-106	0.627177	0.312	0.173	1.43648e-101	Glutamatergic 1	4933423P22Rik
Fam171a2	8.50689e-106	0.754959	0.288	0.157	1.94918e-101	Glutamatergic 1	Fam171a2
Mthfd1l	1.13648e-105	0.447287	0.43	0.26	2.60402e-101	Glutamatergic 1	Mthfd1l
Faim2	4.57854e-105	0.538548	0.423	0.258	1.04908e-100	Glutamatergic 1	Faim2
Ogfod1	4.89612e-105	0.591477	0.394	0.239	1.12185e-100	Glutamatergic 1	Ogfod1
Trak1	5.08909e-105	0.407376	0.52	0.334	1.16606e-100	Glutamatergic 1	Trak1
Rad23b	5.80621e-105	0.481465	0.505	0.326	1.33038e-100	Glutamatergic 1	Rad23b
Smarca1	8.07364e-105	0.605538	0.389	0.236	1.84991e-100	Glutamatergic 1	Smarca1
Arhgef7	1.00013e-104	0.445786	0.57	0.381	2.29159e-100	Glutamatergic 1	Arhgef7
Fam57b	1.16264e-104	0.756648	0.298	0.166	2.66396e-100	Glutamatergic 1	Fam57b
Tspan14	1.24777e-104	0.314087	0.326	0.173	2.85901e-100	Glutamatergic 1	Tspan14
Dhps	4.67012e-104	0.623599	0.331	0.188	1.07007e-99	Glutamatergic 1	Dhps
Snx10	5.49326e-104	0.479274	0.489	0.314	1.25867e-99	Glutamatergic 1	Snx10
Smim13	6.06719e-104	0.595831	0.376	0.224	1.39017e-99	Glutamatergic 1	Smim13
Pantr2	6.59535e-104	0.650075	0.281	0.151	1.51119e-99	Glutamatergic 1	Pantr2
Fam227a	8.76709e-104	0.724065	0.312	0.177	2.0088e-99	Glutamatergic 1	Fam227a
Exoc6	1.04977e-103	0.40623	0.507	0.323	2.40533e-99	Glutamatergic 1	Exoc6
Cul9	1.24348e-103	0.488683	0.499	0.323	2.84918e-99	Glutamatergic 1	Cul9
Mat2b	2.59863e-103	0.70275	0.268	0.142	5.95424e-99	Glutamatergic 1	Mat2b
Usp14	3.58608e-103	0.427582	0.544	0.355	8.21679e-99	Glutamatergic 1	Usp14
Map4k3	3.64818e-103	0.271291	0.735	0.504	8.35906e-99	Glutamatergic 1	Map4k3
Jph3	4.10519e-103	0.775068	0.288	0.159	9.40622e-99	Glutamatergic 1	Jph3
Tecpr1	4.97162e-103	0.586299	0.388	0.235	1.13915e-98	Glutamatergic 1	Tecpr1
Angpt2	5.17147e-103	0.54725	0.409	0.252	1.18494e-98	Glutamatergic 1	Angpt2
Gsg1l	7.34142e-103	0.744154	0.351	0.212	1.68214e-98	Glutamatergic 1	Gsg1l
Ggt7	1.05679e-102	0.485542	0.49	0.315	2.42142e-98	Glutamatergic 1	Ggt7
Dop1b	2.10619e-102	0.372514	0.615	0.411	4.8259e-98	Glutamatergic 1	Dop1b
Fam124a	3.31138e-102	0.71222	0.251	0.131	7.58736e-98	Glutamatergic 1	Fam124a
Ice1	3.38515e-102	0.403634	0.618	0.42	7.7564e-98	Glutamatergic 1	Ice1
L1cam	3.81926e-102	0.674916	0.319	0.182	8.75106e-98	Glutamatergic 1	L1cam
Wdr34	5.56634e-102	0.735471	0.29	0.16	1.27542e-97	Glutamatergic 1	Wdr34
Ptpn2	7.85838e-102	0.538567	0.395	0.238	1.80059e-97	Glutamatergic 1	Ptpn2
0610043K17Rik	1.07105e-101	0.540101	0.386	0.23	2.45409e-97	Glutamatergic 1	0610043K17Rik
Trim37	1.59003e-101	0.380396	0.633	0.434	3.64324e-97	Glutamatergic 1	Trim37
Yaf2	1.84617e-101	0.455051	0.481	0.305	4.23014e-97	Glutamatergic 1	Yaf2
Gm28379	2.42474e-101	0.410655	0.584	0.392	5.5558e-97	Glutamatergic 1	Gm28379
Vps9d1	3.92582e-101	0.517342	0.409	0.248	8.99523e-97	Glutamatergic 1	Vps9d1
Stx3	4.80471e-101	0.562019	0.406	0.249	1.1009e-96	Glutamatergic 1	Stx3
Stau2	5.58372e-101	0.295521	0.828	0.626	1.2794e-96	Glutamatergic 1	Stau2
Galnt11	7.01622e-101	0.436225	0.553	0.367	1.60763e-96	Glutamatergic 1	Galnt11
Cmtm4	7.83569e-101	0.630119	0.327	0.188	1.79539e-96	Glutamatergic 1	Cmtm4
Kif17	8.01308e-101	0.722639	0.296	0.166	1.83604e-96	Glutamatergic 1	Kif17
Lrrcc1	9.61551e-101	0.576296	0.373	0.223	2.2032e-96	Glutamatergic 1	Lrrcc1
Kif21b	9.87203e-101	0.414239	0.367	0.21	2.26198e-96	Glutamatergic 1	Kif21b
Arhgef17	1.10222e-100	0.694527	0.326	0.19	2.52552e-96	Glutamatergic 1	Arhgef17
Cdc27	2.28871e-100	0.474693	0.494	0.321	5.24412e-96	Glutamatergic 1	Cdc27
Tmem132a	2.37149e-100	0.749251	0.267	0.144	5.4338e-96	Glutamatergic 1	Tmem132a
Gm49961	2.38691e-100	0.523349	0.455	0.292	5.46913e-96	Glutamatergic 1	Gm49961
Clvs2	2.71264e-100	0.396505	0.509	0.328	6.21548e-96	Glutamatergic 1	Clvs2
E330009J07Rik	2.89713e-100	0.532597	0.355	0.205	6.6382e-96	Glutamatergic 1	E330009J07Rik
2610316D01Rik	3.01289e-100	0.4877	0.36	0.21	6.90344e-96	Glutamatergic 1	2610316D01Rik
Myo9a	3.05692e-100	0.264601	0.929	0.822	7.00431e-96	Glutamatergic 1	Myo9a
Erlin1	3.33215e-100	0.72816	0.278	0.152	7.63496e-96	Glutamatergic 1	Erlin1
Eef1a2	5.52536e-100	0.730637	0.297	0.167	1.26603e-95	Glutamatergic 1	Eef1a2
Rab6b	6.23734e-100	0.397635	0.615	0.421	1.42916e-95	Glutamatergic 1	Rab6b
Srebf2	7.90951e-100	0.411465	0.543	0.356	1.81231e-95	Glutamatergic 1	Srebf2
Rcan1	1.22066e-99	0.677571	0.279	0.152	2.7969e-95	Glutamatergic 1	Rcan1
Rundc3a	1.77516e-99	0.593939	0.365	0.217	4.06744e-95	Glutamatergic 1	Rundc3a
Fubp3	2.28923e-99	0.576706	0.403	0.249	5.24531e-95	Glutamatergic 1	Fubp3
Zc3h8	2.53076e-99	0.754647	0.251	0.132	5.79873e-95	Glutamatergic 1	Zc3h8
Ppfibp1	2.59451e-99	0.321154	0.318	0.178	5.9448e-95	Glutamatergic 1	Ppfibp1
Galnt1	2.99924e-99	0.325199	0.717	0.51	6.87217e-95	Glutamatergic 1	Galnt1
Cep126	4.94838e-99	0.522979	0.443	0.281	1.13382e-94	Glutamatergic 1	Cep126
C2cd2	5.79026e-99	0.556484	0.447	0.289	1.32672e-94	Glutamatergic 1	C2cd2
Rab3gap2	6.1797e-99	0.441801	0.528	0.346	1.41595e-94	Glutamatergic 1	Rab3gap2
Lamc1	9.49897e-99	0.466772	0.387	0.232	2.1765e-94	Glutamatergic 1	Lamc1
Mir124-2hg	1.1147e-98	0.322658	0.554	0.357	2.5541e-94	Glutamatergic 1	Mir124-2hg
Dennd5b	1.32781e-98	0.3164	0.815	0.631	3.04242e-94	Glutamatergic 1	Dennd5b
Hdhd5	1.55607e-98	0.665744	0.321	0.186	3.56543e-94	Glutamatergic 1	Hdhd5
Tango2	2.20898e-98	0.353834	0.614	0.409	5.06145e-94	Glutamatergic 1	Tango2
Snx7	2.61787e-98	0.542371	0.298	0.165	5.99832e-94	Glutamatergic 1	Snx7
Rhof	3.21191e-98	0.720572	0.286	0.16	7.35945e-94	Glutamatergic 1	Rhof
Ntrk3	3.76943e-98	0.405961	0.834	0.745	8.6369e-94	Glutamatergic 1	Ntrk3
Arid5b	4.22604e-98	0.253217	0.7	0.484	9.68314e-94	Glutamatergic 1	Arid5b
Tpm3	6.99153e-98	0.372256	0.512	0.329	1.60197e-93	Glutamatergic 1	Tpm3
Ero1lb	8.77492e-98	0.5571	0.337	0.195	2.0106e-93	Glutamatergic 1	Ero1lb
Mirg	1.03353e-97	0.304233	0.57	0.366	2.36812e-93	Glutamatergic 1	Mirg
Agfg2	1.03433e-97	0.55451	0.369	0.221	2.36997e-93	Glutamatergic 1	Agfg2
Smyd3	1.20185e-97	0.35949	0.899	0.818	2.7538e-93	Glutamatergic 1	Smyd3
Emb	1.36345e-97	0.738529	0.27	0.148	3.12408e-93	Glutamatergic 1	Emb
Mok	2.02195e-97	0.682732	0.318	0.184	4.63289e-93	Glutamatergic 1	Mok
Atf6	3.4427e-97	0.392481	0.623	0.431	7.88825e-93	Glutamatergic 1	Atf6
Gm5441	4.41542e-97	0.299381	0.588	0.392	1.01171e-92	Glutamatergic 1	Gm5441
Pcgf5	4.73227e-97	0.460304	0.52	0.346	1.08431e-92	Glutamatergic 1	Pcgf5
Ints7	7.53152e-97	0.564337	0.305	0.17	1.7257e-92	Glutamatergic 1	Ints7
Mapk14	8.63391e-97	0.336691	0.606	0.41	1.97829e-92	Glutamatergic 1	Mapk14
Kdsr	1.10068e-96	0.677181	0.293	0.165	2.522e-92	Glutamatergic 1	Kdsr
Ikzf4	1.32478e-96	0.689398	0.285	0.159	3.03548e-92	Glutamatergic 1	Ikzf4
Bmerb1	1.35232e-96	0.36616	0.643	0.445	3.09858e-92	Glutamatergic 1	Bmerb1
Cdk10	1.39931e-96	0.680335	0.295	0.166	3.20624e-92	Glutamatergic 1	Cdk10
Mapk8	1.53295e-96	0.398936	0.61	0.42	3.51246e-92	Glutamatergic 1	Mapk8
D830024N08Rik	2.45354e-96	0.330762	0.728	0.523	5.6218e-92	Glutamatergic 1	D830024N08Rik
Far1os	4.11666e-96	0.340509	0.752	0.566	9.4325e-92	Glutamatergic 1	Far1os
Adar	4.73823e-96	0.405042	0.577	0.39	1.08567e-91	Glutamatergic 1	Adar
Vps50	5.62233e-96	0.423877	0.536	0.357	1.28824e-91	Glutamatergic 1	Vps50
Bscl2	6.4627e-96	0.612482	0.35	0.209	1.4808e-91	Glutamatergic 1	Bscl2
Bdh1	7.55564e-96	0.615096	0.343	0.204	1.73122e-91	Glutamatergic 1	Bdh1
Acsl4	1.06682e-95	0.528789	0.356	0.211	2.4444e-91	Glutamatergic 1	Acsl4
Ap3b2	1.3155e-95	0.522715	0.431	0.273	3.0142e-91	Glutamatergic 1	Ap3b2
Alg13	1.62918e-95	0.689907	0.281	0.157	3.73294e-91	Glutamatergic 1	Alg13
Ccdc191	1.99818e-95	0.535198	0.366	0.219	4.57842e-91	Glutamatergic 1	Ccdc191
Ccdc149	2.07329e-95	0.642323	0.347	0.209	4.75053e-91	Glutamatergic 1	Ccdc149
Asb13	2.15211e-95	0.689287	0.292	0.165	4.93112e-91	Glutamatergic 1	Asb13
Fam169a	3.02617e-95	0.586369	0.38	0.235	6.93386e-91	Glutamatergic 1	Fam169a
Cbx6	3.19622e-95	0.592145	0.362	0.218	7.32349e-91	Glutamatergic 1	Cbx6
Nae1	4.80865e-95	0.473194	0.465	0.299	1.10181e-90	Glutamatergic 1	Nae1
Clasp1	5.73759e-95	0.320124	0.758	0.558	1.31465e-90	Glutamatergic 1	Clasp1
Eef1akmt1	6.6636e-95	0.686949	0.274	0.151	1.52683e-90	Glutamatergic 1	Eef1akmt1
Gabrd	7.3281e-95	0.63439	0.257	0.137	1.67909e-90	Glutamatergic 1	Gabrd
Trpc1	8.61935e-95	0.402378	0.54	0.357	1.97495e-90	Glutamatergic 1	Trpc1
Gba2	8.80174e-95	0.722493	0.282	0.159	2.01674e-90	Glutamatergic 1	Gba2
Osbpl2	9.46296e-95	0.606216	0.379	0.234	2.16825e-90	Glutamatergic 1	Osbpl2
Wipf2	1.39134e-94	0.46058	0.472	0.306	3.18798e-90	Glutamatergic 1	Wipf2
Prepl	1.48969e-94	0.479443	0.477	0.31	3.41332e-90	Glutamatergic 1	Prepl
Afdn	2.08249e-94	0.286308	0.807	0.607	4.7716e-90	Glutamatergic 1	Afdn
Olfr239	2.55795e-94	0.815592	0.265	0.148	5.86104e-90	Glutamatergic 1	Olfr239
Iars2	2.64367e-94	0.507113	0.388	0.237	6.05745e-90	Glutamatergic 1	Iars2
Plekho1	2.87064e-94	0.376898	0.278	0.15	6.57751e-90	Glutamatergic 1	Plekho1
Gpr162	2.91627e-94	0.711665	0.292	0.166	6.68206e-90	Glutamatergic 1	Gpr162
Arhgap44	2.96836e-94	0.277728	0.628	0.414	6.80139e-90	Glutamatergic 1	Arhgap44
Ddx55	3.17506e-94	0.456337	0.499	0.328	7.27501e-90	Glutamatergic 1	Ddx55
Plpp5	3.97491e-94	0.80214	0.252	0.137	9.10772e-90	Glutamatergic 1	Plpp5
Brsk2	4.01434e-94	0.581049	0.365	0.222	9.19807e-90	Glutamatergic 1	Brsk2
Smad2	4.71086e-94	0.474512	0.376	0.226	1.0794e-89	Glutamatergic 1	Smad2
Atp2b3	5.06989e-94	0.436963	0.465	0.3	1.16166e-89	Glutamatergic 1	Atp2b3
Eepd1	5.15895e-94	0.590962	0.271	0.148	1.18207e-89	Glutamatergic 1	Eepd1
Dlg4	5.39608e-94	0.443852	0.512	0.339	1.2364e-89	Glutamatergic 1	Dlg4
Mmp24	5.74756e-94	0.596399	0.357	0.216	1.31694e-89	Glutamatergic 1	Mmp24
Cyp7b1	7.28943e-94	0.33361	0.348	0.205	1.67023e-89	Glutamatergic 1	Cyp7b1
Bbof1	1.62923e-93	0.438589	0.502	0.33	3.73307e-89	Glutamatergic 1	Bbof1
Dpm2	1.69019e-93	0.629856	0.327	0.192	3.87273e-89	Glutamatergic 1	Dpm2
Atp6v1g2	1.77457e-93	0.665416	0.286	0.161	4.06606e-89	Glutamatergic 1	Atp6v1g2
Trmt1	1.97312e-93	0.425144	0.512	0.337	4.521e-89	Glutamatergic 1	Trmt1
4933411O13Rik	2.1525e-93	0.536652	0.346	0.206	4.93202e-89	Glutamatergic 1	4933411O13Rik
Slf1	2.62472e-93	0.375277	0.585	0.397	6.01402e-89	Glutamatergic 1	Slf1
Tmem116	3.75729e-93	0.699738	0.267	0.147	8.60908e-89	Glutamatergic 1	Tmem116
Atp6v1b2	3.9841e-93	0.396138	0.57	0.386	9.12877e-89	Glutamatergic 1	Atp6v1b2
Azin2	7.88662e-93	0.710268	0.298	0.173	1.80706e-88	Glutamatergic 1	Azin2
Shfl	1.73427e-92	0.503948	0.43	0.274	3.97374e-88	Glutamatergic 1	Shfl
Ppargc1b	2.89069e-92	0.463428	0.453	0.292	6.62345e-88	Glutamatergic 1	Ppargc1b
Sertad2	4.22514e-92	0.349353	0.508	0.328	9.68107e-88	Glutamatergic 1	Sertad2
Armcx5	1.02592e-91	0.707065	0.272	0.152	2.35069e-87	Glutamatergic 1	Armcx5
Odf2l	1.15979e-91	0.64377	0.282	0.159	2.65743e-87	Glutamatergic 1	Odf2l
Smap1	1.17114e-91	0.37326	0.574	0.391	2.68344e-87	Glutamatergic 1	Smap1
Mark2	1.30012e-91	0.287433	0.765	0.56	2.97897e-87	Glutamatergic 1	Mark2
Gm31763	1.60471e-91	0.429596	0.404	0.25	3.67688e-87	Glutamatergic 1	Gm31763
Vps33a	2.00674e-91	0.536655	0.355	0.213	4.59804e-87	Glutamatergic 1	Vps33a
Galnt14	2.13306e-91	1.07717	0.325	0.205	4.88748e-87	Glutamatergic 1	Galnt14
A330023F24Rik	2.15269e-91	0.268756	0.905	0.767	4.93247e-87	Glutamatergic 1	A330023F24Rik
Cdh6	2.17514e-91	0.539519	0.328	0.195	4.9839e-87	Glutamatergic 1	Cdh6
Cntnap5a	4.05821e-91	0.398606	0.601	0.458	9.29858e-87	Glutamatergic 1	Cntnap5a
Hmgcll1	5.65546e-91	0.305459	0.641	0.44	1.29583e-86	Glutamatergic 1	Hmgcll1
Pitpna	1.27452e-90	0.303081	0.733	0.528	2.9203e-86	Glutamatergic 1	Pitpna
Arf3	1.28594e-90	0.449767	0.478	0.313	2.94648e-86	Glutamatergic 1	Arf3
Rtl1	1.31191e-90	0.467874	0.418	0.263	3.00598e-86	Glutamatergic 1	Rtl1
Gm16835	1.41147e-90	0.752191	0.27	0.153	3.23409e-86	Glutamatergic 1	Gm16835
Wwc1	1.68967e-90	0.450021	0.43	0.275	3.87154e-86	Glutamatergic 1	Wwc1
Jph4	1.80058e-90	0.498489	0.423	0.269	4.12566e-86	Glutamatergic 1	Jph4
Socs7	1.90062e-90	0.517311	0.397	0.248	4.35488e-86	Glutamatergic 1	Socs7
Fam135a	1.92102e-90	0.386295	0.597	0.414	4.40164e-86	Glutamatergic 1	Fam135a
Diras2	2.53271e-90	0.642864	0.301	0.174	5.80321e-86	Glutamatergic 1	Diras2
Rab36	2.80298e-90	0.791981	0.253	0.14	6.42247e-86	Glutamatergic 1	Rab36
Hdac4	3.0587e-90	0.30122	0.579	0.385	7.0084e-86	Glutamatergic 1	Hdac4
Anapc5	3.29026e-90	0.369814	0.572	0.386	7.53897e-86	Glutamatergic 1	Anapc5
Rpgrip1l	6.27581e-90	0.585891	0.352	0.215	1.43798e-85	Glutamatergic 1	Rpgrip1l
Abhd6	7.7292e-90	0.492177	0.417	0.264	1.77099e-85	Glutamatergic 1	Abhd6
Tmed9	9.00909e-90	0.450508	0.439	0.279	2.06425e-85	Glutamatergic 1	Tmed9
Tmem59l	9.19658e-90	0.699112	0.261	0.144	2.10721e-85	Glutamatergic 1	Tmem59l
Eml4	1.14653e-89	0.257114	0.658	0.457	2.62704e-85	Glutamatergic 1	Eml4
Pea15a	1.54095e-89	0.615864	0.289	0.164	3.53078e-85	Glutamatergic 1	Pea15a
Gm4924	1.63396e-89	0.578564	0.345	0.208	3.7439e-85	Glutamatergic 1	Gm4924
Zfp955b	1.75667e-89	0.710431	0.263	0.146	4.02507e-85	Glutamatergic 1	Zfp955b
Slc25a14	5.2286e-89	0.703133	0.269	0.151	1.19803e-84	Glutamatergic 1	Slc25a14
N4bp2l1	5.68842e-89	0.447056	0.444	0.286	1.30339e-84	Glutamatergic 1	N4bp2l1
Lonrf1	1.49841e-88	0.643915	0.288	0.165	3.43332e-84	Glutamatergic 1	Lonrf1
Kpna1	1.87781e-88	0.457304	0.469	0.308	4.30263e-84	Glutamatergic 1	Kpna1
Rab11fip3	3.13985e-88	0.317321	0.738	0.546	7.19434e-84	Glutamatergic 1	Rab11fip3
Apbb1	3.18395e-88	0.595706	0.293	0.168	7.29539e-84	Glutamatergic 1	Apbb1
Rab4a	4.20398e-88	0.703788	0.277	0.158	9.63257e-84	Glutamatergic 1	Rab4a
Casc4	4.76609e-88	0.317567	0.768	0.574	1.09205e-83	Glutamatergic 1	Casc4
Efr3b	6.54116e-88	0.263174	0.581	0.381	1.49878e-83	Glutamatergic 1	Efr3b
Reep1	7.27435e-88	0.260463	0.729	0.516	1.66677e-83	Glutamatergic 1	Reep1
Akap8l	1.11186e-87	0.267488	0.91	0.797	2.54761e-83	Glutamatergic 1	Akap8l
D1Ertd622e	1.14111e-87	0.289767	0.33	0.187	2.61463e-83	Glutamatergic 1	D1Ertd622e
Srrm4os	7.59198e-87	0.554263	0.311	0.183	1.73955e-82	Glutamatergic 1	Srrm4os
A330008L17Rik	1.21823e-86	0.342372	0.368	0.226	2.79132e-82	Glutamatergic 1	A330008L17Rik
Cpped1	2.87552e-86	0.470366	0.344	0.206	6.58868e-82	Glutamatergic 1	Cpped1
Pde7a	4.30813e-86	0.339276	0.55	0.37	9.87121e-82	Glutamatergic 1	Pde7a
AC149090.1	4.33282e-86	0.444051	0.615	0.463	9.92778e-82	Glutamatergic 1	AC149090.1
Stmn1	7.5471e-86	0.278532	0.49	0.311	1.72927e-81	Glutamatergic 1	Stmn1
Eif4e	4.03419e-85	0.461315	0.418	0.267	9.24354e-81	Glutamatergic 1	Eif4e
Borcs5	4.46621e-85	0.606539	0.294	0.171	1.02334e-80	Glutamatergic 1	Borcs5
Usp53	4.73393e-85	0.481405	0.358	0.22	1.08468e-80	Glutamatergic 1	Usp53
Brpf3	5.02197e-85	0.689329	0.25	0.139	1.15068e-80	Glutamatergic 1	Brpf3
Jade3	7.91625e-85	0.718387	0.253	0.141	1.81385e-80	Glutamatergic 1	Jade3
Gys1	1.25866e-84	0.579695	0.323	0.194	2.88397e-80	Glutamatergic 1	Gys1
Hmgb1	3.62413e-84	0.371226	0.515	0.343	8.30397e-80	Glutamatergic 1	Hmgb1
Slc6a15	3.64694e-84	0.581173	0.331	0.202	8.35624e-80	Glutamatergic 1	Slc6a15
Ankrd13b	4.95321e-84	0.614871	0.296	0.174	1.13493e-79	Glutamatergic 1	Ankrd13b
Wscd2	5.07306e-84	0.375929	0.414	0.259	1.16239e-79	Glutamatergic 1	Wscd2
Stxbp5	5.17395e-84	0.263789	0.721	0.515	1.18551e-79	Glutamatergic 1	Stxbp5
Zfr2	5.91363e-84	0.463606	0.447	0.293	1.35499e-79	Glutamatergic 1	Zfr2
Slc16a11	6.3981e-84	0.527652	0.357	0.222	1.466e-79	Glutamatergic 1	Slc16a11
Stx1b	7.38863e-84	0.601258	0.327	0.199	1.69296e-79	Glutamatergic 1	Stx1b
Ensa	7.41603e-84	0.438291	0.437	0.282	1.69923e-79	Glutamatergic 1	Ensa
Lrrc49	8.0026e-84	0.328098	0.593	0.403	1.83364e-79	Glutamatergic 1	Lrrc49
Ift20	8.03131e-84	0.499358	0.393	0.249	1.84021e-79	Glutamatergic 1	Ift20
Dgke	8.19859e-84	0.608481	0.315	0.19	1.87854e-79	Glutamatergic 1	Dgke
Mtmr7	8.93722e-84	0.444171	0.474	0.317	2.04779e-79	Glutamatergic 1	Mtmr7
Pianp	9.33639e-84	0.676361	0.287	0.168	2.13925e-79	Glutamatergic 1	Pianp
Snta1	2.37052e-83	0.550368	0.359	0.225	5.43157e-79	Glutamatergic 1	Snta1
Lsm7	2.62504e-83	0.493699	0.381	0.239	6.01475e-79	Glutamatergic 1	Lsm7
Fam189b	3.43552e-83	0.706618	0.275	0.16	7.8718e-79	Glutamatergic 1	Fam189b
Ints13	4.44405e-83	0.651907	0.279	0.161	1.01827e-78	Glutamatergic 1	Ints13
Lrrn3	9.14912e-83	0.483958	0.409	0.263	2.09634e-78	Glutamatergic 1	Lrrn3
Brdt	1.19786e-82	0.446277	0.399	0.253	2.74466e-78	Glutamatergic 1	Brdt
Ciz1	1.46286e-82	0.572994	0.302	0.179	3.35185e-78	Glutamatergic 1	Ciz1
Cyb5a	1.7819e-82	0.491425	0.34	0.206	4.08286e-78	Glutamatergic 1	Cyb5a
Serp2	1.93226e-82	0.563315	0.338	0.208	4.42738e-78	Glutamatergic 1	Serp2
Stk40	2.54359e-82	0.627522	0.283	0.165	5.82812e-78	Glutamatergic 1	Stk40
Arhgef3	2.95575e-82	0.435115	0.396	0.253	6.7725e-78	Glutamatergic 1	Arhgef3
Glcci1	3.02363e-82	0.311448	0.533	0.358	6.92805e-78	Glutamatergic 1	Glcci1
Klhl10	3.38047e-82	0.550108	0.352	0.219	7.74567e-78	Glutamatergic 1	Klhl10
Fbxo3	3.70148e-82	0.460179	0.407	0.259	8.4812e-78	Glutamatergic 1	Fbxo3
Trafd1	5.53901e-82	0.398221	0.44	0.285	1.26915e-77	Glutamatergic 1	Trafd1
Yeats2	5.92108e-82	0.365572	0.539	0.366	1.3567e-77	Glutamatergic 1	Yeats2
Gm47591	1.09029e-81	0.443137	0.401	0.255	2.49818e-77	Glutamatergic 1	Gm47591
Mast1	1.11611e-81	0.542427	0.334	0.204	2.55734e-77	Glutamatergic 1	Mast1
Gm16093	1.35934e-81	0.460096	0.388	0.245	3.11466e-77	Glutamatergic 1	Gm16093
Dync1i2	1.40735e-81	0.266024	0.885	0.751	3.22466e-77	Glutamatergic 1	Dync1i2
Mblac2	1.42592e-81	0.453741	0.439	0.289	3.26721e-77	Glutamatergic 1	Mblac2
Kctd17	1.62472e-81	0.503453	0.336	0.204	3.72272e-77	Glutamatergic 1	Kctd17
Gm15965	1.87001e-81	0.617734	0.295	0.175	4.28475e-77	Glutamatergic 1	Gm15965
Zdhhc24	3.14052e-81	0.636621	0.27	0.155	7.19587e-77	Glutamatergic 1	Zdhhc24
Dnajb4	3.81581e-81	0.49749	0.365	0.228	8.74316e-77	Glutamatergic 1	Dnajb4
Tpm1	4.29725e-81	0.386415	0.432	0.28	9.84629e-77	Glutamatergic 1	Tpm1
Atpif1	1.0609e-80	0.358436	0.491	0.325	2.43083e-76	Glutamatergic 1	Atpif1
Ergic1	1.09725e-80	0.457321	0.449	0.299	2.51414e-76	Glutamatergic 1	Ergic1
Glmn	1.20528e-80	0.368345	0.519	0.352	2.76167e-76	Glutamatergic 1	Glmn
Tmem67	1.25302e-80	0.663181	0.268	0.155	2.87105e-76	Glutamatergic 1	Tmem67
Prkci	1.2562e-80	0.609336	0.286	0.167	2.87833e-76	Glutamatergic 1	Prkci
Dnmbp	1.59207e-80	0.576671	0.305	0.183	3.64791e-76	Glutamatergic 1	Dnmbp
Agap2	1.76304e-80	0.558188	0.328	0.201	4.03965e-76	Glutamatergic 1	Agap2
Sub1	1.8455e-80	0.488979	0.319	0.191	4.22859e-76	Glutamatergic 1	Sub1
Sbds	1.94187e-80	0.535382	0.321	0.194	4.4494e-76	Glutamatergic 1	Sbds
Entr1	2.14178e-80	0.461371	0.436	0.287	4.90746e-76	Glutamatergic 1	Entr1
Btbd8	4.89741e-80	0.370713	0.443	0.287	1.12214e-75	Glutamatergic 1	Btbd8
Eif2d	5.92258e-80	0.571995	0.328	0.202	1.35704e-75	Glutamatergic 1	Eif2d
2025-09-03	6.87975e-80	0.472559	0.389	0.249	1.57636e-75	Glutamatergic 1	2025-09-03
Fbh1	7.58183e-80	0.611815	0.277	0.161	1.73723e-75	Glutamatergic 1	Fbh1
Nck2	8.48203e-80	0.444685	0.377	0.237	1.94349e-75	Glutamatergic 1	Nck2
Map7d2	1.18582e-79	0.274783	0.651	0.456	2.71707e-75	Glutamatergic 1	Map7d2
Ppip5k2	1.38411e-79	0.354481	0.464	0.303	3.17142e-75	Glutamatergic 1	Ppip5k2
Cebpz	2.07755e-79	0.394398	0.402	0.255	4.76029e-75	Glutamatergic 1	Cebpz
Pus10	2.50966e-79	0.430922	0.425	0.277	5.75039e-75	Glutamatergic 1	Pus10
Dusp22	2.53558e-79	0.650108	0.259	0.149	5.80977e-75	Glutamatergic 1	Dusp22
Ube2ql1	2.78558e-79	0.660304	0.25	0.141	6.38261e-75	Glutamatergic 1	Ube2ql1
Gga2	2.83773e-79	0.594866	0.325	0.201	6.5021e-75	Glutamatergic 1	Gga2
Rnf217	2.99132e-79	0.490603	0.4	0.261	6.854e-75	Glutamatergic 1	Rnf217
Cfap74	3.05159e-79	0.531318	0.261	0.148	6.9921e-75	Glutamatergic 1	Cfap74
Ythdc2	3.66747e-79	0.423421	0.45	0.297	8.40327e-75	Glutamatergic 1	Ythdc2
Mrpl48	5.19208e-79	0.522008	0.342	0.212	1.18966e-74	Glutamatergic 1	Mrpl48
Akap7	7.69731e-79	0.390296	0.459	0.303	1.76368e-74	Glutamatergic 1	Akap7
Ptpn1	1.43562e-78	0.320576	0.513	0.348	3.28944e-74	Glutamatergic 1	Ptpn1
Mib1	1.81198e-78	0.338785	0.576	0.403	4.15178e-74	Glutamatergic 1	Mib1
Cyth3	1.90939e-78	0.506038	0.364	0.231	4.375e-74	Glutamatergic 1	Cyth3
Cspp1	2.00384e-78	0.282241	0.811	0.632	4.59141e-74	Glutamatergic 1	Cspp1
Atp9a	3.15746e-78	0.274676	0.693	0.5	7.23469e-74	Glutamatergic 1	Atp9a
Dclre1c	6.18067e-78	0.491371	0.293	0.173	1.41618e-73	Glutamatergic 1	Dclre1c
Ift57	7.06029e-78	0.515153	0.341	0.213	1.61772e-73	Glutamatergic 1	Ift57
Nipsnap1	8.76159e-78	0.451635	0.42	0.276	2.00754e-73	Glutamatergic 1	Nipsnap1
Ccdc39	1.02907e-77	0.538656	0.352	0.223	2.35791e-73	Glutamatergic 1	Ccdc39
Psd	2.15712e-77	0.580708	0.335	0.21	4.94262e-73	Glutamatergic 1	Psd
Acbd6	2.16292e-77	0.301688	0.641	0.455	4.95589e-73	Glutamatergic 1	Acbd6
Lrrc40	2.22884e-77	0.434131	0.419	0.276	5.10694e-73	Glutamatergic 1	Lrrc40
Grk3	3.29405e-77	0.284669	0.461	0.303	7.54766e-73	Glutamatergic 1	Grk3
Zmat4	4.72856e-77	0.583378	0.601	0.521	1.08345e-72	Glutamatergic 1	Zmat4
C1qtnf4	1.14619e-76	0.378573	0.472	0.316	2.62627e-72	Glutamatergic 1	C1qtnf4
Dnajc10	1.14968e-76	0.438715	0.421	0.277	2.63427e-72	Glutamatergic 1	Dnajc10
Golga4	1.24204e-76	0.333041	0.547	0.375	2.84589e-72	Glutamatergic 1	Golga4
Csnk2a2	2.04227e-76	0.334611	0.445	0.291	4.67946e-72	Glutamatergic 1	Csnk2a2
Zc3h7a	2.26937e-76	0.282159	0.608	0.423	5.19982e-72	Glutamatergic 1	Zc3h7a
Smarcc1	3.67097e-76	0.325964	0.554	0.382	8.41128e-72	Glutamatergic 1	Smarcc1
Minpp1	5.39819e-76	0.570281	0.304	0.185	1.23689e-71	Glutamatergic 1	Minpp1
Aagab	5.74447e-76	0.456295	0.374	0.239	1.31623e-71	Glutamatergic 1	Aagab
Ptms	9.68935e-76	0.42156	0.404	0.262	2.22012e-71	Glutamatergic 1	Ptms
Mycbp	1.04807e-75	0.372214	0.501	0.342	2.40145e-71	Glutamatergic 1	Mycbp
Clstn3	1.38492e-75	0.411054	0.452	0.301	3.17326e-71	Glutamatergic 1	Clstn3
Lynx1	1.73588e-75	0.715473	0.275	0.166	3.97741e-71	Glutamatergic 1	Lynx1
Tafa2	1.92201e-75	0.421967	0.542	0.401	4.40391e-71	Glutamatergic 1	Tafa2
Ackr4	2.27468e-75	0.681237	0.256	0.149	5.21197e-71	Glutamatergic 1	Ackr4
Fem1b	2.6014e-75	0.593388	0.276	0.164	5.96059e-71	Glutamatergic 1	Fem1b
Stk25	3.72719e-75	0.514646	0.338	0.211	8.54012e-71	Glutamatergic 1	Stk25
Mecr	5.85982e-75	0.365805	0.504	0.344	1.34266e-70	Glutamatergic 1	Mecr
Dynlt1a	6.47962e-75	0.637536	0.25	0.144	1.48468e-70	Glutamatergic 1	Dynlt1a
Ipo11	6.74893e-75	0.378278	0.501	0.344	1.54638e-70	Glutamatergic 1	Ipo11
Zfp318	1.20283e-74	0.473022	0.378	0.244	2.75604e-70	Glutamatergic 1	Zfp318
Odf2	5.48655e-74	0.287399	0.691	0.506	1.25713e-69	Glutamatergic 1	Odf2
Syngr1	5.73848e-74	0.342874	0.374	0.237	1.31486e-69	Glutamatergic 1	Syngr1
Map3k10	5.93273e-74	0.554429	0.33	0.208	1.35937e-69	Glutamatergic 1	Map3k10
D930016D06Rik	6.20885e-74	0.610775	0.264	0.155	1.42263e-69	Glutamatergic 1	D930016D06Rik
Mir133a-1hg	9.96964e-74	0.502641	0.324	0.2	2.28434e-69	Glutamatergic 1	Mir133a-1hg
Pnkp	1.26409e-73	0.570035	0.312	0.193	2.89642e-69	Glutamatergic 1	Pnkp
Src	1.33503e-73	0.560291	0.304	0.187	3.05896e-69	Glutamatergic 1	Src
Atg7	2.42128e-73	0.31517	0.393	0.249	5.54787e-69	Glutamatergic 1	Atg7
Tbce	2.5097e-73	0.306795	0.594	0.416	5.75047e-69	Glutamatergic 1	Tbce
Pkia	2.77714e-73	0.270569	0.573	0.395	6.36325e-69	Glutamatergic 1	Pkia
Deaf1	2.81011e-73	0.527117	0.34	0.216	6.43882e-69	Glutamatergic 1	Deaf1
Vti1b	3.35348e-73	0.332075	0.5	0.338	7.68382e-69	Glutamatergic 1	Vti1b
Thy1	4.06989e-73	0.52789	0.322	0.2	9.32533e-69	Glutamatergic 1	Thy1
Dzank1	4.98029e-73	0.277134	0.548	0.372	1.14113e-68	Glutamatergic 1	Dzank1
Mllt11	5.72289e-73	0.458579	0.374	0.241	1.31128e-68	Glutamatergic 1	Mllt11
Zfp799	5.82499e-73	0.408929	0.468	0.321	1.33468e-68	Glutamatergic 1	Zfp799
Ywhaz	8.87605e-73	0.302506	0.624	0.444	2.03377e-68	Glutamatergic 1	Ywhaz
Nhsl2	1.10044e-72	0.286383	0.469	0.316	2.52143e-68	Glutamatergic 1	Nhsl2
Ralbp1	1.51094e-72	0.363785	0.426	0.28	3.46202e-68	Glutamatergic 1	Ralbp1
Nagk	1.61881e-72	0.42712	0.355	0.225	3.70917e-68	Glutamatergic 1	Nagk
Pdzd4	2.18302e-72	0.276939	0.62	0.438	5.00196e-68	Glutamatergic 1	Pdzd4
Pex7	2.58813e-72	0.464729	0.327	0.203	5.93018e-68	Glutamatergic 1	Pex7
Tbc1d9	2.86744e-72	0.291717	0.38	0.241	6.57017e-68	Glutamatergic 1	Tbc1d9
Cblb	4.7722e-72	0.276191	0.461	0.304	1.09345e-67	Glutamatergic 1	Cblb
Smg9	6.09278e-72	0.515995	0.292	0.176	1.39604e-67	Glutamatergic 1	Smg9
Usp30	9.43839e-72	0.491551	0.315	0.194	2.16262e-67	Glutamatergic 1	Usp30
Nlgn2	9.53623e-72	0.532266	0.313	0.195	2.18504e-67	Glutamatergic 1	Nlgn2
Ripk2	1.10495e-71	0.54333	0.276	0.165	2.53178e-67	Glutamatergic 1	Ripk2
Ssbp2	1.91908e-71	0.261622	0.876	0.744	4.3972e-67	Glutamatergic 1	Ssbp2
Habp4	2.19748e-71	0.558117	0.31	0.193	5.03508e-67	Glutamatergic 1	Habp4
Pop1	2.28484e-71	0.604484	0.269	0.161	5.23526e-67	Glutamatergic 1	Pop1
Gon4l	3.7407e-71	0.287144	0.605	0.428	8.57107e-67	Glutamatergic 1	Gon4l
Fancc	4.27303e-71	0.353606	0.408	0.265	9.7908e-67	Glutamatergic 1	Fancc
Hnrnpll	4.54157e-71	0.434253	0.44	0.299	1.04061e-66	Glutamatergic 1	Hnrnpll
Xpo5	4.66792e-71	0.546198	0.28	0.168	1.06956e-66	Glutamatergic 1	Xpo5
4933433G19Rik	4.76779e-71	0.523436	0.314	0.196	1.09244e-66	Glutamatergic 1	4933433G19Rik
Ei24	6.79545e-71	0.429669	0.41	0.273	1.55704e-66	Glutamatergic 1	Ei24
Tfrc	7.49707e-71	0.465115	0.337	0.214	1.7178e-66	Glutamatergic 1	Tfrc
Fbxw8	8.66412e-71	0.439071	0.356	0.227	1.98521e-66	Glutamatergic 1	Fbxw8
Snrpb	8.95043e-71	0.587587	0.258	0.152	2.05081e-66	Glutamatergic 1	Snrpb
Mib2	9.64806e-71	0.591677	0.26	0.153	2.21066e-66	Glutamatergic 1	Mib2
Rbpj	9.89427e-71	0.258984	0.39	0.25	2.26707e-66	Glutamatergic 1	Rbpj
Ywhag	1.25923e-70	0.31544	0.564	0.395	2.88527e-66	Glutamatergic 1	Ywhag
Gpatch1	1.88168e-70	0.459392	0.358	0.23	4.3115e-66	Glutamatergic 1	Gpatch1
Gng3	2.16605e-70	0.513883	0.311	0.193	4.96307e-66	Glutamatergic 1	Gng3
Armcx1	5.89707e-70	0.547	0.303	0.188	1.3512e-65	Glutamatergic 1	Armcx1
Esco1	6.7778e-70	0.301925	0.55	0.382	1.553e-65	Glutamatergic 1	Esco1
Elp1	8.06656e-70	0.478631	0.36	0.233	1.84829e-65	Glutamatergic 1	Elp1
Zfp451	8.29295e-70	0.349331	0.462	0.312	1.90016e-65	Glutamatergic 1	Zfp451
Gm13919	9.13326e-70	0.433576	0.288	0.172	2.0927e-65	Glutamatergic 1	Gm13919
Ypel1	1.09606e-69	0.512642	0.262	0.154	2.5114e-65	Glutamatergic 1	Ypel1
1700110K17Rik	1.10249e-69	0.61675	0.279	0.171	2.52614e-65	Glutamatergic 1	1700110K17Rik
Cenpv	1.33309e-69	0.339521	0.487	0.334	3.0545e-65	Glutamatergic 1	Cenpv
Rnf8	1.4495e-69	0.358916	0.457	0.307	3.32125e-65	Glutamatergic 1	Rnf8
Edrf1	2.76787e-69	0.499666	0.321	0.202	6.34201e-65	Glutamatergic 1	Edrf1
Napb	3.84062e-69	0.406279	0.399	0.263	8.80001e-65	Glutamatergic 1	Napb
Lrrc45	3.99786e-69	0.577391	0.274	0.166	9.16029e-65	Glutamatergic 1	Lrrc45
Hdgf	4.82002e-69	0.462007	0.358	0.232	1.10441e-64	Glutamatergic 1	Hdgf
Camta2	4.98693e-69	0.452337	0.328	0.206	1.14266e-64	Glutamatergic 1	Camta2
Mpc2	5.75989e-69	0.447501	0.371	0.242	1.31976e-64	Glutamatergic 1	Mpc2
Pip4k2b	6.00486e-69	0.528139	0.277	0.167	1.37589e-64	Glutamatergic 1	Pip4k2b
Creld1	7.23669e-69	0.551763	0.307	0.192	1.65814e-64	Glutamatergic 1	Creld1
Pomgnt1	1.05555e-68	0.554376	0.275	0.166	2.41858e-64	Glutamatergic 1	Pomgnt1
Iqgap1	1.11447e-68	0.358647	0.426	0.285	2.55358e-64	Glutamatergic 1	Iqgap1
Ube2w	1.21105e-68	0.287916	0.623	0.448	2.77489e-64	Glutamatergic 1	Ube2w
Prrc2b	1.24683e-68	0.286999	0.656	0.479	2.85687e-64	Glutamatergic 1	Prrc2b
D430042O09Rik	1.45664e-68	0.322725	0.521	0.361	3.33759e-64	Glutamatergic 1	D430042O09Rik
Trmt10b	1.8691e-68	0.575911	0.26	0.155	4.28268e-64	Glutamatergic 1	Trmt10b
Gm5577	3.03033e-68	0.492	0.332	0.212	6.94339e-64	Glutamatergic 1	Gm5577
Hira	5.70013e-68	0.297036	0.574	0.405	1.30607e-63	Glutamatergic 1	Hira
Hacd1	7.60434e-68	0.387577	0.395	0.26	1.74238e-63	Glutamatergic 1	Hacd1
Ube4bos1	7.97354e-68	0.401691	0.416	0.279	1.82698e-63	Glutamatergic 1	Ube4bos1
Zfp329	9.67894e-68	0.329338	0.513	0.355	2.21774e-63	Glutamatergic 1	Zfp329
Kras	1.1045e-67	0.412827	0.341	0.215	2.53075e-63	Glutamatergic 1	Kras
Crocc	1.14186e-67	0.561111	0.287	0.177	2.61635e-63	Glutamatergic 1	Crocc
Sms	1.23898e-67	0.390738	0.412	0.275	2.83887e-63	Glutamatergic 1	Sms
Tex50	3.38838e-67	0.591473	0.275	0.169	7.7638e-63	Glutamatergic 1	Tex50
Trmt61b	3.44086e-67	0.471457	0.304	0.19	7.88405e-63	Glutamatergic 1	Trmt61b
Cep83os	3.88434e-67	0.548465	0.275	0.167	8.90018e-63	Glutamatergic 1	Cep83os
Pcsk7	4.70175e-67	0.315161	0.528	0.369	1.07731e-62	Glutamatergic 1	Pcsk7
Commd10	5.11936e-67	0.321577	0.484	0.333	1.173e-62	Glutamatergic 1	Commd10
Adcyap1r1	1.01532e-66	0.489506	0.274	0.166	2.3264e-62	Glutamatergic 1	Adcyap1r1
Cep19	1.08306e-66	0.585567	0.265	0.161	2.4816e-62	Glutamatergic 1	Cep19
Polg	1.26028e-66	0.518993	0.284	0.174	2.88768e-62	Glutamatergic 1	Polg
Wdr7	1.60424e-66	0.269646	0.75	0.567	3.67579e-62	Glutamatergic 1	Wdr7
Trrap	1.61541e-66	0.360475	0.502	0.351	3.70139e-62	Glutamatergic 1	Trrap
Ttc8	3.22677e-66	0.279732	0.586	0.415	7.3935e-62	Glutamatergic 1	Ttc8
Dennd6b	3.24565e-66	0.475758	0.366	0.242	7.43676e-62	Glutamatergic 1	Dennd6b
Appl1	4.49422e-66	0.277535	0.616	0.441	1.02976e-61	Glutamatergic 1	Appl1
Arfgap1	5.17617e-66	0.427824	0.386	0.256	1.18601e-61	Glutamatergic 1	Arfgap1
Stard7	5.28045e-66	0.419112	0.368	0.241	1.20991e-61	Glutamatergic 1	Stard7
Nsun6	5.49114e-66	0.455727	0.334	0.213	1.25819e-61	Glutamatergic 1	Nsun6
Max	7.91562e-66	0.417794	0.339	0.216	1.81371e-61	Glutamatergic 1	Max
Fam210a	1.08885e-65	0.39245	0.308	0.191	2.49489e-61	Glutamatergic 1	Fam210a
Ddx10	1.16114e-65	0.361727	0.444	0.302	2.66052e-61	Glutamatergic 1	Ddx10
Lrrc19	1.65983e-65	0.3743	0.362	0.235	3.80317e-61	Glutamatergic 1	Lrrc19
Bcl7a	2.34987e-65	0.337309	0.347	0.22	5.38427e-61	Glutamatergic 1	Bcl7a
Rexo4	2.69399e-65	0.480279	0.314	0.199	6.17273e-61	Glutamatergic 1	Rexo4
Ccni	3.35345e-65	0.355272	0.388	0.255	7.68375e-61	Glutamatergic 1	Ccni
Trmt6	3.78961e-65	0.566242	0.262	0.159	8.68313e-61	Glutamatergic 1	Trmt6
Gpr45	4.15677e-65	0.369812	0.385	0.254	9.5244e-61	Glutamatergic 1	Gpr45
Me1	4.67829e-65	0.510248	0.268	0.162	1.07194e-60	Glutamatergic 1	Me1
Nr6a1os	8.86743e-65	0.314375	0.42	0.282	2.03179e-60	Glutamatergic 1	Nr6a1os
Scrn1	9.28806e-65	0.360685	0.423	0.286	2.12817e-60	Glutamatergic 1	Scrn1
Lmbrd2	1.01855e-64	0.431741	0.347	0.224	2.33381e-60	Glutamatergic 1	Lmbrd2
Ide	1.07912e-64	0.475031	0.315	0.2	2.47259e-60	Glutamatergic 1	Ide
Sugp2	1.40861e-64	0.395135	0.402	0.269	3.22755e-60	Glutamatergic 1	Sugp2
Orc2	1.79704e-64	0.338365	0.489	0.341	4.11756e-60	Glutamatergic 1	Orc2
Gtf2ird2	2.06871e-64	0.427224	0.302	0.189	4.74004e-60	Glutamatergic 1	Gtf2ird2
Synj1	2.57301e-64	0.26501	0.607	0.435	5.89553e-60	Glutamatergic 1	Synj1
Mgat3	2.59973e-64	0.46054	0.303	0.19	5.95677e-60	Glutamatergic 1	Mgat3
Mapk8ip2	2.84897e-64	0.628482	0.254	0.155	6.52783e-60	Glutamatergic 1	Mapk8ip2
Qtrt2	3.42177e-64	0.538346	0.256	0.154	7.8403e-60	Glutamatergic 1	Qtrt2
Elmo2	3.77362e-64	0.467573	0.29	0.179	8.64649e-60	Glutamatergic 1	Elmo2
Bmt2	4.18481e-64	0.282959	0.534	0.375	9.58866e-60	Glutamatergic 1	Bmt2
Tifa	8.84293e-64	0.358615	0.395	0.263	2.02618e-59	Glutamatergic 1	Tifa
Asah1	1.16431e-63	0.295251	0.442	0.297	2.66778e-59	Glutamatergic 1	Asah1
Suds3	1.23137e-63	0.385754	0.425	0.29	2.82144e-59	Glutamatergic 1	Suds3
Gm9801	1.26818e-63	0.306471	0.513	0.358	2.90577e-59	Glutamatergic 1	Gm9801
Samd8	1.54913e-63	0.403855	0.335	0.215	3.54953e-59	Glutamatergic 1	Samd8
Dhdds	1.69686e-63	0.296942	0.519	0.363	3.88801e-59	Glutamatergic 1	Dhdds
Tmed8	1.84055e-63	0.528249	0.272	0.167	4.21725e-59	Glutamatergic 1	Tmed8
Ap1ar	2.57933e-63	0.461532	0.319	0.204	5.91003e-59	Glutamatergic 1	Ap1ar
Tsnax	2.72751e-63	0.453719	0.399	0.27	6.24954e-59	Glutamatergic 1	Tsnax
Angel2	2.7791e-63	0.332643	0.467	0.322	6.36775e-59	Glutamatergic 1	Angel2
Ppp1r14c	3.36623e-63	0.326225	0.349	0.225	7.71305e-59	Glutamatergic 1	Ppp1r14c
Lifr	4.28478e-63	0.341987	0.289	0.176	9.81773e-59	Glutamatergic 1	Lifr
Ell2	6.83635e-63	0.342128	0.34	0.216	1.56641e-58	Glutamatergic 1	Ell2
Per1	6.88433e-63	0.432305	0.276	0.168	1.57741e-58	Glutamatergic 1	Per1
Mboat7	9.1277e-63	0.557952	0.257	0.157	2.09143e-58	Glutamatergic 1	Mboat7
Fam160a2	1.38271e-62	0.462965	0.319	0.204	3.16821e-58	Glutamatergic 1	Fam160a2
Trim3	1.51707e-62	0.320766	0.371	0.24	3.47605e-58	Glutamatergic 1	Trim3
Slc25a23	1.64391e-62	0.28238	0.588	0.423	3.76668e-58	Glutamatergic 1	Slc25a23
Ap1s1	1.71868e-62	0.513784	0.26	0.158	3.93802e-58	Glutamatergic 1	Ap1s1
Taf1b	1.76569e-62	0.322103	0.468	0.323	4.04573e-58	Glutamatergic 1	Taf1b
Miga2	2.13059e-62	0.378578	0.397	0.266	4.88182e-58	Glutamatergic 1	Miga2
Atp6v1h	3.25267e-62	0.263443	0.586	0.419	7.45283e-58	Glutamatergic 1	Atp6v1h
Stk19	3.3889e-62	0.447821	0.337	0.219	7.76499e-58	Glutamatergic 1	Stk19
Slc45a1	3.64528e-62	0.57145	0.275	0.172	8.35242e-58	Glutamatergic 1	Slc45a1
Far2	4.06639e-62	0.302206	0.464	0.319	9.31733e-58	Glutamatergic 1	Far2
Prdm15	5.01387e-62	0.567865	0.254	0.155	1.14883e-57	Glutamatergic 1	Prdm15
Nif3l1	5.47616e-62	0.470589	0.288	0.18	1.25475e-57	Glutamatergic 1	Nif3l1
Ercc6	5.75147e-62	0.418079	0.338	0.22	1.31783e-57	Glutamatergic 1	Ercc6
Ndfip1	5.94234e-62	0.293155	0.88	0.782	1.36157e-57	Glutamatergic 1	Ndfip1
Pms2	9.56685e-62	0.463706	0.316	0.203	2.19205e-57	Glutamatergic 1	Pms2
C630031E19Rik	1.00592e-61	0.48103	0.336	0.221	2.30485e-57	Glutamatergic 1	C630031E19Rik
Spaca6	1.40445e-61	0.340416	0.465	0.324	3.21802e-57	Glutamatergic 1	Spaca6
Dhx57	1.66807e-61	0.306501	0.503	0.353	3.82204e-57	Glutamatergic 1	Dhx57
Lonrf2	3.2522e-61	0.456537	0.353	0.235	7.45176e-57	Glutamatergic 1	Lonrf2
Fam229b	3.84227e-61	0.559464	0.257	0.157	8.8038e-57	Glutamatergic 1	Fam229b
Egln1	4.44055e-61	0.588868	0.268	0.167	1.01746e-56	Glutamatergic 1	Egln1
Tbc1d32	5.30876e-61	0.409971	0.379	0.255	1.2164e-56	Glutamatergic 1	Tbc1d32
Fsd1	5.86854e-61	0.602404	0.258	0.16	1.34466e-56	Glutamatergic 1	Fsd1
Sec63	7.53968e-61	0.282603	0.513	0.361	1.72757e-56	Glutamatergic 1	Sec63
Cep290	7.82893e-61	0.357056	0.394	0.266	1.79384e-56	Glutamatergic 1	Cep290
Pkd1	8.03832e-61	0.265136	0.649	0.479	1.84182e-56	Glutamatergic 1	Pkd1
Smurf1	8.88074e-61	0.335788	0.426	0.293	2.03484e-56	Glutamatergic 1	Smurf1
Dnaja2	9.82977e-61	0.276807	0.593	0.431	2.25229e-56	Glutamatergic 1	Dnaja2
Wdr78	1.06426e-60	0.556097	0.265	0.166	2.43854e-56	Glutamatergic 1	Wdr78
Alg6	1.18636e-60	0.523127	0.254	0.154	2.71831e-56	Glutamatergic 1	Alg6
Gdap1	1.18916e-60	0.430763	0.365	0.244	2.72472e-56	Glutamatergic 1	Gdap1
Pcgf6	1.80052e-60	0.507429	0.293	0.186	4.12554e-56	Glutamatergic 1	Pcgf6
Ift140	2.24301e-60	0.451869	0.286	0.179	5.13942e-56	Glutamatergic 1	Ift140
Zswim8	2.31343e-60	0.344428	0.433	0.297	5.30076e-56	Glutamatergic 1	Zswim8
Psmd14	3.90007e-60	0.268057	0.618	0.453	8.93624e-56	Glutamatergic 1	Psmd14
Inhba	4.90507e-60	0.375499	0.307	0.195	1.1239e-55	Glutamatergic 1	Inhba
Mettl17	5.7373e-60	0.467921	0.326	0.214	1.31459e-55	Glutamatergic 1	Mettl17
Sacs	8.14956e-60	0.451206	0.355	0.238	1.86731e-55	Glutamatergic 1	Sacs
Bbs7	9.31634e-60	0.472802	0.316	0.205	2.13465e-55	Glutamatergic 1	Bbs7
Dcun1d4	9.77521e-60	0.434205	0.354	0.236	2.23979e-55	Glutamatergic 1	Dcun1d4
Gnl3l	1.39094e-59	0.359701	0.422	0.29	3.18705e-55	Glutamatergic 1	Gnl3l
Mrpl21	1.63267e-59	0.47459	0.285	0.18	3.74094e-55	Glutamatergic 1	Mrpl21
Sirt7	1.70766e-59	0.342083	0.372	0.245	3.91275e-55	Glutamatergic 1	Sirt7
Ccnc	1.94344e-59	0.334219	0.457	0.318	4.453e-55	Glutamatergic 1	Ccnc
Parp6	2.29655e-59	0.358117	0.412	0.281	5.26209e-55	Glutamatergic 1	Parp6
Orc6	2.99155e-59	0.436174	0.323	0.21	6.85455e-55	Glutamatergic 1	Orc6
Zcwpw2	3.42245e-59	0.519369	0.269	0.168	7.84186e-55	Glutamatergic 1	Zcwpw2
Zdhhc2	3.46336e-59	0.512764	0.413	0.293	7.93561e-55	Glutamatergic 1	Zdhhc2
Scyl2	3.46935e-59	0.511218	0.266	0.165	7.94933e-55	Glutamatergic 1	Scyl2
Trak2	1.00893e-58	0.438624	0.33	0.216	2.31177e-54	Glutamatergic 1	Trak2
Entpd6	1.25828e-58	0.486124	0.305	0.197	2.8831e-54	Glutamatergic 1	Entpd6
Cc2d2a	1.32578e-58	0.257554	0.427	0.289	3.03776e-54	Glutamatergic 1	Cc2d2a
Med25	1.53253e-58	0.51742	0.262	0.163	3.51148e-54	Glutamatergic 1	Med25
Mgat4b	1.69543e-58	0.410704	0.323	0.21	3.88474e-54	Glutamatergic 1	Mgat4b
Fam13a	1.83365e-58	0.382214	0.343	0.226	4.20145e-54	Glutamatergic 1	Fam13a
Vps45	1.84231e-58	0.477378	0.296	0.19	4.22128e-54	Glutamatergic 1	Vps45
Togaram1	2.4603e-58	0.360345	0.386	0.261	5.63728e-54	Glutamatergic 1	Togaram1
Psmc1	2.96908e-58	0.336927	0.388	0.261	6.80305e-54	Glutamatergic 1	Psmc1
Sppl2a	2.98251e-58	0.309207	0.434	0.299	6.83383e-54	Glutamatergic 1	Sppl2a
Crim1	5.13435e-58	0.354018	0.395	0.27	1.17643e-53	Glutamatergic 1	Crim1
Zc3h15	5.43975e-58	0.286385	0.515	0.367	1.24641e-53	Glutamatergic 1	Zc3h15
Txnl1	6.21054e-58	0.417961	0.338	0.223	1.42302e-53	Glutamatergic 1	Txnl1
Tubgcp2	2.50023e-57	0.463785	0.283	0.18	5.72878e-53	Glutamatergic 1	Tubgcp2
Ttc21b	2.86673e-57	0.40611	0.336	0.222	6.56853e-53	Glutamatergic 1	Ttc21b
Ptger4	2.9032e-57	0.42079	0.298	0.191	6.6521e-53	Glutamatergic 1	Ptger4
Arl6ip5	3.19277e-57	0.405716	0.315	0.204	7.3156e-53	Glutamatergic 1	Arl6ip5
Tmem214	4.95025e-57	0.500422	0.276	0.175	1.13425e-52	Glutamatergic 1	Tmem214
Zfp664	6.58917e-57	0.409685	0.338	0.224	1.50978e-52	Glutamatergic 1	Zfp664
Snapc1	1.02052e-56	0.45034	0.289	0.185	2.33831e-52	Glutamatergic 1	Snapc1
Acsl6	1.0482e-56	0.382478	0.349	0.234	2.40173e-52	Glutamatergic 1	Acsl6
Zfp738	1.67095e-56	0.434958	0.306	0.198	3.82865e-52	Glutamatergic 1	Zfp738
Snx14	1.93505e-56	0.34238	0.433	0.302	4.43379e-52	Glutamatergic 1	Snx14
Fam171a1	2.09978e-56	0.270083	0.462	0.32	4.81123e-52	Glutamatergic 1	Fam171a1
Helq	2.2721e-56	0.430076	0.316	0.207	5.20606e-52	Glutamatergic 1	Helq
B230307C23Rik	2.73719e-56	0.271418	0.488	0.344	6.27173e-52	Glutamatergic 1	B230307C23Rik
Rbbp7	2.73883e-56	0.417871	0.316	0.206	6.27549e-52	Glutamatergic 1	Rbbp7
Zdhhc1	3.4494e-56	0.384159	0.375	0.255	7.90362e-52	Glutamatergic 1	Zdhhc1
Slc37a3	3.68938e-56	0.502505	0.273	0.174	8.45348e-52	Glutamatergic 1	Slc37a3
Tatdn1	3.84725e-56	0.363944	0.361	0.242	8.81521e-52	Glutamatergic 1	Tatdn1
Gm13402	3.86254e-56	0.263116	0.418	0.284	8.85024e-52	Glutamatergic 1	Gm13402
Cetn3	3.98179e-56	0.445618	0.306	0.199	9.12348e-52	Glutamatergic 1	Cetn3
Tnk2	6.1445e-56	0.426674	0.343	0.23	1.40789e-51	Glutamatergic 1	Tnk2
Luzp1	6.66273e-56	0.267306	0.531	0.383	1.52663e-51	Glutamatergic 1	Luzp1
Wdr60	1.07623e-55	0.312651	0.427	0.296	2.46597e-51	Glutamatergic 1	Wdr60
Ube2j2	1.12347e-55	0.366579	0.337	0.222	2.5742e-51	Glutamatergic 1	Ube2j2
Ttc37	1.59989e-55	0.333411	0.407	0.281	3.66583e-51	Glutamatergic 1	Ttc37
Glrx2	2.01984e-55	0.455875	0.277	0.176	4.62806e-51	Glutamatergic 1	Glrx2
Taf2	2.05128e-55	0.426793	0.315	0.207	4.70009e-51	Glutamatergic 1	Taf2
Sae1	2.18301e-55	0.383542	0.346	0.231	5.00194e-51	Glutamatergic 1	Sae1
Prpf40b	2.39468e-55	0.40607	0.362	0.246	5.48694e-51	Glutamatergic 1	Prpf40b
Sec61a2	2.85824e-55	0.251648	0.626	0.465	6.5491e-51	Glutamatergic 1	Sec61a2
Acsl1	4.41289e-55	0.26342	0.425	0.291	1.01113e-50	Glutamatergic 1	Acsl1
Zfyve27	4.93798e-55	0.444752	0.3	0.195	1.13144e-50	Glutamatergic 1	Zfyve27
Anxa6	5.58481e-55	0.529194	0.262	0.167	1.27965e-50	Glutamatergic 1	Anxa6
Gm15594	1.04992e-54	0.261149	0.486	0.342	2.40568e-50	Glutamatergic 1	Gm15594
Baz2a	1.7047e-54	0.300261	0.425	0.294	3.90599e-50	Glutamatergic 1	Baz2a
Tdp1	1.78129e-54	0.421423	0.285	0.183	4.08148e-50	Glutamatergic 1	Tdp1
Mios	2.86746e-54	0.492648	0.288	0.187	6.57022e-50	Glutamatergic 1	Mios
Guf1	3.70025e-54	0.356669	0.368	0.25	8.47839e-50	Glutamatergic 1	Guf1
Zfp692	3.70392e-54	0.290876	0.483	0.343	8.4868e-50	Glutamatergic 1	Zfp692
Yipf5	4.06737e-54	0.399698	0.316	0.208	9.31956e-50	Glutamatergic 1	Yipf5
Foxo3	5.82296e-54	0.318673	0.374	0.254	1.33422e-49	Glutamatergic 1	Foxo3
Snw1	5.82347e-54	0.343292	0.355	0.238	1.33433e-49	Glutamatergic 1	Snw1
Pnpla8	1.16336e-53	0.268456	0.501	0.358	2.66561e-49	Glutamatergic 1	Pnpla8
Timm9	1.58728e-53	0.333927	0.426	0.3	3.63693e-49	Glutamatergic 1	Timm9
Fam76a	1.92473e-53	0.327248	0.398	0.275	4.41014e-49	Glutamatergic 1	Fam76a
Zfat	1.92779e-53	0.42743	0.325	0.217	4.41715e-49	Glutamatergic 1	Zfat
Stt3b	2.3626e-53	0.334353	0.397	0.275	5.41344e-49	Glutamatergic 1	Stt3b
Sec23a	2.68544e-53	0.357248	0.375	0.257	6.15316e-49	Glutamatergic 1	Sec23a
Cox19	2.81528e-53	0.528894	0.252	0.159	6.45065e-49	Glutamatergic 1	Cox19
Usp19	3.06797e-53	0.372104	0.373	0.255	7.02965e-49	Glutamatergic 1	Usp19
Mindy2	3.13931e-53	0.258959	0.43	0.297	7.19311e-49	Glutamatergic 1	Mindy2
Gtf2a1	3.27279e-53	0.323558	0.345	0.23	7.49895e-49	Glutamatergic 1	Gtf2a1
Orc4	3.89987e-53	0.255864	0.55	0.398	8.93576e-49	Glutamatergic 1	Orc4
Strada	4.0441e-53	0.257792	0.465	0.328	9.26624e-49	Glutamatergic 1	Strada
Caml	4.08139e-53	0.376842	0.336	0.224	9.35169e-49	Glutamatergic 1	Caml
Rwdd1	4.15751e-53	0.403595	0.33	0.221	9.5261e-49	Glutamatergic 1	Rwdd1
4833422C13Rik	4.36399e-53	0.352081	0.383	0.264	9.99921e-49	Glutamatergic 1	4833422C13Rik
Gpr89	4.71823e-53	0.466602	0.264	0.168	1.08109e-48	Glutamatergic 1	Gpr89
Klhl22	4.92192e-53	0.33965	0.401	0.278	1.12776e-48	Glutamatergic 1	Klhl22
Bub3	5.39508e-53	0.407525	0.256	0.16	1.23618e-48	Glutamatergic 1	Bub3
Sympk	6.40658e-53	0.291523	0.473	0.336	1.46794e-48	Glutamatergic 1	Sympk
Ahdc1	6.62365e-53	0.413612	0.31	0.204	1.51768e-48	Glutamatergic 1	Ahdc1
Tmem167	8.83739e-53	0.284054	0.423	0.294	2.02491e-48	Glutamatergic 1	Tmem167
Rps6kb2	8.87565e-53	0.397303	0.342	0.231	2.03368e-48	Glutamatergic 1	Rps6kb2
Poglut1	9.62576e-53	0.430805	0.289	0.187	2.20555e-48	Glutamatergic 1	Poglut1
Hif1a	1.16937e-52	0.292534	0.325	0.214	2.67937e-48	Glutamatergic 1	Hif1a
1110032A03Rik	2.06959e-52	0.465851	0.259	0.164	4.74206e-48	Glutamatergic 1	1110032A03Rik
Slc25a42	2.70506e-52	0.515852	0.267	0.172	6.19811e-48	Glutamatergic 1	Slc25a42
Disp2	2.84365e-52	0.410564	0.322	0.215	6.51566e-48	Glutamatergic 1	Disp2
Itgb1	3.24083e-52	0.277781	0.407	0.281	7.42572e-48	Glutamatergic 1	Itgb1
Atf1	3.54142e-52	0.298271	0.365	0.246	8.11446e-48	Glutamatergic 1	Atf1
Nfic	4.00835e-52	0.318141	0.331	0.219	9.18434e-48	Glutamatergic 1	Nfic
Metap2	4.30202e-52	0.292465	0.461	0.329	9.85722e-48	Glutamatergic 1	Metap2
Zc3h14	4.30521e-52	0.285881	0.478	0.341	9.86453e-48	Glutamatergic 1	Zc3h14
Pfkfb4	5.96631e-52	0.360358	0.279	0.178	1.36706e-47	Glutamatergic 1	Pfkfb4
Rab3ip	7.07647e-52	0.371163	0.292	0.19	1.62143e-47	Glutamatergic 1	Rab3ip
Cramp1l	9.20217e-52	0.311569	0.382	0.261	2.10849e-47	Glutamatergic 1	Cramp1l
Naa40	9.35012e-52	0.290822	0.46	0.326	2.14239e-47	Glutamatergic 1	Naa40
Cr1l	1.06604e-51	0.302529	0.35	0.234	2.44262e-47	Glutamatergic 1	Cr1l
Lias	1.08149e-51	0.333232	0.359	0.243	2.47803e-47	Glutamatergic 1	Lias
Ift172	1.10872e-51	0.487813	0.264	0.17	2.54042e-47	Glutamatergic 1	Ift172
Pitpnb	1.3035e-51	0.355408	0.324	0.214	2.98671e-47	Glutamatergic 1	Pitpnb
Zfp40	1.31302e-51	0.457309	0.256	0.163	3.00853e-47	Glutamatergic 1	Zfp40
Mlf2	2.03204e-51	0.388219	0.348	0.237	4.656e-47	Glutamatergic 1	Mlf2
Wdr35	3.23576e-51	0.499004	0.256	0.164	7.4141e-47	Glutamatergic 1	Wdr35
1110046J04Rik	3.28895e-51	0.430838	0.281	0.183	7.53596e-47	Glutamatergic 1	1110046J04Rik
Uevld	3.42357e-51	0.450053	0.261	0.166	7.84443e-47	Glutamatergic 1	Uevld
Taf6	3.64664e-51	0.446655	0.272	0.175	8.35556e-47	Glutamatergic 1	Taf6
1600020E01Rik	3.87823e-51	0.323416	0.348	0.235	8.88619e-47	Glutamatergic 1	1600020E01Rik
Nob1	4.28662e-51	0.386943	0.333	0.226	9.82193e-47	Glutamatergic 1	Nob1
Gle1	4.66451e-51	0.267432	0.417	0.29	1.06878e-46	Glutamatergic 1	Gle1
Exoc1	4.89029e-51	0.339599	0.377	0.258	1.12051e-46	Glutamatergic 1	Exoc1
Shisa7	6.05328e-51	0.416472	0.328	0.222	1.38699e-46	Glutamatergic 1	Shisa7
Coq2	9.58454e-51	0.410674	0.282	0.183	2.19611e-46	Glutamatergic 1	Coq2
Slc25a25	1.32419e-50	0.395941	0.311	0.208	3.03412e-46	Glutamatergic 1	Slc25a25
Ppp3r1	1.82275e-50	0.401629	0.293	0.192	4.17647e-46	Glutamatergic 1	Ppp3r1
Zswim7	2.21031e-50	0.488578	0.254	0.163	5.06447e-46	Glutamatergic 1	Zswim7
Ccdc6	2.45808e-50	0.387246	0.323	0.218	5.63221e-46	Glutamatergic 1	Ccdc6
Akap17b	4.10223e-50	0.469627	0.273	0.178	9.39945e-46	Glutamatergic 1	Akap17b
Zfp30	7.2058e-50	0.485385	0.259	0.167	1.65107e-45	Glutamatergic 1	Zfp30
Tmem29	7.41708e-50	0.400202	0.315	0.212	1.69948e-45	Glutamatergic 1	Tmem29
Mapk6	8.06371e-50	0.388338	0.254	0.16	1.84764e-45	Glutamatergic 1	Mapk6
Qtrt1	9.70821e-50	0.360416	0.345	0.235	2.22444e-45	Glutamatergic 1	Qtrt1
Samd4b	9.74098e-50	0.390641	0.288	0.188	2.23195e-45	Glutamatergic 1	Samd4b
Uhrf1bp1l	1.11921e-49	0.304987	0.428	0.303	2.56444e-45	Glutamatergic 1	Uhrf1bp1l
Carnmt1	1.33426e-49	0.425719	0.258	0.165	3.05718e-45	Glutamatergic 1	Carnmt1
1500011B03Rik	1.39705e-49	0.438833	0.261	0.167	3.20107e-45	Glutamatergic 1	1500011B03Rik
Lrrc58	2.52842e-49	0.317712	0.333	0.224	5.79337e-45	Glutamatergic 1	Lrrc58
Mrpl3	2.58578e-49	0.394661	0.324	0.219	5.92479e-45	Glutamatergic 1	Mrpl3
Nudt5	3.37731e-49	0.250487	0.545	0.401	7.73843e-45	Glutamatergic 1	Nudt5
Eif2ak1	4.1525e-49	0.400124	0.299	0.199	9.51461e-45	Glutamatergic 1	Eif2ak1
Nudt3	5.92158e-49	0.262381	0.44	0.31	1.35681e-44	Glutamatergic 1	Nudt3
A430090L17Rik	6.20648e-49	0.43412	0.264	0.172	1.42209e-44	Glutamatergic 1	A430090L17Rik
Tma7	7.69013e-49	0.415315	0.27	0.175	1.76204e-44	Glutamatergic 1	Tma7
Calm3	8.41388e-49	0.378168	0.285	0.186	1.92787e-44	Glutamatergic 1	Calm3
Usp4	9.9453e-49	0.273673	0.418	0.293	2.27877e-44	Glutamatergic 1	Usp4
Rps6ka2	1.58226e-48	0.480419	0.377	0.275	3.62543e-44	Glutamatergic 1	Rps6ka2
Gstz1	1.70419e-48	0.319867	0.376	0.261	3.90482e-44	Glutamatergic 1	Gstz1
Plekhn1	1.85526e-48	0.466365	0.257	0.166	4.25097e-44	Glutamatergic 1	Plekhn1
Npdc1	1.98488e-48	0.400481	0.294	0.195	4.54795e-44	Glutamatergic 1	Npdc1
Ap4s1	4.10527e-48	0.269296	0.462	0.33	9.40641e-44	Glutamatergic 1	Ap4s1
Prr3	4.24788e-48	0.425853	0.272	0.178	9.73317e-44	Glutamatergic 1	Prr3
Tceal5	4.36088e-48	0.423997	0.283	0.187	9.99209e-44	Glutamatergic 1	Tceal5
Fam20b	5.01127e-48	0.42159	0.261	0.169	1.14823e-43	Glutamatergic 1	Fam20b
Klhdc2	5.56524e-48	0.335774	0.342	0.233	1.27516e-43	Glutamatergic 1	Klhdc2
Crmp1	6.1272e-48	0.351711	0.354	0.245	1.40393e-43	Glutamatergic 1	Crmp1
Fam57a	8.46062e-48	0.445872	0.259	0.168	1.93858e-43	Glutamatergic 1	Fam57a
Wdtc1	8.806e-48	0.424429	0.267	0.174	2.01772e-43	Glutamatergic 1	Wdtc1
6030443J06Rik	9.45135e-48	0.344958	0.31	0.209	2.16559e-43	Glutamatergic 1	6030443J06Rik
Eif1b	1.02802e-47	0.401896	0.263	0.17	2.3555e-43	Glutamatergic 1	Eif1b
Prdm10	1.07543e-47	0.258331	0.443	0.317	2.46413e-43	Glutamatergic 1	Prdm10
Gm29237	1.52526e-47	0.367566	0.308	0.206	3.49484e-43	Glutamatergic 1	Gm29237
A530046M15Rik	2.2324e-47	0.357632	0.281	0.185	5.1151e-43	Glutamatergic 1	A530046M15Rik
Lrif1	2.31533e-47	0.319528	0.354	0.243	5.30511e-43	Glutamatergic 1	Lrif1
Nars2	2.47548e-47	0.401573	0.297	0.199	5.67207e-43	Glutamatergic 1	Nars2
Rnf146	2.72142e-47	0.329303	0.31	0.206	6.23559e-43	Glutamatergic 1	Rnf146
Gm46218	2.77503e-47	0.350605	0.277	0.181	6.35843e-43	Glutamatergic 1	Gm46218
Mpv17l	3.65838e-47	0.314786	0.359	0.248	8.38244e-43	Glutamatergic 1	Mpv17l
Hagh	4.92097e-47	0.285641	0.399	0.279	1.12754e-42	Glutamatergic 1	Hagh
Ddx27	5.66923e-47	0.437103	0.261	0.17	1.29899e-42	Glutamatergic 1	Ddx27
Gm38393	5.81156e-47	0.455945	0.29	0.196	1.3316e-42	Glutamatergic 1	Gm38393
Uba6	5.89992e-47	0.289084	0.369	0.255	1.35185e-42	Glutamatergic 1	Uba6
Hspa4l	6.24599e-47	0.293076	0.39	0.273	1.43114e-42	Glutamatergic 1	Hspa4l
Klf8	7.43454e-47	0.369657	0.272	0.178	1.70348e-42	Glutamatergic 1	Klf8
Trappc12	8.03895e-47	0.321602	0.353	0.243	1.84196e-42	Glutamatergic 1	Trappc12
Herpud2	1.28287e-46	0.343099	0.298	0.198	2.93943e-42	Glutamatergic 1	Herpud2
Atad1	1.28319e-46	0.275791	0.449	0.323	2.94018e-42	Glutamatergic 1	Atad1
Agrn	1.52414e-46	0.326358	0.37	0.259	3.49226e-42	Glutamatergic 1	Agrn
Gm39326	1.67631e-46	0.38411	0.3	0.201	3.84092e-42	Glutamatergic 1	Gm39326
Rnf14	2.18581e-46	0.257756	0.458	0.33	5.00834e-42	Glutamatergic 1	Rnf14
Snap47	2.25903e-46	0.297681	0.395	0.279	5.17611e-42	Glutamatergic 1	Snap47
0610030E20Rik	3.06251e-46	0.322061	0.298	0.197	7.01713e-42	Glutamatergic 1	0610030E20Rik
Usf3	4.58304e-46	0.307077	0.341	0.233	1.05011e-41	Glutamatergic 1	Usf3
Exosc1	5.16921e-46	0.375063	0.271	0.177	1.18442e-41	Glutamatergic 1	Exosc1
Napg	6.34155e-46	0.263666	0.447	0.321	1.45304e-41	Glutamatergic 1	Napg
Tbc1d19	7.08717e-46	0.296743	0.419	0.301	1.62388e-41	Glutamatergic 1	Tbc1d19
Dnal1	7.21943e-46	0.312128	0.374	0.263	1.65419e-41	Glutamatergic 1	Dnal1
Slc49a4	7.33539e-46	0.325655	0.307	0.207	1.68076e-41	Glutamatergic 1	Slc49a4
Ddx19b	8.40482e-46	0.419722	0.266	0.175	1.9258e-41	Glutamatergic 1	Ddx19b
Erp44	9.05331e-46	0.316478	0.353	0.244	2.07438e-41	Glutamatergic 1	Erp44
Gm17494	1.08042e-45	0.345421	0.332	0.228	2.47557e-41	Glutamatergic 1	Gm17494
Ahctf1	1.62904e-45	0.274362	0.434	0.311	3.73262e-41	Glutamatergic 1	Ahctf1
Psmc3	1.86569e-45	0.340292	0.279	0.184	4.27485e-41	Glutamatergic 1	Psmc3
Csad	2.45899e-45	0.271848	0.312	0.21	5.63429e-41	Glutamatergic 1	Csad
[truncated: 214 more rows]

## Sheet: Glutamatergic 2
	p_val	avg_log2FC	pct.1	pct.2	p_val_adj	cluster	gene
Sdk21	0	3.22457	0.943	0.23	0	Glutamatergic 2	Sdk2
Tmem1781	0	3.47868	0.898	0.186	0	Glutamatergic 2	Tmem178
Foxp2	0	2.22003	0.861	0.157	0	Glutamatergic 2	Foxp2
Hs3st4	0	4.06285	0.998	0.295	0	Glutamatergic 2	Hs3st4
Rai14	0	3.8906	0.755	0.061	0	Glutamatergic 2	Rai14
Slc1a21	0	2.06901	0.978	0.292	0	Glutamatergic 2	Slc1a2
Oprm11	0	2.68397	0.955	0.29	0	Glutamatergic 2	Oprm1
Htr1f	0	2.48025	0.936	0.271	0	Glutamatergic 2	Htr1f
Pde1a1	0	2.76315	0.994	0.333	0	Glutamatergic 2	Pde1a
Grik3	0	2.60345	0.961	0.303	0	Glutamatergic 2	Grik3
Sv2b1	0	2.0809	0.962	0.313	0	Glutamatergic 2	Sv2b
Sox5	0	1.75531	0.971	0.325	0	Glutamatergic 2	Sox5
Ipcef11	0	2.6955	0.806	0.166	0	Glutamatergic 2	Ipcef1
Slc17a71	0	2.12936	0.884	0.248	0	Glutamatergic 2	Slc17a7
Thsd7b	0	2.29656	0.859	0.226	0	Glutamatergic 2	Thsd7b
Sel1l31	0	2.29355	0.864	0.237	0	Glutamatergic 2	Sel1l3
Zfpm2	0	2.81105	0.988	0.361	0	Glutamatergic 2	Zfpm2
Hs3st21	0	2.74513	0.757	0.133	0	Glutamatergic 2	Hs3st2
Vxn1	0	2.81128	0.715	0.105	0	Glutamatergic 2	Vxn
Igsf211	0	2.39196	0.787	0.185	0	Glutamatergic 2	Igsf21
Dlc1	0	2.66252	0.97	0.373	0	Glutamatergic 2	Dlc1
Tle4	0	2.52412	0.976	0.379	0	Glutamatergic 2	Tle4
Cadps21	0	1.8442	0.818	0.233	0	Glutamatergic 2	Cadps2
Galnt91	0	2.30966	0.786	0.209	0	Glutamatergic 2	Galnt9
Gm423031	0	1.89229	0.893	0.323	0	Glutamatergic 2	Gm42303
Ldb21	0	1.86561	0.912	0.349	0	Glutamatergic 2	Ldb2
Xylt11	0	1.44562	0.926	0.366	0	Glutamatergic 2	Xylt1
Khdrbs31	0	2.68418	0.996	0.436	0	Glutamatergic 2	Khdrbs3
Nrp1	0	1.78143	0.809	0.257	0	Glutamatergic 2	Nrp1
Pdzrn4	0	2.8149	0.857	0.309	0	Glutamatergic 2	Pdzrn4
Plxna21	0	2.16964	0.945	0.407	0	Glutamatergic 2	Plxna2
Dkk31	0	2.34227	0.684	0.146	0	Glutamatergic 2	Dkk3
Osbpl101	0	2.04044	0.807	0.271	0	Glutamatergic 2	Osbpl10
Tshz31	0	1.7105	0.749	0.22	0	Glutamatergic 2	Tshz3
Baiap21	0	1.35968	0.879	0.354	0	Glutamatergic 2	Baiap2
Gm171711	0	2.39915	0.713	0.188	0	Glutamatergic 2	Gm17171
Garnl31	0	2.91612	0.978	0.453	0	Glutamatergic 2	Garnl3
Neto1	0	1.42306	0.892	0.368	0	Glutamatergic 2	Neto1
Gng12	0	2.07425	0.691	0.167	0	Glutamatergic 2	Gng12
Tmem132d1	0	1.57122	0.92	0.398	0	Glutamatergic 2	Tmem132d
Hcn1	0	1.10094	0.939	0.418	0	Glutamatergic 2	Hcn1
Adcy11	0	1.82468	0.781	0.262	0	Glutamatergic 2	Adcy1
Gm489561	0	2.92348	0.62	0.101	0	Glutamatergic 2	Gm48956
Satb21	0	1.7383	0.689	0.17	0	Glutamatergic 2	Satb2
Gm489571	0	2.89512	0.618	0.1	0	Glutamatergic 2	Gm48957
2610203C22Rik1	0	2.41051	0.62	0.103	0	Glutamatergic 2	2610203C22Rik
Flrt21	0	1.78538	0.867	0.352	0	Glutamatergic 2	Flrt2
St6gal21	0	2.11011	0.752	0.24	0	Glutamatergic 2	St6gal2
Rgs61	0	1.31519	0.928	0.417	0	Glutamatergic 2	Rgs6
Lrfn21	0	1.73375	0.876	0.368	0	Glutamatergic 2	Lrfn2
Grm81	0	1.84481	0.955	0.45	0	Glutamatergic 2	Grm8
Fmn1	0	1.53789	0.828	0.328	0	Glutamatergic 2	Fmn1
Gas7	0	1.81	0.943	0.443	0	Glutamatergic 2	Gas7
Rap1gap21	0	1.62013	0.877	0.381	0	Glutamatergic 2	Rap1gap2
A830018L16Rik	0	2.33164	0.98	0.485	0	Glutamatergic 2	A830018L16Rik
Ano31	0	2.10506	0.991	0.499	0	Glutamatergic 2	Ano3
Mpped11	0	2.10716	0.666	0.175	0	Glutamatergic 2	Mpped1
Rph3a1	0	1.76442	0.763	0.273	0	Glutamatergic 2	Rph3a
Nfib	0	1.68495	0.991	0.502	0	Glutamatergic 2	Nfib
Sulf1	0	3.26134	0.568	0.079	0	Glutamatergic 2	Sulf1
Sh3rf31	0	1.65508	0.927	0.439	0	Glutamatergic 2	Sh3rf3
Slc35f41	0	1.87828	0.965	0.478	0	Glutamatergic 2	Slc35f4
Ngef1	0	1.74891	0.697	0.211	0	Glutamatergic 2	Ngef
Grik4	0	1.4863	0.832	0.347	0	Glutamatergic 2	Grik4
Arhgap25	0	2.66869	0.531	0.047	0	Glutamatergic 2	Arhgap25
Ankrd33b1	0	1.77491	0.731	0.248	0	Glutamatergic 2	Ankrd33b
Etv51	0	2.13636	0.657	0.175	0	Glutamatergic 2	Etv5
Necab31	0	2.22856	0.644	0.162	0	Glutamatergic 2	Necab3
Adcy21	0	1.46395	0.973	0.492	0	Glutamatergic 2	Adcy2
Gm28241	0	2.65176	0.596	0.115	0	Glutamatergic 2	Gm2824
Adgra1	0	1.97172	0.679	0.199	0	Glutamatergic 2	Adgra1
Trabd2b	0	3.51827	0.531	0.055	0	Glutamatergic 2	Trabd2b
Prkcg	0	1.4204	0.789	0.313	0	Glutamatergic 2	Prkcg
Rasgef1b1	0	1.3549	0.905	0.43	0	Glutamatergic 2	Rasgef1b
Rasgrp11	0	1.46315	0.747	0.272	0	Glutamatergic 2	Rasgrp1
Arap2	0	0.362528	0.882	0.41	0	Glutamatergic 2	Arap2
Miat1	0	1.18519	0.89	0.418	0	Glutamatergic 2	Miat
St3gal51	0	1.59215	0.792	0.32	0	Glutamatergic 2	St3gal5
Nhsl21	0	1.75461	0.769	0.299	0	Glutamatergic 2	Nhsl2
Bcl11b	0	0.945977	0.751	0.282	0	Glutamatergic 2	Bcl11b
Trhde1	0	1.69827	0.737	0.273	0	Glutamatergic 2	Trhde
Camk41	0	0.973267	0.86	0.396	0	Glutamatergic 2	Camk4
Slc35f3	0	1.09934	0.892	0.431	0	Glutamatergic 2	Slc35f3
Prkag21	0	1.40756	0.902	0.443	0	Glutamatergic 2	Prkag2
Syt161	0	1.54048	0.947	0.488	0	Glutamatergic 2	Syt16
Kcnip31	0	1.51874	0.751	0.293	0	Glutamatergic 2	Kcnip3
4933432K03Rik1	0	2.66761	0.55	0.094	0	Glutamatergic 2	4933432K03Rik
Gm139631	0	1.72473	0.677	0.223	0	Glutamatergic 2	Gm13963
Igsf9b1	0	1.60539	0.758	0.304	0	Glutamatergic 2	Igsf9b
Slc16a10	0	2.33004	0.577	0.123	0	Glutamatergic 2	Slc16a10
Hs3st5	0	1.43898	0.703	0.25	0	Glutamatergic 2	Hs3st5
Srrm41	0	1.2052	0.913	0.461	0	Glutamatergic 2	Srrm4
Nos1ap1	0	2.34368	0.988	0.537	0	Glutamatergic 2	Nos1ap
D130043K22Rik1	0	1.72647	0.723	0.272	0	Glutamatergic 2	D130043K22Rik
Chrm31	0	1.80954	0.968	0.519	0	Glutamatergic 2	Chrm3
Usp46	0	1.64033	0.749	0.301	0	Glutamatergic 2	Usp46
D030068K23Rik	0	1.14142	0.641	0.193	0	Glutamatergic 2	D030068K23Rik
Cdh18	0	2.93698	0.997	0.549	0	Glutamatergic 2	Cdh18
Slit1	0	1.32289	0.666	0.22	0	Glutamatergic 2	Slit1
Tox1	0	1.05578	0.731	0.287	0	Glutamatergic 2	Tox
Wdr171	0	0.66413	0.864	0.42	0	Glutamatergic 2	Wdr17
Mical21	0	1.04361	0.847	0.403	0	Glutamatergic 2	Mical2
Map3k51	0	1.69705	0.702	0.258	0	Glutamatergic 2	Map3k5
Bcl11a1	0	1.26665	0.934	0.491	0	Glutamatergic 2	Bcl11a
Jph11	0	1.15379	0.748	0.305	0	Glutamatergic 2	Jph1
Stx1a1	0	1.83583	0.618	0.175	0	Glutamatergic 2	Stx1a
Antxr11	0	1.95988	0.636	0.193	0	Glutamatergic 2	Antxr1
Phf241	0	1.23276	0.799	0.358	0	Glutamatergic 2	Phf24
Diras21	0	2.20888	0.597	0.157	0	Glutamatergic 2	Diras2
Syt71	0	1.19728	0.865	0.426	0	Glutamatergic 2	Syt7
Efr3a1	0	1.47746	0.761	0.324	0	Glutamatergic 2	Efr3a
Cdh111	0	1.88693	0.967	0.53	0	Glutamatergic 2	Cdh11
Lmo41	0	1.39403	0.73	0.295	0	Glutamatergic 2	Lmo4
Mgll1	0	1.20872	0.76	0.327	0	Glutamatergic 2	Mgll
Ablim11	0	1.33915	0.964	0.531	0	Glutamatergic 2	Ablim1
Rasal11	0	2.20123	0.558	0.127	0	Glutamatergic 2	Rasal1
Galnt18	0	1.15475	0.892	0.461	0	Glutamatergic 2	Galnt18
B230209E15Rik1	0	1.41089	0.803	0.374	0	Glutamatergic 2	B230209E15Rik
Arhgap441	0	1.4609	0.834	0.406	0	Glutamatergic 2	Arhgap44
Csgalnact11	0	1.41713	0.69	0.264	0	Glutamatergic 2	Csgalnact1
Nptx1	0	2.61893	0.511	0.086	0	Glutamatergic 2	Nptx1
Me3	0	1.82318	0.92	0.496	0	Glutamatergic 2	Me3
Sez6l1	0	1.04503	0.854	0.43	0	Glutamatergic 2	Sez6l
5530401A14Rik1	0	1.3502	0.705	0.281	0	Glutamatergic 2	5530401A14Rik
Pde4a1	0	1.39102	0.787	0.364	0	Glutamatergic 2	Pde4a
Satb11	0	1.54955	0.616	0.197	0	Glutamatergic 2	Satb1
Rell1	0	2.68756	0.5	0.082	0	Glutamatergic 2	Rell1
Sema5b	0	2.49041	0.509	0.093	0	Glutamatergic 2	Sema5b
Col12a1	0	4.53026	0.438	0.022	0	Glutamatergic 2	Col12a1
Elavl41	0	1.27914	0.721	0.307	0	Glutamatergic 2	Elavl4
Chsy31	0	2.13846	0.995	0.583	0	Glutamatergic 2	Chsy3
Esrrg	0	1.28498	0.934	0.523	0	Glutamatergic 2	Esrrg
Pfkp1	0	1.25842	0.785	0.374	0	Glutamatergic 2	Pfkp
Kcnj61	0	0.95707	0.865	0.454	0	Glutamatergic 2	Kcnj6
Plcb4	0	0.863717	0.814	0.403	0	Glutamatergic 2	Plcb4
Plekha7	0	1.59257	0.613	0.204	0	Glutamatergic 2	Plekha7
Plekhg51	0	1.27484	0.654	0.246	0	Glutamatergic 2	Plekhg5
Mlip1	0	1.00986	0.658	0.253	0	Glutamatergic 2	Mlip
Muc151	0	2.06642	0.543	0.139	0	Glutamatergic 2	Muc15
Homer11	0	1.42953	0.802	0.398	0	Glutamatergic 2	Homer1
Kcnb11	0	1.2473	0.787	0.384	0	Glutamatergic 2	Kcnb1
Nfia	0	0.619845	0.889	0.486	0	Glutamatergic 2	Nfia
Gm283761	0	0.969603	0.949	0.55	0	Glutamatergic 2	Gm28376
Syt6	0	1.44232	0.524	0.126	0	Glutamatergic 2	Syt6
Fut91	0	2.15908	0.986	0.588	0	Glutamatergic 2	Fut9
Gda1	0	1.25978	0.65	0.255	0	Glutamatergic 2	Gda
Slc8a21	0	1.49778	0.617	0.224	0	Glutamatergic 2	Slc8a2
Gm120641	0	1.33466	0.659	0.266	0	Glutamatergic 2	Gm12064
Pde2a1	0	0.880547	0.736	0.343	0	Glutamatergic 2	Pde2a
Zfyve281	0	1.24246	0.779	0.387	0	Glutamatergic 2	Zfyve28
Gm268541	0	1.44495	0.648	0.256	0	Glutamatergic 2	Gm26854
1700085D07Rik1	0	1.13163	0.783	0.391	0	Glutamatergic 2	1700085D07Rik
Glp2r1	0	1.25611	0.693	0.301	0	Glutamatergic 2	Glp2r
Itpr11	0	1.2455	0.95	0.558	0	Glutamatergic 2	Itpr1
Matk1	0	1.28278	0.776	0.385	0	Glutamatergic 2	Matk
Tenm1	0	1.21583	0.967	0.576	0	Glutamatergic 2	Tenm1
Plcl2	0	1.12494	0.908	0.518	0	Glutamatergic 2	Plcl2
Ncald1	0	1.71329	0.986	0.597	0	Glutamatergic 2	Ncald
Rab26	0	2.40857	0.496	0.107	0	Glutamatergic 2	Rab26
2900026A02Rik1	0	1.76629	0.562	0.174	0	Glutamatergic 2	2900026A02Rik
Lzts11	0	1.16985	0.648	0.26	0	Glutamatergic 2	Lzts1
Sez6	0	1.30649	0.612	0.224	0	Glutamatergic 2	Sez6
Camk2g1	0	1.13029	0.748	0.36	0	Glutamatergic 2	Camk2g
Gm289051	0	0.914457	0.65	0.263	0	Glutamatergic 2	Gm28905
Zmiz1os11	0	1.81087	0.565	0.178	0	Glutamatergic 2	Zmiz1os1
Serinc2	0	3.55428	0.427	0.041	0	Glutamatergic 2	Serinc2
Gm435071	0	1.88741	0.552	0.166	0	Glutamatergic 2	Gm43507
Hivep11	0	1.67608	0.581	0.195	0	Glutamatergic 2	Hivep1
Cntnap4	0	1.66054	0.595	0.211	0	Glutamatergic 2	Cntnap4
Gm114181	0	1.39593	0.628	0.244	0	Glutamatergic 2	Gm11418
Klhl31	0	1.3337	0.735	0.351	0	Glutamatergic 2	Klhl3
Cabp11	0	1.43591	0.658	0.275	0	Glutamatergic 2	Cabp1
Rnf1121	0	1.36683	0.654	0.271	0	Glutamatergic 2	Rnf112
Sema5a	0	1.0237	0.582	0.199	0	Glutamatergic 2	Sema5a
Sidt11	0	1.03307	0.709	0.326	0	Glutamatergic 2	Sidt1
Ptk7	0	2.44695	0.487	0.105	0	Glutamatergic 2	Ptk7
Smurf11	0	1.45063	0.661	0.28	0	Glutamatergic 2	Smurf1
Cdh91	0	1.32369	0.595	0.214	0	Glutamatergic 2	Cdh9
Basp11	0	1.05266	0.851	0.47	0	Glutamatergic 2	Basp1
Osbpl1a1	0	0.82418	0.892	0.512	0	Glutamatergic 2	Osbpl1a
Gm158101	0	1.05316	0.601	0.223	0	Glutamatergic 2	Gm15810
Fam135b1	0	1.00245	0.945	0.568	0	Glutamatergic 2	Fam135b
Kcnt21	0	1.10245	0.749	0.374	0	Glutamatergic 2	Kcnt2
Nin1	0	0.942577	0.805	0.431	0	Glutamatergic 2	Nin
Mir9-3hg1	0	0.682527	0.755	0.382	0	Glutamatergic 2	Mir9-3hg
Mcf2l1	0	1.2762	0.733	0.361	0	Glutamatergic 2	Mcf2l
Tusc31	0	1.0764	0.846	0.474	0	Glutamatergic 2	Tusc3
Sptbn21	0	1.26402	0.711	0.339	0	Glutamatergic 2	Sptbn2
Epb41	0	1.0841	0.719	0.348	0	Glutamatergic 2	Epb41
Osbpl31	0	1.07709	0.649	0.278	0	Glutamatergic 2	Osbpl3
Arhgap101	0	1.03649	0.588	0.217	0	Glutamatergic 2	Arhgap10
Sept111	0	1.06163	0.759	0.389	0	Glutamatergic 2	2025-09-11
Iqgap2	0	0.95155	0.581	0.213	0	Glutamatergic 2	Iqgap2
Hdac41	0	1.08213	0.746	0.379	0	Glutamatergic 2	Hdac4
Gm153361	0	1.4346	0.622	0.255	0	Glutamatergic 2	Gm15336
Atp2b41	0	1.54459	0.547	0.181	0	Glutamatergic 2	Atp2b4
Fam49a1	0	1.10298	0.734	0.368	0	Glutamatergic 2	Fam49a
Gm162261	0	1.48603	0.575	0.21	0	Glutamatergic 2	Gm16226
Fhod31	0	0.802637	0.7	0.335	0	Glutamatergic 2	Fhod3
Col5a1	0	4.39395	0.385	0.021	0	Glutamatergic 2	Col5a1
Ndrg31	0	1.07703	0.847	0.483	0	Glutamatergic 2	Ndrg3
Vsnl11	0	0.846285	0.938	0.574	0	Glutamatergic 2	Vsnl1
Kcnh11	0	0.946437	0.731	0.368	0	Glutamatergic 2	Kcnh1
Khdrbs21	0	1.47403	0.93	0.568	0	Glutamatergic 2	Khdrbs2
Ephb2	0	1.3824	0.613	0.251	0	Glutamatergic 2	Ephb2
2210408F21Rik1	0	0.999078	0.769	0.408	0	Glutamatergic 2	2210408F21Rik
Pcsk2os21	0	1.28046	0.637	0.276	0	Glutamatergic 2	Pcsk2os2
Arhgap261	0	1.37455	0.972	0.611	0	Glutamatergic 2	Arhgap26
Spon1	0	1.25323	0.6	0.242	0	Glutamatergic 2	Spon1
Fhl21	0	1.80991	0.488	0.132	0	Glutamatergic 2	Fhl2
Nck21	0	1.4464	0.582	0.226	0	Glutamatergic 2	Nck2
4933413L06Rik	0	1.14495	0.559	0.204	0	Glutamatergic 2	4933413L06Rik
Pou6f21	0	2.34992	0.462	0.108	0	Glutamatergic 2	Pou6f2
Rgs111	0	1.6634	0.547	0.193	0	Glutamatergic 2	Rgs11
Pcsk51	0	1.63235	0.531	0.177	0	Glutamatergic 2	Pcsk5
Scg3	0	1.54052	0.566	0.212	0	Glutamatergic 2	Scg3
Pik3r3	0	1.1241	0.652	0.299	0	Glutamatergic 2	Pik3r3
Cwh43	0	3.23686	0.393	0.04	0	Glutamatergic 2	Cwh43
Cers6	0	0.830186	0.854	0.502	0	Glutamatergic 2	Cers6
Macrod11	0	1.07583	0.761	0.41	0	Glutamatergic 2	Macrod1
5330417C22Rik1	0	0.982247	0.754	0.403	0	Glutamatergic 2	5330417C22Rik
Fnbp1l1	0	1.10028	0.72	0.369	0	Glutamatergic 2	Fnbp1l
Celf51	0	1.10147	0.701	0.35	0	Glutamatergic 2	Celf5
Arhgef31	0	1.38991	0.594	0.243	0	Glutamatergic 2	Arhgef3
Kctd11	0	1.01159	0.725	0.376	0	Glutamatergic 2	Kctd1
Runx1t11	0	0.819697	0.8	0.452	0	Glutamatergic 2	Runx1t1
Chd51	0	1.17231	0.668	0.32	0	Glutamatergic 2	Chd5
4933424G05Rik1	0	0.93854	0.727	0.379	0	Glutamatergic 2	4933424G05Rik
Gm161051	0	1.17274	0.654	0.308	0	Glutamatergic 2	Gm16105
Mmp171	0	1.91313	0.481	0.135	0	Glutamatergic 2	Mmp17
Madd1	0	1.16431	0.711	0.366	0	Glutamatergic 2	Madd
Mir124-2hg1	0	0.92236	0.698	0.353	0	Glutamatergic 2	Mir124-2hg
Evi51	0	1.03085	0.75	0.406	0	Glutamatergic 2	Evi5
Kcnk91	0	1.89849	0.48	0.136	0	Glutamatergic 2	Kcnk9
Adgrl21	0	0.981506	0.667	0.324	0	Glutamatergic 2	Adgrl2
Slc35f1	0	1.70437	0.995	0.652	0	Glutamatergic 2	Slc35f1
Rnf150	0	0.921295	0.867	0.525	0	Glutamatergic 2	Rnf150
Lingo11	0	0.963092	0.654	0.313	0	Glutamatergic 2	Lingo1
Apba21	0	1.07839	0.953	0.612	0	Glutamatergic 2	Apba2
Tmem63c1	0	1.39885	0.587	0.246	0	Glutamatergic 2	Tmem63c
4930447C04Rik1	0	1.39546	0.559	0.219	0	Glutamatergic 2	4930447C04Rik
Hnrnpll1	0	1.40612	0.629	0.289	0	Glutamatergic 2	Hnrnpll
Gm451591	0	1.11587	0.619	0.279	0	Glutamatergic 2	Gm45159
Adcy91	0	1.11815	0.866	0.526	0	Glutamatergic 2	Adcy9
Glra2	0	2.47053	0.429	0.089	0	Glutamatergic 2	Glra2
Crym	0	2.13609	0.424	0.085	0	Glutamatergic 2	Crym
Mctp1	0	1.97172	0.996	0.657	0	Glutamatergic 2	Mctp1
Herc41	0	0.981791	0.751	0.414	0	Glutamatergic 2	Herc4
Brd91	0	1.00488	0.76	0.424	0	Glutamatergic 2	Brd9
Rnf241	0	1.38529	0.573	0.237	0	Glutamatergic 2	Rnf24
Reep11	0	0.985414	0.85	0.514	0	Glutamatergic 2	Reep1
Car101	0	1.0036	0.844	0.508	0	Glutamatergic 2	Car10
Dzip1	0	1.46971	0.596	0.26	0	Glutamatergic 2	Dzip1
Dok51	0	1.39705	0.522	0.187	0	Glutamatergic 2	Dok5
Lpgat1	0	0.855124	0.824	0.489	0	Glutamatergic 2	Lpgat1
Rapgef4os11	0	1.10387	0.708	0.373	0	Glutamatergic 2	Rapgef4os1
Wnk21	0	0.843089	0.851	0.516	0	Glutamatergic 2	Wnk2
Gm295871	0	1.49597	0.539	0.205	0	Glutamatergic 2	Gm29587
Tbr1	0	3.04548	0.382	0.048	0	Glutamatergic 2	Tbr1
P4ha1	0	1.1433	0.647	0.315	0	Glutamatergic 2	P4ha1
Dtnbos	0	1.04621	0.761	0.429	0	Glutamatergic 2	Dtnbos
Kcnq21	0	1.07437	0.696	0.364	0	Glutamatergic 2	Kcnq2
Stxbp51	0	1.03932	0.845	0.513	0	Glutamatergic 2	Stxbp5
Olfm21	0	1.06602	0.573	0.242	0	Glutamatergic 2	Olfm2
Mtmr121	0	1.25159	0.585	0.254	0	Glutamatergic 2	Mtmr12
Kcnk2	0	1.16544	0.559	0.231	0	Glutamatergic 2	Kcnk2
Inpp4a1	0	1.1115	0.701	0.373	0	Glutamatergic 2	Inpp4a
Caln1	0	0.678224	0.816	0.488	0	Glutamatergic 2	Caln1
Grik51	0	1.0248	0.73	0.403	0	Glutamatergic 2	Grik5
Nr4a11	0	1.6349	0.488	0.161	0	Glutamatergic 2	Nr4a1
Map4k31	0	0.896635	0.831	0.504	0	Glutamatergic 2	Map4k3
Tub1	0	1.28505	0.585	0.259	0	Glutamatergic 2	Tub
Dlgap41	0	0.897755	0.827	0.502	0	Glutamatergic 2	Dlgap4
5730522E02Rik1	0	1.11483	0.941	0.616	0	Glutamatergic 2	5730522E02Rik
4930570B17Rik1	0	1.02227	0.715	0.39	0	Glutamatergic 2	4930570B17Rik
Stim2	0	1.16779	0.615	0.291	0	Glutamatergic 2	Stim2
9130024F11Rik1	0	1.8681	0.435	0.112	0	Glutamatergic 2	9130024F11Rik
Ndfip21	0	1.18339	0.656	0.334	0	Glutamatergic 2	Ndfip2
St8sia51	0	1.58488	0.494	0.173	0	Glutamatergic 2	St8sia5
Gm1992	0	0.865241	0.806	0.486	0	Glutamatergic 2	Gm1992
Gm114171	0	1.25714	0.579	0.259	0	Glutamatergic 2	Gm11417
Tmem132a1	0	1.81909	0.453	0.134	0	Glutamatergic 2	Tmem132a
Gm482391	0	1.1137	0.622	0.304	0	Glutamatergic 2	Gm48239
Brinp21	0	1.02216	0.719	0.401	0	Glutamatergic 2	Brinp2
Gabbr21	0	1.11787	0.975	0.657	0	Glutamatergic 2	Gabbr2
Scai1	0	1.16144	0.927	0.61	0	Glutamatergic 2	Scai
4930473D10Rik1	0	1.64309	0.468	0.151	0	Glutamatergic 2	4930473D10Rik
D430041D05Rik1	0	0.809174	0.865	0.548	0	Glutamatergic 2	D430041D05Rik
Gsg1l1	0	1.27682	0.52	0.204	0	Glutamatergic 2	Gsg1l
St7	0	0.940277	0.777	0.462	0	Glutamatergic 2	St7
Jcad1	0	1.92565	0.422	0.107	0	Glutamatergic 2	Jcad
Gm171671	0	2.25461	0.414	0.099	0	Glutamatergic 2	Gm17167
Frmd61	0	1.2807	0.551	0.237	0	Glutamatergic 2	Frmd6
1931-09-01	0	1.33655	0.555	0.241	0	Glutamatergic 2	2025-09-03
Afdn1	0	1.05192	0.919	0.605	0	Glutamatergic 2	Afdn
Pxdn1	0	1.65536	0.487	0.173	0	Glutamatergic 2	Pxdn
Kcnmb41	0	1.87155	0.463	0.15	0	Glutamatergic 2	Kcnmb4
Ccnd2	0	1.56895	0.448	0.136	0	Glutamatergic 2	Ccnd2
Tnfrsf21	0	1.40995	0.487	0.175	0	Glutamatergic 2	Tnfrsf21
Gfra21	0	1.48466	0.464	0.153	0	Glutamatergic 2	Gfra2
Gm268711	0	1.53965	0.944	0.633	0	Glutamatergic 2	Gm26871
Prkar2b	0	1.05594	0.555	0.245	0	Glutamatergic 2	Prkar2b
Sema4a1	0	2.12685	0.412	0.102	0	Glutamatergic 2	Sema4a
Ncan1	0	1.58517	0.473	0.163	0	Glutamatergic 2	Ncan
1700003F12Rik	0	2.30692	0.391	0.082	0	Glutamatergic 2	1700003F12Rik
Gm172021	0	1.46443	0.496	0.188	0	Glutamatergic 2	Gm17202
Abi21	0	0.947643	0.858	0.55	0	Glutamatergic 2	Abi2
Sema3e	0	1.51789	0.461	0.156	0	Glutamatergic 2	Sema3e
Abcc4	0	2.07151	0.4	0.095	0	Glutamatergic 2	Abcc4
Slc4a8	0	1.19909	0.558	0.253	0	Glutamatergic 2	Slc4a8
Car71	0	1.96353	0.415	0.111	0	Glutamatergic 2	Car7
B3gat1	0	1.28421	0.507	0.203	0	Glutamatergic 2	B3gat1
Gabrb21	0	0.83238	0.925	0.623	0	Glutamatergic 2	Gabrb2
Itga5	0	2.05763	0.41	0.108	0	Glutamatergic 2	Itga5
Sigmar11	0	1.78578	0.439	0.138	0	Glutamatergic 2	Sigmar1
Csmd2os1	0	1.53977	0.488	0.187	0	Glutamatergic 2	Csmd2os
Synpo1	0	1.2923	0.489	0.188	0	Glutamatergic 2	Synpo
Sh3gl21	0	1.61614	0.982	0.681	0	Glutamatergic 2	Sh3gl2
Ica11	0	0.816851	0.892	0.594	0	Glutamatergic 2	Ica1
Gm49191	0	2.52264	0.369	0.071	0	Glutamatergic 2	Gm49191
Efhd2	0	1.93823	0.393	0.096	0	Glutamatergic 2	Efhd2
Neurod61	0	1.77273	0.397	0.101	0	Glutamatergic 2	Neurod6
Pgm2l11	0	1.36825	0.508	0.212	0	Glutamatergic 2	Pgm2l1
Rapgefl11	0	1.33543	0.505	0.209	0	Glutamatergic 2	Rapgefl1
Ube2ql11	0	1.80707	0.426	0.132	0	Glutamatergic 2	Ube2ql1
Lmna1	0	1.83258	0.407	0.114	0	Glutamatergic 2	Lmna
Hecw11	0	1.05659	0.966	0.673	0	Glutamatergic 2	Hecw1
Gm303821	0	1.30691	0.501	0.209	0	Glutamatergic 2	Gm30382
Cnksr21	0	0.660881	0.969	0.677	0	Glutamatergic 2	Cnksr2
Etl41	0	2.65248	1	0.71	0	Glutamatergic 2	Etl4
Sgcz1	0	0.899347	0.984	0.694	0	Glutamatergic 2	Sgcz
Slc6a71	0	1.45624	0.453	0.164	0	Glutamatergic 2	Slc6a7
Gm45904	0	1.86623	0.42	0.132	0	Glutamatergic 2	Gm45904
Teddm2	0	2.2421	0.373	0.086	0	Glutamatergic 2	Teddm2
Dpp4	0	2.78021	0.336	0.049	0	Glutamatergic 2	Dpp4
Clstn21	0	0.777712	0.872	0.585	0	Glutamatergic 2	Clstn2
Spock11	0	1.03311	0.985	0.698	0	Glutamatergic 2	Spock1
Mapk111	0	1.81609	0.404	0.118	0	Glutamatergic 2	Mapk11
Tmem1961	0	1.48714	0.446	0.161	0	Glutamatergic 2	Tmem196
Rock21	0	1.06539	0.94	0.656	0	Glutamatergic 2	Rock2
Rap1gds1	0	0.723612	0.891	0.608	0	Glutamatergic 2	Rap1gds1
Vps13a1	0	0.945991	0.918	0.636	0	Glutamatergic 2	Vps13a
Cpe	0	0.732287	0.889	0.608	0	Glutamatergic 2	Cpe
C230057M02Rik1	0	1.56143	0.417	0.138	0	Glutamatergic 2	C230057M02Rik
Susd1	0	1.40907	0.457	0.179	0	Glutamatergic 2	Susd1
Cacna1e1	0	0.866599	0.992	0.715	0	Glutamatergic 2	Cacna1e
Klf101	0	2.33232	0.35	0.073	0	Glutamatergic 2	Klf10
Ogfrl1	0	1.43264	0.444	0.169	0	Glutamatergic 2	Ogfrl1
Mmp161	0	1.88466	0.986	0.711	0	Glutamatergic 2	Mmp16
Asap11	0	1.06189	0.985	0.711	0	Glutamatergic 2	Asap1
Csmd21	0	1.4852	0.986	0.713	0	Glutamatergic 2	Csmd2
Me11	0	1.47298	0.425	0.154	0	Glutamatergic 2	Me1
Gm49179	0	1.51315	0.433	0.163	0	Glutamatergic 2	Gm49179
Ncoa7	0	0.854195	0.902	0.634	0	Glutamatergic 2	Ncoa7
Mgat4c	0	1.73374	0.893	0.625	0	Glutamatergic 2	Mgat4c
Prss121	0	2.3444	0.352	0.084	0	Glutamatergic 2	Prss12
Fxyd71	0	1.96301	0.356	0.09	0	Glutamatergic 2	Fxyd7
Usp46os1	0	1.68357	0.392	0.127	0	Glutamatergic 2	Usp46os1
1500035N22Rik1	0	1.38191	0.424	0.16	0	Glutamatergic 2	1500035N22Rik
Ephb6	0	2.1932	0.343	0.08	0	Glutamatergic 2	Ephb6
Zdhhc23	0	1.84383	0.363	0.1	0	Glutamatergic 2	Zdhhc23
Pgm2	0	2.05561	0.338	0.076	0	Glutamatergic 2	Pgm2
Trbc1	0	5.94177	0.265	0.004	0	Glutamatergic 2	Trbc1
Ptprg	0	0.866938	0.935	0.675	0	Glutamatergic 2	Ptprg
Rims41	0	1.44643	0.41	0.154	0	Glutamatergic 2	Rims4
1700019D03Rik	0	1.43639	0.405	0.15	0	Glutamatergic 2	1700019D03Rik
Rxfp1	0	2.76543	0.294	0.039	0	Glutamatergic 2	Rxfp1
Tmem132b1	0	0.804255	0.966	0.713	0	Glutamatergic 2	Tmem132b
Neurod21	0	1.87143	0.334	0.086	0	Glutamatergic 2	Neurod2
Rnf152	0	1.59219	0.351	0.103	0	Glutamatergic 2	Rnf152
Rprml1	0	1.77422	0.342	0.096	0	Glutamatergic 2	Rprml
Lyzl41	0	1.61692	0.342	0.101	0	Glutamatergic 2	Lyzl4
Agbl41	0	1.14744	0.994	0.755	0	Glutamatergic 2	Agbl4
Scn2a1	0	0.827143	0.959	0.722	0	Glutamatergic 2	Scn2a
Kcnh71	0	1.53289	0.996	0.76	0	Glutamatergic 2	Kcnh7
Atrnl11	0	1.253	0.984	0.748	0	Glutamatergic 2	Atrnl1
Dpp101	0	2.96974	0.999	0.764	0	Glutamatergic 2	Dpp10
Cckbr1	0	2.06735	0.305	0.07	0	Glutamatergic 2	Cckbr
Ext11	0	1.66044	0.995	0.76	0	Glutamatergic 2	Ext1
Dync1i1	0	0.807636	0.975	0.741	0	Glutamatergic 2	Dync1i1
Mrtfb1	0	0.832401	0.967	0.734	0	Glutamatergic 2	Mrtfb
Trpv6	0	2.7977	0.273	0.041	0	Glutamatergic 2	Trpv6
Ptpru	0	1.83017	0.321	0.09	0	Glutamatergic 2	Ptpru
Fam163b	0	1.58099	0.329	0.099	0	Glutamatergic 2	Fam163b
Fmn21	0	0.742963	0.94	0.712	0	Glutamatergic 2	Fmn2
Ryr21	0	1.27501	0.998	0.77	0	Glutamatergic 2	Ryr2
Ntrk31	0	0.608141	0.965	0.738	0	Glutamatergic 2	Ntrk3
Pak71	0	1.11146	0.953	0.728	0	Glutamatergic 2	Pak7
Vipr11	0	1.76848	0.316	0.093	0	Glutamatergic 2	Vipr1
Rspo21	0	2.45337	0.273	0.053	0	Glutamatergic 2	Rspo2
Fgf10	0	1.77765	0.294	0.074	0	Glutamatergic 2	Fgf10
Ccl27a	0	1.84782	0.3	0.081	0	Glutamatergic 2	Ccl27a
Scn8a1	0	0.782365	0.955	0.736	0	Glutamatergic 2	Scn8a
Il17ra	0	2.04926	0.264	0.047	0	Glutamatergic 2	Il17ra
Gm15997	0	2.16052	0.283	0.067	0	Glutamatergic 2	Gm15997
Lrrtm3	0	0.779338	0.971	0.755	0	Glutamatergic 2	Lrrtm3
Gm157381	0	0.827412	0.969	0.753	0	Glutamatergic 2	Gm15738
Fxyd5	0	2.37924	0.267	0.052	0	Glutamatergic 2	Fxyd5
Nrg11	0	1.16916	0.996	0.782	0	Glutamatergic 2	Nrg1
Gm206421	0	1.23753	0.997	0.784	0	Glutamatergic 2	Gm20642
Gm15942	0	2.08175	0.28	0.068	0	Glutamatergic 2	Gm15942
Unc801	0	0.864438	0.982	0.77	0	Glutamatergic 2	Unc80
Cpa6	0	0.33645	0.276	0.065	0	Glutamatergic 2	Cpa6
Iqsec11	0	0.743488	0.964	0.753	0	Glutamatergic 2	Iqsec1
Mast4	0	0.47481	0.987	0.776	0	Glutamatergic 2	Mast4
Rapgef41	0	1.02217	0.957	0.748	0	Glutamatergic 2	Rapgef4
Nrg3os1	0	1.26677	0.998	0.789	0	Glutamatergic 2	Nrg3os
Slc4a101	0	1.01257	0.973	0.765	0	Glutamatergic 2	Slc4a10
Col6a1	0	1.80402	0.286	0.079	0	Glutamatergic 2	Col6a1
Rbfox31	0	0.961744	0.984	0.777	0	Glutamatergic 2	Rbfox3
Gria31	0	1.38166	0.993	0.788	0	Glutamatergic 2	Gria3
Dok61	0	0.688111	0.949	0.747	0	Glutamatergic 2	Dok6
Dlgap21	0	0.729179	0.998	0.797	0	Glutamatergic 2	Dlgap2
Fhad1	0	1.98228	0.262	0.063	0	Glutamatergic 2	Fhad1
Lrrc75a	0	1.92867	0.264	0.065	0	Glutamatergic 2	Lrrc75a
Gramd2	0	1.9146	0.269	0.073	0	Glutamatergic 2	Gramd2
Prickle11	0	1.55603	0.996	0.8	0	Glutamatergic 2	Prickle1
Gabrg3	0	0.673362	0.917	0.722	0	Glutamatergic 2	Gabrg3
Pcsk21	0	1.21052	0.996	0.802	0	Glutamatergic 2	Pcsk2
Cdh2	0	0.919239	0.97	0.776	0	Glutamatergic 2	Cdh2
Arpp211	0	1.71477	1	0.809	0	Glutamatergic 2	Arpp21
Pcdh71	0	0.995389	0.957	0.77	0	Glutamatergic 2	Pcdh7
Dtnb	0	0.997338	0.965	0.78	0	Glutamatergic 2	Dtnb
Map1b	0	0.676094	0.965	0.788	0	Glutamatergic 2	Map1b
Grin11	0	0.740872	0.989	0.815	0	Glutamatergic 2	Grin1
Phactr11	0	0.829312	1	0.831	0	Glutamatergic 2	Phactr1
Grin2a1	0	0.618749	0.988	0.821	0	Glutamatergic 2	Grin2a
Atp2b1	0	0.818516	0.995	0.83	0	Glutamatergic 2	Atp2b1
Stxbp5l1	0	1.25638	0.995	0.83	0	Glutamatergic 2	Stxbp5l
Slc8a1	0	0.724541	0.997	0.832	0	Glutamatergic 2	Slc8a1
Gpm6a1	0	0.796898	0.977	0.821	0	Glutamatergic 2	Gpm6a
Oxr11	0	1.04532	0.996	0.841	0	Glutamatergic 2	Oxr1
Ppp2r2b1	0	0.672168	0.987	0.833	0	Glutamatergic 2	Ppp2r2b
Atp2b21	0	0.834389	0.985	0.832	0	Glutamatergic 2	Atp2b2
Frmpd4	0	2.21984	0.998	0.845	0	Glutamatergic 2	Frmpd4
Gabrb1	0	0.751868	0.976	0.824	0	Glutamatergic 2	Gabrb1
Tspan51	0	0.780722	0.923	0.772	0	Glutamatergic 2	Tspan5
Cacna1d	0	0.900256	0.994	0.845	0	Glutamatergic 2	Cacna1d
Ralyl1	0	0.812155	0.994	0.847	0	Glutamatergic 2	Ralyl
Ntrk21	0	0.708065	0.974	0.827	0	Glutamatergic 2	Ntrk2
Rims11	0	1.38752	0.998	0.852	0	Glutamatergic 2	Rims1
R3hdm21	0	0.82076	0.976	0.831	0	Glutamatergic 2	R3hdm2
Celf41	0	0.981756	0.97	0.826	0	Glutamatergic 2	Celf4
Mapk101	0	0.916741	0.992	0.85	0	Glutamatergic 2	Mapk10
Samd121	0	0.927154	0.983	0.842	0	Glutamatergic 2	Samd12
Plcb11	0	0.516784	0.996	0.856	0	Glutamatergic 2	Plcb1
Prkcb1	0	1.02579	0.991	0.855	0	Glutamatergic 2	Prkcb
Asic21	0	1.24307	0.998	0.87	0	Glutamatergic 2	Asic2
Nrg31	0	1.35037	1	0.872	0	Glutamatergic 2	Nrg3
Celf21	0	0.848926	1	0.873	0	Glutamatergic 2	Celf2
Cntn1	0	0.676711	0.986	0.859	0	Glutamatergic 2	Cntn1
Ctnna3	0	0.820689	0.996	0.871	0	Glutamatergic 2	Ctnna3
Pde4d1	0	2.14242	0.999	0.875	0	Glutamatergic 2	Pde4d
Cacnb41	0	1.04252	0.988	0.865	0	Glutamatergic 2	Cacnb4
Myt1l1	0	0.836133	0.997	0.875	0	Glutamatergic 2	Myt1l
Ptk21	0	1.24665	0.995	0.873	0	Glutamatergic 2	Ptk2
Pclo1	0	0.664497	0.984	0.863	0	Glutamatergic 2	Pclo
Kalrn1	0	1.07756	0.999	0.879	0	Glutamatergic 2	Kalrn
Ptprd1	0	1.50306	1	0.881	0	Glutamatergic 2	Ptprd
Prkce	0	0.996192	0.996	0.882	0	Glutamatergic 2	Prkce
Fam155a	0	1.18268	0.999	0.892	0	Glutamatergic 2	Fam155a
Hecw2	0	0.625649	0.994	0.888	0	Glutamatergic 2	Hecw2
Grin2b1	0	0.597355	0.999	0.893	0	Glutamatergic 2	Grin2b
Gabrb3	0	0.666798	0.996	0.89	0	Glutamatergic 2	Gabrb3
Dmd1	0	1.45913	0.997	0.896	0	Glutamatergic 2	Dmd
Pbx1	0	0.977117	0.995	0.9	0	Glutamatergic 2	Pbx1
Snap251	0	0.960372	0.999	0.904	0	Glutamatergic 2	Snap25
Cacna1a1	0	0.885135	0.999	0.904	0	Glutamatergic 2	Cacna1a
Dclk11	0	0.775258	0.998	0.904	0	Glutamatergic 2	Dclk1
Xkr4	0	0.71913	0.994	0.901	0	Glutamatergic 2	Xkr4
Otud7a	0	0.768471	0.991	0.899	0	Glutamatergic 2	Otud7a
Hivep21	0	0.782453	0.995	0.905	0	Glutamatergic 2	Hivep2
Nrxn3	0	0.876877	0.999	0.909	0	Glutamatergic 2	Nrxn3
Large11	0	1.16141	0.998	0.913	0	Glutamatergic 2	Large1
Ahi11	0	1.00851	0.999	0.914	0	Glutamatergic 2	Ahi1
Syt11	0	1.15793	1	0.915	0	Glutamatergic 2	Syt1
Rbfox1	0	1.37205	0.999	0.916	0	Glutamatergic 2	Rbfox1
Kcnma11	0	1.1258	1	0.921	0	Glutamatergic 2	Kcnma1
Rims21	0	0.649319	0.999	0.92	0	Glutamatergic 2	Rims2
Cadps1	0	0.714189	0.999	0.922	0	Glutamatergic 2	Cadps
Csmd11	0	1.45053	1	0.924	0	Glutamatergic 2	Csmd1
Nav31	0	1.2289	1	0.93	0	Glutamatergic 2	Nav3
Fgf141	0	0.770996	1	0.936	0	Glutamatergic 2	Fgf14
Nav2	0	0.553956	0.996	0.934	0	Glutamatergic 2	Nav2
R3hdm11	0	0.712167	0.996	0.935	0	Glutamatergic 2	R3hdm1
B3galt1	0	0.58292	0.984	0.928	0	Glutamatergic 2	B3galt1
Opcml1	0	0.918245	0.998	0.944	0	Glutamatergic 2	Opcml
Nrxn11	0	1.18373	0.999	0.95	0	Glutamatergic 2	Nrxn1
Dock31	0	0.61994	0.995	0.95	0	Glutamatergic 2	Dock3
Ctnnd2	0	0.898421	0.999	0.955	0	Glutamatergic 2	Ctnnd2
Adgrb31	0	0.817227	1	0.957	0	Glutamatergic 2	Adgrb3
Gria21	0	0.786811	1	0.96	0	Glutamatergic 2	Gria2
Tanc2	0	0.700426	0.998	0.958	0	Glutamatergic 2	Tanc2
Anks1b	0	0.589215	1	0.971	0	Glutamatergic 2	Anks1b
Pcdh9	0	0.666601	1	0.971	0	Glutamatergic 2	Pcdh9
Strbp1	0	0.6683	0.999	0.984	0	Glutamatergic 2	Strbp
Mdga2	0	0.736193	0.999	0.986	0	Glutamatergic 2	Mdga2
Dlg21	0	1.03491	1	0.99	0	Glutamatergic 2	Dlg2
Ank2	0	0.417432	0.998	0.997	0	Glutamatergic 2	Ank2
Fntb1	4.73362e-308	1.10098	0.646	0.332	1.08461e-303	Glutamatergic 2	Fntb
Clvs21	2.90822e-307	1.08564	0.637	0.324	6.66361e-303	Glutamatergic 2	Clvs2
Grm3	1.07271e-306	0.470062	0.97	0.696	2.45789e-302	Glutamatergic 2	Grm3
Rab151	6.9488e-304	1.41944	0.417	0.159	1.59218e-299	Glutamatergic 2	Rab15
Lrrtm2	8.02991e-304	1.75266	0.275	0.079	1.83989e-299	Glutamatergic 2	Lrrtm2
A230057D06Rik	1.1365e-303	0.586803	0.978	0.849	2.60405e-299	Glutamatergic 2	A230057D06Rik
Slitrk11	2.11586e-303	1.3299	0.465	0.191	4.84807e-299	Glutamatergic 2	Slitrk1
Srrm4os1	5.46386e-302	1.32539	0.446	0.177	1.25193e-297	Glutamatergic 2	Srrm4os
Adgrb11	2.23319e-301	0.987536	0.731	0.417	5.1169e-297	Glutamatergic 2	Adgrb1
Nbea	1.84138e-300	0.450385	0.998	0.979	4.21914e-296	Glutamatergic 2	Nbea
1961-09-01	1.72454e-299	1.32204	0.451	0.182	3.95144e-295	Glutamatergic 2	2025-09-06
Icam51	1.88512e-299	1.0635	0.551	0.242	4.31938e-295	Glutamatergic 2	Icam5
Trim91	9.90769e-299	0.720977	0.91	0.69	2.27015e-294	Glutamatergic 2	Trim9
Aak1	2.05828e-297	0.602087	0.966	0.833	4.71614e-293	Glutamatergic 2	Aak1
Stxbp11	8.02386e-297	0.804053	0.858	0.553	1.83851e-292	Glutamatergic 2	Stxbp1
Socs21	2.92156e-294	1.48401	0.359	0.126	6.69417e-290	Glutamatergic 2	Socs2
1991-09-01	1.58677e-293	1.7501	0.273	0.08	3.63576e-289	Glutamatergic 2	2025-09-09
Raph11	7.2161e-293	0.99448	0.73	0.428	1.65342e-288	Glutamatergic 2	Raph1
Erc21	2.31538e-292	0.575764	0.997	0.895	5.30523e-288	Glutamatergic 2	Erc2
Gm416091	2.00997e-291	0.907592	0.704	0.367	4.60545e-287	Glutamatergic 2	Gm41609
Dagla1	5.54641e-291	1.03229	0.6	0.289	1.27085e-286	Glutamatergic 2	Dagla
Gpr451	2.79924e-288	1.20299	0.535	0.247	6.41391e-284	Glutamatergic 2	Gpr45
Gm42456	5.09585e-288	1.61303	0.316	0.104	1.16761e-283	Glutamatergic 2	Gm42456
Nr3c11	5.56145e-288	0.852017	0.756	0.417	1.2743e-283	Glutamatergic 2	Nr3c1
A330102I10Rik	2.42095e-287	0.943064	0.634	0.311	5.54713e-283	Glutamatergic 2	A330102I10Rik
Lpcat41	5.75773e-287	1.60109	0.339	0.117	1.31927e-282	Glutamatergic 2	Lpcat4
Ephx41	8.25719e-287	1.32959	0.425	0.168	1.89197e-282	Glutamatergic 2	Ephx4
Limk1	3.921e-285	1.50143	0.342	0.118	8.98419e-281	Glutamatergic 2	Limk1
Sobp1	3.96215e-285	0.685526	0.92	0.656	9.07847e-281	Glutamatergic 2	Sobp
4930480K15Rik1	2.40985e-283	1.44749	0.407	0.162	5.5217e-279	Glutamatergic 2	4930480K15Rik
Man2a11	3.55256e-282	1.04265	0.602	0.296	8.13999e-278	Glutamatergic 2	Man2a1
Ccser1	2.09744e-281	0.502136	0.996	0.94	4.80586e-277	Glutamatergic 2	Ccser1
Slc7a14	1.96706e-279	0.77495	0.633	0.309	4.50712e-275	Glutamatergic 2	Slc7a14
Olfm11	7.57055e-279	0.916479	0.646	0.32	1.73464e-274	Glutamatergic 2	Olfm1
Bicdl11	1.10203e-278	0.921614	0.713	0.395	2.52508e-274	Glutamatergic 2	Bicdl1
4921534H16Rik1	2.39516e-278	0.946687	0.567	0.264	5.48804e-274	Glutamatergic 2	4921534H16Rik
Bmerb11	4.07686e-277	0.906561	0.753	0.443	9.34131e-273	Glutamatergic 2	Bmerb1
Srcin11	5.97056e-276	0.828384	0.806	0.517	1.36804e-271	Glutamatergic 2	Srcin1
St3gal1	7.62145e-276	1.59675	0.278	0.084	1.7463e-271	Glutamatergic 2	St3gal1
Nol41	9.40486e-274	0.564019	0.918	0.671	2.15494e-269	Glutamatergic 2	Nol4
Pde10a1	1.57716e-273	0.297314	0.967	0.829	3.61376e-269	Glutamatergic 2	Pde10a
Snph1	7.14938e-273	0.877679	0.723	0.407	1.63814e-268	Glutamatergic 2	Snph
Kcnj31	2.41742e-272	0.559709	0.921	0.629	5.53903e-268	Glutamatergic 2	Kcnj3
Zfp8311	4.79873e-272	1.33247	0.384	0.145	1.09953e-267	Glutamatergic 2	Zfp831
Gm332281	1.92704e-271	1.32101	0.448	0.191	4.41544e-267	Glutamatergic 2	Gm33228
Srrm31	2.04289e-271	0.744239	0.842	0.539	4.68087e-267	Glutamatergic 2	Srrm3
Olfm31	2.45269e-270	0.958134	0.575	0.277	5.61986e-266	Glutamatergic 2	Olfm3
Carmil1	2.92997e-270	0.771635	0.745	0.412	6.71344e-266	Glutamatergic 2	Carmil1
Svop1	9.18531e-270	0.881144	0.744	0.433	2.10463e-265	Glutamatergic 2	Svop
Gm4128	1.74628e-269	1.5749	0.287	0.091	4.00126e-265	Glutamatergic 2	Gm4128
Dscam	4.81464e-269	0.37653	0.993	0.786	1.10318e-264	Glutamatergic 2	Dscam
Cap21	1.10912e-268	0.758809	0.83	0.527	2.54132e-264	Glutamatergic 2	Cap2
Gucy1a21	4.90566e-268	0.67382	0.919	0.691	1.12403e-263	Glutamatergic 2	Gucy1a2
4933424G06Rik	4.04814e-266	1.78774	0.257	0.077	9.2755e-262	Glutamatergic 2	4933424G06Rik
Ly6e1	6.73698e-266	1.35479	0.323	0.11	1.54364e-261	Glutamatergic 2	Ly6e
Lrrc71	1.02851e-265	0.475559	0.998	0.901	2.35662e-261	Glutamatergic 2	Lrrc7
Gtdc11	2.2887e-265	0.685525	0.878	0.602	5.2441e-261	Glutamatergic 2	Gtdc1
E230016M11Rik	8.16182e-265	1.22732	0.42	0.169	1.87012e-260	Glutamatergic 2	E230016M11Rik
Il11ra1	1.74047e-264	1.44238	0.367	0.14	3.98793e-260	Glutamatergic 2	Il11ra1
Syt131	2.37291e-264	1.151	0.467	0.2	5.43705e-260	Glutamatergic 2	Syt13
Clstn11	4.79133e-264	0.854764	0.783	0.478	1.09784e-259	Glutamatergic 2	Clstn1
Unc13b1	1.57201e-263	0.844146	0.626	0.309	3.60194e-259	Glutamatergic 2	Unc13b
Tbc1d241	1.64247e-263	1.17527	0.517	0.244	3.76338e-259	Glutamatergic 2	Tbc1d24
Dnm11	1.07181e-262	0.84053	0.775	0.469	2.45584e-258	Glutamatergic 2	Dnm1
Chgb1	1.08856e-262	1.24608	0.539	0.265	2.49422e-258	Glutamatergic 2	Chgb
Mtcl11	3.01662e-262	0.945532	0.633	0.33	6.91199e-258	Glutamatergic 2	Mtcl1
Sipa1l11	9.2631e-261	0.563055	0.952	0.708	2.12245e-256	Glutamatergic 2	Sipa1l1
Sgtb1	9.5609e-261	1.38361	0.375	0.144	2.19069e-256	Glutamatergic 2	Sgtb
Pde9a	1.94183e-260	1.29453	0.367	0.138	4.44932e-256	Glutamatergic 2	Pde9a
Larp1b1	3.26171e-260	1.03551	0.549	0.262	7.47356e-256	Glutamatergic 2	Larp1b
Gpr1581	3.70224e-259	0.481797	0.971	0.83	8.48294e-255	Glutamatergic 2	Gpr158
Fam81a1	6.02842e-258	1.18119	0.462	0.202	1.38129e-253	Glutamatergic 2	Fam81a
Aifm31	7.4512e-257	0.95301	0.539	0.252	1.70729e-252	Glutamatergic 2	Aifm3
B3galt2	3.9276e-255	0.959389	0.619	0.322	8.99932e-251	Glutamatergic 2	B3galt2
Dnajc61	5.46914e-255	0.611639	0.938	0.743	1.25314e-250	Glutamatergic 2	Dnajc6
Ssbp21	1.86809e-254	0.653081	0.928	0.745	4.28034e-250	Glutamatergic 2	Ssbp2
Grk31	1.66901e-253	0.815951	0.605	0.297	3.82421e-249	Glutamatergic 2	Grk3
Nfix1	3.52512e-253	0.711685	0.693	0.343	8.0771e-249	Glutamatergic 2	Nfix
Sorbs21	1.41796e-252	0.537137	0.963	0.809	3.24897e-248	Glutamatergic 2	Sorbs2
Mast2	4.84647e-252	0.759935	0.814	0.512	1.11047e-247	Glutamatergic 2	Mast2
Pdk11	2.06557e-251	1.21571	0.451	0.199	4.73283e-247	Glutamatergic 2	Pdk1
Sema3a1	2.63794e-251	1.01891	0.326	0.114	6.04431e-247	Glutamatergic 2	Sema3a
Elavl2	2.64201e-251	0.560023	0.588	0.27	6.05365e-247	Glutamatergic 2	Elavl2
Sorbs2os1	3.0017e-251	0.599813	0.916	0.691	6.8778e-247	Glutamatergic 2	Sorbs2os
4921511I17Rik1	3.27669e-251	1.17042	0.48	0.22	7.50788e-247	Glutamatergic 2	4921511I17Rik
Ptprn1	6.15217e-251	0.765785	0.837	0.572	1.40965e-246	Glutamatergic 2	Ptprn
Shank11	6.47693e-251	0.781318	0.754	0.427	1.48406e-246	Glutamatergic 2	Shank1
4930590L20Rik1	6.19174e-250	1.18742	0.476	0.216	1.41871e-245	Glutamatergic 2	4930590L20Rik
4930533B01Rik	7.41716e-250	1.46304	0.255	0.077	1.69949e-245	Glutamatergic 2	4930533B01Rik
Fstl1	1.03471e-249	1.3329	0.352	0.133	2.37084e-245	Glutamatergic 2	Fstl1
Abcb91	1.63166e-248	1.2766	0.403	0.166	3.73862e-244	Glutamatergic 2	Abcb9
Gm161831	2.67115e-248	0.923799	0.666	0.37	6.12041e-244	Glutamatergic 2	Gm16183
Snx101	3.17941e-248	0.980189	0.599	0.312	7.28499e-244	Glutamatergic 2	Snx10
Spred21	7.75658e-248	0.868135	0.765	0.483	1.77726e-243	Glutamatergic 2	Spred2
Lmo3	1.25762e-246	0.882396	0.504	0.226	2.88158e-242	Glutamatergic 2	Lmo3
Gm14211	1.88798e-246	1.00981	0.48	0.213	4.32593e-242	Glutamatergic 2	Gm14211
Vopp11	4.95455e-246	1.11028	0.515	0.249	1.13524e-241	Glutamatergic 2	Vopp1
Snhg111	1.65269e-245	0.58422	1	0.952	3.78682e-241	Glutamatergic 2	Snhg11
Pitpnc1	9.35651e-244	0.379739	0.691	0.368	2.14386e-239	Glutamatergic 2	Pitpnc1
Twf21	5.95214e-243	1.22351	0.38	0.151	1.36381e-238	Glutamatergic 2	Twf2
Dmxl21	3.05402e-242	0.73964	0.823	0.539	6.99768e-238	Glutamatergic 2	Dmxl2
Dtx41	1.51501e-241	1.32701	0.29	0.097	3.47134e-237	Glutamatergic 2	Dtx4
Oprd1	8.4679e-240	1.38207	0.28	0.092	1.94025e-235	Glutamatergic 2	Oprd1
Myo5a1	2.31473e-239	0.606603	0.917	0.717	5.30374e-235	Glutamatergic 2	Myo5a
Gm325091	1.50097e-238	0.517275	0.868	0.55	3.43917e-234	Glutamatergic 2	Gm32509
Lrrc571	8.10008e-238	1.42115	0.32	0.117	1.85597e-233	Glutamatergic 2	Lrrc57
Cntn41	1.43173e-237	0.448268	0.922	0.713	3.28053e-233	Glutamatergic 2	Cntn4
Sema6d	2.21451e-237	0.711442	0.833	0.639	5.0741e-233	Glutamatergic 2	Sema6d
Fxyd6	9.5811e-237	1.55837	0.259	0.083	2.19532e-232	Glutamatergic 2	Fxyd6
Cdc25b1	1.91749e-236	1.50027	0.297	0.105	4.39354e-232	Glutamatergic 2	Cdc25b
Serpini11	3.4124e-235	1.29987	0.559	0.307	7.81884e-231	Glutamatergic 2	Serpini1
Ephb1	4.68039e-235	0.608452	0.744	0.417	1.07242e-230	Glutamatergic 2	Ephb1
Gm206411	8.42767e-235	1.42027	0.34	0.132	1.93103e-230	Glutamatergic 2	Gm20641
Zfp385b	1.99725e-234	0.405597	0.918	0.672	4.5763e-230	Glutamatergic 2	Zfp385b
Gdpd5	7.47829e-234	1.01894	0.438	0.189	1.7135e-229	Glutamatergic 2	Gdpd5
Jakmip21	1.63724e-233	0.652479	0.89	0.648	3.75141e-229	Glutamatergic 2	Jakmip2
Exoc61	3.29844e-233	0.901847	0.607	0.321	7.55771e-229	Glutamatergic 2	Exoc6
Map2k4	9.95894e-233	0.676215	0.871	0.629	2.28189e-228	Glutamatergic 2	Map2k4
Elmod1	1.70601e-231	0.570089	0.842	0.532	3.90897e-227	Glutamatergic 2	Elmod1
Rasgef1a1	1.9359e-231	0.784435	0.696	0.394	4.43573e-227	Glutamatergic 2	Rasgef1a
Pcnx21	5.36925e-231	0.801563	0.699	0.394	1.23026e-226	Glutamatergic 2	Pcnx2
Vash1	3.80807e-230	1.37658	0.307	0.111	8.72543e-226	Glutamatergic 2	Vash1
Mcc1	6.75366e-230	0.73469	0.468	0.206	1.54747e-225	Glutamatergic 2	Mcc
Tnik	7.28877e-230	0.378822	0.994	0.933	1.67008e-225	Glutamatergic 2	Tnik
Runx21	1.67109e-229	0.692502	0.736	0.428	3.82897e-225	Glutamatergic 2	Runx2
Igf1r	8.65997e-229	0.563002	0.904	0.679	1.98426e-224	Glutamatergic 2	Igf1r
Unc13a1	3.09872e-228	0.853761	0.693	0.401	7.10009e-224	Glutamatergic 2	Unc13a
Atxn11	1.61082e-227	0.474982	0.992	0.914	3.69086e-223	Glutamatergic 2	Atxn1
Ptchd11	7.63352e-227	1.12795	0.398	0.168	1.74907e-222	Glutamatergic 2	Ptchd1
Ppm1l1	1.60114e-226	0.736318	0.812	0.535	3.6687e-222	Glutamatergic 2	Ppm1l
Atf61	4.88881e-226	0.863758	0.712	0.43	1.12017e-221	Glutamatergic 2	Atf6
Slc7a81	9.50114e-226	0.787159	0.579	0.295	2.177e-221	Glutamatergic 2	Slc7a8
Fndc91	7.15384e-225	0.702124	0.812	0.527	1.63916e-220	Glutamatergic 2	Fndc9
Adgrb21	7.60426e-224	1.01724	0.514	0.254	1.74237e-219	Glutamatergic 2	Adgrb2
Emb1	8.12895e-224	1.35566	0.356	0.145	1.86259e-219	Glutamatergic 2	Emb
Gm456451	8.59005e-224	1.25426	0.439	0.203	1.96824e-219	Glutamatergic 2	Gm45645
Sertad21	2.93423e-223	0.837961	0.615	0.326	6.72319e-219	Glutamatergic 2	Sertad2
Nrcam1	2.40099e-222	0.442236	0.969	0.815	5.5014e-218	Glutamatergic 2	Nrcam
Syt51	2.71627e-222	1.13615	0.426	0.19	6.22378e-218	Glutamatergic 2	Syt5
1700024B18Rik1	3.66044e-221	0.859724	0.662	0.381	8.38717e-217	Glutamatergic 2	1700024B18Rik
Dlgap31	9.35172e-220	0.857225	0.604	0.322	2.14276e-215	Glutamatergic 2	Dlgap3
Hook11	1.17641e-219	0.905845	0.605	0.329	2.6955e-215	Glutamatergic 2	Hook1
Kcnt11	7.20299e-219	0.981206	0.511	0.251	1.65042e-214	Glutamatergic 2	Kcnt1
Snca1	1.18225e-218	0.760014	0.632	0.337	2.70888e-214	Glutamatergic 2	Snca
Nell21	1.19912e-218	0.369702	0.904	0.57	2.74754e-214	Glutamatergic 2	Nell2
Chn11	1.88244e-217	0.517313	0.926	0.683	4.31322e-213	Glutamatergic 2	Chn1
Pcp4	1.24138e-216	0.678913	0.632	0.327	2.84437e-212	Glutamatergic 2	Pcp4
Hk11	1.42118e-216	0.970112	0.554	0.29	3.25634e-212	Glutamatergic 2	Hk1
Smyd31	2.84209e-216	0.63508	0.94	0.817	6.51209e-212	Glutamatergic 2	Smyd3
Numb1	3.49093e-216	0.471889	0.836	0.564	7.99877e-212	Glutamatergic 2	Numb
4930527B05Rik	1.10339e-215	1.42364	0.288	0.104	2.5282e-211	Glutamatergic 2	4930527B05Rik
Pacsin11	1.80406e-215	0.569756	0.924	0.711	4.13363e-211	Glutamatergic 2	Pacsin1
Bcl2	3.16971e-215	0.93335	0.453	0.21	7.26277e-211	Glutamatergic 2	Bcl2
A830031A19Rik	4.44408e-215	1.58208	0.261	0.09	1.01827e-210	Glutamatergic 2	A830031A19Rik
Pcsk11	6.57988e-215	1.41931	0.283	0.101	1.50765e-210	Glutamatergic 2	Pcsk1
Pgr1	2.43963e-214	1.20064	0.395	0.173	5.58992e-210	Glutamatergic 2	Pgr
Ctdspl1	4.34852e-214	0.775033	0.713	0.424	9.96376e-210	Glutamatergic 2	Ctdspl
Asap21	1.08152e-213	0.853921	0.638	0.358	2.47808e-209	Glutamatergic 2	Asap2
Dlg11	8.44355e-213	0.475817	0.968	0.777	1.93467e-208	Glutamatergic 2	Dlg1
Cplx2	6.98731e-212	1.03284	0.468	0.223	1.601e-207	Glutamatergic 2	Cplx2
Nln1	1.02896e-211	1.00884	0.46	0.215	2.35766e-207	Glutamatergic 2	Nln
Lrrfip11	8.10348e-211	0.598619	0.836	0.556	1.85675e-206	Glutamatergic 2	Lrrfip1
Gm219541	1.42235e-210	0.96079	0.524	0.267	3.25902e-206	Glutamatergic 2	Gm21954
Coro2a1	2.16011e-210	1.18791	0.327	0.128	4.94946e-206	Glutamatergic 2	Coro2a
Negr11	1.04765e-209	0.341001	0.997	0.943	2.40049e-205	Glutamatergic 2	Negr1
Palm1	8.44666e-209	0.889523	0.582	0.314	1.93538e-204	Glutamatergic 2	Palm
Gabra5	1.88286e-208	0.962145	0.451	0.214	4.31421e-204	Glutamatergic 2	Gabra5
Adora1	1.98052e-208	1.24035	0.314	0.12	4.53797e-204	Glutamatergic 2	Adora1
Btbd101	3.89175e-208	0.822966	0.65	0.372	8.91718e-204	Glutamatergic 2	Btbd10
Unc791	1.291e-207	0.49795	0.95	0.765	2.95806e-203	Glutamatergic 2	Unc79
Plcxd3	6.25793e-207	1.15265	0.454	0.221	1.43388e-202	Glutamatergic 2	Plcxd3
4921511C10Rik1	1.89338e-206	0.851923	0.531	0.268	4.3383e-202	Glutamatergic 2	4921511C10Rik
Smap11	3.25327e-206	0.804756	0.663	0.391	7.45421e-202	Glutamatergic 2	Smap1
Gm440401	4.64948e-206	1.41282	0.306	0.119	1.06534e-201	Glutamatergic 2	Gm44040
Ctnna1	6.86609e-206	0.954639	0.508	0.252	1.57323e-201	Glutamatergic 2	Ctnna1
Arhgef251	2.53641e-205	1.04544	0.452	0.214	5.81168e-201	Glutamatergic 2	Arhgef25
Syn11	4.59661e-205	0.754687	0.735	0.455	1.05322e-200	Glutamatergic 2	Syn1
Lrp1b	8.48293e-205	0.512186	0.999	0.954	1.94369e-200	Glutamatergic 2	Lrp1b
Nptn1	6.92835e-204	0.442863	0.982	0.885	1.58749e-199	Glutamatergic 2	Nptn
Map3k9	1.18897e-203	1.49749	0.26	0.092	2.72428e-199	Glutamatergic 2	Map3k9
Pcdh101	3.08478e-203	0.807845	0.619	0.343	7.06815e-199	Glutamatergic 2	Pcdh10
Fam189a11	9.92239e-203	0.654023	0.819	0.589	2.27352e-198	Glutamatergic 2	Fam189a1
Pls31	7.26357e-202	1.06278	0.46	0.222	1.6643e-197	Glutamatergic 2	Pls3
Kif5c1	1.15556e-200	0.672807	0.803	0.518	2.64774e-196	Glutamatergic 2	Kif5c
Pced1b	4.37362e-200	0.871015	0.542	0.282	1.00213e-195	Glutamatergic 2	Pced1b
Ap2a2	1.99994e-199	0.827149	0.613	0.342	4.58245e-195	Glutamatergic 2	Ap2a2
Pcnx	4.54999e-198	0.790981	0.69	0.426	1.04254e-193	Glutamatergic 2	Pcnx
Bsn1	6.8152e-198	0.696177	0.733	0.445	1.56157e-193	Glutamatergic 2	Bsn
Cyfip21	8.00004e-198	0.654332	0.811	0.545	1.83305e-193	Glutamatergic 2	Cyfip2
Kcnn2	2.28989e-197	0.474499	0.813	0.534	5.24683e-193	Glutamatergic 2	Kcnn2
Rmnd5b1	1.50615e-196	1.12625	0.388	0.173	3.45104e-192	Glutamatergic 2	Rmnd5b
Shc3	9.93144e-196	0.624082	0.612	0.33	2.27559e-191	Glutamatergic 2	Shc3
Jam3	1.44621e-195	0.671934	0.646	0.363	3.31371e-191	Glutamatergic 2	Jam3
Tmem38a1	2.14013e-195	0.993359	0.492	0.253	4.90368e-191	Glutamatergic 2	Tmem38a
Gm426091	2.2894e-195	0.993251	0.491	0.25	5.2457e-191	Glutamatergic 2	Gm42609
1700109K24Rik1	3.28723e-195	0.737169	0.718	0.439	7.53204e-191	Glutamatergic 2	1700109K24Rik
Ell21	5.80736e-195	0.938418	0.45	0.212	1.33064e-190	Glutamatergic 2	Ell2
Aff2	3.53083e-194	0.658985	0.629	0.348	8.09018e-190	Glutamatergic 2	Aff2
Cobl1	1.11361e-193	0.636366	0.686	0.378	2.55163e-189	Glutamatergic 2	Cobl
Frrs1l1	8.88951e-193	0.995594	0.484	0.246	2.03685e-188	Glutamatergic 2	Frrs1l
Tacc11	1.73083e-192	0.547714	0.854	0.6	3.96586e-188	Glutamatergic 2	Tacc1
Ndst1	7.3625e-192	1.09614	0.387	0.174	1.68697e-187	Glutamatergic 2	Ndst1
Dennd1b	2.04848e-191	0.729596	0.701	0.431	4.69369e-187	Glutamatergic 2	Dennd1b
Astn2	2.66298e-191	0.35482	0.935	0.726	6.10168e-187	Glutamatergic 2	Astn2
4930415C11Rik1	4.70126e-190	0.886838	0.586	0.333	1.0772e-185	Glutamatergic 2	4930415C11Rik
Stmn21	1.07886e-189	0.713184	0.631	0.351	2.472e-185	Glutamatergic 2	Stmn2
Pacs11	1.88157e-189	0.655163	0.778	0.512	4.31124e-185	Glutamatergic 2	Pacs1
Ptgis1	1.10316e-188	1.4656	0.264	0.098	2.52768e-184	Glutamatergic 2	Ptgis
Armc21	8.32899e-188	1.23887	0.322	0.133	1.90842e-183	Glutamatergic 2	Armc2
Tango21	9.04266e-188	0.729683	0.685	0.41	2.07195e-183	Glutamatergic 2	Tango2
Lmo71	1.35505e-187	0.563685	0.546	0.266	3.10482e-183	Glutamatergic 2	Lmo7
Mapk81	3.03551e-187	0.789257	0.681	0.421	6.95527e-183	Glutamatergic 2	Mapk8
Sfxn51	1.14321e-186	0.597995	0.613	0.345	2.61944e-182	Glutamatergic 2	Sfxn5
Sgk3	1.17875e-186	0.737974	0.503	0.245	2.70086e-182	Glutamatergic 2	Sgk3
Vps37b1	2.75696e-186	1.07657	0.367	0.162	6.31701e-182	Glutamatergic 2	Vps37b
Fam131a1	3.18094e-186	0.910463	0.51	0.267	7.28849e-182	Glutamatergic 2	Fam131a
Gm480911	6.92527e-186	0.624167	0.796	0.532	1.58679e-181	Glutamatergic 2	Gm48091
Sparcl1	7.75308e-186	0.401165	0.539	0.273	1.77646e-181	Glutamatergic 2	Sparcl1
Slc25a421	1.2718e-185	1.15745	0.371	0.167	2.91408e-181	Glutamatergic 2	Slc25a42
Dcbld1	3.6302e-185	1.3416	0.289	0.114	8.31789e-181	Glutamatergic 2	Dcbld1
Ak51	3.63994e-185	0.444502	0.695	0.391	8.34019e-181	Glutamatergic 2	Ak5
Gnaz1	4.6422e-185	1.21626	0.358	0.16	1.06367e-180	Glutamatergic 2	Gnaz
Gm34086	5.85274e-185	1.36935	0.273	0.104	1.34104e-180	Glutamatergic 2	Gm34086
Ptpn31	9.67642e-185	0.387145	0.492	0.234	2.21716e-180	Glutamatergic 2	Ptpn3
Sdk11	1.40251e-184	1.83346	0.449	0.25	3.21357e-180	Glutamatergic 2	Sdk1
Chl11	2.58054e-184	0.774401	0.637	0.376	5.91279e-180	Glutamatergic 2	Chl1
9630028H03Rik1	2.85147e-184	0.485847	0.852	0.607	6.53358e-180	Glutamatergic 2	9630028H03Rik
Mal21	3.06097e-184	1.42696	0.259	0.096	7.01361e-180	Glutamatergic 2	Mal2
Ttll111	3.51317e-184	0.687957	0.73	0.456	8.04973e-180	Glutamatergic 2	Ttll11
Gm295301	1.16917e-183	1.29788	0.259	0.095	2.67892e-179	Glutamatergic 2	Gm29530
Gm151551	2.42012e-183	0.674689	0.492	0.241	5.54523e-179	Glutamatergic 2	Gm15155
Cacnb11	6.07422e-183	1.21491	0.336	0.145	1.39179e-178	Glutamatergic 2	Cacnb1
Gabra11	1.00364e-181	0.806486	0.538	0.286	2.29965e-177	Glutamatergic 2	Gabra1
Gm474231	3.00276e-181	0.9689	0.466	0.239	6.88022e-177	Glutamatergic 2	Gm47423
Kcnk1	3.54382e-181	1.14374	0.339	0.146	8.11995e-177	Glutamatergic 2	Kcnk1
Ppp2r2c1	4.85547e-181	0.726833	0.682	0.419	1.11253e-176	Glutamatergic 2	Ppp2r2c
4930545L23Rik1	8.01121e-181	0.774117	0.555	0.302	1.83561e-176	Glutamatergic 2	4930545L23Rik
Snhg141	1.08205e-180	0.402888	0.999	0.901	2.47929e-176	Glutamatergic 2	Snhg14
Arfgef31	3.10452e-180	0.659628	0.745	0.468	7.11339e-176	Glutamatergic 2	Arfgef3
Map61	3.49677e-180	0.769006	0.618	0.357	8.01216e-176	Glutamatergic 2	Map6
Gys11	4.30387e-180	1.07439	0.404	0.192	9.86146e-176	Glutamatergic 2	Gys1
Dlgap11	7.84205e-180	0.268134	0.997	0.924	1.79685e-175	Glutamatergic 2	Dlgap1
Rsph14	9.51647e-180	1.33017	0.301	0.124	2.18051e-175	Glutamatergic 2	Rsph14
Gm270321	3.08429e-179	0.907445	0.512	0.274	7.06704e-175	Glutamatergic 2	Gm27032
Ociad21	7.48423e-179	0.905945	0.473	0.24	1.71486e-174	Glutamatergic 2	Ociad2
Chchd61	1.31861e-178	0.818553	0.599	0.348	3.02132e-174	Glutamatergic 2	Chchd6
Efr3b1	1.38815e-178	0.71093	0.648	0.382	3.18066e-174	Glutamatergic 2	Efr3b
Rps6kl11	2.41219e-178	1.12567	0.381	0.178	5.52705e-174	Glutamatergic 2	Rps6kl1
Mboat21	5.61193e-178	0.684522	0.681	0.413	1.28586e-173	Glutamatergic 2	Mboat2
Tpm31	6.23379e-178	0.750066	0.586	0.329	1.42835e-173	Glutamatergic 2	Tpm3
Glt1d11	7.45052e-178	0.967937	0.482	0.254	1.70714e-173	Glutamatergic 2	Glt1d1
Ina	1.49385e-177	1.09002	0.416	0.205	3.42287e-173	Glutamatergic 2	Ina
Pcsk2os11	1.12474e-176	1.17777	0.348	0.155	2.57711e-172	Glutamatergic 2	Pcsk2os1
Fgf121	1.60609e-176	0.288675	0.997	0.932	3.68003e-172	Glutamatergic 2	Fgf12
Myrip1	2.56289e-176	0.66305	0.609	0.335	5.87234e-172	Glutamatergic 2	Myrip
5031415H12Rik1	8.70406e-176	1.07265	0.387	0.181	1.99436e-171	Glutamatergic 2	5031415H12Rik
Slc2a31	9.48457e-176	0.793215	0.599	0.348	2.1732e-171	Glutamatergic 2	Slc2a3
Sec24d	7.6449e-174	1.24406	0.307	0.129	1.75168e-169	Glutamatergic 2	Sec24d
Camkv1	7.67198e-174	0.647065	0.636	0.361	1.75788e-169	Glutamatergic 2	Camkv
Dpy19l3	1.37401e-173	1.15731	0.316	0.133	3.14826e-169	Glutamatergic 2	Dpy19l3
Erc11	1.0908e-172	0.608724	0.758	0.487	2.49934e-168	Glutamatergic 2	Erc1
Trank11	6.29112e-172	0.562795	0.783	0.503	1.44148e-167	Glutamatergic 2	Trank1
Ksr21	2.65347e-171	0.47476	0.924	0.718	6.07989e-167	Glutamatergic 2	Ksr2
Col19a11	8.4769e-171	0.905964	0.28	0.111	1.94231e-166	Glutamatergic 2	Col19a1
Wasl	9.79002e-171	0.760011	0.633	0.382	2.24319e-166	Glutamatergic 2	Wasl
Bbs9	1.15277e-170	0.655228	0.659	0.397	2.64135e-166	Glutamatergic 2	Bbs9
Jazf11	1.23228e-170	0.634424	0.773	0.525	2.82352e-166	Glutamatergic 2	Jazf1
Fam168a	1.45381e-170	0.463767	0.936	0.802	3.33111e-166	Glutamatergic 2	Fam168a
Cx3cl11	4.83455e-170	0.988813	0.476	0.254	1.10774e-165	Glutamatergic 2	Cx3cl1
Adgrl11	3.07963e-169	0.769185	0.611	0.362	7.05635e-165	Glutamatergic 2	Adgrl1
Mark11	1.03382e-168	0.763215	0.612	0.36	2.36878e-164	Glutamatergic 2	Mark1
Ppme11	6.96109e-168	0.693315	0.63	0.373	1.59499e-163	Glutamatergic 2	Ppme1
Akt31	7.27667e-168	0.400013	0.969	0.864	1.6673e-163	Glutamatergic 2	Akt3
Gm51491	9.38567e-168	1.30562	0.278	0.113	2.15054e-163	Glutamatergic 2	Gm5149
D830036C21Rik	1.03465e-167	1.29122	0.288	0.119	2.3707e-163	Glutamatergic 2	D830036C21Rik
Far21	1.94292e-167	0.796291	0.559	0.317	4.4518e-163	Glutamatergic 2	Far2
Brdt1	3.76148e-167	0.862063	0.481	0.251	8.61868e-163	Glutamatergic 2	Brdt
Slf11	9.92027e-167	0.701998	0.656	0.398	2.27303e-162	Glutamatergic 2	Slf1
Pou2f21	1.16317e-166	0.65019	0.516	0.275	2.66517e-162	Glutamatergic 2	Pou2f2
Slc7a1	1.57903e-166	1.06671	0.319	0.137	3.61803e-162	Glutamatergic 2	Slc7a1
Camk1	2.39446e-166	0.738601	0.454	0.226	5.48642e-162	Glutamatergic 2	Camk1
Gm463671	4.63341e-166	0.532792	0.745	0.488	1.06165e-161	Glutamatergic 2	Gm46367
A330076H08Rik	7.01077e-166	0.480451	0.824	0.551	1.60638e-161	Glutamatergic 2	A330076H08Rik
A830082K12Rik1	1.43773e-165	0.665128	0.482	0.241	3.29427e-161	Glutamatergic 2	A830082K12Rik
Ank	1.59762e-165	0.495169	0.821	0.577	3.66064e-161	Glutamatergic 2	Ank
Map2	1.99466e-165	0.345082	0.977	0.892	4.57037e-161	Glutamatergic 2	Map2
4930405A21Rik	4.4567e-165	1.18596	0.31	0.133	1.02116e-160	Glutamatergic 2	4930405A21Rik
Cacng21	1.17184e-164	0.750432	0.562	0.315	2.68503e-160	Glutamatergic 2	Cacng2
Atp1a11	1.20299e-164	0.715731	0.586	0.329	2.75641e-160	Glutamatergic 2	Atp1a1
Kifc21	4.05002e-164	0.864552	0.513	0.283	9.2798e-160	Glutamatergic 2	Kifc2
Gm475911	6.60317e-164	0.842708	0.481	0.254	1.51298e-159	Glutamatergic 2	Gm47591
Arhgap151	1.41175e-163	0.808595	0.364	0.166	3.23473e-159	Glutamatergic 2	Arhgap15
Peak1	2.61035e-163	0.692078	0.546	0.3	5.9811e-159	Glutamatergic 2	Peak1
Hivep31	4.54888e-163	0.428133	0.933	0.762	1.04228e-158	Glutamatergic 2	Hivep3
Cdkl21	9.93697e-163	1.06161	0.39	0.191	2.27686e-158	Glutamatergic 2	Cdkl2
Rundc3b1	2.55254e-162	0.679474	0.633	0.378	5.84863e-158	Glutamatergic 2	Rundc3b
Gm413611	2.69691e-162	1.04331	0.38	0.183	6.17942e-158	Glutamatergic 2	Gm41361
Ankrd271	2.82675e-162	1.04378	0.379	0.182	6.47692e-158	Glutamatergic 2	Ankrd27
Agrp1	1.01186e-161	0.888924	0.495	0.27	2.31848e-157	Glutamatergic 2	Agrp
Tcte21	2.20993e-161	0.953159	0.417	0.209	5.06362e-157	Glutamatergic 2	Tcte2
6530403H02Rik	3.13736e-161	0.762411	0.299	0.122	7.18864e-157	Glutamatergic 2	6530403H02Rik
Krt222	5.04206e-161	1.23141	0.3	0.129	1.15529e-156	Glutamatergic 2	Krt222
Rian1	1.02715e-160	0.348292	0.984	0.812	2.3535e-156	Glutamatergic 2	Rian
4732471J01Rik	3.67847e-160	0.613876	0.745	0.492	8.42847e-156	Glutamatergic 2	4732471J01Rik
Lgi11	9.00145e-160	0.569692	0.626	0.365	2.0625e-155	Glutamatergic 2	Lgi1
Plppr41	1.0506e-159	0.647626	0.645	0.384	2.40725e-155	Glutamatergic 2	Plppr4
Neto2	2.46104e-159	0.599514	0.476	0.241	5.63898e-155	Glutamatergic 2	Neto2
0610010F05Rik1	6.23708e-159	0.710349	0.639	0.391	1.4291e-154	Glutamatergic 2	0610010F05Rik
Gm17231	1.42022e-158	0.756024	0.509	0.277	3.25415e-154	Glutamatergic 2	Gm17231
Pip5k1c1	1.73551e-158	0.959256	0.405	0.201	3.97656e-154	Glutamatergic 2	Pip5k1c
Polq	3.53213e-158	1.15677	0.317	0.141	8.09317e-154	Glutamatergic 2	Polq
Ift881	5.04066e-158	0.742245	0.576	0.335	1.15497e-153	Glutamatergic 2	Ift88
Rad51ap21	1.1711e-157	1.09027	0.308	0.133	2.68335e-153	Glutamatergic 2	Rad51ap2
Tmem56	1.21993e-157	1.1015	0.31	0.135	2.79522e-153	Glutamatergic 2	Tmem56
Ccdc1491	1.25889e-157	0.971499	0.412	0.209	2.88449e-153	Glutamatergic 2	Ccdc149
Gm150831	1.47128e-157	1.00831	0.413	0.211	3.37113e-153	Glutamatergic 2	Gm15083
Klf9	1.51816e-157	0.643898	0.58	0.328	3.47856e-153	Glutamatergic 2	Klf9
Ctnnal1	2.79255e-157	0.782275	0.531	0.299	6.39857e-153	Glutamatergic 2	Ctnnal1
Adam23	3.14829e-157	0.466512	0.843	0.579	7.21367e-153	Glutamatergic 2	Adam23
Flna	4.34026e-157	1.16967	0.29	0.123	9.94483e-153	Glutamatergic 2	Flna
Cep1261	5.39759e-157	0.823882	0.51	0.281	1.23675e-152	Glutamatergic 2	Cep126
Sybu	1.18263e-156	0.434964	0.943	0.827	2.70975e-152	Glutamatergic 2	Sybu
Phf20l11	2.12551e-156	0.499399	0.896	0.727	4.87018e-152	Glutamatergic 2	Phf20l1
Gm36388	2.23602e-156	1.04849	0.355	0.167	5.1234e-152	Glutamatergic 2	Gm36388
Nmnat21	2.57775e-156	0.51968	0.77	0.503	5.9064e-152	Glutamatergic 2	Nmnat2
Lynx11	7.33603e-156	1.09045	0.349	0.164	1.6809e-151	Glutamatergic 2	Lynx1
Gls21	9.45141e-156	1.06261	0.341	0.158	2.1656e-151	Glutamatergic 2	Gls2
Hmgcll11	4.48953e-155	0.615216	0.701	0.442	1.02869e-150	Glutamatergic 2	Hmgcll1
Plxdc11	5.54164e-155	0.931023	0.285	0.117	1.26975e-150	Glutamatergic 2	Plxdc1
Nrgn1	1.48834e-154	0.680915	0.587	0.33	3.41023e-150	Glutamatergic 2	Nrgn
Wipf21	1.97773e-154	0.79384	0.536	0.306	4.53157e-150	Glutamatergic 2	Wipf2
Fam171a21	2.76338e-154	1.07407	0.34	0.158	6.33174e-150	Glutamatergic 2	Fam171a2
Ulk41	4.13658e-154	0.748228	0.561	0.324	9.47815e-150	Glutamatergic 2	Ulk4
Ppfia31	4.17337e-154	0.931823	0.443	0.235	9.56244e-150	Glutamatergic 2	Ppfia3
Rbfox21	6.47927e-154	0.382117	0.959	0.83	1.4846e-149	Glutamatergic 2	Rbfox2
Pcdh11x	6.93472e-154	0.494488	0.606	0.342	1.58895e-149	Glutamatergic 2	Pcdh11x
Ksr1	1.07914e-153	0.588747	0.58	0.32	2.47264e-149	Glutamatergic 2	Ksr1
Mfsd4a1	1.4059e-153	0.745975	0.509	0.277	3.22134e-149	Glutamatergic 2	Mfsd4a
B3glct1	1.79986e-153	0.848563	0.435	0.222	4.12403e-149	Glutamatergic 2	B3glct
Itgbl11	2.23889e-153	0.811955	0.501	0.278	5.12998e-149	Glutamatergic 2	Itgbl1
Gm138831	2.59137e-153	0.896192	0.457	0.244	5.93761e-149	Glutamatergic 2	Gm13883
Kcnh31	2.93268e-153	1.0159	0.322	0.144	6.71964e-149	Glutamatergic 2	Kcnh3
Cdkl51	3.18348e-153	0.533674	0.822	0.575	7.29431e-149	Glutamatergic 2	Cdkl5
Gm199381	8.97195e-153	0.975288	0.384	0.189	2.05574e-148	Glutamatergic 2	Gm19938
Traf3	1.29317e-152	0.603309	0.585	0.328	2.96303e-148	Glutamatergic 2	Traf3
Rnf130	8.85578e-152	0.545693	0.788	0.542	2.02912e-147	Glutamatergic 2	Rnf130
Lmbrd11	1.76259e-151	0.655772	0.679	0.43	4.03863e-147	Glutamatergic 2	Lmbrd1
Rgs7bp1	1.88001e-151	0.402459	0.887	0.666	4.30768e-147	Glutamatergic 2	Rgs7bp
Farp11	5.80756e-151	0.354366	0.781	0.472	1.33069e-146	Glutamatergic 2	Farp1
Atp2a2	7.03008e-151	0.545428	0.792	0.542	1.6108e-146	Glutamatergic 2	Atp2a2
Cdyl21	5.93243e-150	0.792058	0.497	0.275	1.3593e-145	Glutamatergic 2	Cdyl2
Slc16a111	8.24644e-150	0.839827	0.43	0.221	1.88951e-145	Glutamatergic 2	Slc16a11
Zdhhc13	6.78015e-149	1.04592	0.318	0.143	1.55354e-144	Glutamatergic 2	Zdhhc13
Ssbp31	8.05975e-149	0.880264	0.507	0.293	1.84673e-144	Glutamatergic 2	Ssbp3
Kif5a1	8.17894e-148	0.635585	0.643	0.39	1.87404e-143	Glutamatergic 2	Kif5a
Gm101151	1.07018e-147	0.937385	0.353	0.167	2.4521e-143	Glutamatergic 2	Gm10115
Ece11	2.60103e-147	0.962169	0.398	0.204	5.95975e-143	Glutamatergic 2	Ece1
Ripor1	3.08225e-146	1.19452	0.276	0.118	7.06235e-142	Glutamatergic 2	Ripor1
Cd47	3.103e-146	0.691756	0.622	0.384	7.10991e-142	Glutamatergic 2	Cd47
Aff31	6.14323e-146	0.469466	0.867	0.662	1.4076e-141	Glutamatergic 2	Aff3
Gabra31	9.89375e-146	0.694223	0.478	0.254	2.26695e-141	Glutamatergic 2	Gabra3
Mast11	1.04906e-145	0.921107	0.399	0.203	2.40371e-141	Glutamatergic 2	Mast1
Pi4ka1	2.28061e-145	0.453734	0.934	0.813	5.22556e-141	Glutamatergic 2	Pi4ka
Plppr21	2.30662e-145	0.87944	0.437	0.232	5.28515e-141	Glutamatergic 2	Plppr2
Osbpl9	1.40924e-144	0.434172	0.88	0.655	3.22899e-140	Glutamatergic 2	Osbpl9
Zdhhc9	1.03446e-143	0.885412	0.307	0.135	2.37026e-139	Glutamatergic 2	Zdhhc9
Hectd2	1.04492e-143	0.695317	0.41	0.208	2.39423e-139	Glutamatergic 2	Hectd2
Vmn2r871	1.44701e-143	1.23174	0.251	0.103	3.31553e-139	Glutamatergic 2	Vmn2r87
Gm98011	4.29078e-143	0.68792	0.591	0.357	9.83148e-139	Glutamatergic 2	Gm9801
Ccdc138	8.51557e-143	1.07033	0.299	0.134	1.95117e-138	Glutamatergic 2	Ccdc138
Frmd31	1.71275e-142	0.541764	0.496	0.265	3.92442e-138	Glutamatergic 2	Frmd3
Hace11	1.75767e-142	0.631504	0.646	0.401	4.02735e-138	Glutamatergic 2	Hace1
Ptk2b1	4.09051e-142	0.37365	0.631	0.345	9.37259e-138	Glutamatergic 2	Ptk2b
C2cd5	5.06913e-142	0.521197	0.853	0.658	1.16149e-137	Glutamatergic 2	C2cd5
Actl6b1	2.01962e-141	0.907569	0.421	0.225	4.62755e-137	Glutamatergic 2	Actl6b
Gng2	3.77452e-141	0.519427	0.561	0.312	8.64856e-137	Glutamatergic 2	Gng2
Epb41l1	1.05264e-140	0.556408	0.693	0.436	2.41192e-136	Glutamatergic 2	Epb41l1
Gls1	1.59267e-140	0.452849	0.907	0.746	3.64928e-136	Glutamatergic 2	Gls
Flrt11	1.75727e-140	0.863757	0.422	0.223	4.02643e-136	Glutamatergic 2	Flrt1
Gm158131	2.83051e-140	0.848145	0.348	0.165	6.48556e-136	Glutamatergic 2	Gm15813
A930015D03Rik	8.43294e-140	0.663224	0.667	0.436	1.93224e-135	Glutamatergic 2	A930015D03Rik
Phtf21	9.00079e-140	0.748128	0.55	0.328	2.06235e-135	Glutamatergic 2	Phtf2
Skil	1.38888e-139	0.841885	0.316	0.143	3.18235e-135	Glutamatergic 2	Skil
Gga21	1.5841e-139	0.966426	0.388	0.2	3.62964e-135	Glutamatergic 2	Gga2
Psmd141	3.8211e-139	0.605653	0.692	0.453	8.75529e-135	Glutamatergic 2	Psmd14
Gm487471	6.31891e-139	0.674994	0.57	0.343	1.44785e-134	Glutamatergic 2	Gm48747
Lrrn2	1.32788e-138	0.669182	0.537	0.309	3.04258e-134	Glutamatergic 2	Lrrn2
Snap911	2.49032e-138	0.420423	0.9	0.698	5.70608e-134	Glutamatergic 2	Snap91
Arpp191	4.92606e-138	0.784637	0.446	0.239	1.12871e-133	Glutamatergic 2	Arpp19
Rapgef21	1.00443e-137	0.42815	0.873	0.683	2.30145e-133	Glutamatergic 2	Rapgef2
Tmod1	2.44863e-137	0.299016	0.6	0.325	5.61055e-133	Glutamatergic 2	Tmod1
Usp531	3.24165e-137	0.795241	0.419	0.22	7.42759e-133	Glutamatergic 2	Usp53
Bend61	3.92923e-137	0.623591	0.553	0.318	9.00305e-133	Glutamatergic 2	Bend6
Gm143301	3.99143e-137	0.726214	0.514	0.298	9.14557e-133	Glutamatergic 2	Gm14330
Slc17a51	1.3471e-136	0.793261	0.463	0.255	3.0866e-132	Glutamatergic 2	Slc17a5
Gm13944	1.76656e-136	0.540689	0.531	0.298	4.04771e-132	Glutamatergic 2	Gm13944
Dapk1	2.64401e-136	0.434426	0.772	0.522	6.05822e-132	Glutamatergic 2	Dapk1
Ube2e21	4.70875e-136	0.284224	0.994	0.96	1.07892e-131	Glutamatergic 2	Ube2e2
Jakmip11	5.1385e-136	0.730106	0.505	0.288	1.17738e-131	Glutamatergic 2	Jakmip1
Brinp11	7.46726e-136	0.290106	0.942	0.783	1.71097e-131	Glutamatergic 2	Brinp1
Arhgap321	2.41772e-135	0.511141	0.853	0.664	5.53971e-131	Glutamatergic 2	Arhgap32
Herc1	2.49488e-135	0.408216	0.946	0.836	5.71651e-131	Glutamatergic 2	Herc1
Cdr1os1	2.68814e-135	0.352252	0.964	0.811	6.15934e-131	Glutamatergic 2	Cdr1os
Rab40b1	3.82614e-135	0.654279	0.518	0.293	8.76683e-131	Glutamatergic 2	Rab40b
Rps6ka31	1.57913e-134	0.536253	0.699	0.447	3.61827e-130	Glutamatergic 2	Rps6ka3
Myo9a1	1.73197e-134	0.402568	0.94	0.825	3.96846e-130	Glutamatergic 2	Myo9a
Ranbp91	2.17775e-134	0.518827	0.77	0.528	4.98988e-130	Glutamatergic 2	Ranbp9
Mkln1os1	3.78021e-134	0.82397	0.449	0.248	8.6616e-130	Glutamatergic 2	Mkln1os
Plekha61	1.18814e-133	0.61675	0.636	0.397	2.72239e-129	Glutamatergic 2	Plekha6
Celsr2	2.58273e-133	1.15226	0.269	0.119	5.9178e-129	Glutamatergic 2	Celsr2
Cdon1	2.83146e-133	0.919241	0.369	0.187	6.48772e-129	Glutamatergic 2	Cdon
Hmgcr1	3.31665e-133	0.901853	0.408	0.219	7.59944e-129	Glutamatergic 2	Hmgcr
Klf81	6.9753e-133	0.982407	0.35	0.175	1.59825e-128	Glutamatergic 2	Klf8
Cdc271	1.03388e-132	0.705835	0.541	0.323	2.36893e-128	Glutamatergic 2	Cdc27
Cabyr1	1.44137e-132	1.03446	0.27	0.118	3.30261e-128	Glutamatergic 2	Cabyr
Gm98661	1.92626e-132	0.990515	0.346	0.172	4.41364e-128	Glutamatergic 2	Gm9866
Gap43	1.95224e-132	0.630958	0.535	0.306	4.47316e-128	Glutamatergic 2	Gap43
Shc21	2.07685e-132	0.946914	0.376	0.195	4.75869e-128	Glutamatergic 2	Shc2
Ppp2r5c	4.59286e-132	0.508552	0.793	0.57	1.05236e-127	Glutamatergic 2	Ppp2r5c
Gm120021	7.51034e-132	0.797968	0.391	0.199	1.72084e-127	Glutamatergic 2	Gm12002
Spock2	1.4568e-131	0.602862	0.621	0.381	3.33795e-127	Glutamatergic 2	Spock2
Per31	4.85052e-131	0.703873	0.497	0.283	1.1114e-126	Glutamatergic 2	Per3
Rsph10b1	6.40168e-130	1.24728	0.257	0.113	1.46682e-125	Glutamatergic 2	Rsph10b
Iqsec21	4.25509e-129	0.516748	0.71	0.457	9.74969e-125	Glutamatergic 2	Iqsec2
Mtus21	4.68598e-129	0.418983	0.831	0.61	1.0737e-124	Glutamatergic 2	Mtus2
Fbxl21	5.29224e-129	0.540281	0.757	0.521	1.21261e-124	Glutamatergic 2	Fbxl2
Chrd1	7.0511e-129	1.11656	0.25	0.107	1.61562e-124	Glutamatergic 2	Chrd
Lztr11	1.73008e-128	0.79424	0.438	0.241	3.96414e-124	Glutamatergic 2	Lztr1
Klc21	2.3316e-128	0.9357	0.359	0.183	5.34239e-124	Glutamatergic 2	Klc2
Camkk21	2.7034e-128	0.697699	0.558	0.343	6.19431e-124	Glutamatergic 2	Camkk2
Zmiz1	3.16465e-128	0.361795	0.591	0.335	7.25117e-124	Glutamatergic 2	Zmiz1
Lrp111	2.82438e-127	0.911933	0.386	0.206	6.4715e-123	Glutamatergic 2	Lrp11
9130015G15Rik	3.83802e-127	0.726498	0.298	0.136	8.79405e-123	Glutamatergic 2	9130015G15Rik
Eepd11	1.08649e-126	0.873556	0.313	0.149	2.48948e-122	Glutamatergic 2	Eepd1
Gm503041	1.69499e-126	1.20266	0.253	0.111	3.88373e-122	Glutamatergic 2	Gm50304
Gm3848	1.997e-126	1.07402	0.29	0.136	4.57572e-122	Glutamatergic 2	Gm3848
Dtna	2.48368e-126	0.352442	0.866	0.71	5.69087e-122	Glutamatergic 2	Dtna
Rnf2171	3.25096e-126	0.804911	0.456	0.261	7.44892e-122	Glutamatergic 2	Rnf217
Lin28b	7.10565e-125	0.656901	0.444	0.24	1.62812e-120	Glutamatergic 2	Lin28b
Speg1	1.25076e-124	0.771512	0.465	0.266	2.86586e-120	Glutamatergic 2	Speg
Kcnab21	1.65778e-124	0.812604	0.401	0.215	3.79848e-120	Glutamatergic 2	Kcnab2
Clstn31	1.80638e-124	0.70618	0.511	0.302	4.13896e-120	Glutamatergic 2	Clstn3
Gm171351	3.69298e-124	1.136	0.274	0.126	8.46173e-120	Glutamatergic 2	Gm17135
Pip5k1a1	9.59689e-124	0.558708	0.679	0.451	2.19893e-119	Glutamatergic 2	Pip5k1a
Gm269541	1.15364e-123	0.758541	0.48	0.279	2.64333e-119	Glutamatergic 2	Gm26954
Itgb11	1.25496e-123	0.671788	0.487	0.279	2.87548e-119	Glutamatergic 2	Itgb1
Rtn31	9.3965e-123	0.324119	0.987	0.932	2.15302e-118	Glutamatergic 2	Rtn3
Ptprn21	9.73846e-123	0.318795	0.992	0.88	2.23137e-118	Glutamatergic 2	Ptprn2
Gse1	1.0251e-122	0.482768	0.797	0.568	2.34881e-118	Glutamatergic 2	Gse1
Cluap11	1.19596e-122	0.657053	0.541	0.325	2.7403e-118	Glutamatergic 2	Cluap1
Zmynd8	2.3708e-122	0.424859	0.911	0.776	5.4322e-118	Glutamatergic 2	Zmynd8
Mindy21	3.1338e-122	0.694098	0.502	0.295	7.18047e-118	Glutamatergic 2	Mindy2
Ceacam21	4.68749e-122	0.865541	0.346	0.174	1.07404e-117	Glutamatergic 2	Ceacam2
Brpf31	7.1042e-122	0.994674	0.294	0.139	1.62778e-117	Glutamatergic 2	Brpf3
Nphp41	7.29305e-122	0.880142	0.387	0.209	1.67106e-117	Glutamatergic 2	Nphp4
Pkd11	9.17216e-122	0.534918	0.719	0.479	2.10162e-117	Glutamatergic 2	Pkd1
Chpf21	1.27962e-121	0.83449	0.401	0.218	2.932e-117	Glutamatergic 2	Chpf2
Smim131	1.84994e-121	0.800322	0.413	0.226	4.23876e-117	Glutamatergic 2	Smim13
Gfod11	2.83096e-121	0.538043	0.601	0.371	6.48658e-117	Glutamatergic 2	Gfod1
Mir124a-1hg1	2.92707e-121	0.386134	0.899	0.713	6.7068e-117	Glutamatergic 2	Mir124a-1hg
Iqsec31	3.42978e-121	0.587994	0.483	0.272	7.85866e-117	Glutamatergic 2	Iqsec3
Nova21	3.56312e-121	0.642267	0.571	0.356	8.16418e-117	Glutamatergic 2	Nova2
Rogdi	6.57008e-121	0.829223	0.394	0.212	1.5054e-116	Glutamatergic 2	Rogdi
Gm48742	7.71924e-121	0.512207	0.57	0.345	1.76871e-116	Glutamatergic 2	Gm48742
Deptor1	8.42595e-121	0.795031	0.294	0.137	1.93064e-116	Glutamatergic 2	Deptor
Smpd3	9.72959e-121	0.478597	0.567	0.334	2.22934e-116	Glutamatergic 2	Smpd3
Iqgap11	1.92979e-120	0.703594	0.485	0.285	4.42172e-116	Glutamatergic 2	Iqgap1
Gm369751	2.70404e-120	0.406351	0.928	0.824	6.19576e-116	Glutamatergic 2	Gm36975
4930567K12Rik1	4.07151e-120	0.674391	0.503	0.297	9.32906e-116	Glutamatergic 2	4930567K12Rik
Pcgf51	4.40882e-120	0.647049	0.561	0.348	1.01019e-115	Glutamatergic 2	Pcgf5
Rab6a1	6.23613e-120	0.612083	0.608	0.388	1.42889e-115	Glutamatergic 2	Rab6a
Emc3	1.69806e-119	0.762524	0.426	0.235	3.89077e-115	Glutamatergic 2	Emc3
Psd31	1.80723e-119	0.393483	0.891	0.724	4.14091e-115	Glutamatergic 2	Psd3
Ube2w1	6.1694e-119	0.562369	0.676	0.449	1.41359e-114	Glutamatergic 2	Ube2w
Adcy31	8.72331e-119	0.765973	0.403	0.219	1.99877e-114	Glutamatergic 2	Adcy3
Srebf21	1.67416e-118	0.566503	0.585	0.359	3.83599e-114	Glutamatergic 2	Srebf2
Mecr1	1.97529e-118	0.647832	0.559	0.345	4.52599e-114	Glutamatergic 2	Mecr
Nipal3	5.55571e-118	0.924313	0.307	0.149	1.27298e-113	Glutamatergic 2	Nipal3
Dlk21	6.80287e-118	1.08622	0.268	0.124	1.55874e-113	Glutamatergic 2	Dlk2
Arpc3	8.49355e-118	0.769301	0.391	0.209	1.94613e-113	Glutamatergic 2	Arpc3
Ripk21	8.82759e-118	0.932096	0.326	0.165	2.02267e-113	Glutamatergic 2	Ripk2
Uhrf1bp1l1	1.33534e-117	0.66586	0.508	0.301	3.05966e-113	Glutamatergic 2	Uhrf1bp1l
Wdr471	1.96369e-117	0.709202	0.505	0.304	4.4994e-113	Glutamatergic 2	Wdr47
Fam57b1	2.29307e-117	0.94754	0.33	0.168	5.25412e-113	Glutamatergic 2	Fam57b
Sptbn41	2.56413e-117	0.398066	0.854	0.626	5.87519e-113	Glutamatergic 2	Sptbn4
Ramp11	2.7729e-117	0.856274	0.322	0.159	6.35355e-113	Glutamatergic 2	Ramp1
Cemip	2.80057e-117	0.479852	0.274	0.124	6.41695e-113	Glutamatergic 2	Cemip
Ascc2	3.02817e-117	0.716193	0.44	0.247	6.93844e-113	Glutamatergic 2	Ascc2
Minpp11	3.70762e-117	0.879367	0.354	0.185	8.49526e-113	Glutamatergic 2	Minpp1
Rnf1691	3.86644e-117	0.427789	0.787	0.563	8.85917e-113	Glutamatergic 2	Rnf169
Nrip3	4.81927e-117	0.708894	0.359	0.186	1.10424e-112	Glutamatergic 2	Nrip3
4933406I18Rik1	5.69115e-117	0.300583	0.6	0.373	1.30401e-112	Glutamatergic 2	4933406I18Rik
Chrm11	6.80197e-117	0.98817	0.29	0.139	1.55854e-112	Glutamatergic 2	Chrm1
Fmnl11	8.19406e-117	0.958857	0.287	0.136	1.87751e-112	Glutamatergic 2	Fmnl1
Hdgfl3	8.6266e-117	0.531102	0.7	0.478	1.97661e-112	Glutamatergic 2	Hdgfl3
Rcan11	1.03757e-116	0.916326	0.312	0.154	2.37738e-112	Glutamatergic 2	Rcan1
Gm38155	2.52152e-116	1.07863	0.262	0.121	5.77756e-112	Glutamatergic 2	Gm38155
Slitrk51	2.8324e-116	1.06398	0.272	0.128	6.48988e-112	Glutamatergic 2	Slitrk5
Fbxw71	4.21759e-116	0.521929	0.679	0.448	9.66376e-112	Glutamatergic 2	Fbxw7
C630031E19Rik1	8.90189e-116	0.850979	0.396	0.22	2.03969e-111	Glutamatergic 2	C630031E19Rik
Brk1	9.62451e-116	0.791304	0.393	0.213	2.20526e-111	Glutamatergic 2	Brk1
Gm446431	1.23645e-115	0.987356	0.319	0.162	2.83308e-111	Glutamatergic 2	Gm44643
Tiam21	1.6944e-115	0.459539	0.479	0.269	3.88237e-111	Glutamatergic 2	Tiam2
Hectd2os	8.32197e-115	0.66643	0.37	0.195	1.90681e-110	Glutamatergic 2	Hectd2os
Gm10431	9.76779e-115	0.700355	0.453	0.26	2.23809e-110	Glutamatergic 2	Gm1043
Dcx1	1.31206e-114	0.439509	0.492	0.281	3.00632e-110	Glutamatergic 2	Dcx
N4bp2l11	7.05156e-114	0.714285	0.484	0.288	1.61572e-109	Glutamatergic 2	N4bp2l1
Tspan7	1.90367e-113	0.327458	0.853	0.669	4.36187e-109	Glutamatergic 2	Tspan7
Col4a11	2.18623e-113	1.02716	0.281	0.135	5.00931e-109	Glutamatergic 2	Col4a1
A230004M16Rik1	2.5922e-113	0.482284	0.611	0.382	5.93952e-109	Glutamatergic 2	A230004M16Rik
Adam111	2.90515e-113	0.929087	0.315	0.159	6.65657e-109	Glutamatergic 2	Adam11
C78859	2.51785e-112	0.677984	0.46	0.268	5.76915e-108	Glutamatergic 2	C78859
Ubp11	3.11596e-112	0.585916	0.611	0.395	7.13961e-108	Glutamatergic 2	Ubp1
Ints71	4.13974e-112	0.77142	0.339	0.172	9.48539e-108	Glutamatergic 2	Ints7
1981-09-01	2.05071e-111	0.610211	0.454	0.255	4.69879e-107	Glutamatergic 2	2025-09-08
Sntb21	2.74425e-111	0.560875	0.539	0.331	6.2879e-107	Glutamatergic 2	Sntb2
Gm382511	3.15193e-111	0.731964	0.461	0.271	7.22201e-107	Glutamatergic 2	Gm38251
Plec1	3.59128e-111	0.799198	0.407	0.23	8.2287e-107	Glutamatergic 2	Plec
Pomgnt11	4.09933e-111	0.855718	0.326	0.166	9.39279e-107	Glutamatergic 2	Pomgnt1
Rras21	6.02067e-111	0.57138	0.39	0.206	1.37952e-106	Glutamatergic 2	Rras2
Scn3a	6.54408e-111	0.428862	0.62	0.385	1.49944e-106	Glutamatergic 2	Scn3a
Rab6b1	1.58293e-110	0.559003	0.643	0.425	3.62697e-106	Glutamatergic 2	Rab6b
Nup93	1.59875e-110	0.525646	0.622	0.399	3.66321e-106	Glutamatergic 2	Nup93
Kifap3	1.8231e-110	0.490332	0.73	0.504	4.17728e-106	Glutamatergic 2	Kifap3
Mark21	3.74426e-110	0.443013	0.785	0.565	8.57922e-106	Glutamatergic 2	Mark2
Ccdc391	9.9384e-110	0.797151	0.398	0.224	2.27719e-105	Glutamatergic 2	Ccdc39
Lmtk31	1.33737e-109	0.687212	0.492	0.3	3.06432e-105	Glutamatergic 2	Lmtk3
Gba21	1.33751e-109	0.917719	0.314	0.16	3.06464e-105	Glutamatergic 2	Gba2
Tmem63b1	3.31641e-109	0.603864	0.585	0.375	7.59889e-105	Glutamatergic 2	Tmem63b
Galnt111	3.64793e-109	0.583466	0.582	0.371	8.35851e-105	Glutamatergic 2	Galnt11
Zdhhc211	1.27946e-108	0.637077	0.527	0.325	2.93163e-104	Glutamatergic 2	Zdhhc21
Car111	2.31276e-108	0.738583	0.437	0.255	5.29924e-104	Glutamatergic 2	Car11
Far2os1	4.19133e-108	0.982941	0.288	0.143	9.60359e-104	Glutamatergic 2	Far2os1
Dmtn1	4.95478e-108	0.686823	0.488	0.296	1.13529e-103	Glutamatergic 2	Dmtn
Armh4	6.02159e-108	0.824306	0.284	0.137	1.37973e-103	Glutamatergic 2	Armh4
Focad	2.01237e-107	0.461917	0.809	0.609	4.61094e-103	Glutamatergic 2	Focad
Dlg41	2.17558e-107	0.608212	0.547	0.342	4.9849e-103	Glutamatergic 2	Dlg4
Gm26673	2.83733e-107	0.554367	0.394	0.21	6.50118e-103	Glutamatergic 2	Gm26673
Ar1	1.24307e-106	0.893858	0.289	0.143	2.84824e-102	Glutamatergic 2	Ar
Atp8a21	1.30006e-106	0.312219	0.875	0.663	2.97883e-102	Glutamatergic 2	Atp8a2
Gm283791	1.63721e-106	0.566019	0.606	0.397	3.75134e-102	Glutamatergic 2	Gm28379
Stx31	7.07355e-106	0.715402	0.434	0.252	1.62076e-101	Glutamatergic 2	Stx3
Tom1l11	7.89232e-106	0.935219	0.283	0.139	1.80837e-101	Glutamatergic 2	Tom1l1
Klhdc11	8.93583e-106	0.782673	0.375	0.206	2.04747e-101	Glutamatergic 2	Klhdc1
Gm104191	4.33099e-105	0.711898	0.447	0.264	9.92361e-101	Glutamatergic 2	Gm10419
Nsmf	5.08924e-105	0.618509	0.482	0.286	1.1661e-100	Glutamatergic 2	Nsmf
Uck21	1.10633e-104	0.849434	0.355	0.194	2.53493e-100	Glutamatergic 2	Uck2
Fam110b	1.46519e-104	0.455332	0.563	0.345	3.35718e-100	Glutamatergic 2	Fam110b
Rab3ip1	1.09073e-103	0.756906	0.352	0.189	2.4992e-99	Glutamatergic 2	Rab3ip
Otulin	1.5846e-103	0.40607	0.793	0.59	3.6308e-99	Glutamatergic 2	Otulin
Stmn11	2.18448e-103	0.468095	0.528	0.314	5.00531e-99	Glutamatergic 2	Stmn1
Syngr11	2.5095e-103	0.601405	0.419	0.238	5.75001e-99	Glutamatergic 2	Syngr1
Akap71	5.59465e-103	0.550689	0.509	0.304	1.2819e-98	Glutamatergic 2	Akap7
Fdft11	8.81855e-103	0.764761	0.343	0.182	2.02059e-98	Glutamatergic 2	Fdft1
Mfhas1	1.17917e-102	0.645166	0.422	0.243	2.70184e-98	Glutamatergic 2	Mfhas1
Atp2b31	2.01985e-102	0.584182	0.498	0.303	4.62809e-98	Glutamatergic 2	Atp2b3
Pla2g4e1	2.08261e-102	0.879385	0.311	0.161	4.77188e-98	Glutamatergic 2	Pla2g4e
Nlk1	2.35168e-102	0.329761	0.887	0.715	5.38841e-98	Glutamatergic 2	Nlk
Nt5c31	4.80865e-102	0.835638	0.303	0.154	1.10181e-97	Glutamatergic 2	Nt5c3
Srpk11	1.18251e-101	0.593539	0.554	0.354	2.70948e-97	Glutamatergic 2	Srpk1
Gm172271	1.36677e-101	0.575114	0.562	0.358	3.13169e-97	Glutamatergic 2	Gm17227
Hspa12a1	1.54994e-101	0.521864	0.522	0.316	3.55138e-97	Glutamatergic 2	Hspa12a
Cyb5a1	2.13529e-101	0.732524	0.375	0.207	4.89259e-97	Glutamatergic 2	Cyb5a
Jph41	3.83666e-101	0.664785	0.454	0.272	8.79094e-97	Glutamatergic 2	Jph4
Gm105441	5.77929e-101	0.798357	0.378	0.214	1.32421e-96	Glutamatergic 2	Gm10544
Mllt111	6.66179e-101	0.7096	0.417	0.242	1.52642e-96	Glutamatergic 2	Mllt11
Wwc11	9.20254e-101	0.621936	0.461	0.278	2.10858e-96	Glutamatergic 2	Wwc1
Reps21	1.41125e-100	0.39778	0.805	0.584	3.23359e-96	Glutamatergic 2	Reps2
Per2	1.66593e-100	0.959212	0.263	0.128	3.81714e-96	Glutamatergic 2	Per2
Hacd4	2.14877e-100	0.611089	0.492	0.302	4.92349e-96	Glutamatergic 2	Hacd4
Pkia1	2.19139e-100	0.459143	0.619	0.398	5.02113e-96	Glutamatergic 2	Pkia
Ythdc21	6.33128e-100	0.622683	0.489	0.299	1.45069e-95	Glutamatergic 2	Ythdc2
Cadm4	6.55643e-100	0.678814	0.36	0.193	1.50227e-95	Glutamatergic 2	Cadm4
Nxpe41	9.57164e-100	0.457784	0.57	0.359	2.19315e-95	Glutamatergic 2	Nxpe4
Aacs	1.00355e-99	0.959306	0.269	0.133	2.29943e-95	Glutamatergic 2	Aacs
L3mbtl11	1.53231e-99	0.962503	0.267	0.132	3.51098e-95	Glutamatergic 2	L3mbtl1
Ttc19	1.5493e-99	0.384146	0.889	0.717	3.54992e-95	Glutamatergic 2	Ttc19
Hmgb11	2.07503e-99	0.561099	0.546	0.346	4.75452e-95	Glutamatergic 2	Hmgb1
Arhgef10l	2.16583e-99	0.728719	0.366	0.203	4.96257e-95	Glutamatergic 2	Arhgef10l
Kif171	2.5346e-99	0.844108	0.318	0.168	5.80753e-95	Glutamatergic 2	Kif17
5530601H04Rik1	2.59463e-99	0.754998	0.383	0.217	5.94507e-95	Glutamatergic 2	5530601H04Rik
Meg31	2.68756e-99	0.277315	1	0.962	6.15801e-95	Glutamatergic 2	Meg3
Coq10b1	4.33192e-99	0.810277	0.315	0.165	9.92573e-95	Glutamatergic 2	Coq10b
Tmem2451	4.88422e-99	0.580119	0.494	0.299	1.11912e-94	Glutamatergic 2	Tmem245
Slc6a171	5.54665e-99	0.571249	0.553	0.352	1.2709e-94	Glutamatergic 2	Slc6a17
Fzd31	3.2475e-98	0.780204	0.351	0.193	7.44101e-94	Glutamatergic 2	Fzd3
Fam234b1	3.86661e-98	0.791222	0.337	0.182	8.85957e-94	Glutamatergic 2	Fam234b
Vwa5b21	3.88094e-98	0.644044	0.379	0.209	8.8924e-94	Glutamatergic 2	Vwa5b2
Ppp1r371	1.24713e-97	0.720746	0.391	0.223	2.85754e-93	Glutamatergic 2	Ppp1r37
Ift571	1.31501e-97	0.745387	0.378	0.214	3.01309e-93	Glutamatergic 2	Ift57
Abcd4	1.39618e-97	0.875647	0.302	0.158	3.19908e-93	Glutamatergic 2	Abcd4
Acap2	1.71183e-97	0.332957	0.884	0.73	3.92231e-93	Glutamatergic 2	Acap2
3110039M20Rik1	3.1326e-97	0.747391	0.346	0.187	7.17772e-93	Glutamatergic 2	3110039M20Rik
Pnpt1	6.05966e-97	0.588627	0.487	0.298	1.38845e-92	Glutamatergic 2	Pnpt1
Npdc11	7.49275e-97	0.784376	0.351	0.194	1.71681e-92	Glutamatergic 2	Npdc1
Stat2	1.00059e-96	0.734852	0.334	0.18	2.29266e-92	Glutamatergic 2	Stat2
Ywhaz1	1.14562e-96	0.482434	0.659	0.447	2.62496e-92	Glutamatergic 2	Ywhaz
Dab2ip1	1.31025e-96	0.695007	0.445	0.27	3.00217e-92	Glutamatergic 2	Dab2ip
Ncam2	1.53718e-96	0.310813	0.943	0.843	3.52215e-92	Glutamatergic 2	Ncam2
2210408I21Rik1	2.04568e-96	0.437026	0.773	0.585	4.68728e-92	Glutamatergic 2	2210408I21Rik
Clip11	2.52294e-96	0.442135	0.701	0.479	5.78081e-92	Glutamatergic 2	Clip1
Atcay1	2.74837e-96	0.606558	0.514	0.325	6.29734e-92	Glutamatergic 2	Atcay
Kcnj91	2.83016e-96	0.760821	0.35	0.193	6.48474e-92	Glutamatergic 2	Kcnj9
Gm415051	4.48394e-96	0.668204	0.357	0.196	1.02741e-91	Glutamatergic 2	Gm41505
Arhgef71	4.57816e-96	0.523325	0.589	0.386	1.04899e-91	Glutamatergic 2	Arhgef7
Pitpnm21	6.25096e-96	0.34861	0.588	0.366	1.43228e-91	Glutamatergic 2	Pitpnm2
Eif4g31	1.02205e-95	0.314094	0.946	0.83	2.34181e-91	Glutamatergic 2	Eif4g3
Dram1	4.34043e-95	0.973715	0.258	0.128	9.94522e-91	Glutamatergic 2	Dram1
Rab11fip41	6.49162e-95	0.506549	0.596	0.391	1.48742e-90	Glutamatergic 2	Rab11fip4
Acsl41	8.32337e-95	0.661878	0.378	0.214	1.90713e-90	Glutamatergic 2	Acsl4
Plekha5	9.97974e-95	0.258422	0.97	0.884	2.28666e-90	Glutamatergic 2	Plekha5
Arhgef91	1.1119e-94	0.42675	0.766	0.565	2.54769e-90	Glutamatergic 2	Arhgef9
Cxcl17	1.33307e-94	0.897714	0.259	0.127	3.05446e-90	Glutamatergic 2	Cxcl17
Lrrc3b1	1.52749e-94	0.69519	0.357	0.2	3.49994e-90	Glutamatergic 2	Lrrc3b
4933439C10Rik	1.57669e-94	0.935117	0.256	0.126	3.61268e-90	Glutamatergic 2	4933439C10Rik
Wdpcp	2.99143e-94	0.607406	0.458	0.276	6.85425e-90	Glutamatergic 2	Wdpcp
Inf2	6.25061e-94	0.393645	0.39	0.206	1.4322e-89	Glutamatergic 2	Inf2
Med241	6.3868e-94	0.75711	0.348	0.193	1.46341e-89	Glutamatergic 2	Med24
Phlpp21	9.49443e-94	0.582852	0.508	0.321	2.17546e-89	Glutamatergic 2	Phlpp2
Cplane1	1.21846e-93	0.319453	0.931	0.803	2.79187e-89	Glutamatergic 2	Cplane1
Wasf11	1.34766e-93	0.348524	0.632	0.394	3.08789e-89	Glutamatergic 2	Wasf1
Tacc2	2.70722e-93	0.720617	0.377	0.216	6.20305e-89	Glutamatergic 2	Tacc2
Gabrg21	4.2286e-93	0.427533	0.654	0.441	9.68899e-89	Glutamatergic 2	Gabrg2
Hdhd51	4.40365e-93	0.756895	0.342	0.189	1.00901e-88	Glutamatergic 2	Hdhd5
Mark4	5.39984e-93	0.814964	0.306	0.163	1.23727e-88	Glutamatergic 2	Mark4
Flot11	1.09655e-92	0.941064	0.252	0.125	2.51253e-88	Glutamatergic 2	Flot1
Dync1i21	1.3712e-92	0.35883	0.897	0.754	3.14184e-88	Glutamatergic 2	Dync1i2
Pten1	1.47779e-92	0.375456	0.791	0.584	3.38607e-88	Glutamatergic 2	Pten
Ipo111	1.69623e-92	0.535912	0.543	0.346	3.88656e-88	Glutamatergic 2	Ipo11
Rap1b	2.87256e-92	0.493697	0.413	0.236	6.58189e-88	Glutamatergic 2	Rap1b
Dstn	4.13764e-92	0.644442	0.385	0.218	9.48058e-88	Glutamatergic 2	Dstn
Gm20149	4.77212e-92	0.872104	0.292	0.154	1.09344e-87	Glutamatergic 2	Gm20149
Gtf3c1	5.7499e-92	0.628617	0.465	0.286	1.31747e-87	Glutamatergic 2	Gtf3c1
Dzank11	1.08974e-91	0.496845	0.578	0.376	2.49693e-87	Glutamatergic 2	Dzank1
Lclat11	1.19195e-91	0.643103	0.457	0.282	2.73112e-87	Glutamatergic 2	Lclat1
Pfkm1	1.93645e-91	0.774532	0.37	0.215	4.437e-87	Glutamatergic 2	Pfkm
Cers41	2.20839e-91	0.562793	0.492	0.306	5.06009e-87	Glutamatergic 2	Cers4
Mphosph91	2.4061e-91	0.535671	0.569	0.376	5.5131e-87	Glutamatergic 2	Mphosph9
Ei241	2.58992e-91	0.634816	0.449	0.274	5.93428e-87	Glutamatergic 2	Ei24
Cep781	1.15462e-90	0.605312	0.45	0.274	2.64558e-86	Glutamatergic 2	Cep78
Gm42477	1.40496e-90	0.647575	0.397	0.233	3.21919e-86	Glutamatergic 2	Gm42477
Senp81	1.61672e-90	0.680756	0.41	0.244	3.70439e-86	Glutamatergic 2	Senp8
Gm161261	1.83262e-90	0.742608	0.381	0.223	4.19907e-86	Glutamatergic 2	Gm16126
Mmp241	2.47842e-90	0.735133	0.377	0.219	5.67881e-86	Glutamatergic 2	Mmp24
Brsk21	2.94395e-90	0.667422	0.388	0.224	6.74547e-86	Glutamatergic 2	Brsk2
Dnajc3	4.18502e-90	0.615551	0.389	0.223	9.58914e-86	Glutamatergic 2	Dnajc3
Cd461	5.83121e-90	0.523498	0.559	0.367	1.3361e-85	Glutamatergic 2	Cd46
Caskin1	6.99468e-90	0.586792	0.423	0.252	1.60269e-85	Glutamatergic 2	Caskin1
Lztfl11	9.08203e-90	0.573487	0.506	0.323	2.08097e-85	Glutamatergic 2	Lztfl1
Kat6b	1.1342e-89	0.339327	0.835	0.653	2.59878e-85	Glutamatergic 2	Kat6b
Gm496781	1.28602e-89	0.851803	0.26	0.131	2.94666e-85	Glutamatergic 2	Gm49678
Gm43376	1.67975e-89	0.369661	0.802	0.614	3.84881e-85	Glutamatergic 2	Gm43376
B230307C23Rik1	2.31534e-89	0.545987	0.535	0.345	5.30514e-85	Glutamatergic 2	B230307C23Rik
Ppip5k11	2.39204e-89	0.471523	0.643	0.438	5.48087e-85	Glutamatergic 2	Ppip5k1
Add21	2.41624e-89	0.315894	0.728	0.499	5.53632e-85	Glutamatergic 2	Add2
Nmt21	3.47592e-89	0.496482	0.586	0.389	7.96437e-85	Glutamatergic 2	Nmt2
Nap1l11	4.11831e-89	0.589442	0.488	0.308	9.43628e-85	Glutamatergic 2	Nap1l1
Acap3	4.66038e-89	0.875402	0.257	0.129	1.06783e-84	Glutamatergic 2	Acap3
Spred3	5.34333e-89	0.908858	0.258	0.13	1.22432e-84	Glutamatergic 2	Spred3
Spata71	5.78011e-89	0.494729	0.613	0.414	1.3244e-84	Glutamatergic 2	Spata7
Iqce1	8.39406e-89	0.602135	0.468	0.291	1.92333e-84	Glutamatergic 2	Iqce
Peg3	1.32269e-88	0.274907	0.822	0.594	3.03068e-84	Glutamatergic 2	Peg3
Shisa71	2.45463e-88	0.679509	0.381	0.222	5.6243e-84	Glutamatergic 2	Shisa7
Hunk1	3.01916e-88	0.472046	0.345	0.187	6.91779e-84	Glutamatergic 2	Hunk
Gabra41	3.80926e-88	0.255261	0.545	0.333	8.72816e-84	Glutamatergic 2	Gabra4
Sgsm31	4.00211e-88	0.699272	0.389	0.229	9.17003e-84	Glutamatergic 2	Sgsm3
Sec62	5.51573e-88	0.437012	0.594	0.389	1.26382e-83	Glutamatergic 2	Sec62
Brms11	6.05364e-88	0.801652	0.29	0.152	1.38707e-83	Glutamatergic 2	Brms1
Prkar1b1	6.51606e-88	0.516878	0.529	0.336	1.49303e-83	Glutamatergic 2	Prkar1b
Gm20275	6.9765e-88	0.286527	0.963	0.893	1.59853e-83	Glutamatergic 2	Gm20275
Adam10	7.06871e-88	0.439739	0.575	0.375	1.61965e-83	Glutamatergic 2	Adam10
Pitpnm31	9.05811e-88	0.505398	0.429	0.253	2.07548e-83	Glutamatergic 2	Pitpnm3
Cep191	1.53687e-87	0.849919	0.299	0.162	3.52144e-83	Glutamatergic 2	Cep19
Zfp654	1.65185e-87	0.55873	0.485	0.305	3.78488e-83	Glutamatergic 2	Zfp654
A630089N07Rik	2.50509e-87	0.529	0.55	0.364	5.73992e-83	Glutamatergic 2	A630089N07Rik
Smarca11	3.47515e-87	0.647002	0.403	0.24	7.96261e-83	Glutamatergic 2	Smarca1
Nuak11	5.42055e-87	0.484207	0.348	0.19	1.24201e-82	Glutamatergic 2	Nuak1
Fads1	1.09672e-86	0.806416	0.264	0.135	2.5129e-82	Glutamatergic 2	Fads1
Tmem120b1	1.27332e-86	0.702994	0.343	0.193	2.91756e-82	Glutamatergic 2	Tmem120b
Smg91	2.81292e-86	0.738959	0.322	0.177	6.44525e-82	Glutamatergic 2	Smg9
Tmed91	2.84763e-86	0.577458	0.459	0.283	6.52477e-82	Glutamatergic 2	Tmed9
Tek1	2.88035e-86	0.8859	0.287	0.154	6.59976e-82	Glutamatergic 2	Tek
Dusp31	3.38012e-86	0.645241	0.356	0.201	7.74487e-82	Glutamatergic 2	Dusp3
Dpy19l11	4.89915e-86	0.2936	0.499	0.292	1.12254e-81	Glutamatergic 2	Dpy19l1
Cyth31	1.03249e-85	0.657268	0.393	0.233	2.36573e-81	Glutamatergic 2	Cyth3
Ranbp2	1.06362e-85	0.456419	0.632	0.435	2.43707e-81	Glutamatergic 2	Ranbp2
Tspan33	1.246e-85	0.854777	0.252	0.127	2.85496e-81	Glutamatergic 2	Tspan33
Ccdc112	1.45583e-85	0.795827	0.291	0.155	3.33575e-81	Glutamatergic 2	Ccdc112
Plk21	1.77819e-85	0.641086	0.331	0.182	4.07437e-81	Glutamatergic 2	Plk2
Stx2	2.1528e-85	0.696569	0.3	0.16	4.93272e-81	Glutamatergic 2	Stx2
Rab34	2.1764e-85	0.70205	0.332	0.185	4.9868e-81	Glutamatergic 2	Rab34
Gm417641	3.64415e-85	0.659049	0.326	0.18	8.34984e-81	Glutamatergic 2	Gm41764
Psme4	3.90702e-85	0.346694	0.857	0.706	8.95216e-81	Glutamatergic 2	Psme4
Gm19605	4.46292e-85	0.865464	0.257	0.131	1.02259e-80	Glutamatergic 2	Gm19605
Rab11fip31	5.66005e-85	0.400748	0.751	0.551	1.29689e-80	Glutamatergic 2	Rab11fip3
Slc39a11	6.43834e-85	0.645754	0.336	0.187	1.47522e-80	Glutamatergic 2	Slc39a11
Hipk41	6.98524e-85	0.948164	0.255	0.132	1.60053e-80	Glutamatergic 2	Hipk4
Ccsap1	7.44024e-85	0.743706	0.311	0.17	1.70478e-80	Glutamatergic 2	Ccsap
Arsb1	1.10211e-84	0.311129	0.625	0.414	2.52527e-80	Glutamatergic 2	Arsb
Sun11	1.6458e-84	0.510452	0.547	0.36	3.77103e-80	Glutamatergic 2	Sun1
Arnt2	2.41005e-84	0.29282	0.732	0.496	5.52214e-80	Glutamatergic 2	Arnt2
Herpud21	2.62472e-84	0.703287	0.347	0.198	6.01402e-80	Glutamatergic 2	Herpud2
D630045J12Rik1	2.66644e-84	0.472123	0.541	0.351	6.10962e-80	Glutamatergic 2	D630045J12Rik
Bbof11	3.87404e-84	0.539646	0.515	0.335	8.87659e-80	Glutamatergic 2	Bbof1
Mib11	3.90328e-84	0.472969	0.601	0.407	8.94359e-80	Glutamatergic 2	Mib1
Flot2	4.39923e-84	0.584593	0.397	0.234	1.008e-79	Glutamatergic 2	Flot2
Ttc39b1	8.62639e-84	0.622726	0.38	0.222	1.97656e-79	Glutamatergic 2	Ttc39b
Jph31	1.61981e-83	0.828472	0.297	0.163	3.71146e-79	Glutamatergic 2	Jph3
Eef2k1	1.80513e-83	0.544381	0.451	0.278	4.1361e-79	Glutamatergic 2	Eef2k
Map3k101	3.0972e-83	0.701129	0.359	0.209	7.09661e-79	Glutamatergic 2	Map3k10
Tmem181a1	4.45587e-83	0.550125	0.472	0.295	1.02097e-78	Glutamatergic 2	Tmem181a
Dpm21	1.00624e-82	0.729521	0.34	0.195	2.3056e-78	Glutamatergic 2	Dpm2
Faah1	1.46349e-82	0.48764	0.428	0.254	3.35329e-78	Glutamatergic 2	Faah
Agap21	2.21648e-82	0.685022	0.352	0.203	5.07862e-78	Glutamatergic 2	Agap2
Cdh61	3.46553e-82	0.47628	0.349	0.197	7.94056e-78	Glutamatergic 2	Cdh6
1810034E14Rik	3.64483e-82	0.466255	0.535	0.347	8.35139e-78	Glutamatergic 2	1810034E14Rik
4430402I18Rik	3.68329e-82	0.450636	0.589	0.402	8.43952e-78	Glutamatergic 2	4430402I18Rik
Sgk1	4.16868e-82	0.26965	0.646	0.425	9.55171e-78	Glutamatergic 2	Sgk1
Atl11	4.18443e-82	0.488893	0.543	0.355	9.58779e-78	Glutamatergic 2	Atl1
Pianp1	4.59705e-82	0.784744	0.307	0.17	1.05332e-77	Glutamatergic 2	Pianp
Stk401	4.70726e-82	0.799696	0.303	0.168	1.07857e-77	Glutamatergic 2	Stk40
E330009J07Rik1	7.42172e-82	0.63033	0.363	0.209	1.70054e-77	Glutamatergic 2	E330009J07Rik
Arid3b	9.6607e-82	0.761145	0.25	0.127	2.21356e-77	Glutamatergic 2	Arid3b
3110082I17Rik1	1.13796e-81	0.501474	0.414	0.248	2.60741e-77	Glutamatergic 2	3110082I17Rik
Pitpna1	1.3007e-81	0.379654	0.74	0.534	2.98029e-77	Glutamatergic 2	Pitpna
Trim371	1.59212e-81	0.44912	0.638	0.44	3.64802e-77	Glutamatergic 2	Trim37
Angpt21	1.63029e-81	0.632406	0.414	0.256	3.73549e-77	Glutamatergic 2	Angpt2
Gm155771	1.80716e-81	0.4288	0.532	0.346	4.14074e-77	Glutamatergic 2	Gm15577
Zcwpw21	2.03643e-81	0.811964	0.303	0.169	4.66606e-77	Glutamatergic 2	Zcwpw2
Eef1akmt11	2.11725e-81	0.819747	0.284	0.154	4.85126e-77	Glutamatergic 2	Eef1akmt1
Entr11	2.36183e-81	0.572563	0.461	0.289	5.41165e-77	Glutamatergic 2	Entr1
Yeats21	3.61378e-81	0.48762	0.559	0.37	8.28025e-77	Glutamatergic 2	Yeats2
Katnbl11	4.00009e-81	0.622602	0.386	0.23	9.16539e-77	Glutamatergic 2	Katnbl1
Plppr5	6.16743e-81	0.464945	0.5	0.319	1.41314e-76	Glutamatergic 2	Plppr5
Gpr1621	7.6321e-81	0.776301	0.305	0.169	1.74874e-76	Glutamatergic 2	Gpr162
Socs71	1.04444e-80	0.669184	0.407	0.252	2.39312e-76	Glutamatergic 2	Socs7
Bmt21	1.10891e-80	0.479472	0.566	0.377	2.54085e-76	Glutamatergic 2	Bmt2
Klhdc3	1.11347e-80	0.873833	0.25	0.129	2.55129e-76	Glutamatergic 2	Klhdc3
Col4a21	1.55245e-80	0.70708	0.345	0.2	3.55712e-76	Glutamatergic 2	Col4a2
Stk32c1	1.67038e-80	0.738812	0.34	0.198	3.82734e-76	Glutamatergic 2	Stk32c
Trio1	3.55213e-80	0.269633	0.923	0.774	8.139e-76	Glutamatergic 2	Trio
Lekr11	3.6355e-80	0.594968	0.42	0.258	8.33002e-76	Glutamatergic 2	Lekr1
Strn41	4.05264e-80	0.517019	0.524	0.346	9.2858e-76	Glutamatergic 2	Strn4
Shb	4.1681e-80	0.670356	0.263	0.136	9.55036e-76	Glutamatergic 2	Shb
Atp8b1	4.627e-80	0.468887	0.263	0.131	1.06018e-75	Glutamatergic 2	Atp8b1
Pknox21	5.86694e-80	0.32452	0.604	0.396	1.34429e-75	Glutamatergic 2	Pknox2
Eipr11	9.41015e-80	0.582353	0.456	0.289	2.15615e-75	Glutamatergic 2	Eipr1
Slc16a71	1.04064e-79	0.417262	0.606	0.41	2.38442e-75	Glutamatergic 2	Slc16a7
4930595D18Rik	1.24708e-79	0.565802	0.344	0.195	2.85743e-75	Glutamatergic 2	4930595D18Rik
Mcph11	1.5739e-79	0.558794	0.454	0.288	3.60628e-75	Glutamatergic 2	Mcph1
Ide1	2.37374e-79	0.661325	0.349	0.201	5.43896e-75	Glutamatergic 2	Ide
Iglon5	2.46244e-79	0.874481	0.255	0.134	5.64219e-75	Glutamatergic 2	Iglon5
Snx141	2.57866e-79	0.531153	0.476	0.303	5.90849e-75	Glutamatergic 2	Snx14
Dtx3	2.64734e-79	0.519551	0.491	0.316	6.06586e-75	Glutamatergic 2	Dtx3
Fam219a	2.81626e-79	0.366815	0.748	0.548	6.45291e-75	Glutamatergic 2	Fam219a
Pus71	3.27567e-79	0.601496	0.42	0.26	7.50555e-75	Glutamatergic 2	Pus7
Deaf11	3.39928e-79	0.669691	0.367	0.218	7.78876e-75	Glutamatergic 2	Deaf1
Mtmr71	3.61149e-79	0.545724	0.492	0.32	8.275e-75	Glutamatergic 2	Mtmr7
Cacna1i1	6.00148e-79	0.661577	0.348	0.202	1.37512e-74	Glutamatergic 2	Cacna1i
Cnrip11	6.17205e-79	0.575779	0.459	0.294	1.4142e-74	Glutamatergic 2	Cnrip1
Odf21	6.99796e-79	0.420057	0.705	0.511	1.60344e-74	Glutamatergic 2	Odf2
Nup210	7.95969e-79	0.815506	0.281	0.153	1.8238e-74	Glutamatergic 2	Nup210
Zmynd11	1.47355e-78	0.357953	0.815	0.636	3.37634e-74	Glutamatergic 2	Zmynd11
Rhbdl11	1.88515e-78	0.71994	0.349	0.206	4.31944e-74	Glutamatergic 2	Rhbdl1
Tspan141	2.19594e-78	0.363234	0.331	0.178	5.03155e-74	Glutamatergic 2	Tspan14
Kcna6	2.88431e-78	0.304144	0.412	0.236	6.60881e-74	Glutamatergic 2	Kcna6
Setd41	5.02289e-78	0.579245	0.456	0.291	1.15089e-73	Glutamatergic 2	Setd4
Bbs51	6.19751e-78	0.626795	0.392	0.238	1.42003e-73	Glutamatergic 2	Bbs5
Wasf3	7.47601e-78	0.483347	0.547	0.368	1.71298e-73	Glutamatergic 2	Wasf3
Tpd521	9.93634e-78	0.411843	0.446	0.27	2.27671e-73	Glutamatergic 2	Tpd52
Slc45a11	1.35806e-77	0.761092	0.306	0.173	3.11173e-73	Glutamatergic 2	Slc45a1
Tyro31	2.1802e-77	0.574694	0.298	0.16	4.99549e-73	Glutamatergic 2	Tyro3
Ube2o1	3.52902e-77	0.581398	0.457	0.294	8.08604e-73	Glutamatergic 2	Ube2o
Eef1a21	5.34198e-77	0.763611	0.303	0.171	1.22401e-72	Glutamatergic 2	Eef1a2
Gm163511	7.2528e-77	0.352256	0.534	0.344	1.66183e-72	Glutamatergic 2	Gm16351
B830012L14Rik1	8.81967e-77	0.336472	0.635	0.42	2.02085e-72	Glutamatergic 2	B830012L14Rik
Ankrd421	9.35888e-77	0.743448	0.314	0.179	2.1444e-72	Glutamatergic 2	Ankrd42
Crocc1	1.43976e-76	0.707871	0.314	0.179	3.29891e-72	Glutamatergic 2	Crocc
Bri3	2.20879e-76	0.558278	0.333	0.188	5.06101e-72	Glutamatergic 2	Bri3
Klf7	2.7238e-76	0.289534	0.668	0.453	6.24105e-72	Glutamatergic 2	Klf7
Atp2c1	2.9676e-76	0.322296	0.831	0.658	6.79966e-72	Glutamatergic 2	Atp2c1
Pnkp1	4.35197e-76	0.68608	0.335	0.195	9.97167e-72	Glutamatergic 2	Pnkp
2700054A10Rik1	4.50321e-76	0.608422	0.33	0.188	1.03182e-71	Glutamatergic 2	2700054A10Rik
Sergef1	6.2369e-76	0.4449	0.592	0.405	1.42906e-71	Glutamatergic 2	Sergef
Castor2	9.2413e-76	0.62016	0.38	0.23	2.11746e-71	Glutamatergic 2	Castor2
Gm475231	9.65177e-76	0.735259	0.32	0.185	2.21151e-71	Glutamatergic 2	Gm47523
Glmn1	1.57561e-75	0.481431	0.533	0.356	3.61019e-71	Glutamatergic 2	Glmn
Rhof1	2.13533e-75	0.748324	0.292	0.163	4.89269e-71	Glutamatergic 2	Rhof
Chd3	2.4748e-75	0.423648	0.547	0.365	5.67052e-71	Glutamatergic 2	Chd3
Tecpr11	2.49108e-75	0.603739	0.391	0.24	5.70781e-71	Glutamatergic 2	Tecpr1
Anxa61	2.62143e-75	0.763911	0.296	0.167	6.00648e-71	Glutamatergic 2	Anxa6
Plekho11	4.47334e-75	0.451084	0.286	0.153	1.02498e-70	Glutamatergic 2	Plekho1
Samd81	4.94228e-75	0.599955	0.364	0.216	1.13242e-70	Glutamatergic 2	Samd8
Gm48749	6.32761e-75	0.318505	0.396	0.234	1.44985e-70	Glutamatergic 2	Gm48749
Zfp341	6.37838e-75	0.811781	0.251	0.133	1.46148e-70	Glutamatergic 2	Zfp341
Klhl32	7.92181e-75	0.3385	0.575	0.378	1.81512e-70	Glutamatergic 2	Klhl32
Ogfod11	8.30991e-75	0.593809	0.397	0.244	1.90405e-70	Glutamatergic 2	Ogfod1
Ift811	9.00494e-75	0.581436	0.426	0.268	2.0633e-70	Glutamatergic 2	Ift81
Mfsd6	1.23427e-74	0.521622	0.39	0.233	2.82808e-70	Glutamatergic 2	Mfsd6
Ccdc301	1.33905e-74	0.473469	0.514	0.339	3.06816e-70	Glutamatergic 2	Ccdc30
Hdac71	1.8212e-74	0.49203	0.472	0.301	4.17291e-70	Glutamatergic 2	Hdac7
B230334C09Rik1	3.3017e-74	0.45934	0.484	0.312	7.56519e-70	Glutamatergic 2	B230334C09Rik
Rpgrip1l1	4.55295e-74	0.611964	0.365	0.218	1.04322e-69	Glutamatergic 2	Rpgrip1l
Rb1cc1	4.88074e-74	0.369593	0.746	0.561	1.11833e-69	Glutamatergic 2	Rb1cc1
Porcn1	5.09437e-74	0.754097	0.298	0.169	1.16727e-69	Glutamatergic 2	Porcn
Eno11	1.09651e-73	0.738193	0.28	0.155	2.51242e-69	Glutamatergic 2	Eno1
Arhgef1	1.198e-73	0.44036	0.446	0.277	2.74497e-69	Glutamatergic 2	Arhgef1
Gm379821	1.54746e-73	0.799031	0.273	0.151	3.54569e-69	Glutamatergic 2	Gm37982
Slc1a1	1.61187e-73	0.437045	0.532	0.354	3.69327e-69	Glutamatergic 2	Slc1a1
Actn11	4.22078e-73	0.472048	0.421	0.259	9.67108e-69	Glutamatergic 2	Actn1
4833422C13Rik1	4.30599e-73	0.587531	0.419	0.265	9.86632e-69	Glutamatergic 2	4833422C13Rik
Wdr351	4.30619e-73	0.747062	0.291	0.164	9.86678e-69	Glutamatergic 2	Wdr35
Ly6h1	4.85983e-73	0.310727	0.662	0.459	1.11353e-68	Glutamatergic 2	Ly6h
Ola1	1.01462e-72	0.403822	0.596	0.406	2.32481e-68	Glutamatergic 2	Ola1
Dhx571	2.24256e-72	0.457443	0.532	0.355	5.13839e-68	Glutamatergic 2	Dhx57
Acbd61	2.7356e-72	0.408812	0.651	0.46	6.26808e-68	Glutamatergic 2	Acbd6
Pld31	4.87645e-72	0.582102	0.404	0.253	1.11734e-67	Glutamatergic 2	Pld3
Sfswap	5.58439e-72	0.427381	0.585	0.401	1.27955e-67	Glutamatergic 2	Sfswap
Kctd171	6.32611e-72	0.570035	0.35	0.207	1.4495e-67	Glutamatergic 2	Kctd17
Slc23a21	8.02968e-72	0.369615	0.672	0.478	1.83984e-67	Glutamatergic 2	Slc23a2
Adap11	8.34599e-72	0.352065	0.526	0.338	1.91232e-67	Glutamatergic 2	Adap1
Thy11	1.49253e-71	0.644941	0.342	0.203	3.41983e-67	Glutamatergic 2	Thy1
Sh3bp51	1.78757e-71	0.455588	0.445	0.279	4.09586e-67	Glutamatergic 2	Sh3bp5
Tspoap11	1.83013e-71	0.449373	0.576	0.396	4.19338e-67	Glutamatergic 2	Tspoap1
Armc91	2.93249e-71	0.366104	0.718	0.518	6.71922e-67	Glutamatergic 2	Armc9
Tmem50a	2.99095e-71	0.52932	0.324	0.185	6.85316e-67	Glutamatergic 2	Tmem50a
Zer1	3.20821e-71	0.476565	0.531	0.358	7.35098e-67	Glutamatergic 2	Zer1
Adss1	3.81738e-71	0.597867	0.377	0.231	8.74677e-67	Glutamatergic 2	Adss
Dync1h1	4.32362e-71	0.389452	0.646	0.452	9.90671e-67	Glutamatergic 2	Dync1h1
Tent4a1	5.96289e-71	0.72686	0.306	0.178	1.36628e-66	Glutamatergic 2	Tent4a
Psd1	6.32758e-71	0.655746	0.351	0.213	1.44984e-66	Glutamatergic 2	Psd
Gm10558	7.59968e-71	0.766531	0.284	0.161	1.74131e-66	Glutamatergic 2	Gm10558
Slc49a41	1.00635e-70	0.590913	0.347	0.207	2.30585e-66	Glutamatergic 2	Slc49a4
Ubtd21	1.27975e-70	0.668426	0.305	0.175	2.93229e-66	Glutamatergic 2	Ubtd2
Atp1a3	2.00993e-70	0.297456	0.864	0.696	4.60534e-66	Glutamatergic 2	Atp1a3
Mmd1	2.1775e-70	0.755811	0.268	0.149	4.9893e-66	Glutamatergic 2	Mmd
Klhl8	3.36496e-70	0.719672	0.275	0.153	7.71014e-66	Glutamatergic 2	Klhl8
Syngap11	3.71715e-70	0.646066	0.366	0.227	8.5171e-66	Glutamatergic 2	Syngap1
Hipk31	3.80254e-70	0.471473	0.466	0.301	8.71276e-66	Glutamatergic 2	Hipk3
Hectd4	4.57269e-70	0.341154	0.823	0.65	1.04774e-65	Glutamatergic 2	Hectd4
Atad11	5.22765e-70	0.470681	0.492	0.323	1.19781e-65	Glutamatergic 2	Atad1
Phyhipl	5.76038e-70	0.308458	0.55	0.363	1.31988e-65	Glutamatergic 2	Phyhipl
L1cam1	6.73554e-70	0.671806	0.318	0.187	1.54332e-65	Glutamatergic 2	L1cam
Slc9a7	7.67084e-70	0.450963	0.518	0.345	1.75762e-65	Glutamatergic 2	Slc9a7
Zkscan161	7.71516e-70	0.548303	0.397	0.248	1.76777e-65	Glutamatergic 2	Zkscan16
Cep891	8.43194e-70	0.676938	0.314	0.183	1.93201e-65	Glutamatergic 2	Cep89
Faxc1	9.65201e-70	0.644835	0.362	0.223	2.21157e-65	Glutamatergic 2	Faxc
Lipe	1.42842e-69	0.629377	0.315	0.182	3.27294e-65	Glutamatergic 2	Lipe
Abcc81	1.44496e-69	0.712846	0.283	0.159	3.31084e-65	Glutamatergic 2	Abcc8
Gm16189	1.99352e-69	0.486836	0.44	0.282	4.56776e-65	Glutamatergic 2	Gm16189
Abhd18	2.32388e-69	0.332513	0.795	0.615	5.3247e-65	Glutamatergic 2	Abhd18
Ptpn121	2.94988e-69	0.456888	0.542	0.372	6.75905e-65	Glutamatergic 2	Ptpn12
Ica1l1	3.66367e-69	0.558264	0.416	0.264	8.39457e-65	Glutamatergic 2	Ica1l
Hmgn3	4.02488e-69	0.451531	0.502	0.331	9.22221e-65	Glutamatergic 2	Hmgn3
Arl8a	4.08231e-69	0.554608	0.321	0.184	9.35381e-65	Glutamatergic 2	Arl8a
Gsr	5.0513e-69	0.652178	0.279	0.155	1.1574e-64	Glutamatergic 2	Gsr
Lrrk21	6.16393e-69	0.438698	0.356	0.211	1.41234e-64	Glutamatergic 2	Lrrk2
Fam160a21	6.32803e-69	0.635309	0.342	0.206	1.44994e-64	Glutamatergic 2	Fam160a2
Edc4	8.66356e-69	0.765654	0.254	0.138	1.98508e-64	Glutamatergic 2	Edc4
Rufy2	1.00936e-68	0.343864	0.761	0.574	2.31275e-64	Glutamatergic 2	Rufy2
Rwdd11	2.57845e-68	0.594402	0.363	0.222	5.90799e-64	Glutamatergic 2	Rwdd1
Fam78b1	3.65299e-68	0.522922	0.385	0.239	8.37011e-64	Glutamatergic 2	Fam78b
Apbb11	6.16645e-68	0.645939	0.298	0.171	1.41292e-63	Glutamatergic 2	Apbb1
Spred11	6.81508e-68	0.390737	0.607	0.422	1.56154e-63	Glutamatergic 2	Spred1
Slc50a11	9.61441e-68	0.546635	0.398	0.249	2.20295e-63	Glutamatergic 2	Slc50a1
Fam98a	1.18191e-67	0.668454	0.286	0.162	2.70812e-63	Glutamatergic 2	Fam98a
Unc5a1	1.5347e-67	0.761989	0.263	0.147	3.51646e-63	Glutamatergic 2	Unc5a
Cmtm41	1.54822e-67	0.633557	0.323	0.192	3.54744e-63	Glutamatergic 2	Cmtm4
Mfsd13a	1.94461e-67	0.783488	0.257	0.142	4.45568e-63	Glutamatergic 2	Mfsd13a
Rnf157	1.99254e-67	0.343177	0.762	0.573	4.5655e-63	Glutamatergic 2	Rnf157
Fbxo31	2.01595e-67	0.730234	0.273	0.153	4.61915e-63	Glutamatergic 2	Fbxo31
Rnf141	2.84068e-67	0.462035	0.498	0.331	6.50885e-63	Glutamatergic 2	Rnf14
Maco11	3.2579e-67	0.358345	0.698	0.508	7.46483e-63	Glutamatergic 2	Maco1
Lrp1	3.73146e-67	0.250463	0.525	0.349	8.5499e-63	Glutamatergic 2	Lrp1
Dgke1	4.96771e-67	0.655385	0.323	0.193	1.13825e-62	Glutamatergic 2	Dgke
Socs6	5.40603e-67	0.595071	0.312	0.182	1.23868e-62	Glutamatergic 2	Socs6
Wdtc11	5.59819e-67	0.635457	0.302	0.174	1.28271e-62	Glutamatergic 2	Wdtc1
Actr3b1	8.08171e-67	0.400145	0.522	0.348	1.85176e-62	Glutamatergic 2	Actr3b
Wdr71	8.32207e-67	0.361659	0.754	0.573	1.90684e-62	Glutamatergic 2	Wdr7
Ttc7b1	9.29983e-67	0.322025	0.785	0.599	2.13087e-62	Glutamatergic 2	Ttc7b
Lzts31	9.62156e-67	0.657194	0.288	0.164	2.20459e-62	Glutamatergic 2	Lzts3
Efna51	9.96614e-67	0.313821	0.561	0.387	2.28354e-62	Glutamatergic 2	Efna5
Ppfibp11	1.39339e-66	0.366352	0.314	0.182	3.19268e-62	Glutamatergic 2	Ppfibp1
Trim461	1.52365e-66	0.545568	0.409	0.262	3.49114e-62	Glutamatergic 2	Trim46
Nxpe21	1.82815e-66	0.674483	0.271	0.153	4.18885e-62	Glutamatergic 2	Nxpe2
Adar1	2.45105e-66	0.402361	0.575	0.395	5.61609e-62	Glutamatergic 2	Adar
Dzip3	2.52245e-66	0.386036	0.604	0.419	5.77969e-62	Glutamatergic 2	Dzip3
Frmpd31	3.32528e-66	0.433707	0.324	0.188	7.61922e-62	Glutamatergic 2	Frmpd3
Fndc3b	3.5154e-66	0.397113	0.509	0.341	8.05483e-62	Glutamatergic 2	Fndc3b
Zdhhc22	7.7426e-66	0.478957	0.449	0.294	1.77406e-61	Glutamatergic 2	Zdhhc2
Olfr2391	8.26059e-66	0.808929	0.265	0.151	1.89275e-61	Glutamatergic 2	Olfr239
Gm503681	8.80551e-66	0.680154	0.253	0.139	2.01761e-61	Glutamatergic 2	Gm50368
Actn41	1.18706e-65	0.368459	0.575	0.393	2.71991e-61	Glutamatergic 2	Actn4
Rmdn1	1.2345e-65	0.323676	0.814	0.646	2.8286e-61	Glutamatergic 2	Rmdn1
Atp11b1	2.89585e-65	0.392726	0.591	0.415	6.63526e-61	Glutamatergic 2	Atp11b
Plpp51	3.48651e-65	0.776011	0.252	0.14	7.98865e-61	Glutamatergic 2	Plpp5
Prkaa21	6.33046e-65	0.497984	0.435	0.283	1.4505e-60	Glutamatergic 2	Prkaa2
Tarbp1	1.19311e-64	0.701243	0.283	0.164	2.73377e-60	Glutamatergic 2	Tarbp1
Lnx11	2.36039e-64	0.462349	0.364	0.222	5.40836e-60	Glutamatergic 2	Lnx1
Prelid3a1	3.96013e-64	0.434715	0.489	0.327	9.07385e-60	Glutamatergic 2	Prelid3a
Trerf11	3.96412e-64	0.254094	0.839	0.672	9.08298e-60	Glutamatergic 2	Trerf1
Dop1b1	4.04323e-64	0.358737	0.599	0.418	9.26425e-60	Glutamatergic 2	Dop1b
Ubxn2b1	5.95737e-64	0.616462	0.312	0.186	1.36501e-59	Glutamatergic 2	Ubxn2b
Zfp955b1	6.42016e-64	0.709164	0.264	0.149	1.47105e-59	Glutamatergic 2	Zfp955b
Taf1b1	6.94628e-64	0.454403	0.486	0.326	1.5916e-59	Glutamatergic 2	Taf1b
Slc25a511	1.70854e-63	0.601665	0.294	0.17	3.91477e-59	Glutamatergic 2	Slc25a51
Sorl11	1.99464e-63	0.343693	0.497	0.323	4.57032e-59	Glutamatergic 2	Sorl1
Dnaja21	2.3836e-63	0.401083	0.61	0.435	5.46154e-59	Glutamatergic 2	Dnaja2
Exoc7	2.54413e-63	0.592034	0.322	0.193	5.82936e-59	Glutamatergic 2	Exoc7
Fam189b1	3.72114e-63	0.719976	0.281	0.164	8.52624e-59	Glutamatergic 2	Fam189b
Xpr1	6.87475e-63	0.271168	0.676	0.477	1.57521e-58	Glutamatergic 2	Xpr1
Rundc3a1	9.0763e-63	0.57953	0.357	0.223	2.07965e-58	Glutamatergic 2	Rundc3a
Nipsnap11	1.1239e-62	0.540013	0.423	0.28	2.57519e-58	Glutamatergic 2	Nipsnap1
Celf31	1.20908e-62	0.346352	0.608	0.424	2.77036e-58	Glutamatergic 2	Celf3
Suds31	1.31235e-62	0.489325	0.443	0.292	3.00699e-58	Glutamatergic 2	Suds3
Asb131	1.50446e-62	0.647427	0.289	0.169	3.44716e-58	Glutamatergic 2	Asb13
Dcun1d3	1.52775e-62	0.603569	0.292	0.17	3.50052e-58	Glutamatergic 2	Dcun1d3
Herc31	3.08545e-62	0.40003	0.534	0.363	7.0697e-58	Glutamatergic 2	Herc3
Mrpl411	1.49802e-61	0.550526	0.351	0.217	3.43241e-57	Glutamatergic 2	Mrpl41
B3gat2	1.82863e-61	0.563485	0.324	0.196	4.18993e-57	Glutamatergic 2	B3gat2
Cep831	1.9911e-61	0.427874	0.495	0.334	4.5622e-57	Glutamatergic 2	Cep83
Arfgap11	2.24426e-61	0.529207	0.401	0.259	5.14227e-57	Glutamatergic 2	Arfgap1
Mapk8ip21	2.59416e-61	0.701984	0.271	0.157	5.944e-57	Glutamatergic 2	Mapk8ip2
Helz	2.74839e-61	0.329744	0.646	0.465	6.2974e-57	Glutamatergic 2	Helz
Foxg11	3.0179e-61	0.678843	0.26	0.148	6.91492e-57	Glutamatergic 2	Foxg1
Nol4l1	3.47259e-61	0.390427	0.532	0.366	7.95675e-57	Glutamatergic 2	Nol4l
Lrp8	3.9912e-61	0.477827	0.377	0.238	9.14505e-57	Glutamatergic 2	Lrp8
Dennd5b1	7.72195e-61	0.282035	0.807	0.637	1.76933e-56	Glutamatergic 2	Dennd5b
Stx6	8.64394e-61	0.354887	0.491	0.323	1.98059e-56	Glutamatergic 2	Stx6
Ocrl	9.9593e-61	0.37315	0.556	0.383	2.28197e-56	Glutamatergic 2	Ocrl
Clpb	1.09001e-60	0.503536	0.386	0.245	2.49754e-56	Glutamatergic 2	Clpb
Bscl21	1.51979e-60	0.569773	0.344	0.214	3.48229e-56	Glutamatergic 2	Bscl2
Slc6a151	2.05743e-60	0.586335	0.334	0.206	4.71419e-56	Glutamatergic 2	Slc6a15
Ube4bos11	2.78268e-60	0.524311	0.425	0.282	6.37595e-56	Glutamatergic 2	Ube4bos1
9630014M24Rik	3.56939e-60	0.403569	0.325	0.194	8.17855e-56	Glutamatergic 2	9630014M24Rik
Pcmt11	3.73123e-60	0.365255	0.624	0.447	8.54938e-56	Glutamatergic 2	Pcmt1
Rps6kc11	3.81254e-60	0.422131	0.484	0.327	8.73568e-56	Glutamatergic 2	Rps6kc1
Hibch	4.09149e-60	0.596565	0.369	0.237	9.37483e-56	Glutamatergic 2	Hibch
Smim14	4.40627e-60	0.318845	0.778	0.614	1.00961e-55	Glutamatergic 2	Smim14
Hlf1	5.34462e-60	0.390906	0.411	0.263	1.22461e-55	Glutamatergic 2	Hlf
Rnf321	5.78768e-60	0.617438	0.326	0.201	1.32613e-55	Glutamatergic 2	Rnf32
Ccdc28a1	6.36295e-60	0.618961	0.32	0.196	1.45794e-55	Glutamatergic 2	Ccdc28a
Sh3gl1	7.30579e-60	0.485895	0.413	0.268	1.67398e-55	Glutamatergic 2	Sh3gl1
Zc3h7a1	7.39007e-60	0.354399	0.604	0.429	1.69329e-55	Glutamatergic 2	Zc3h7a
Spire11	7.5027e-60	0.253635	0.802	0.621	1.71909e-55	Glutamatergic 2	Spire1
Sppl2a1	7.94891e-60	0.417118	0.455	0.302	1.82133e-55	Glutamatergic 2	Sppl2a
Slc37a31	1.03145e-59	0.663309	0.293	0.175	2.36336e-55	Glutamatergic 2	Slc37a3
Eftud21	1.2101e-59	0.459613	0.437	0.288	2.77271e-55	Glutamatergic 2	Eftud2
Atp6v1g21	1.25348e-59	0.670162	0.281	0.166	2.87209e-55	Glutamatergic 2	Atp6v1g2
Stt3b1	1.39072e-59	0.540393	0.419	0.277	3.18656e-55	Glutamatergic 2	Stt3b
Sbds1	1.57251e-59	0.561462	0.325	0.198	3.6031e-55	Glutamatergic 2	Sbds
Shfl1	1.82617e-59	0.478753	0.425	0.279	4.18431e-55	Glutamatergic 2	Shfl
Pms21	3.55416e-59	0.561014	0.333	0.205	8.14364e-55	Glutamatergic 2	Pms2
Btbd81	4.13833e-59	0.388295	0.446	0.291	9.48215e-55	Glutamatergic 2	Btbd8
Gm483831	4.923e-59	0.354052	0.58	0.409	1.12801e-54	Glutamatergic 2	Gm48383
Heca1	5.98612e-59	0.52027	0.312	0.187	1.3716e-54	Glutamatergic 2	Heca
Tmem201	6.53936e-59	0.68121	0.277	0.163	1.49836e-54	Glutamatergic 2	Tmem201
Tut7	9.13821e-59	0.367289	0.473	0.313	2.09384e-54	Glutamatergic 2	Tut7
Nab1	9.30484e-59	0.607151	0.252	0.142	2.13202e-54	Glutamatergic 2	Nab1
Daglb1	1.06823e-58	0.39795	0.363	0.226	2.44764e-54	Glutamatergic 2	Daglb
Atp6v0a1	1.20906e-58	0.254731	0.898	0.769	2.77033e-54	Glutamatergic 2	Atp6v0a1
Arf31	1.46904e-58	0.430835	0.472	0.319	3.36602e-54	Glutamatergic 2	Arf3
Nipa1	1.70777e-58	0.348569	0.533	0.365	3.91302e-54	Glutamatergic 2	Nipa1
Chp1	1.72116e-58	0.449538	0.425	0.279	3.94369e-54	Glutamatergic 2	Chp1
Dhdds1	1.74094e-58	0.401566	0.529	0.367	3.98901e-54	Glutamatergic 2	Dhdds
Nudt31	1.77189e-58	0.434915	0.464	0.312	4.05993e-54	Glutamatergic 2	Nudt3
Slc43a2	2.36039e-58	0.415331	0.413	0.267	5.40837e-54	Glutamatergic 2	Slc43a2
Eml2	3.93012e-58	0.308175	0.583	0.402	9.00508e-54	Glutamatergic 2	Eml2
Syp1	5.32445e-58	0.410375	0.516	0.356	1.21999e-53	Glutamatergic 2	Syp
Dsel	6.03416e-58	0.675171	0.257	0.148	1.38261e-53	Glutamatergic 2	Dsel
Usp45	7.47401e-58	0.389219	0.535	0.371	1.71252e-53	Glutamatergic 2	Usp45
Calm2	7.56582e-58	0.275062	0.865	0.739	1.73356e-53	Glutamatergic 2	Calm2
Ppp2r5a	7.78598e-58	0.26371	0.432	0.27	1.784e-53	Glutamatergic 2	Ppp2r5a
Gm43192	9.23229e-58	0.573884	0.322	0.2	2.11539e-53	Glutamatergic 2	Gm43192
Ncapd3	9.4304e-58	0.386159	0.554	0.388	2.16079e-53	Glutamatergic 2	Ncapd3
Gle11	1.06109e-57	0.406661	0.444	0.292	2.43127e-53	Glutamatergic 2	Gle1
Fam227a1	1.36218e-57	0.643301	0.3	0.183	3.12116e-53	Glutamatergic 2	Fam227a
Ints6	1.46791e-57	0.383298	0.523	0.362	3.36341e-53	Glutamatergic 2	Ints6
Rnps11	1.79052e-57	0.443316	0.487	0.335	4.10261e-53	Glutamatergic 2	Rnps1
Ddx19b1	3.13232e-57	0.608444	0.293	0.176	7.17708e-53	Glutamatergic 2	Ddx19b
Exd21	3.44292e-57	0.535229	0.366	0.234	7.88877e-53	Glutamatergic 2	Exd2
Synj2bp	4.29787e-57	0.363024	0.552	0.384	9.84771e-53	Glutamatergic 2	Synj2bp
Ptms1	4.35791e-57	0.432327	0.411	0.266	9.98529e-53	Glutamatergic 2	Ptms
R3hdm41	4.39106e-57	0.586008	0.318	0.196	1.00612e-52	Glutamatergic 2	R3hdm4
Eno21	6.36364e-57	0.477285	0.435	0.292	1.4581e-52	Glutamatergic 2	Eno2
Drp21	8.97402e-57	0.657811	0.274	0.163	2.05622e-52	Glutamatergic 2	Drp2
Pdzd41	9.85063e-57	0.332218	0.621	0.443	2.25707e-52	Glutamatergic 2	Pdzd4
Usp32	9.87105e-57	0.299889	0.796	0.638	2.26175e-52	Glutamatergic 2	Usp32
Gm55771	1.09215e-56	0.561169	0.34	0.215	2.50244e-52	Glutamatergic 2	Gm5577
Ywhag1	1.19343e-56	0.351949	0.569	0.4	2.73451e-52	Glutamatergic 2	Ywhag
Slc38a1	1.25349e-56	0.386243	0.441	0.291	2.87213e-52	Glutamatergic 2	Slc38a1
Cdkl11	1.25557e-56	0.542779	0.383	0.251	2.87689e-52	Glutamatergic 2	Cdkl1
Zdhhc81	1.31513e-56	0.528404	0.37	0.238	3.01336e-52	Glutamatergic 2	Zdhhc8
Pdlim71	1.52854e-56	0.459431	0.425	0.282	3.50235e-52	Glutamatergic 2	Pdlim7
Cds11	1.79829e-56	0.492892	0.325	0.199	4.12042e-52	Glutamatergic 2	Cds1
Dag11	1.80289e-56	0.45968	0.441	0.296	4.13097e-52	Glutamatergic 2	Dag1
Cenpv1	2.6519e-56	0.427319	0.491	0.339	6.07629e-52	Glutamatergic 2	Cenpv
Rnf1651	2.87409e-56	0.4523	0.423	0.281	6.58541e-52	Glutamatergic 2	Rnf165
Mapk141	4.71916e-56	0.318375	0.584	0.418	1.0813e-51	Glutamatergic 2	Mapk14
Ctps21	4.91514e-56	0.389714	0.444	0.292	1.12621e-51	Glutamatergic 2	Ctps2
Rala	6.55033e-56	0.449496	0.388	0.25	1.50088e-51	Glutamatergic 2	Rala
Gm48960	7.36299e-56	0.615846	0.267	0.157	1.68708e-51	Glutamatergic 2	Gm48960
Znrf1	8.5811e-56	0.292319	0.664	0.484	1.96619e-51	Glutamatergic 2	Znrf1
Faim21	9.18726e-56	0.461787	0.404	0.265	2.10508e-51	Glutamatergic 2	Faim2
Zfp1411	1.08214e-55	0.562057	0.32	0.199	2.4795e-51	Glutamatergic 2	Zfp141
Nsun21	2.1183e-55	0.458183	0.401	0.262	4.85367e-51	Glutamatergic 2	Nsun2
Jade31	2.20082e-55	0.697859	0.25	0.145	5.04274e-51	Glutamatergic 2	Jade3
Chka1	2.39486e-55	0.303328	0.785	0.621	5.48734e-51	Glutamatergic 2	Chka
Glcci11	2.81838e-55	0.287529	0.533	0.363	6.45776e-51	Glutamatergic 2	Glcci1
Actr1b1	3.42385e-55	0.489848	0.385	0.25	7.84506e-51	Glutamatergic 2	Actr1b
Pfkfb2	4.61746e-55	0.62554	0.266	0.156	1.058e-50	Glutamatergic 2	Pfkfb2
Uchl1	5.79901e-55	0.457207	0.397	0.259	1.32873e-50	Glutamatergic 2	Uchl1
Unkl	6.56427e-55	0.611248	0.275	0.164	1.50407e-50	Glutamatergic 2	Unkl
Tdp11	1.00419e-54	0.574465	0.302	0.185	2.30091e-50	Glutamatergic 2	Tdp1
Htr2b1	1.03438e-54	0.506821	0.309	0.189	2.37008e-50	Glutamatergic 2	Htr2b
Tnpo11	1.06617e-54	0.274856	0.704	0.523	2.44291e-50	Glutamatergic 2	Tnpo1
Cul4a1	1.0823e-54	0.455754	0.456	0.31	2.47988e-50	Glutamatergic 2	Cul4a
Mir133a-1hg1	1.12566e-54	0.53485	0.326	0.204	2.57921e-50	Glutamatergic 2	Mir133a-1hg
Acvr2a1	1.20212e-54	0.410492	0.502	0.349	2.75442e-50	Glutamatergic 2	Acvr2a
Lrig2	1.21544e-54	0.369473	0.519	0.36	2.78493e-50	Glutamatergic 2	Lrig2
Sugp11	1.51443e-54	0.426099	0.472	0.324	3.47002e-50	Glutamatergic 2	Sugp1
Cpped11	2.71661e-54	0.489302	0.337	0.211	6.22457e-50	Glutamatergic 2	Cpped1
Lrrn31	2.84564e-54	0.477684	0.403	0.268	6.52021e-50	Glutamatergic 2	Lrrn3
Vamp4	3.25091e-54	0.405429	0.437	0.292	7.44882e-50	Glutamatergic 2	Vamp4
Tarsl2	5.62468e-54	0.616377	0.268	0.159	1.28878e-49	Glutamatergic 2	Tarsl2
Btrc	7.77702e-54	0.277944	0.824	0.677	1.78195e-49	Glutamatergic 2	Btrc
Epg51	8.32558e-54	0.457041	0.387	0.253	1.90764e-49	Glutamatergic 2	Epg5
Fam76a1	8.93375e-54	0.443722	0.417	0.277	2.04699e-49	Glutamatergic 2	Fam76a
Gm322501	9.50815e-54	0.293202	0.725	0.539	2.1786e-49	Glutamatergic 2	Gm32250
Ptprr1	1.11816e-53	0.289105	0.533	0.372	2.56203e-49	Glutamatergic 2	Ptprr
E130102H24Rik	1.24252e-53	0.340094	0.478	0.322	2.84698e-49	Glutamatergic 2	E130102H24Rik
Synj11	1.52702e-53	0.330431	0.607	0.44	3.49887e-49	Glutamatergic 2	Synj1
Dym	1.67552e-53	0.307661	0.703	0.532	3.83911e-49	Glutamatergic 2	Dym
Tmem191c1	1.75645e-53	0.354561	0.585	0.418	4.02455e-49	Glutamatergic 2	Tmem191c
Tbce1	2.75311e-53	0.356404	0.583	0.422	6.30819e-49	Glutamatergic 2	Tbce
Neurl1a1	3.05639e-53	0.479473	0.363	0.235	7.0031e-49	Glutamatergic 2	Neurl1a
Snhg4	3.27485e-53	0.618748	0.254	0.149	7.50367e-49	Glutamatergic 2	Snhg4
Tex10	3.4119e-53	0.502384	0.332	0.209	7.81768e-49	Glutamatergic 2	Tex10
Yaf21	3.85006e-53	0.39859	0.46	0.312	8.82165e-49	Glutamatergic 2	Yaf2
Ddhd2	4.56315e-53	0.29879	0.767	0.601	1.04555e-48	Glutamatergic 2	Ddhd2
Fsd11	4.66045e-53	0.626767	0.27	0.162	1.06785e-48	Glutamatergic 2	Fsd1
Gm320141	5.70105e-53	0.563858	0.262	0.155	1.30628e-48	Glutamatergic 2	Gm32014
Cpeb11	5.84543e-53	0.307395	0.522	0.356	1.33936e-48	Glutamatergic 2	Cpeb1
Foxk11	7.65979e-53	0.467304	0.354	0.226	1.75509e-48	Glutamatergic 2	Foxk1
Ralgps2	8.6789e-53	0.318516	0.542	0.386	1.9886e-48	Glutamatergic 2	Ralgps2
Wdr341	1.13757e-52	0.639094	0.273	0.166	2.60652e-48	Glutamatergic 2	Wdr34
Tbc1d91	1.3467e-52	0.367116	0.378	0.246	3.0857e-48	Glutamatergic 2	Tbc1d9
Cpt1c1	1.61253e-52	0.420274	0.477	0.332	3.6948e-48	Glutamatergic 2	Cpt1c
Agap31	2.47381e-52	0.432322	0.426	0.287	5.66823e-48	Glutamatergic 2	Agap3
Ywhah1	2.48636e-52	0.426724	0.347	0.218	5.69699e-48	Glutamatergic 2	Ywhah
Gm478021	2.61058e-52	0.585604	0.285	0.174	5.98163e-48	Glutamatergic 2	Gm47802
Trmt11	3.09321e-52	0.394889	0.493	0.344	7.08747e-48	Glutamatergic 2	Trmt1
Zmat31	4.45454e-52	0.569955	0.301	0.187	1.02067e-47	Glutamatergic 2	Zmat3
Zswim71	6.12828e-52	0.619136	0.272	0.164	1.40417e-47	Glutamatergic 2	Zswim7
Asah11	6.33612e-52	0.367577	0.448	0.301	1.45179e-47	Glutamatergic 2	Asah1
Ensa1	7.67425e-52	0.421344	0.427	0.288	1.7584e-47	Glutamatergic 2	Ensa
Galk2	1.05789e-51	0.48408	0.316	0.197	2.42394e-47	Glutamatergic 2	Galk2
Chid11	1.13067e-51	0.55651	0.314	0.198	2.59069e-47	Glutamatergic 2	Chid1
Map7d21	1.46983e-51	0.276031	0.639	0.463	3.36782e-47	Glutamatergic 2	Map7d2
Mtmr10	1.4728e-51	0.44556	0.254	0.146	3.37462e-47	Glutamatergic 2	Mtmr10
Cabin11	1.67261e-51	0.343036	0.605	0.441	3.83246e-47	Glutamatergic 2	Cabin1
Rnf103	1.83757e-51	0.449528	0.361	0.232	4.21042e-47	Glutamatergic 2	Rnf103
Morn11	2.05391e-51	0.533119	0.376	0.251	4.70612e-47	Glutamatergic 2	Morn1
Ccser2	2.71053e-51	0.361035	0.48	0.332	6.21064e-47	Glutamatergic 2	Ccser2
Fbxl20	2.79214e-51	0.272092	0.74	0.572	6.39762e-47	Glutamatergic 2	Fbxl20
Orc61	3.00006e-51	0.532251	0.333	0.213	6.87404e-47	Glutamatergic 2	Orc6
Zfr21	3.04193e-51	0.420334	0.439	0.299	6.96997e-47	Glutamatergic 2	Zfr2
Lrrc401	3.0981e-51	0.453878	0.414	0.281	7.09867e-47	Glutamatergic 2	Lrrc40
Dip2a	3.70687e-51	0.284149	0.563	0.408	8.49356e-47	Glutamatergic 2	Dip2a
Pcdh17	3.95608e-51	0.311468	0.54	0.391	9.06457e-47	Glutamatergic 2	Pcdh17
Agtpbp1	5.48321e-51	0.291922	0.669	0.499	1.25637e-46	Glutamatergic 2	Agtpbp1
Atp8b2	5.72255e-51	0.668745	0.256	0.154	1.31121e-46	Glutamatergic 2	Atp8b2
Macrod2os11	5.72381e-51	0.297393	0.594	0.433	1.3115e-46	Glutamatergic 2	Macrod2os1
Alg131	9.0808e-51	0.636207	0.267	0.162	2.08068e-46	Glutamatergic 2	Alg13
Gm19761	9.16311e-51	0.387149	0.491	0.343	2.09954e-46	Glutamatergic 2	Gm1976
Cdc73	1.09197e-50	0.36838	0.48	0.33	2.50204e-46	Glutamatergic 2	Cdc73
Tmod3	1.27388e-50	0.467494	0.32	0.201	2.91885e-46	Glutamatergic 2	Tmod3
Armcx51	1.29308e-50	0.629543	0.26	0.157	2.96284e-46	Glutamatergic 2	Armcx5
Csnk1g1	1.52182e-50	0.251081	0.81	0.655	3.48696e-46	Glutamatergic 2	Csnk1g1
Ccdc34	1.93927e-50	0.513751	0.293	0.18	4.44345e-46	Glutamatergic 2	Ccdc34
Lman2l	2.2306e-50	0.49448	0.355	0.231	5.11097e-46	Glutamatergic 2	Lman2l
Cep2901	2.30706e-50	0.407881	0.405	0.269	5.28617e-46	Glutamatergic 2	Cep290
Cltb	2.47927e-50	0.40331	0.455	0.312	5.68076e-46	Glutamatergic 2	Cltb
Apip	5.37548e-50	0.619975	0.257	0.154	1.23168e-45	Glutamatergic 2	Apip
Ccnc1	6.62446e-50	0.400251	0.464	0.322	1.51786e-45	Glutamatergic 2	Ccnc
Scyl21	8.46368e-50	0.55456	0.275	0.168	1.93928e-45	Glutamatergic 2	Scyl2
Habp41	1.03522e-49	0.557751	0.31	0.197	2.372e-45	Glutamatergic 2	Habp4
Brap1	1.05959e-49	0.519678	0.303	0.189	2.42784e-45	Glutamatergic 2	Brap
Chrna7	1.14194e-49	0.42922	0.293	0.18	2.61653e-45	Glutamatergic 2	Chrna7
Ahctf11	1.27222e-49	0.393443	0.455	0.313	2.91505e-45	Glutamatergic 2	Ahctf1
Tent4b	1.33958e-49	0.3365	0.5	0.348	3.06938e-45	Glutamatergic 2	Tent4b
Eif4e3	1.4164e-49	0.566198	0.281	0.173	3.2454e-45	Glutamatergic 2	Eif4e3
Ccdc571	1.47009e-49	0.450975	0.373	0.247	3.36842e-45	Glutamatergic 2	Ccdc57
Plekhm3	1.75157e-49	0.258902	0.601	0.431	4.01337e-45	Glutamatergic 2	Plekhm3
Sncb1	2.02103e-49	0.501367	0.316	0.2	4.63079e-45	Glutamatergic 2	Sncb
Gm27200	2.04643e-49	0.549558	0.256	0.152	4.68899e-45	Glutamatergic 2	Gm27200
Spaca61	2.22157e-49	0.415734	0.466	0.328	5.09029e-45	Glutamatergic 2	Spaca6
Rps6kb21	2.7669e-49	0.467909	0.358	0.234	6.3398e-45	Glutamatergic 2	Rps6kb2
Cfap691	3.77175e-49	0.470923	0.32	0.203	8.64222e-45	Glutamatergic 2	Cfap69
Prepl1	4.47448e-49	0.398495	0.458	0.317	1.02524e-44	Glutamatergic 2	Prepl
Gm15886	4.73363e-49	0.408413	0.346	0.222	1.08462e-44	Glutamatergic 2	Gm15886
Dync2h1	7.51175e-49	0.294502	0.611	0.443	1.72117e-44	Glutamatergic 2	Dync2h1
Fam13a1	9.07613e-49	0.471702	0.35	0.229	2.07961e-44	Glutamatergic 2	Fam13a
Dbn11	9.51868e-49	0.343664	0.489	0.343	2.18101e-44	Glutamatergic 2	Dbn1
Sacm1l	1.36532e-48	0.379898	0.482	0.339	3.12836e-44	Glutamatergic 2	Sacm1l
Fbxo411	1.37069e-48	0.498778	0.372	0.251	3.14067e-44	Glutamatergic 2	Fbxo41
Stx8	1.64453e-48	0.27089	0.537	0.378	3.76811e-44	Glutamatergic 2	Stx8
Spata2	1.71059e-48	0.589195	0.256	0.154	3.91948e-44	Glutamatergic 2	Spata2
Stx1b1	1.81467e-48	0.54275	0.317	0.204	4.15796e-44	Glutamatergic 2	Stx1b
Zfp401	2.06434e-48	0.54906	0.27	0.165	4.73002e-44	Glutamatergic 2	Zfp40
Lnpk1	2.38532e-48	0.337138	0.552	0.396	5.46549e-44	Glutamatergic 2	Lnpk
Ift801	2.40129e-48	0.541024	0.283	0.175	5.50207e-44	Glutamatergic 2	Ift80
Inpp5k1	2.94779e-48	0.494429	0.309	0.195	6.75427e-44	Glutamatergic 2	Inpp5k
Gm486771	3.37896e-48	0.435979	0.354	0.233	7.7422e-44	Glutamatergic 2	Gm48677
Gm499611	3.79128e-48	0.414641	0.431	0.298	8.68695e-44	Glutamatergic 2	Gm49961
Vps451	4.0056e-48	0.539479	0.304	0.193	9.17802e-44	Glutamatergic 2	Vps45
Cdc14b	6.26749e-48	0.368216	0.425	0.289	1.43607e-43	Glutamatergic 2	Cdc14b
Gm194611	8.56024e-48	0.527953	0.314	0.201	1.96141e-43	Glutamatergic 2	Gm19461
Mosmo1	8.62455e-48	0.4069	0.386	0.257	1.97614e-43	Glutamatergic 2	Mosmo
Glb1	1.17698e-47	0.568403	0.261	0.159	2.69682e-43	Glutamatergic 2	Glb1
Phtf11	1.23751e-47	0.356495	0.508	0.361	2.8355e-43	Glutamatergic 2	Phtf1
Samd4b1	1.51589e-47	0.50904	0.302	0.19	3.47336e-43	Glutamatergic 2	Samd4b
Rab4a1	1.74761e-47	0.623982	0.264	0.163	4.0043e-43	Glutamatergic 2	Rab4a
Afg3l21	1.86027e-47	0.486165	0.346	0.228	4.26243e-43	Glutamatergic 2	Afg3l2
Gmcl1	2.41712e-47	0.292745	0.637	0.469	5.53835e-43	Glutamatergic 2	Gmcl1
Sh3rf11	2.88356e-47	0.254862	0.424	0.284	6.60711e-43	Glutamatergic 2	Sh3rf1
Psmd131	3.17741e-47	0.453039	0.353	0.232	7.2804e-43	Glutamatergic 2	Psmd13
Far11	3.66109e-47	0.319911	0.602	0.447	8.38866e-43	Glutamatergic 2	Far1
Fbrsl1	4.28118e-47	0.292822	0.472	0.327	9.80947e-43	Glutamatergic 2	Fbrsl1
4933423P22Rik1	5.00517e-47	0.431091	0.289	0.179	1.14684e-42	Glutamatergic 2	4933423P22Rik
Gm26979	6.80944e-47	0.277008	0.255	0.149	1.56025e-42	Glutamatergic 2	Gm26979
Ube4b	6.91272e-47	0.295982	0.655	0.485	1.58391e-42	Glutamatergic 2	Ube4b
Arhgap201	7.48473e-47	0.265246	0.529	0.372	1.71498e-42	Glutamatergic 2	Arhgap20
Fem1b1	8.55189e-47	0.622705	0.269	0.168	1.9595e-42	Glutamatergic 2	Fem1b
Cd99l2	9.7511e-47	0.470872	0.336	0.219	2.23427e-42	Glutamatergic 2	Cd99l2
Golga1	1.04639e-46	0.35193	0.474	0.329	2.39758e-42	Glutamatergic 2	Golga1
Dalrd3	1.3613e-46	0.422908	0.416	0.284	3.11916e-42	Glutamatergic 2	Dalrd3
Glis2	1.40413e-46	0.578585	0.27	0.168	3.21729e-42	Glutamatergic 2	Glis2
Rap2a1	1.55613e-46	0.423525	0.306	0.194	3.56557e-42	Glutamatergic 2	Rap2a
Pip4k2b1	1.5663e-46	0.52245	0.276	0.171	3.58886e-42	Glutamatergic 2	Pip4k2b
Ttc371	2.33632e-46	0.400372	0.414	0.284	5.3532e-42	Glutamatergic 2	Ttc37
Gramd41	2.61284e-46	0.576444	0.261	0.16	5.9868e-42	Glutamatergic 2	Gramd4
Ankrd13b1	2.93749e-46	0.542302	0.284	0.178	6.73067e-42	Glutamatergic 2	Ankrd13b
Alg61	3.00421e-46	0.544857	0.258	0.157	6.88355e-42	Glutamatergic 2	Alg6
Tcaf1	4.58158e-46	0.26535	0.646	0.474	1.04978e-41	Glutamatergic 2	Tcaf1
Lmbrd21	6.07125e-46	0.451547	0.346	0.228	1.39111e-41	Glutamatergic 2	Lmbrd2
Micu1	6.13362e-46	0.293371	0.54	0.386	1.4054e-41	Glutamatergic 2	Micu1
Gnb5	6.30817e-46	0.362568	0.413	0.282	1.44539e-41	Glutamatergic 2	Gnb5
Psmd7	6.62699e-46	0.371943	0.448	0.312	1.51844e-41	Glutamatergic 2	Psmd7
Zfp811	6.73632e-46	0.633979	0.255	0.157	1.54349e-41	Glutamatergic 2	Zfp81
Scrn11	6.93584e-46	0.38952	0.422	0.29	1.58921e-41	Glutamatergic 2	Scrn1
Ap3s1	8.77766e-46	0.364959	0.404	0.276	2.01123e-41	Glutamatergic 2	Ap3s1
Coro2b	9.27439e-46	0.359228	0.438	0.303	2.12504e-41	Glutamatergic 2	Coro2b
Ice11	1.06092e-45	0.330124	0.582	0.428	2.4309e-41	Glutamatergic 2	Ice1
Tnk21	1.33737e-45	0.45316	0.351	0.233	3.06431e-41	Glutamatergic 2	Tnk2
Mmaa1	1.62845e-45	0.417502	0.385	0.26	3.73127e-41	Glutamatergic 2	Mmaa
Mpv17l1	1.69113e-45	0.40677	0.375	0.25	3.87488e-41	Glutamatergic 2	Mpv17l
Mef2d	2.31203e-45	0.298084	0.525	0.373	5.29756e-41	Glutamatergic 2	Mef2d
Napb1	2.95544e-45	0.426304	0.393	0.268	6.77179e-41	Glutamatergic 2	Napb
Atp13a3	3.2404e-45	0.28766	0.502	0.351	7.42473e-41	Glutamatergic 2	Atp13a3
B3galnt2	3.62143e-45	0.371959	0.393	0.266	8.29777e-41	Glutamatergic 2	B3galnt2
Esco11	3.9241e-45	0.3018	0.541	0.388	8.99128e-41	Glutamatergic 2	Esco1
Cryl1	4.02367e-45	0.398763	0.268	0.165	9.21945e-41	Glutamatergic 2	Cryl1
Bdh11	4.55019e-45	0.505326	0.32	0.21	1.04258e-40	Glutamatergic 2	Bdh1
Tmem291	4.90923e-45	0.499375	0.327	0.215	1.12485e-40	Glutamatergic 2	Tmem29
Ncs1	4.994e-45	0.473315	0.357	0.24	1.14428e-40	Glutamatergic 2	Ncs1
Csnk1g3	5.24666e-45	0.282725	0.592	0.433	1.20217e-40	Glutamatergic 2	Csnk1g3
Zfp461	5.42891e-45	0.482853	0.286	0.179	1.24393e-40	Glutamatergic 2	Zfp46
Gopc	6.00557e-45	0.493222	0.297	0.189	1.37606e-40	Glutamatergic 2	Gopc
Podxl2	6.52259e-45	0.381623	0.343	0.224	1.49452e-40	Glutamatergic 2	Podxl2
Atp6ap2	6.65308e-45	0.303998	0.47	0.325	1.52442e-40	Glutamatergic 2	Atp6ap2
Gm147031	7.11557e-45	0.57685	0.294	0.19	1.63039e-40	Glutamatergic 2	Gm14703
Slc20a11	9.57771e-45	0.551809	0.266	0.165	2.19454e-40	Glutamatergic 2	Slc20a1
Slc39a101	9.65836e-45	0.380831	0.37	0.245	2.21302e-40	Glutamatergic 2	Slc39a10
Vps33a1	1.31748e-44	0.405358	0.337	0.219	3.01874e-40	Glutamatergic 2	Vps33a
Cstf21	1.33853e-44	0.451763	0.38	0.259	3.06697e-40	Glutamatergic 2	Cstf2
Ahdc11	1.51508e-44	0.48112	0.317	0.207	3.47151e-40	Glutamatergic 2	Ahdc1
Zfat1	1.56652e-44	0.47829	0.333	0.22	3.58936e-40	Glutamatergic 2	Zfat
Dipk1a1	1.66503e-44	0.42815	0.394	0.269	3.81509e-40	Glutamatergic 2	Dipk1a
Atp9a1	1.72904e-44	0.267981	0.671	0.507	3.96176e-40	Glutamatergic 2	Atp9a
Nvl1	1.80776e-44	0.273633	0.697	0.536	4.14212e-40	Glutamatergic 2	Nvl
Gde1	1.84107e-44	0.340286	0.381	0.253	4.21845e-40	Glutamatergic 2	Gde1
Rps6ka21	1.91897e-44	0.360397	0.404	0.276	4.39694e-40	Glutamatergic 2	Rps6ka2
Heatr3	1.92367e-44	0.363197	0.403	0.274	4.40771e-40	Glutamatergic 2	Heatr3
Dnal11	2.09018e-44	0.404031	0.39	0.266	4.78924e-40	Glutamatergic 2	Dnal1
Ergic11	2.21816e-44	0.397228	0.435	0.305	5.08247e-40	Glutamatergic 2	Ergic1
Pcsk71	2.546e-44	0.326889	0.519	0.375	5.83366e-40	Glutamatergic 2	Pcsk7
Snap23	2.59637e-44	0.391993	0.338	0.221	5.94906e-40	Glutamatergic 2	Snap23
Ciz11	2.74499e-44	0.46456	0.291	0.183	6.2896e-40	Glutamatergic 2	Ciz1
Slf2	3.13724e-44	0.267601	0.645	0.483	7.18835e-40	Glutamatergic 2	Slf2
Ecsit	3.77641e-44	0.443796	0.34	0.225	8.65288e-40	Glutamatergic 2	Ecsit
Zc2hc1a1	4.21362e-44	0.475948	0.367	0.251	9.65466e-40	Glutamatergic 2	Zc2hc1a
Nkiras11	4.27857e-44	0.453896	0.321	0.209	9.80349e-40	Glutamatergic 2	Nkiras1
Mib21	4.29078e-44	0.541265	0.255	0.157	9.83146e-40	Glutamatergic 2	Mib2
Trmt10b1	7.6405e-44	0.58546	0.255	0.159	1.75067e-39	Glutamatergic 2	Trmt10b
Gm50250	7.85724e-44	0.356499	0.321	0.206	1.80033e-39	Glutamatergic 2	Gm50250
Atg9a	8.5703e-44	0.550066	0.255	0.157	1.96371e-39	Glutamatergic 2	Atg9a
Sqstm1	9.1932e-44	0.321134	0.48	0.338	2.10644e-39	Glutamatergic 2	Sqstm1
Sec631	1.11772e-43	0.304407	0.512	0.366	2.56104e-39	Glutamatergic 2	Sec63
Spats2	1.13793e-43	0.387133	0.374	0.253	2.60735e-39	Glutamatergic 2	Spats2
Ddx551	1.25749e-43	0.341878	0.473	0.335	2.88128e-39	Glutamatergic 2	Ddx55
Helq1	1.25977e-43	0.503347	0.319	0.21	2.8865e-39	Glutamatergic 2	Helq
Camsap2	1.53009e-43	0.323606	0.494	0.352	3.50589e-39	Glutamatergic 2	Camsap2
Zmiz21	1.63996e-43	0.507392	0.279	0.177	3.75763e-39	Glutamatergic 2	Zmiz2
Myh101	1.70149e-43	0.310317	0.544	0.395	3.89862e-39	Glutamatergic 2	Myh10
Prdm101	2.04559e-43	0.357142	0.453	0.32	4.68706e-39	Glutamatergic 2	Prdm10
1700110K17Rik1	2.11158e-43	0.575236	0.274	0.175	4.83827e-39	Glutamatergic 2	1700110K17Rik
Vezt	3.22184e-43	0.290262	0.598	0.441	7.3822e-39	Glutamatergic 2	Vezt
Mtf21	3.4909e-43	0.267166	0.675	0.513	7.99869e-39	Glutamatergic 2	Mtf2
Prxl2c	3.85744e-43	0.365012	0.402	0.274	8.83855e-39	Glutamatergic 2	Prxl2c
Ift1721	6.48379e-43	0.538165	0.272	0.172	1.48563e-38	Glutamatergic 2	Ift172
Slc25a231	7.10496e-43	0.294695	0.581	0.429	1.62796e-38	Glutamatergic 2	Slc25a23
Ap2a1	7.74852e-43	0.399293	0.404	0.279	1.77542e-38	Glutamatergic 2	Ap2a1
Afg1l	8.05544e-43	0.384558	0.403	0.279	1.84574e-38	Glutamatergic 2	Afg1l
Creld11	9.13138e-43	0.53408	0.3	0.196	2.09227e-38	Glutamatergic 2	Creld1
Acsl61	1.16147e-42	0.410734	0.352	0.238	2.66128e-38	Glutamatergic 2	Acsl6
Cblb1	1.33946e-42	0.28656	0.447	0.31	3.06911e-38	Glutamatergic 2	Cblb
Hdx	1.34098e-42	0.417615	0.374	0.254	3.07258e-38	Glutamatergic 2	Hdx
Lpin2	1.35842e-42	0.287151	0.485	0.348	3.11256e-38	Glutamatergic 2	Lpin2
Dnajc101	1.66389e-42	0.419518	0.405	0.282	3.81248e-38	Glutamatergic 2	Dnajc10
Tbc1d23	1.81066e-42	0.28494	0.521	0.376	4.14877e-38	Glutamatergic 2	Tbc1d23
Glrx21	2.7183e-42	0.491674	0.281	0.179	6.22845e-38	Glutamatergic 2	Glrx2
Snx13	3.2638e-42	0.268355	0.487	0.347	7.47834e-38	Glutamatergic 2	Snx13
Gdap11	3.45271e-42	0.438877	0.363	0.248	7.9112e-38	Glutamatergic 2	Gdap1
Setdb1	3.76836e-42	0.30857	0.519	0.375	8.63445e-38	Glutamatergic 2	Setdb1
Rangap11	4.82051e-42	0.49799	0.302	0.197	1.10452e-37	Glutamatergic 2	Rangap1
Hs2st11	4.94503e-42	0.255299	0.595	0.44	1.13306e-37	Glutamatergic 2	Hs2st1
Gm159651	5.55749e-42	0.544346	0.279	0.18	1.27339e-37	Glutamatergic 2	Gm15965
Pop11	7.05583e-42	0.534998	0.262	0.165	1.6167e-37	Glutamatergic 2	Pop1
Mok1	7.45195e-42	0.497852	0.293	0.19	1.70747e-37	Glutamatergic 2	Mok
Slc30a61	7.54539e-42	0.534475	0.275	0.176	1.72887e-37	Glutamatergic 2	Slc30a6
Sympk1	7.71454e-42	0.351114	0.474	0.34	1.76763e-37	Glutamatergic 2	Sympk
Emc21	8.11008e-42	0.42056	0.356	0.241	1.85826e-37	Glutamatergic 2	Emc2
Egfem1	9.51363e-42	0.375558	0.68	0.628	2.17986e-37	Glutamatergic 2	Egfem1
Bmpr2	9.99588e-42	0.257481	0.59	0.44	2.29036e-37	Glutamatergic 2	Bmpr2
Megf81	1.0474e-41	0.546642	0.285	0.185	2.3999e-37	Glutamatergic 2	Megf8
Zfp6641	1.11229e-41	0.453532	0.339	0.228	2.54858e-37	Glutamatergic 2	Zfp664
Pnpla81	1.27109e-41	0.305427	0.506	0.362	2.91244e-37	Glutamatergic 2	Pnpla8
Gpatch2l	1.47396e-41	0.380559	0.321	0.21	3.37728e-37	Glutamatergic 2	Gpatch2l
Rc3h2	1.68453e-41	0.297065	0.588	0.439	3.85976e-37	Glutamatergic 2	Rc3h2
Shank31	1.71248e-41	0.383385	0.398	0.276	3.9238e-37	Glutamatergic 2	Shank3
C2cd21	1.97392e-41	0.367597	0.42	0.296	4.52284e-37	Glutamatergic 2	C2cd2
Fam216a	2.1016e-41	0.486192	0.311	0.206	4.81539e-37	Glutamatergic 2	Fam216a
Ccdc12	2.35253e-41	0.337141	0.344	0.226	5.39035e-37	Glutamatergic 2	Ccdc12
Tecpr21	2.35836e-41	0.31354	0.45	0.315	5.40372e-37	Glutamatergic 2	Tecpr2
Slc25a141	2.52156e-41	0.532984	0.251	0.156	5.77766e-37	Glutamatergic 2	Slc25a14
Scn1b1	2.73195e-41	0.43655	0.336	0.224	6.25972e-37	Glutamatergic 2	Scn1b
Cdc5l	3.08778e-41	0.39748	0.319	0.209	7.07504e-37	Glutamatergic 2	Cdc5l
Ccpg1	3.13502e-41	0.386074	0.356	0.239	7.18327e-37	Glutamatergic 2	Ccpg1
Togaram11	4.16404e-41	0.384408	0.385	0.265	9.54107e-37	Glutamatergic 2	Togaram1
Pfn21	4.42364e-41	0.433967	0.298	0.193	1.01359e-36	Glutamatergic 2	Pfn2
Psma1	4.44173e-41	0.344764	0.45	0.318	1.01773e-36	Glutamatergic 2	Psma1
Nsmaf	4.9393e-41	0.316798	0.479	0.341	1.13174e-36	Glutamatergic 2	Nsmaf
Ypel11	5.22771e-41	0.522663	0.253	0.158	1.19782e-36	Glutamatergic 2	Ypel1
Gm12709	5.60383e-41	0.331552	0.425	0.297	1.28401e-36	Glutamatergic 2	Gm12709
Dlg5	6.43445e-41	0.660758	0.252	0.161	1.47432e-36	Glutamatergic 2	Dlg5
Gm493591	6.46331e-41	0.489803	0.275	0.175	1.48094e-36	Glutamatergic 2	Gm49359
Mettl171	7.08887e-41	0.465846	0.325	0.217	1.62427e-36	Glutamatergic 2	Mettl17
Gm501521	7.37765e-41	0.468756	0.339	0.231	1.69044e-36	Glutamatergic 2	Gm50152
Mtch2	1.01183e-40	0.326253	0.459	0.325	2.3184e-36	Glutamatergic 2	Mtch2
Spink10	1.11891e-40	0.516757	0.276	0.179	2.56375e-36	Glutamatergic 2	Spink10
Actr1a	1.13983e-40	0.332326	0.425	0.297	2.61169e-36	Glutamatergic 2	Actr1a
Myef2	1.28875e-40	0.273618	0.599	0.445	2.95292e-36	Glutamatergic 2	Myef2
Lmbr1	1.29252e-40	0.277488	0.505	0.362	2.96155e-36	Glutamatergic 2	Lmbr1
Aagab1	1.34651e-40	0.402816	0.359	0.244	3.08525e-36	Glutamatergic 2	Aagab
[truncated: 390 more rows]

## Sheet: Glutamatergic 3
	p_val	avg_log2FC	pct.1	pct.2	p_val_adj	cluster	gene
[truncated: 1,814 more rows]

[truncated: 26 more sheets: Glutamatergic 4, Glutamatergic 5, Glutamatergic 6, Glutamatergic 7, Glutamatergic 8, Glutamatergic 9, Glutamatergic 10, Glutamatergic 11, Glutamatergic 12, Glutamatergic 13, GABAergic 1, GABAergic 2, GABAergic 3, GABAergic 4, GABAergic 5, GABAergic 6, GABAergic 7, GABAergic 8, GABAergic 9, GABAergic 10 …]
