# Supplementary material for: Peroxisomal integrity in demyelination-associated microglia enables cellular debris clearance and myelin renewal in mice
Source: J Clin Invest. 2025 Nov 6;136(1):e179985. doi: 10.1172/JCI179985 (PMC12721888; doi:10.1172/JCI179985)
Supplement: Supplemental table 2 [file jci-136-179985-s080.xlsx]

## Sheet: Combined
	p_val	avg_log2FC	pct.1	pct.2	p_val_adj	cluster	gene
Csmd3	5.75789e-230	1.77812	0.986	0.672	9.63641e-226	Homeostatic	Csmd3
Elmo1	5.46901e-165	0.967752	0.997	0.938	9.15293e-161	Homeostatic	Elmo1
Nav3	1.0055e-147	1.28569	0.978	0.71	1.6828e-143	Homeostatic	Nav3
Srgap2	1.08197e-140	0.883342	0.999	0.923	1.81078e-136	Homeostatic	Srgap2
Numb	2.55498e-131	1.14568	0.944	0.71	4.27601e-127	Homeostatic	Numb
Gm10790	1.56293e-126	1.26308	0.915	0.547	2.61571e-122	Homeostatic	Gm10790
Zfhx3	1.43555e-121	0.890983	0.989	0.871	2.40253e-117	Homeostatic	Zfhx3
Siglech	4.18627e-116	1.25412	0.88	0.492	7.00614e-112	Homeostatic	Siglech
Selplg	1.5206e-114	1.4122	0.823	0.454	2.54488e-110	Homeostatic	Selplg
8030442B05Rik	1.10038e-111	1.62139	0.709	0.295	1.8416e-107	Homeostatic	8030442B05Rik
Rapgef5	4.19305e-111	1.13471	0.918	0.631	7.01749e-107	Homeostatic	Rapgef5
Prkca	6.12727e-103	1.51205	0.731	0.354	1.02546e-98	Homeostatic	Prkca
Tanc2	2.02817e-101	0.702236	0.998	0.961	3.39435e-97	Homeostatic	Tanc2
Nav2	1.21169e-100	0.822808	0.988	0.889	2.02788e-96	Homeostatic	Nav2
4933406I18Rik	4.06528e-97	1.10915	0.897	0.618	6.80364e-93	Homeostatic	4933406I18Rik
Pde3b	4.23875e-97	0.958014	0.948	0.724	7.09397e-93	Homeostatic	Pde3b
P2ry12	1.89783e-92	1.01311	0.907	0.613	3.17621e-88	Homeostatic	P2ry12
Plxna4	5.76904e-91	1.30897	0.771	0.409	9.65506e-87	Homeostatic	Plxna4
Agmo	5.28455e-87	1.23787	0.783	0.428	8.84422e-83	Homeostatic	Agmo
Chd9	1.4305e-84	0.77259	0.976	0.833	2.39408e-80	Homeostatic	Chd9
Bank1	3.72755e-84	1.8708	0.448	0.122	6.23842e-80	Homeostatic	Bank1
Dip2b	3.03386e-77	0.810806	0.929	0.746	5.07747e-73	Homeostatic	Dip2b
Fchsd2	3.84824e-72	0.966243	0.845	0.592	6.44041e-68	Homeostatic	Fchsd2
Gm31243	1.75559e-71	1.71009	0.422	0.123	2.93815e-67	Homeostatic	Gm31243
Inpp5d	1.89473e-67	0.556283	0.994	0.952	3.17101e-63	Homeostatic	Inpp5d
Gm46367	1.83983e-64	0.864614	0.864	0.607	3.07914e-60	Homeostatic	Gm46367
Fam102b	1.14823e-62	1.19229	0.685	0.396	1.92168e-58	Homeostatic	Fam102b
Cst3	2.12594e-62	1.15392	0.792	0.557	3.55798e-58	Homeostatic	Cst3
Frmd4a	5.4639e-61	0.652194	0.955	0.847	9.14438e-57	Homeostatic	Frmd4a
Prkce	4.89758e-60	1.43423	0.597	0.322	8.19659e-56	Homeostatic	Prkce
Slc2a5	1.03489e-59	2.40637	0.268	0.053	1.73199e-55	Homeostatic	Slc2a5
St3gal6	1.56473e-59	0.990055	0.772	0.499	2.61873e-55	Homeostatic	St3gal6
Ivns1abp	2.62575e-59	0.921619	0.794	0.571	4.39446e-55	Homeostatic	Ivns1abp
Cdh23	3.83231e-59	0.988707	0.755	0.479	6.41376e-55	Homeostatic	Cdh23
Pard3b	1.60846e-58	1.42671	0.524	0.238	2.69192e-54	Homeostatic	Pard3b
Itga9	2.4346e-58	1.2481	0.553	0.252	4.07454e-54	Homeostatic	Itga9
Cacnb2	2.23429e-57	1.14014	0.65	0.35	3.73931e-53	Homeostatic	Cacnb2
Ldlrad4	1.58948e-56	0.549801	0.985	0.93	2.66015e-52	Homeostatic	Ldlrad4
Khdrbs3	2.20586e-56	2.28639	0.289	0.07	3.69172e-52	Homeostatic	Khdrbs3
Bbs9	2.76201e-55	1.16561	0.65	0.368	4.62251e-51	Homeostatic	Bbs9
Dock4	5.05525e-55	0.531737	0.983	0.926	8.46047e-51	Homeostatic	Dock4
Ifitm10	1.1016e-54	0.84056	0.779	0.497	1.84364e-50	Homeostatic	Ifitm10
Myo1d	1.29219e-54	2.1203	0.32	0.093	2.1626e-50	Homeostatic	Myo1d
Ltc4s	3.09292e-54	1.17157	0.562	0.276	5.17631e-50	Homeostatic	Ltc4s
Foxn3	4.61563e-54	0.54682	0.976	0.925	7.72472e-50	Homeostatic	Foxn3
Lrba	6.55059e-53	1.3017	0.542	0.27	1.09631e-48	Homeostatic	Lrba
Maml3	1.71683e-51	0.595578	0.962	0.851	2.87328e-47	Homeostatic	Maml3
Mertk	2.42604e-50	0.54834	0.979	0.913	4.06022e-46	Homeostatic	Mertk
Nos1ap	2.92534e-50	1.49563	0.458	0.207	4.89584e-46	Homeostatic	Nos1ap
Gm32036	2.27947e-49	0.786886	0.819	0.587	3.81493e-45	Homeostatic	Gm32036
Med12l	2.54927e-49	0.728091	0.846	0.605	4.26646e-45	Homeostatic	Med12l
Fgd2	1.12137e-48	0.757476	0.817	0.573	1.87672e-44	Homeostatic	Fgd2
Sparc	2.27128e-48	1.39359	0.456	0.204	3.80121e-44	Homeostatic	Sparc
Abca9	5.83006e-48	0.981457	0.631	0.356	9.75718e-44	Homeostatic	Abca9
Slc24a3	1.01878e-47	1.02375	0.613	0.347	1.70503e-43	Homeostatic	Slc24a3
Gm35188	1.18218e-47	0.565037	0.969	0.843	1.9785e-43	Homeostatic	Gm35188
Fhit	1.39631e-47	1.16501	0.613	0.357	2.33686e-43	Homeostatic	Fhit
Plxdc2	1.66247e-45	0.430861	0.999	0.924	2.78231e-41	Homeostatic	Plxdc2
Pag1	3.96841e-45	0.557927	0.947	0.841	6.64153e-41	Homeostatic	Pag1
Hexb	4.71467e-45	0.463172	0.993	0.932	7.89047e-41	Homeostatic	Hexb
Arhgap5	5.07315e-44	0.69459	0.856	0.663	8.49043e-40	Homeostatic	Arhgap5
Ptgs1	6.70565e-44	1.09994	0.549	0.295	1.12226e-39	Homeostatic	Ptgs1
Tmem119	6.70442e-43	1.82631	0.288	0.091	1.12205e-38	Homeostatic	Tmem119
Maf	7.54697e-43	0.805026	0.681	0.423	1.26306e-38	Homeostatic	Maf
0610040J01Rik	3.39876e-42	0.922651	0.666	0.42	5.68816e-38	Homeostatic	0610040J01Rik
Nr6a1	1.31484e-40	0.795055	0.775	0.599	2.20052e-36	Homeostatic	Nr6a1
Phyhd1	1.38945e-40	0.784571	0.755	0.531	2.32538e-36	Homeostatic	Phyhd1
Qk	6.5822e-40	0.430283	0.984	0.945	1.1016e-35	Homeostatic	Qk
Vsir	2.68135e-39	0.857794	0.66	0.427	4.48751e-35	Homeostatic	Vsir
Trp53cor1	3.97851e-39	1.39811	0.346	0.136	6.65844e-35	Homeostatic	Trp53cor1
Gm6277	5.30062e-39	1.72829	0.292	0.102	8.87111e-35	Homeostatic	Gm6277
Col27a1	7.6153e-39	1.14261	0.456	0.226	1.2745e-34	Homeostatic	Col27a1
Gtf2h2	5.10838e-38	0.869265	0.65	0.425	8.54938e-34	Homeostatic	Gtf2h2
Whrn	6.94966e-38	1.19779	0.441	0.219	1.1631e-33	Homeostatic	Whrn
Pde4d	1.30728e-37	1.11468	0.481	0.251	2.18786e-33	Homeostatic	Pde4d
Atp8a2	1.23533e-36	0.657582	0.817	0.588	2.06745e-32	Homeostatic	Atp8a2
Slco2b1	1.43965e-36	0.55441	0.882	0.682	2.4094e-32	Homeostatic	Slco2b1
Mef2a	5.5007e-36	0.38414	0.986	0.962	9.20597e-32	Homeostatic	Mef2a
Zfp710	9.22487e-36	0.572566	0.91	0.78	1.54387e-31	Homeostatic	Zfp710
Gm34408	1.25264e-35	1.04029	0.483	0.257	2.09641e-31	Homeostatic	Gm34408
Mgat4a	3.46328e-35	0.709637	0.744	0.57	5.79614e-31	Homeostatic	Mgat4a
Pmepa1	1.65882e-34	0.958859	0.576	0.361	2.7762e-30	Homeostatic	Pmepa1
Gm2629	4.07551e-34	0.582038	0.851	0.675	6.82077e-30	Homeostatic	Gm2629
Tjp1	9.27005e-34	1.06703	0.488	0.276	1.55144e-29	Homeostatic	Tjp1
Ssh2	2.29432e-33	0.442931	0.957	0.861	3.83977e-29	Homeostatic	Ssh2
Rhobtb1	2.57019e-33	1.01277	0.475	0.256	4.30147e-29	Homeostatic	Rhobtb1
Slc8a1	2.92109e-33	0.469104	0.975	0.92	4.88874e-29	Homeostatic	Slc8a1
Plcl2	1.03987e-32	0.559343	0.863	0.775	1.74032e-28	Homeostatic	Plcl2
Pld1	2.18879e-32	0.806039	0.603	0.383	3.66316e-28	Homeostatic	Pld1
Dlc1	2.45699e-32	1.53355	0.274	0.104	4.11202e-28	Homeostatic	Dlc1
Nfia	7.5213e-32	0.667963	0.784	0.613	1.25876e-27	Homeostatic	Nfia
Golm1	9.51003e-31	0.835268	0.613	0.405	1.5916e-26	Homeostatic	Golm1
Dock10	1.44022e-30	0.462523	0.892	0.735	2.41035e-26	Homeostatic	Dock10
Susd3	2.0752e-30	1.15622	0.381	0.188	3.47306e-26	Homeostatic	Susd3
Tm6sf1	3.00836e-30	0.927382	0.469	0.259	5.03479e-26	Homeostatic	Tm6sf1
Entpd1	8.64818e-30	0.589293	0.791	0.618	1.44736e-25	Homeostatic	Entpd1
Itgam	9.8769e-30	0.702159	0.676	0.471	1.653e-25	Homeostatic	Itgam
Asb2	1.03968e-29	1.00664	0.428	0.226	1.74001e-25	Homeostatic	Asb2
Gpr34	1.71182e-29	0.759315	0.656	0.459	2.8649e-25	Homeostatic	Gpr34
Adap2	2.66772e-29	0.456424	0.902	0.781	4.46469e-25	Homeostatic	Adap2
Mlph	9.84102e-29	1.26634	0.334	0.158	1.64699e-24	Homeostatic	Mlph
Rgs10	1.00724e-28	0.78524	0.633	0.447	1.68571e-24	Homeostatic	Rgs10
Zeb1	1.87279e-28	0.678455	0.713	0.539	3.13431e-24	Homeostatic	Zeb1
Ubash3b	3.14632e-28	0.518665	0.875	0.743	5.26568e-24	Homeostatic	Ubash3b
Bin1	5.92994e-28	0.528798	0.829	0.675	9.92434e-24	Homeostatic	Bin1
Cx3cr1	2.17042e-27	0.487094	0.849	0.675	3.63241e-23	Homeostatic	Cx3cr1
Csf1r	4.53636e-27	0.486042	0.852	0.702	7.59205e-23	Homeostatic	Csf1r
Fry	4.97908e-27	0.984447	0.424	0.234	8.33298e-23	Homeostatic	Fry
Mir99ahg	4.81432e-26	0.398536	0.929	0.827	8.05725e-22	Homeostatic	Mir99ahg
Pik3r1	5.13056e-26	0.696928	0.652	0.478	8.5865e-22	Homeostatic	Pik3r1
St3gal5	9.508e-26	0.993446	0.438	0.255	1.59126e-21	Homeostatic	St3gal5
Serinc3	1.04114e-25	0.510339	0.786	0.621	1.74246e-21	Homeostatic	Serinc3
Sall1	3.01072e-25	0.720031	0.562	0.36	5.03874e-21	Homeostatic	Sall1
Ppm1l	7.6345e-25	1.27901	0.293	0.137	1.27771e-20	Homeostatic	Ppm1l
Apbb1ip	7.81948e-25	0.378889	0.946	0.872	1.30867e-20	Homeostatic	Apbb1ip
Bin2	9.09791e-25	0.701823	0.597	0.412	1.52263e-20	Homeostatic	Bin2
Cables1	1.95672e-24	0.931004	0.471	0.295	3.27477e-20	Homeostatic	Cables1
Gm43221	2.84618e-24	0.937577	0.419	0.242	4.76337e-20	Homeostatic	Gm43221
2610203C22Rik	4.03097e-24	0.762464	0.528	0.339	6.74623e-20	Homeostatic	2610203C22Rik
Ophn1	4.67563e-24	0.413385	0.906	0.79	7.82514e-20	Homeostatic	Ophn1
Itpr2	1.72669e-23	0.608405	0.728	0.576	2.88978e-19	Homeostatic	Itpr2
Eef2k	3.78536e-23	0.931731	0.409	0.236	6.33518e-19	Homeostatic	Eef2k
Lpcat2	4.19871e-23	0.477867	0.806	0.649	7.02695e-19	Homeostatic	Lpcat2
Ccnd3	4.26116e-23	0.418073	0.839	0.655	7.13148e-19	Homeostatic	Ccnd3
Garnl3	2.55242e-22	0.934576	0.401	0.231	4.27174e-18	Homeostatic	Garnl3
Adap2os	2.62049e-22	0.396864	0.916	0.799	4.38565e-18	Homeostatic	Adap2os
Pip4k2a	2.76823e-22	0.414017	0.889	0.797	4.63291e-18	Homeostatic	Pip4k2a
Ankrd44	3.03649e-22	0.434531	0.854	0.76	5.08187e-18	Homeostatic	Ankrd44
Smap2	4.78427e-22	0.455967	0.814	0.672	8.00695e-18	Homeostatic	Smap2
Gm50035	8.10431e-22	0.487226	0.775	0.617	1.35634e-17	Homeostatic	Gm50035
Tcf7l2	9.75488e-22	0.8355	0.45	0.279	1.63258e-17	Homeostatic	Tcf7l2
Rtn4rl1	1.12628e-21	0.720912	0.533	0.351	1.88493e-17	Homeostatic	Rtn4rl1
Tgfbr1	1.27448e-21	0.301781	0.979	0.932	2.13298e-17	Homeostatic	Tgfbr1
Gna15	2.83811e-21	0.698836	0.562	0.396	4.74986e-17	Homeostatic	Gna15
Plcl1	8.88309e-21	0.392583	0.902	0.785	1.48667e-16	Homeostatic	Plcl1
Arhgef40	1.16434e-20	1.02984	0.305	0.157	1.94864e-16	Homeostatic	Arhgef40
Ppp1r9a	1.20901e-20	0.542893	0.721	0.575	2.0234e-16	Homeostatic	Ppp1r9a
Gab1	1.52171e-20	0.933384	0.369	0.211	2.54673e-16	Homeostatic	Gab1
Epb41l2	1.90566e-20	0.335264	0.972	0.93	3.18931e-16	Homeostatic	Epb41l2
P3h2	4.86692e-20	0.614932	0.554	0.378	8.14528e-16	Homeostatic	P3h2
Sdk1	6.25631e-20	0.700805	0.447	0.29	1.04706e-15	Homeostatic	Sdk1
Nrip1	7.42137e-20	0.615508	0.628	0.475	1.24204e-15	Homeostatic	Nrip1
Ighm	9.47275e-20	1.06124	0.261	0.125	1.58536e-15	Homeostatic	Ighm
Prkn	1.06516e-19	0.525868	0.721	0.558	1.78265e-15	Homeostatic	Prkn
I830077J02Rik	1.66868e-19	0.979665	0.311	0.166	2.7927e-15	Homeostatic	I830077J02Rik
Fcrls	2.00821e-19	0.704011	0.557	0.395	3.36095e-15	Homeostatic	Fcrls
Stab1	2.03417e-19	0.306559	0.425	0.251	3.40439e-15	Homeostatic	Stab1
Ralgps1	2.5265e-19	0.839073	0.386	0.229	4.22835e-15	Homeostatic	Ralgps1
Atg16l2	3.19116e-19	0.720568	0.494	0.34	5.34073e-15	Homeostatic	Atg16l2
Rtn1	3.33568e-19	0.655789	0.577	0.423	5.5826e-15	Homeostatic	Rtn1
9130015G15Rik	5.49861e-19	0.749093	0.476	0.317	9.20248e-15	Homeostatic	9130015G15Rik
Gm10848	6.52661e-19	0.96571	0.268	0.133	1.09229e-14	Homeostatic	Gm10848
Slc7a8	6.8986e-19	0.587612	0.611	0.46	1.15455e-14	Homeostatic	Slc7a8
Ets1	1.1955e-18	0.911598	0.334	0.189	2.00079e-14	Homeostatic	Ets1
Kif21b	1.3581e-18	0.781749	0.443	0.289	2.27292e-14	Homeostatic	Kif21b
Sipa1l1	1.38396e-18	0.725168	0.479	0.323	2.31619e-14	Homeostatic	Sipa1l1
Gm26827	1.7248e-18	0.619488	0.586	0.421	2.88662e-14	Homeostatic	Gm26827
Gm26542	2.07392e-18	0.583125	0.649	0.501	3.47091e-14	Homeostatic	Gm26542
Rptor	2.72518e-18	0.464586	0.752	0.624	4.56086e-14	Homeostatic	Rptor
Chsy1	2.88645e-18	0.929528	0.333	0.191	4.83076e-14	Homeostatic	Chsy1
Wasf2	3.13055e-18	0.487413	0.753	0.644	5.23928e-14	Homeostatic	Wasf2
Inpp4b	4.13157e-18	0.336934	0.868	0.764	6.91459e-14	Homeostatic	Inpp4b
Zfp652	4.61157e-18	0.478868	0.744	0.61	7.71792e-14	Homeostatic	Zfp652
Rcsd1	5.1084e-18	0.710722	0.484	0.33	8.54942e-14	Homeostatic	Rcsd1
Cfh	9.63469e-18	0.45143	0.706	0.551	1.61246e-13	Homeostatic	Cfh
Ggta1	1.21046e-17	0.93652	0.311	0.173	2.02582e-13	Homeostatic	Ggta1
Smarca2	2.28486e-17	0.620725	0.506	0.347	3.82395e-13	Homeostatic	Smarca2
Dennd4a	2.517e-17	0.362186	0.877	0.769	4.21245e-13	Homeostatic	Dennd4a
Rnf216	4.36363e-17	0.460163	0.791	0.682	7.30297e-13	Homeostatic	Rnf216
Mtss1	4.54876e-17	0.697585	0.326	0.182	7.6128e-13	Homeostatic	Mtss1
Rps6ka1	5.14131e-17	0.691514	0.477	0.33	8.60449e-13	Homeostatic	Rps6ka1
Cttnbp2nl	1.2794e-16	0.438846	0.746	0.61	2.1412e-12	Homeostatic	Cttnbp2nl
Hpgd	1.40799e-16	0.579442	0.423	0.264	2.35641e-12	Homeostatic	Hpgd
Mgll	1.68936e-16	0.644798	0.334	0.191	2.82731e-12	Homeostatic	Mgll
Git2	1.73701e-16	0.534608	0.648	0.505	2.90706e-12	Homeostatic	Git2
Hivep3	2.24957e-16	0.416127	0.747	0.608	3.76488e-12	Homeostatic	Hivep3
Cfap74	4.43991e-16	0.93882	0.304	0.175	7.43063e-12	Homeostatic	Cfap74
Ikzf1	5.68335e-16	0.35839	0.886	0.795	9.51165e-12	Homeostatic	Ikzf1
Capn3	1.25842e-15	0.661944	0.476	0.333	2.10609e-11	Homeostatic	Capn3
Cryl1	1.63033e-15	0.715413	0.423	0.28	2.72851e-11	Homeostatic	Cryl1
Soga1	2.84339e-15	0.479464	0.665	0.529	4.7587e-11	Homeostatic	Soga1
Gm15503	2.95687e-15	0.880463	0.296	0.17	4.94861e-11	Homeostatic	Gm15503
B430010I23Rik	3.16892e-15	0.549198	0.581	0.441	5.30351e-11	Homeostatic	B430010I23Rik
Atp6v0a2	3.50288e-15	0.797922	0.316	0.188	5.86241e-11	Homeostatic	Atp6v0a2
Trim2	5.57871e-15	0.873983	0.327	0.2	9.33654e-11	Homeostatic	Trim2
Lgmn	5.95426e-15	0.38672	0.812	0.712	9.96505e-11	Homeostatic	Lgmn
Cd33	7.29124e-15	0.617203	0.483	0.344	1.22026e-10	Homeostatic	Cd33
Pwwp2a	1.19762e-14	0.522202	0.609	0.474	2.00434e-10	Homeostatic	Pwwp2a
Pard3bos1	1.60302e-14	0.800267	0.285	0.161	2.68281e-10	Homeostatic	Pard3bos1
Tpst2	1.69749e-14	0.773626	0.354	0.224	2.84092e-10	Homeostatic	Tpst2
Ulk2	1.77394e-14	0.435309	0.732	0.606	2.96886e-10	Homeostatic	Ulk2
Mtus1	2.46214e-14	0.666549	0.466	0.336	4.12064e-10	Homeostatic	Mtus1
Herc2	2.8335e-14	0.451603	0.688	0.551	4.74215e-10	Homeostatic	Herc2
Man1a	3.12729e-14	0.598383	0.477	0.34	5.23383e-10	Homeostatic	Man1a
Arhgap45	5.33134e-14	0.300435	0.903	0.813	8.92253e-10	Homeostatic	Arhgap45
Abi3	6.75561e-14	0.551899	0.536	0.399	1.13062e-09	Homeostatic	Abi3
Klf3	1.04689e-13	0.706359	0.394	0.265	1.75208e-09	Homeostatic	Klf3
Gm16337	1.14841e-13	0.394858	0.721	0.597	1.92198e-09	Homeostatic	Gm16337
Map4k4	1.92946e-13	0.447504	0.674	0.563	3.22914e-09	Homeostatic	Map4k4
Snhg11	2.04134e-13	0.534445	0.462	0.319	3.41639e-09	Homeostatic	Snhg11
Acss1	2.11194e-13	0.656623	0.413	0.282	3.53454e-09	Homeostatic	Acss1
Fer	2.21651e-13	0.668406	0.398	0.27	3.70956e-09	Homeostatic	Fer
Klf12	2.73339e-13	0.467839	0.65	0.531	4.5746e-09	Homeostatic	Klf12
Hpgds	3.27489e-13	0.296028	0.87	0.79	5.48086e-09	Homeostatic	Hpgds
Nr6a1os	3.52341e-13	0.704554	0.403	0.276	5.89678e-09	Homeostatic	Nr6a1os
Ptprm	3.92435e-13	0.412099	0.676	0.547	6.56779e-09	Homeostatic	Ptprm
Lrch1	4.31521e-13	0.331585	0.825	0.757	7.22193e-09	Homeostatic	Lrch1
Arglu1	4.38014e-13	0.423811	0.717	0.604	7.3306e-09	Homeostatic	Arglu1
Slc16a6	5.06308e-13	0.530349	0.502	0.367	8.47356e-09	Homeostatic	Slc16a6
Gm17231	5.16141e-13	0.575907	0.549	0.419	8.63814e-09	Homeostatic	Gm17231
Dock8	5.78135e-13	0.268175	0.919	0.856	9.67567e-09	Homeostatic	Dock8
Gm34589	6.05993e-13	0.822469	0.255	0.144	1.01419e-08	Homeostatic	Gm34589
Nfatc2	6.26252e-13	0.634745	0.365	0.238	1.0481e-08	Homeostatic	Nfatc2
Rock2	7.08055e-13	0.445119	0.628	0.515	1.185e-08	Homeostatic	Rock2
E230029C05Rik	7.36417e-13	0.356229	0.812	0.69	1.23247e-08	Homeostatic	E230029C05Rik
Prpsap2	7.45954e-13	0.68043	0.351	0.228	1.24843e-08	Homeostatic	Prpsap2
Scamp2	1.07224e-12	0.523905	0.494	0.363	1.7945e-08	Homeostatic	Scamp2
Kcnrg	1.78194e-12	0.770098	0.354	0.235	2.98225e-08	Homeostatic	Kcnrg
Sncaip	1.84468e-12	0.666349	0.376	0.252	3.08726e-08	Homeostatic	Sncaip
Sh3pxd2a	2.87048e-12	0.539039	0.517	0.395	4.80404e-08	Homeostatic	Sh3pxd2a
Cask	3.52703e-12	0.483569	0.631	0.511	5.90284e-08	Homeostatic	Cask
Pik3cg	3.77052e-12	0.689488	0.343	0.223	6.31034e-08	Homeostatic	Pik3cg
Phf14	4.23842e-12	0.400529	0.714	0.611	7.09342e-08	Homeostatic	Phf14
Lair1	4.86129e-12	0.342035	0.786	0.704	8.13585e-08	Homeostatic	Lair1
Snta1	5.90327e-12	0.744774	0.306	0.193	9.87971e-08	Homeostatic	Snta1
Arhgap22	1.26544e-11	0.360059	0.722	0.611	2.11784e-07	Homeostatic	Arhgap22
Gm40841	1.34934e-11	0.675524	0.326	0.211	2.25826e-07	Homeostatic	Gm40841
Picalm	1.5428e-11	0.314692	0.762	0.652	2.58203e-07	Homeostatic	Picalm
A830008E24Rik	2.2472e-11	0.589484	0.464	0.347	3.76092e-07	Homeostatic	A830008E24Rik
Wnk1	2.4829e-11	0.289933	0.834	0.751	4.15538e-07	Homeostatic	Wnk1
Klf7	2.5849e-11	0.671156	0.318	0.208	4.3261e-07	Homeostatic	Klf7
Wdfy2	2.59897e-11	0.503557	0.501	0.374	4.34963e-07	Homeostatic	Wdfy2
Rffl	3.662e-11	0.448569	0.511	0.383	6.12873e-07	Homeostatic	Rffl
Tln2	4.08435e-11	0.605901	0.365	0.248	6.83557e-07	Homeostatic	Tln2
Meg3	4.08867e-11	0.456727	0.499	0.371	6.8428e-07	Homeostatic	Meg3
Arsb	4.37809e-11	0.425197	0.501	0.376	7.32718e-07	Homeostatic	Arsb
Mbnl1	5.71935e-11	0.250502	0.918	0.872	9.57191e-07	Homeostatic	Mbnl1
Cmtm7	7.151e-11	0.565861	0.441	0.326	1.19679e-06	Homeostatic	Cmtm7
Gng2	8.26058e-11	0.48273	0.513	0.388	1.38249e-06	Homeostatic	Gng2
Ints6l	1.1768e-10	0.427224	0.562	0.445	1.96949e-06	Homeostatic	Ints6l
Usp24	1.76962e-10	0.472846	0.477	0.357	2.96164e-06	Homeostatic	Usp24
Gm47664	2.0646e-10	0.801101	0.257	0.161	3.45532e-06	Homeostatic	Gm47664
Scoc	3.30333e-10	0.581118	0.4	0.291	5.52845e-06	Homeostatic	Scoc
Gm42477	3.58834e-10	0.735664	0.291	0.19	6.00544e-06	Homeostatic	Gm42477
Dapp1	3.68131e-10	0.449476	0.527	0.411	6.16103e-06	Homeostatic	Dapp1
Arap3	3.71658e-10	0.685506	0.298	0.197	6.22007e-06	Homeostatic	Arap3
Etv5	4.84415e-10	0.699719	0.296	0.194	8.10717e-06	Homeostatic	Etv5
Scamp5	4.84881e-10	0.636446	0.355	0.251	8.11497e-06	Homeostatic	Scamp5
Tubgcp5	5.60006e-10	0.468505	0.497	0.383	9.37225e-06	Homeostatic	Tubgcp5
Bmp2k	6.31426e-10	0.328996	0.738	0.647	1.05675e-05	Homeostatic	Bmp2k
4930444A19Rik	7.61059e-10	0.372115	0.651	0.548	1.27371e-05	Homeostatic	4930444A19Rik
Otulinl	1.30218e-09	0.314932	0.748	0.635	2.17933e-05	Homeostatic	Otulinl
2025-03-01	1.63776e-09	0.3565	0.66	0.556	2.74096e-05	Homeostatic	2025-03-01
Large1	1.74012e-09	0.287863	0.801	0.718	2.91226e-05	Homeostatic	Large1
Il6ra	2.49935e-09	0.410491	0.541	0.422	4.18291e-05	Homeostatic	Il6ra
Kdm2b	2.53676e-09	0.548479	0.431	0.327	4.24553e-05	Homeostatic	Kdm2b
2610020C07Rik	3.55422e-09	0.433777	0.476	0.363	5.94835e-05	Homeostatic	2610020C07Rik
Tsc22d4	4.03388e-09	0.390691	0.562	0.451	6.75111e-05	Homeostatic	Tsc22d4
Sdccag8	4.06253e-09	0.522431	0.451	0.347	6.79906e-05	Homeostatic	Sdccag8
Trio	4.08445e-09	0.437998	0.505	0.393	6.83574e-05	Homeostatic	Trio
F11r	4.13378e-09	0.444789	0.477	0.369	6.9183e-05	Homeostatic	F11r
Tmem273	4.75657e-09	0.552003	0.342	0.242	7.96059e-05	Homeostatic	Tmem273
Kctd12	5.24288e-09	0.548012	0.348	0.246	8.77448e-05	Homeostatic	Kctd12
Zdhhc14	6.60361e-09	0.382316	0.515	0.399	0.000110518	Homeostatic	Zdhhc14
Pxk	7.19137e-09	0.621948	0.272	0.18	0.000120355	Homeostatic	Pxk
Cds1	7.48688e-09	0.655789	0.32	0.225	0.0001253	Homeostatic	Cds1
Rab3il1	7.87958e-09	0.565603	0.315	0.215	0.000131873	Homeostatic	Rab3il1
Mapk14	1.0854e-08	0.335202	0.547	0.431	0.000181653	Homeostatic	Mapk14
Ncf1	1.2032e-08	0.493991	0.397	0.302	0.000201367	Homeostatic	Ncf1
Casp8	1.26043e-08	0.556589	0.404	0.308	0.000210945	Homeostatic	Casp8
Rab6b	1.33802e-08	0.598062	0.28	0.187	0.000223931	Homeostatic	Rab6b
Pkig	1.33916e-08	0.474115	0.463	0.361	0.000224123	Homeostatic	Pkig
Ccr5	1.48429e-08	0.482353	0.41	0.311	0.000248411	Homeostatic	Ccr5
Lifr	1.78374e-08	0.721513	0.253	0.167	0.000298527	Homeostatic	Lifr
Specc1	2.56616e-08	0.275683	0.71	0.633	0.000429472	Homeostatic	Specc1
Smad3	2.66712e-08	0.467355	0.474	0.376	0.000446369	Homeostatic	Smad3
Cxxc5	2.99197e-08	0.568732	0.305	0.212	0.000500737	Homeostatic	Cxxc5
Cyfip1	3.88433e-08	0.266552	0.785	0.697	0.000650082	Homeostatic	Cyfip1
Tacc1	4.09562e-08	0.329002	0.669	0.568	0.000685443	Homeostatic	Tacc1
Tbc1d16	4.64395e-08	0.436344	0.495	0.406	0.000777212	Homeostatic	Tbc1d16
Acap2	4.84239e-08	0.367719	0.646	0.549	0.000810423	Homeostatic	Acap2
Ccni	4.98828e-08	0.566869	0.312	0.223	0.000834838	Homeostatic	Ccni
Zfp532	7.81246e-08	0.525015	0.361	0.27	0.00130749	Homeostatic	Zfp532
Nbea	1.2311e-07	0.55269	0.395	0.309	0.00206036	Homeostatic	Nbea
Sipa1	1.23688e-07	0.436141	0.417	0.32	0.00207004	Homeostatic	Sipa1
Tmem135	1.26607e-07	0.330583	0.631	0.542	0.00211889	Homeostatic	Tmem135
Arrb2	1.41008e-07	0.403523	0.459	0.367	0.00235992	Homeostatic	Arrb2
Agps	1.66172e-07	0.400489	0.456	0.361	0.00278105	Homeostatic	Agps
Disc1	1.69143e-07	0.439338	0.393	0.297	0.00283078	Homeostatic	Disc1
Gspt1	2.09335e-07	0.535378	0.325	0.237	0.00350343	Homeostatic	Gspt1
Myo18a	2.35254e-07	0.650972	0.3	0.218	0.00393721	Homeostatic	Myo18a
Prex1	2.37778e-07	0.31185	0.678	0.597	0.00397946	Homeostatic	Prex1
Ppp1r21	2.61772e-07	0.424771	0.39	0.296	0.00438101	Homeostatic	Ppp1r21
Pbx1	2.6369e-07	0.568118	0.301	0.215	0.00441312	Homeostatic	Pbx1
Phactr2	2.65337e-07	0.509241	0.369	0.282	0.00444068	Homeostatic	Phactr2
Atp2c1	2.95988e-07	0.403725	0.513	0.424	0.00495365	Homeostatic	Atp2c1
Adhfe1	3.22022e-07	0.499082	0.317	0.232	0.00538936	Homeostatic	Adhfe1
Itga6	3.23298e-07	0.391651	0.496	0.398	0.00541071	Homeostatic	Itga6
Stambpl1	3.41362e-07	0.507457	0.342	0.254	0.00571304	Homeostatic	Stambpl1
E2f3	4.12912e-07	0.420685	0.422	0.324	0.0069105	Homeostatic	E2f3
Ntpcr	4.51342e-07	0.377931	0.474	0.38	0.00755366	Homeostatic	Ntpcr
Twf2	5.94058e-07	0.564292	0.271	0.191	0.00994215	Homeostatic	Twf2
Tab2	6.90002e-07	0.43362	0.424	0.337	0.0115479	Homeostatic	Tab2
Dennd1c	8.06613e-07	0.434231	0.344	0.257	0.0134995	Homeostatic	Dennd1c
Fkbp5	8.43274e-07	0.492855	0.458	0.376	0.014113	Homeostatic	Fkbp5
Ralgps2	8.78282e-07	0.5761	0.252	0.175	0.0146989	Homeostatic	Ralgps2
Gfm2	1.03496e-06	0.313895	0.59	0.514	0.0173211	Homeostatic	Gfm2
Sla	1.19927e-06	0.544808	0.274	0.196	0.0200709	Homeostatic	Sla
Wdr44	1.27691e-06	0.489024	0.341	0.26	0.0213704	Homeostatic	Wdr44
Il10ra	1.3126e-06	0.339393	0.501	0.41	0.0219677	Homeostatic	Il10ra
Ppcdc	1.31711e-06	0.323978	0.583	0.498	0.0220432	Homeostatic	Ppcdc
Sort1	1.49038e-06	0.503652	0.328	0.247	0.0249429	Homeostatic	Sort1
Arid3b	1.72951e-06	0.514218	0.297	0.218	0.0289451	Homeostatic	Arid3b
Fbrsl1	1.78324e-06	0.327519	0.473	0.381	0.0298443	Homeostatic	Fbrsl1
Arhgap12	1.95438e-06	0.409698	0.489	0.416	0.0327084	Homeostatic	Arhgap12
Fmnl3	2.03708e-06	0.317391	0.552	0.465	0.0340926	Homeostatic	Fmnl3
Calm2	2.1496e-06	0.334695	0.55	0.47	0.0359757	Homeostatic	Calm2
Gm21057	2.78355e-06	0.390443	0.405	0.322	0.0465855	Homeostatic	Gm21057
A630001G21Rik	2.89303e-06	0.38439	0.476	0.395	0.0484177	Homeostatic	A630001G21Rik
Snrnp70	3.18519e-06	0.271406	0.705	0.643	0.0533073	Homeostatic	Snrnp70
Rubcnl	3.31614e-06	0.51191	0.288	0.211	0.0554989	Homeostatic	Rubcnl
Zfp697	3.55608e-06	0.490475	0.264	0.189	0.0595145	Homeostatic	Zfp697
Vxn	3.77364e-06	0.375705	0.341	0.257	0.0631557	Homeostatic	Vxn
Cd37	4.38148e-06	0.276356	0.602	0.526	0.0733285	Homeostatic	Cd37
Gm15614	4.49251e-06	0.510534	0.31	0.234	0.0751867	Homeostatic	Gm15614
Pnisr	4.51272e-06	0.307699	0.648	0.593	0.0755249	Homeostatic	Pnisr
Csnk1e	4.62804e-06	0.543165	0.271	0.198	0.0774549	Homeostatic	Csnk1e
Csad	4.68843e-06	0.481775	0.321	0.246	0.0784656	Homeostatic	Csad
Arhgef6	4.94906e-06	0.445406	0.346	0.265	0.0828275	Homeostatic	Arhgef6
Pten	5.0085e-06	0.332456	0.483	0.396	0.0838222	Homeostatic	Pten
Map4k5	5.18357e-06	0.574588	0.255	0.186	0.0867523	Homeostatic	Map4k5
Strada	5.98843e-06	0.472162	0.298	0.223	0.100222	Homeostatic	Strada
Apc	6.12198e-06	0.321639	0.524	0.441	0.102458	Homeostatic	Apc
Snx6	6.47695e-06	0.370783	0.379	0.294	0.108398	Homeostatic	Snx6
Cep170	6.89785e-06	0.430316	0.394	0.318	0.115442	Homeostatic	Cep170
Pald1	6.98233e-06	0.372831	0.38	0.296	0.116856	Homeostatic	Pald1
Cflar	7.08436e-06	0.300203	0.597	0.523	0.118564	Homeostatic	Cflar
Arhgap4	7.39012e-06	0.414791	0.309	0.23	0.123681	Homeostatic	Arhgap4
Accs	8.516e-06	0.42564	0.251	0.178	0.142524	Homeostatic	Accs
Clasp2	8.8528e-06	0.254859	0.625	0.547	0.148161	Homeostatic	Clasp2
Mlxipl	9.94777e-06	0.368915	0.387	0.307	0.166486	Homeostatic	Mlxipl
Tgfb1	1.0264e-05	0.375337	0.358	0.281	0.171778	Homeostatic	Tgfb1
Atxn1	1.29426e-05	0.292989	0.522	0.437	0.216607	Homeostatic	Atxn1
Nckap5l	1.41872e-05	0.479623	0.27	0.199	0.237438	Homeostatic	Nckap5l
Iffo1	1.43052e-05	0.390742	0.412	0.336	0.239411	Homeostatic	Iffo1
Slc12a6	1.59208e-05	0.252218	0.718	0.655	0.26645	Homeostatic	Slc12a6
Fam117b	1.60878e-05	0.475336	0.362	0.293	0.269246	Homeostatic	Fam117b
Map3k5	1.69937e-05	0.33407	0.445	0.367	0.284406	Homeostatic	Map3k5
Tef	1.91557e-05	0.496597	0.26	0.192	0.320589	Homeostatic	Tef
Slc1a3	1.97558e-05	0.255289	0.418	0.328	0.330632	Homeostatic	Slc1a3
Lpin2	2.14963e-05	0.286383	0.548	0.468	0.359762	Homeostatic	Lpin2
Arl15	2.16666e-05	0.344796	0.571	0.509	0.362612	Homeostatic	Arl15
Pld4	2.21724e-05	0.309929	0.388	0.305	0.371078	Homeostatic	Pld4
Man1a2	2.2385e-05	0.297585	0.581	0.509	0.374635	Homeostatic	Man1a2
Pla2g4a	2.24567e-05	0.291885	0.46	0.388	0.375836	Homeostatic	Pla2g4a
Arid1a	2.53784e-05	0.272631	0.548	0.473	0.424733	Homeostatic	Arid1a
Gmeb1	3.05444e-05	0.40484	0.298	0.227	0.511191	Homeostatic	Gmeb1
Aftph	3.39278e-05	0.312286	0.525	0.452	0.567815	Homeostatic	Aftph
Nfam1	3.51785e-05	0.512407	0.271	0.205	0.588747	Homeostatic	Nfam1
Hmg20a	3.64703e-05	0.382738	0.364	0.294	0.610366	Homeostatic	Hmg20a
Rgl1	3.91907e-05	0.336177	0.349	0.274	0.655896	Homeostatic	Rgl1
Ski	4.12091e-05	0.269272	0.62	0.567	0.689675	Homeostatic	Ski
Rab31	4.56119e-05	0.279993	0.561	0.485	0.763362	Homeostatic	Rab31
1700017B05Rik	4.58501e-05	0.384903	0.28	0.211	0.767348	Homeostatic	1700017B05Rik
Ttc7	4.63013e-05	0.477452	0.312	0.246	0.774898	Homeostatic	Ttc7
Kif13a	4.81767e-05	0.334057	0.334	0.26	0.806286	Homeostatic	Kif13a
Pts	5.61858e-05	0.360632	0.343	0.269	0.940326	Homeostatic	Pts
Ppp6r2	5.76135e-05	0.510467	0.276	0.213	0.964219	Homeostatic	Ppp6r2
Gm15635	6.06994e-05	0.408696	0.254	0.188	1	Homeostatic	Gm15635
Pdk1	6.20655e-05	0.394602	0.297	0.227	1	Homeostatic	Pdk1
Rhoh	6.85277e-05	0.265019	0.459	0.381	1	Homeostatic	Rhoh
Gm34280	6.87729e-05	0.439967	0.282	0.216	1	Homeostatic	Gm34280
B4galt1	8.08704e-05	0.29539	0.485	0.412	1	Homeostatic	B4galt1
Rilpl1	8.42378e-05	0.411347	0.275	0.21	1	Homeostatic	Rilpl1
Ccdc93	8.78945e-05	0.332636	0.364	0.291	1	Homeostatic	Ccdc93
Msi2	9.34348e-05	0.325177	0.461	0.396	1	Homeostatic	Msi2
Znrf1	9.40986e-05	0.430295	0.36	0.294	1	Homeostatic	Znrf1
Gm37494	9.67454e-05	0.374407	0.3	0.232	1	Homeostatic	Gm37494
Sesn1	9.91546e-05	0.330801	0.331	0.262	1	Homeostatic	Sesn1
Mtdh	0.000100148	0.281571	0.657	0.617	1	Homeostatic	Mtdh
Cd81	0.000122977	0.367009	0.342	0.274	1	Homeostatic	Cd81
Cd2ap	0.000127616	0.349195	0.493	0.431	1	Homeostatic	Cd2ap
Bicral	0.000152232	0.269152	0.367	0.293	1	Homeostatic	Bicral
Armh3	0.000153313	0.341039	0.378	0.31	1	Homeostatic	Armh3
Sik2	0.000159539	0.393155	0.37	0.308	1	Homeostatic	Sik2
Ptgds	0.000188624	0.343786	0.294	0.23	1	Homeostatic	Ptgds
Adcy9	0.000192215	0.265524	0.304	0.236	1	Homeostatic	Adcy9
Maml1	0.000197126	0.405147	0.359	0.3	1	Homeostatic	Maml1
Snx18	0.000206472	0.319252	0.35	0.283	1	Homeostatic	Snx18
Cox16	0.000219479	0.316061	0.409	0.343	1	Homeostatic	Cox16
Helz	0.000223459	0.334157	0.377	0.311	1	Homeostatic	Helz
Dtx4	0.000228367	0.381764	0.307	0.245	1	Homeostatic	Dtx4
Abl1	0.00023545	0.332456	0.447	0.384	1	Homeostatic	Abl1
Map2k6	0.000250412	0.426697	0.262	0.204	1	Homeostatic	Map2k6
Lyzl4	0.0002719	0.376572	0.283	0.222	1	Homeostatic	Lyzl4
Abcc3	0.000277428	0.325249	0.311	0.245	1	Homeostatic	Abcc3
Sft2d1	0.000291839	0.261266	0.554	0.493	1	Homeostatic	Sft2d1
Fam91a1	0.000301214	0.322022	0.288	0.224	1	Homeostatic	Fam91a1
Bicra	0.000334832	0.301635	0.372	0.308	1	Homeostatic	Bicra
Vgll4	0.000370773	0.258033	0.434	0.365	1	Homeostatic	Vgll4
Apba1	0.000373904	0.256313	0.521	0.461	1	Homeostatic	Apba1
Dido1	0.00039013	0.339129	0.397	0.338	1	Homeostatic	Dido1
Gtf2ird2	0.000415798	0.36629	0.259	0.202	1	Homeostatic	Gtf2ird2
Ldhb	0.000415821	0.394074	0.288	0.23	1	Homeostatic	Ldhb
Tspan14	0.000505787	0.291962	0.433	0.372	1	Homeostatic	Tspan14
Nlk	0.000549425	0.290516	0.405	0.343	1	Homeostatic	Nlk
Rapgef1	0.000628062	0.284916	0.516	0.468	1	Homeostatic	Rapgef1
Ccm2	0.000638699	0.327063	0.345	0.286	1	Homeostatic	Ccm2
Rfx3	0.000662706	0.29013	0.271	0.213	1	Homeostatic	Rfx3
Rassf2	0.000689605	0.295557	0.402	0.341	1	Homeostatic	Rassf2
Gmip	0.000786168	0.306572	0.374	0.314	1	Homeostatic	Gmip
Adam10	0.000818199	0.300648	0.437	0.381	1	Homeostatic	Adam10
Evi5	0.000862931	0.398984	0.279	0.225	1	Homeostatic	Evi5
Clk1	0.000863904	0.258006	0.556	0.51	1	Homeostatic	Clk1
Lpcat3	0.0008758	0.395485	0.257	0.205	1	Homeostatic	Lpcat3
Kat6a	0.000894036	0.305921	0.4	0.343	1	Homeostatic	Kat6a
Havcr2	0.000912507	0.279601	0.472	0.415	1	Homeostatic	Havcr2
Itgav	0.00101501	0.250313	0.441	0.382	1	Homeostatic	Itgav
Naa35	0.0010755	0.313882	0.38	0.323	1	Homeostatic	Naa35
Ifngr1	0.00112981	0.282809	0.374	0.316	1	Homeostatic	Ifngr1
Laptm5	0.00126419	0.271775	0.419	0.361	1	Homeostatic	Laptm5
Fam168a	0.00150099	0.257773	0.438	0.377	1	Homeostatic	Fam168a
Tgfa	0.00176522	0.302218	0.268	0.215	1	Homeostatic	Tgfa
Fam210a	0.0020669	0.317679	0.295	0.242	1	Homeostatic	Fam210a
Tia1	0.00209853	0.347447	0.288	0.236	1	Homeostatic	Tia1
Akirin2	0.00225916	0.325335	0.262	0.212	1	Homeostatic	Akirin2
Ptpn18	0.00237454	0.305594	0.256	0.205	1	Homeostatic	Ptpn18
Acvr1	0.00247097	0.279903	0.323	0.27	1	Homeostatic	Acvr1
Hdac8	0.00293276	0.268766	0.403	0.349	1	Homeostatic	Hdac8
Casc3	0.00315524	0.320522	0.258	0.209	1	Homeostatic	Casc3
Pxn	0.0032128	0.313672	0.258	0.209	1	Homeostatic	Pxn
Dcakd	0.00326993	0.258493	0.469	0.421	1	Homeostatic	Dcakd
Cnot2	0.00380392	0.251062	0.494	0.444	1	Homeostatic	Cnot2
Mfap3	0.00394574	0.320986	0.302	0.256	1	Homeostatic	Mfap3
Snx13	0.00411072	0.265537	0.473	0.432	1	Homeostatic	Snx13
Gm41764	0.00426105	0.250734	0.357	0.306	1	Homeostatic	Gm41764
Oma1	0.00465678	0.285368	0.283	0.236	1	Homeostatic	Oma1
Slc44a2	0.00507428	0.349064	0.251	0.208	1	Homeostatic	Slc44a2
5031425E22Rik	0.00592782	0.299434	0.296	0.25	1	Homeostatic	5031425E22Rik
4632427E13Rik	0.00616125	0.254071	0.379	0.33	1	Homeostatic	4632427E13Rik
Abcc5	0.00649469	0.278757	0.412	0.371	1	Homeostatic	Abcc5
Bcl9	0.00680431	0.345089	0.276	0.233	1	Homeostatic	Bcl9
Stau1	0.00751311	0.250886	0.326	0.278	1	Homeostatic	Stau1
Thap3	0.00806867	0.25472	0.352	0.308	1	Homeostatic	Thap3
Ly6e	0.0084408	0.265661	0.272	0.228	1	Homeostatic	Ly6e
Rp2	0.00903959	0.280636	0.291	0.247	1	Homeostatic	Rp2
Gm351881	5.61548e-40	0.596994	0.966	0.859	9.39806e-36	Intermediate	Gm35188
Tanc21	2.88067e-19	0.294262	0.997	0.966	4.82108e-15	Intermediate	Tanc2
E230029C05Rik1	8.20501e-18	0.45348	0.816	0.703	1.37319e-13	Intermediate	E230029C05Rik
Atp8a21	4.05089e-17	0.459161	0.759	0.637	6.77958e-13	Intermediate	Atp8a2
Cacnb21	6.91979e-17	0.472889	0.595	0.406	1.1581e-12	Intermediate	Cacnb2
Siglech1	9.72734e-16	0.369275	0.78	0.575	1.62797e-11	Intermediate	Siglech
Arhgap51	2.20947e-15	0.390957	0.825	0.697	3.69776e-11	Intermediate	Arhgap5
Ophn11	1.41277e-12	0.307789	0.889	0.81	2.36442e-08	Intermediate	Ophn1
Ly86	5.09909e-12	0.359362	0.88	0.82	8.53383e-08	Intermediate	Ly86
Gm500351	1.2122e-11	0.377199	0.756	0.643	2.02874e-07	Intermediate	Gm50035
Fgd21	1.51297e-11	0.338762	0.762	0.623	2.5321e-07	Intermediate	Fgd2
Gm107901	2.2569e-11	0.252393	0.813	0.628	3.77714e-07	Intermediate	Gm10790
Cfh1	2.34834e-11	0.388817	0.695	0.574	3.93019e-07	Intermediate	Cfh
Adap2os1	3.29373e-11	0.28108	0.902	0.818	5.51238e-07	Intermediate	Adap2os
Lpcat21	5.04396e-11	0.318159	0.78	0.677	8.44157e-07	Intermediate	Lpcat2
Zfp7101	2.22356e-10	0.259156	0.89	0.803	3.72135e-06	Intermediate	Zfp710
Sall11	2.63826e-09	0.465857	0.515	0.401	4.41538e-05	Intermediate	Sall1
Med12l1	5.11942e-09	0.338841	0.763	0.664	8.56787e-05	Intermediate	Med12l
A830008E24Rik1	9.64169e-09	0.488343	0.469	0.359	0.000161363	Intermediate	A830008E24Rik
Serinc31	9.66816e-09	0.34445	0.748	0.654	0.000161806	Intermediate	Serinc3
Ptgs11	1.09176e-08	0.396213	0.475	0.352	0.000182716	Intermediate	Ptgs1
Csf1r1	1.41169e-08	0.285976	0.809	0.736	0.000236261	Intermediate	Csf1r
Gm26740	1.44888e-08	0.50022	0.542	0.447	0.000242484	Intermediate	Gm26740
Adap21	3.05075e-08	0.266965	0.872	0.806	0.000510574	Intermediate	Adap2
Gm463671	4.97505e-08	0.284869	0.761	0.676	0.000832624	Intermediate	Gm46367
Capn31	5.72427e-08	0.446996	0.463	0.355	0.000958014	Intermediate	Capn3
Slc12a2	6.97053e-07	0.520629	0.311	0.222	0.0116659	Intermediate	Slc12a2
Rhobtb11	1.71036e-06	0.355194	0.407	0.307	0.0286246	Intermediate	Rhobtb1
Cdh231	1.84173e-06	0.263667	0.655	0.548	0.0308231	Intermediate	Cdh23
Il6st	2.38386e-06	0.476153	0.444	0.358	0.0398962	Intermediate	Il6st
Rtn11	4.06966e-06	0.335791	0.545	0.453	0.0681098	Intermediate	Rtn1
Gm172311	4.23018e-06	0.323209	0.529	0.441	0.0707963	Intermediate	Gm17231
Ints6l1	6.8863e-06	0.349328	0.545	0.465	0.115249	Intermediate	Ints6l
Wnk11	8.1094e-06	0.26301	0.817	0.767	0.135719	Intermediate	Wnk1
Gm320361	1.04151e-05	0.265238	0.723	0.65	0.174307	Intermediate	Gm32036
Lacc1	1.7745e-05	0.417007	0.439	0.359	0.29698	Intermediate	Lacc1
Vxn1	2.05522e-05	0.428412	0.346	0.265	0.343961	Intermediate	Vxn
Ltc4s1	2.35244e-05	0.386014	0.442	0.355	0.393704	Intermediate	Ltc4s
Maml11	2.53835e-05	0.409303	0.38	0.299	0.424818	Intermediate	Maml1
Hk2	5.01516e-05	0.373562	0.587	0.547	0.839337	Intermediate	Hk2
P3h21	5.04842e-05	0.349341	0.498	0.419	0.844904	Intermediate	P3h2
Gm163371	8.01647e-05	0.282111	0.678	0.627	1	Intermediate	Gm16337
Cd331	0.000145634	0.343482	0.444	0.374	1	Intermediate	Cd33
Itga91	0.000157767	0.336154	0.413	0.339	1	Intermediate	Itga9
Ntpcr1	0.000337008	0.263533	0.468	0.393	1	Intermediate	Ntpcr
Il10ra1	0.000371981	0.310672	0.489	0.425	1	Intermediate	Il10ra
Atp6v0a21	0.000458856	0.443787	0.278	0.217	1	Intermediate	Atp6v0a2
Slc29a3	0.000564453	0.306146	0.401	0.337	1	Intermediate	Slc29a3
Arid3b1	0.000569513	0.406497	0.29	0.23	1	Intermediate	Arid3b
Snta11	0.000570848	0.371732	0.278	0.217	1	Intermediate	Snta1
Wdfy21	0.000702506	0.277507	0.464	0.403	1	Intermediate	Wdfy2
Slc24a31	0.000787186	0.252781	0.493	0.423	1	Intermediate	Slc24a3
Cmtm71	0.000968513	0.259894	0.414	0.35	1	Intermediate	Cmtm7
Kctd121	0.001317	0.381508	0.323	0.267	1	Intermediate	Kctd12
B430010I23Rik1	0.00132161	0.255466	0.533	0.475	1	Intermediate	B430010I23Rik
Mapk141	0.00144156	0.327129	0.506	0.46	1	Intermediate	Mapk14
Hck	0.00145011	0.276106	0.529	0.464	1	Intermediate	Hck
Arsb1	0.00153153	0.404196	0.456	0.407	1	Intermediate	Arsb
Fbrsl11	0.00153234	0.334085	0.454	0.399	1	Intermediate	Fbrsl1
Tg	0.00192556	0.365343	0.367	0.313	1	Intermediate	Tg
Sfi1	0.00212751	0.377065	0.282	0.23	1	Intermediate	Sfi1
Sncaip1	0.00223779	0.338319	0.337	0.281	1	Intermediate	Sncaip
Slc16a61	0.00238356	0.304986	0.451	0.402	1	Intermediate	Slc16a6
Lrp5	0.00251382	0.332537	0.339	0.283	1	Intermediate	Lrp5
Hipk2	0.00253448	0.341776	0.505	0.458	1	Intermediate	Hipk2
4930517O19Rik	0.0026331	0.294131	0.488	0.439	1	Intermediate	4930517O19Rik
Scoc1	0.00312912	0.297329	0.371	0.315	1	Intermediate	Scoc
mt-Atp6	0.00334712	0.304336	0.45	0.406	1	Intermediate	mt-Atp6
Tcf7l21	0.00382602	0.252089	0.383	0.324	1	Intermediate	Tcf7l2
Dapp11	0.0041487	0.275042	0.486	0.44	1	Intermediate	Dapp1
Gm210571	0.00434674	0.331818	0.387	0.339	1	Intermediate	Gm21057
Clasp21	0.00434858	0.251009	0.595	0.568	1	Intermediate	Clasp2
Hpgd1	0.00442768	0.396123	0.353	0.308	1	Intermediate	Hpgd
Col27a11	0.00493995	0.321623	0.345	0.294	1	Intermediate	Col27a1
Oprm1	0.00508421	0.378249	0.342	0.296	1	Intermediate	Oprm1
Pten1	0.00521492	0.252428	0.463	0.414	1	Intermediate	Pten
Parp8	0.00895931	0.271388	0.489	0.448	1	Intermediate	Parp8
Laptm51	0.00915758	0.255968	0.416	0.369	1	Intermediate	Laptm5
Apoe	3.97959e-153	2.28814	0.931	0.559	6.66025e-149	DMAM0	Apoe
Myo5a	6.72758e-78	1.44934	0.694	0.289	1.12593e-73	DMAM0	Myo5a
Apobec1	1.42808e-71	1.53997	0.719	0.366	2.39003e-67	DMAM0	Apobec1
Axl	9.57674e-71	1.72132	0.5	0.159	1.60276e-66	DMAM0	Axl
Apbb2	5.83028e-68	1.04113	0.86	0.535	9.75755e-64	DMAM0	Apbb2
Lrmda	1.85028e-67	0.710842	0.998	0.961	3.09663e-63	DMAM0	Lrmda
Abca1	1.06082e-62	1.08562	0.848	0.564	1.77539e-58	DMAM0	Abca1
Ctse	2.67841e-62	2.7341	0.268	0.046	4.48258e-58	DMAM0	Ctse
Rftn1	1.28347e-61	1.43269	0.56	0.216	2.14802e-57	DMAM0	Rftn1
Lilrb4a	1.97335e-61	1.04647	0.552	0.187	3.30259e-57	DMAM0	Lilrb4a
Fgf13	2.45685e-61	1.26647	0.818	0.511	4.11179e-57	DMAM0	Fgf13
Mitf	5.22455e-60	1.14132	0.856	0.633	8.7438e-56	DMAM0	Mitf
Acaca	2.47573e-57	1.6332	0.493	0.183	4.14339e-53	DMAM0	Acaca
Cacna1a	4.32146e-56	1.27837	0.656	0.319	7.2324e-52	DMAM0	Cacna1a
Fmn1	1.61181e-54	1.21916	0.582	0.248	2.69753e-50	DMAM0	Fmn1
Gas7	1.60949e-52	1.91341	0.378	0.119	2.69365e-48	DMAM0	Gas7
Myo1f	1.68358e-52	0.774582	0.931	0.779	2.81765e-48	DMAM0	Myo1f
Anapc15	1.04952e-49	1.32286	0.592	0.283	1.75647e-45	DMAM0	Anapc15
Bcar3	3.99656e-48	1.47701	0.355	0.105	6.68864e-44	DMAM0	Bcar3
Fgr	3.26025e-47	1.49789	0.416	0.146	5.45635e-43	DMAM0	Fgr
Etl4	1.71276e-46	1.34247	0.416	0.148	2.86647e-42	DMAM0	Etl4
Rassf3	5.12554e-45	1.40834	0.535	0.256	8.5781e-41	DMAM0	Rassf3
AU020206	5.93347e-45	1.0083	0.764	0.497	9.93025e-41	DMAM0	AU020206
Arhgap24	2.36007e-44	0.850279	0.717	0.406	3.94981e-40	DMAM0	Arhgap24
Dnajb14	1.08033e-43	1.57275	0.42	0.163	1.80803e-39	DMAM0	Dnajb14
Trps1	6.38378e-43	1.42488	0.37	0.126	1.06839e-38	DMAM0	Trps1
Cd48	3.45898e-42	1.43652	0.477	0.212	5.78896e-38	DMAM0	Cd48
Plekhm2	2.32909e-41	1.05221	0.645	0.35	3.89797e-37	DMAM0	Plekhm2
Sash1	1.69935e-38	1.32549	0.324	0.105	2.84403e-34	DMAM0	Sash1
Lyst	5.14311e-38	0.898043	0.661	0.376	8.60751e-34	DMAM0	Lyst
Ddhd1	7.21444e-38	1.37695	0.386	0.153	1.20741e-33	DMAM0	Ddhd1
Arid5b	9.36348e-38	1.13371	0.632	0.376	1.56707e-33	DMAM0	Arid5b
Fnip2	1.44462e-37	0.936256	0.659	0.398	2.41772e-33	DMAM0	Fnip2
Vps13c	1.93261e-37	1.08741	0.624	0.367	3.23442e-33	DMAM0	Vps13c
Nrp1	1.15151e-36	0.949108	0.711	0.447	1.92718e-32	DMAM0	Nrp1
Sat1	6.91955e-34	0.824189	0.798	0.587	1.15806e-29	DMAM0	Sat1
P2rx4	1.23207e-33	1.02982	0.622	0.377	2.06199e-29	DMAM0	P2rx4
2025-03-03	2.14067e-33	1.18228	0.406	0.173	3.58263e-29	DMAM0	2025-03-03
Ptprc	9.99081e-33	0.655407	0.871	0.708	1.67206e-28	DMAM0	Ptprc
Csf1	1.45212e-32	0.613302	0.36	0.138	2.43026e-28	DMAM0	Csf1
Abcg1	1.51058e-32	1.20818	0.45	0.214	2.52811e-28	DMAM0	Abcg1
Fyb	2.04306e-31	0.598904	0.933	0.849	3.41927e-27	DMAM0	Fyb
Xylt1	3.07002e-30	0.790959	0.431	0.197	5.13798e-26	DMAM0	Xylt1
Nceh1	8.27036e-30	1.31297	0.341	0.14	1.38413e-25	DMAM0	Nceh1
Tnfsf8	1.48506e-29	1.58926	0.251	0.083	2.4854e-25	DMAM0	Tnfsf8
Ifi204	2.83585e-29	1.11626	0.334	0.133	4.74608e-25	DMAM0	Ifi204
Myo9b	6.95272e-29	0.907587	0.627	0.4	1.16361e-24	DMAM0	Myo9b
Cd84	9.18506e-29	0.679584	0.831	0.631	1.53721e-24	DMAM0	Cd84
Plekha1	1.58187e-28	1.00871	0.532	0.302	2.64742e-24	DMAM0	Plekha1
Dgkz	1.70954e-28	0.831141	0.617	0.381	2.86109e-24	DMAM0	Dgkz
Cd244a	4.51247e-28	1.53095	0.281	0.106	7.55208e-24	DMAM0	Cd244a
Igf1	2.27137e-27	0.866991	0.281	0.102	3.80137e-23	DMAM0	Igf1
Fmnl2	2.58267e-27	0.7225	0.656	0.401	4.32236e-23	DMAM0	Fmnl2
Myo1e	5.98619e-27	0.470192	0.538	0.286	1.00185e-22	DMAM0	Myo1e
Rai14	6.95814e-27	1.16449	0.318	0.13	1.16451e-22	DMAM0	Rai14
4930533B01Rik	4.5887e-26	1.39412	0.254	0.092	7.67966e-22	DMAM0	4930533B01Rik
Cadm1	4.99616e-26	0.73769	0.801	0.618	8.36157e-22	DMAM0	Cadm1
Gsap	9.12538e-26	0.780462	0.661	0.442	1.52722e-21	DMAM0	Gsap
Camk1d	9.51934e-26	0.503738	0.938	0.868	1.59316e-21	DMAM0	Camk1d
Cers6	1.48316e-25	0.986196	0.478	0.26	2.48221e-21	DMAM0	Cers6
Ptchd1	1.85569e-25	1.25469	0.278	0.107	3.10568e-21	DMAM0	Ptchd1
Ifi207	5.23443e-25	1.11007	0.261	0.096	8.76035e-21	DMAM0	Ifi207
Cacna1d	5.35222e-25	0.679838	0.764	0.567	8.95748e-21	DMAM0	Cacna1d
Csf3r	1.65487e-24	0.639279	0.838	0.706	2.76959e-20	DMAM0	Csf3r
Usp12	1.96156e-23	0.907897	0.55	0.354	3.28286e-19	DMAM0	Usp12
Nlrc5	2.17212e-23	1.05219	0.314	0.138	3.63526e-19	DMAM0	Nlrc5
Abr	3.65294e-23	0.679859	0.696	0.49	6.11355e-19	DMAM0	Abr
Ipcef1	9.05677e-23	1.11521	0.366	0.182	1.51574e-18	DMAM0	Ipcef1
Asph	1.10477e-22	0.740585	0.712	0.533	1.84895e-18	DMAM0	Asph
Tbc1d8	1.36191e-22	0.977156	0.438	0.241	2.27928e-18	DMAM0	Tbc1d8
Gm7480	7.38087e-22	0.777708	0.609	0.401	1.23526e-17	DMAM0	Gm7480
Fblim1	1.95867e-21	1.19856	0.268	0.112	3.27803e-17	DMAM0	Fblim1
Cd83	4.223e-21	1.29254	0.286	0.127	7.06762e-17	DMAM0	Cd83
H2-K1	1.25587e-20	0.927563	0.46	0.272	2.10182e-16	DMAM0	H2-K1
Cotl1	1.90795e-20	0.799695	0.575	0.387	3.19315e-16	DMAM0	Cotl1
Gm2245	3.50517e-20	0.66252	0.798	0.658	5.86626e-16	DMAM0	Gm2245
Csf2ra	3.7275e-20	0.886343	0.473	0.279	6.23835e-16	DMAM0	Csf2ra
Ctsb	5.10995e-19	0.520152	0.642	0.44	8.55202e-15	DMAM0	Ctsb
Mdfic	8.81354e-19	0.623832	0.298	0.134	1.47503e-14	DMAM0	Mdfic
Rad51b	2.47674e-18	0.882161	0.344	0.178	4.14508e-14	DMAM0	Rad51b
Fgfr2	2.55487e-18	0.518983	0.846	0.716	4.27583e-14	DMAM0	Fgfr2
Neat1	5.32625e-18	0.495698	0.51	0.317	8.91401e-14	DMAM0	Neat1
Arhgap26	9.48503e-18	1.1536	0.288	0.141	1.58742e-13	DMAM0	Arhgap26
Rab11fip5	1.01524e-17	1.14835	0.301	0.152	1.6991e-13	DMAM0	Rab11fip5
H2-D1	1.30945e-17	0.792699	0.418	0.241	2.19149e-13	DMAM0	H2-D1
Arhgap25	2.25049e-17	0.628725	0.619	0.45	3.76642e-13	DMAM0	Arhgap25
Atp8a1	2.38705e-17	0.556818	0.783	0.649	3.99497e-13	DMAM0	Atp8a1
Gm20275	6.52616e-17	0.595465	0.719	0.576	1.09222e-12	DMAM0	Gm20275
Gm15283	1.69709e-16	0.787772	0.507	0.336	2.84025e-12	DMAM0	Gm15283
Rassf4	2.23998e-16	1.1137	0.314	0.17	3.74883e-12	DMAM0	Rassf4
Olfr111	2.25065e-16	0.98651	0.323	0.173	3.76669e-12	DMAM0	Olfr111
Pnpla7	2.31189e-16	0.629367	0.732	0.604	3.86918e-12	DMAM0	Pnpla7
Tns1	2.42771e-16	0.914997	0.415	0.253	4.06302e-12	DMAM0	Tns1
Gm267401	2.44853e-16	0.556161	0.63	0.43	4.09786e-12	DMAM0	Gm26740
Ctsh	4.11068e-16	0.824159	0.495	0.34	6.87964e-12	DMAM0	Ctsh
Zeb2	5.47438e-16	0.41564	0.963	0.947	9.16192e-12	DMAM0	Zeb2
4930405A10Rik	6.69568e-16	0.795873	0.446	0.276	1.12059e-11	DMAM0	4930405A10Rik
Aplp2	8.77474e-16	0.942365	0.341	0.189	1.46854e-11	DMAM0	Aplp2
Zfp704	9.804e-16	0.793926	0.386	0.225	1.6408e-11	DMAM0	Zfp704
Ank	1.30208e-15	0.692617	0.4	0.234	2.17915e-11	DMAM0	Ank
Raet1e	1.81915e-15	0.787605	0.418	0.254	3.04453e-11	DMAM0	Raet1e
Gng12	2.78876e-15	0.717651	0.438	0.268	4.66727e-11	DMAM0	Gng12
Oprm11	3.79259e-15	0.75746	0.436	0.274	6.34728e-11	DMAM0	Oprm1
Znrf2	6.01087e-15	0.7784	0.515	0.359	1.00598e-10	DMAM0	Znrf2
Akt3	6.55213e-15	0.666874	0.51	0.335	1.09656e-10	DMAM0	Akt3
Znrf3	7.34478e-15	0.917931	0.344	0.195	1.22922e-10	DMAM0	Znrf3
Fcgr2b	1.17858e-14	1.01114	0.271	0.139	1.97248e-10	DMAM0	Fcgr2b
Timp2	1.2737e-14	0.909222	0.343	0.198	2.13166e-10	DMAM0	Timp2
Abhd12	1.28814e-14	0.558902	0.788	0.705	2.15584e-10	DMAM0	Abhd12
Tns3	1.45326e-14	0.431362	0.824	0.706	2.43218e-10	DMAM0	Tns3
Cd63	1.56824e-14	1.16372	0.251	0.126	2.62461e-10	DMAM0	Cd63
Slc6a6	1.76543e-14	0.64248	0.564	0.397	2.95462e-10	DMAM0	Slc6a6
Kif13b	2.15822e-14	0.694701	0.574	0.421	3.61199e-10	DMAM0	Kif13b
Vps54	2.4472e-14	0.654602	0.547	0.394	4.09563e-10	DMAM0	Vps54
Slc11a1	2.45847e-14	0.819388	0.393	0.242	4.1145e-10	DMAM0	Slc11a1
Hif1a	3.46215e-14	0.957831	0.343	0.204	5.79425e-10	DMAM0	Hif1a
Cyp27a1	4.40209e-14	0.986033	0.284	0.153	7.36734e-10	DMAM0	Cyp27a1
Slc16a10	5.22444e-14	0.665074	0.381	0.227	8.74363e-10	DMAM0	Slc16a10
2900089D17Rik	7.6678e-14	1.18003	0.253	0.131	1.28328e-09	DMAM0	2900089D17Rik
Sp100	1.11532e-13	0.714033	0.366	0.218	1.86659e-09	DMAM0	Sp100
Soat1	1.1495e-13	0.796998	0.378	0.231	1.9238e-09	DMAM0	Soat1
Kcnma1	1.26481e-13	0.626319	0.579	0.426	2.11678e-09	DMAM0	Kcnma1
Man1c1	1.44027e-13	0.625716	0.634	0.497	2.41044e-09	DMAM0	Man1c1
Psap	1.73931e-13	0.515756	0.699	0.569	2.91091e-09	DMAM0	Psap
Cdkal1	1.75854e-13	0.61576	0.625	0.469	2.94309e-09	DMAM0	Cdkal1
Blnk	1.84213e-13	0.523227	0.741	0.62	3.08299e-09	DMAM0	Blnk
Colgalt1	2.08272e-13	0.917689	0.339	0.205	3.48564e-09	DMAM0	Colgalt1
Manba	3.65652e-13	0.808773	0.349	0.207	6.11955e-09	DMAM0	Manba
Dtnbp1	8.60432e-13	0.692891	0.441	0.292	1.44002e-08	DMAM0	Dtnbp1
Irf8	9.50735e-13	0.493743	0.604	0.45	1.59115e-08	DMAM0	Irf8
Atp2b1	1.11454e-12	0.515401	0.691	0.564	1.86529e-08	DMAM0	Atp2b1
Mthfs	1.3445e-12	0.750962	0.48	0.332	2.25015e-08	DMAM0	Mthfs
Ppard	1.84484e-12	0.616543	0.472	0.319	3.08753e-08	DMAM0	Ppard
Atp1a3	2.13911e-12	0.94848	0.303	0.176	3.58001e-08	DMAM0	Atp1a3
Slc38a6	2.24665e-12	0.645577	0.401	0.256	3.75999e-08	DMAM0	Slc38a6
Galnt7	3.0679e-12	0.617039	0.455	0.301	5.13444e-08	DMAM0	Galnt7
Osbpl8	3.78699e-12	0.403166	0.569	0.409	6.33791e-08	DMAM0	Osbpl8
Cd9	8.48954e-12	0.45452	0.592	0.441	1.42081e-07	DMAM0	Cd9
Daam1	9.10678e-12	0.728742	0.349	0.215	1.52411e-07	DMAM0	Daam1
Nagk	1.01929e-11	0.686341	0.341	0.206	1.70588e-07	DMAM0	Nagk
Nol4l	1.4955e-11	0.716864	0.408	0.271	2.50287e-07	DMAM0	Nol4l
Prkg1	1.65681e-11	0.80025	0.314	0.187	2.77283e-07	DMAM0	Prkg1
B2m	2.31104e-11	0.740557	0.371	0.239	3.86776e-07	DMAM0	B2m
Ctsd	2.39443e-11	0.538296	0.635	0.518	4.00732e-07	DMAM0	Ctsd
Klhl24	3.39877e-11	0.757386	0.36	0.234	5.68818e-07	DMAM0	Klhl24
Tspan5	4.95107e-11	0.851842	0.284	0.165	8.28611e-07	DMAM0	Tspan5
Dram2	7.59535e-11	0.748391	0.351	0.225	1.27116e-06	DMAM0	Dram2
Abcd2	1.25811e-10	0.658753	0.43	0.296	2.10558e-06	DMAM0	Abcd2
Ddi2	1.26108e-10	0.605279	0.493	0.36	2.11055e-06	DMAM0	Ddi2
Atp6v1b2	1.31469e-10	0.635241	0.378	0.247	2.20027e-06	DMAM0	Atp6v1b2
Arhgap15	1.32047e-10	0.355527	0.271	0.152	2.20994e-06	DMAM0	Arhgap15
Nadk	1.36527e-10	0.978053	0.283	0.174	2.28492e-06	DMAM0	Nadk
Nrp2	1.76911e-10	0.545994	0.386	0.254	2.96078e-06	DMAM0	Nrp2
Npc1	1.83228e-10	0.7174	0.344	0.221	3.0665e-06	DMAM0	Npc1
3110082I17Rik	1.93821e-10	0.51146	0.56	0.432	3.24379e-06	DMAM0	3110082I17Rik
Cpd	2.44915e-10	0.649898	0.301	0.179	4.09889e-06	DMAM0	Cpd
Npc2	3.72481e-10	0.646571	0.346	0.22	6.23384e-06	DMAM0	Npc2
Rnf149	4.09596e-10	0.803843	0.251	0.144	6.855e-06	DMAM0	Rnf149
Elf2	5.60748e-10	0.603616	0.517	0.385	9.38468e-06	DMAM0	Elf2
Ppm1h	6.12283e-10	0.372209	0.846	0.764	1.02472e-05	DMAM0	Ppm1h
Adcy7	6.40685e-10	0.550849	0.445	0.31	1.07225e-05	DMAM0	Adcy7
Il10rb	6.53971e-10	0.774386	0.331	0.215	1.09449e-05	DMAM0	Il10rb
Igsf6	7.80511e-10	0.816593	0.251	0.146	1.30626e-05	DMAM0	Igsf6
Dhrs3	9.36586e-10	0.774674	0.324	0.211	1.56747e-05	DMAM0	Dhrs3
Cpeb2	9.54707e-10	0.644913	0.334	0.213	1.5978e-05	DMAM0	Cpeb2
Gna12	1.48226e-09	0.511362	0.627	0.507	2.48072e-05	DMAM0	Gna12
Atp6v1c1	1.77102e-09	0.576016	0.415	0.289	2.96397e-05	DMAM0	Atp6v1c1
Dennd2a	2.38923e-09	0.790509	0.276	0.168	3.99861e-05	DMAM0	Dennd2a
Rufy3	2.50099e-09	0.538914	0.385	0.259	4.18565e-05	DMAM0	Rufy3
Hpcal1	2.726e-09	0.861547	0.273	0.169	4.56224e-05	DMAM0	Hpcal1
Smim14	2.87196e-09	0.525298	0.448	0.317	4.80651e-05	DMAM0	Smim14
Sipa1l2	3.26045e-09	0.488338	0.654	0.541	5.45669e-05	DMAM0	Sipa1l2
Myo9a	3.44804e-09	0.494576	0.585	0.463	5.77065e-05	DMAM0	Myo9a
Dpy19l4	3.72494e-09	0.488878	0.527	0.398	6.23406e-05	DMAM0	Dpy19l4
Ifngr2	3.77664e-09	0.519232	0.497	0.371	6.32058e-05	DMAM0	Ifngr2
Pdpk1	4.23444e-09	0.727574	0.318	0.207	7.08675e-05	DMAM0	Pdpk1
Dock2	5.02453e-09	0.274045	0.93	0.894	8.40905e-05	DMAM0	Dock2
Ctsz	7.03678e-09	0.528959	0.505	0.382	0.000117768	DMAM0	Ctsz
Ctsa	9.27089e-09	0.693419	0.334	0.226	0.000155158	DMAM0	Ctsa
Slf2	1.00508e-08	0.502228	0.478	0.358	0.000168211	DMAM0	Slf2
Mroh1	1.06924e-08	0.663456	0.338	0.227	0.000178948	DMAM0	Mroh1
Pvt1	1.08456e-08	0.401097	0.682	0.57	0.000181512	DMAM0	Pvt1
Sgpl1	1.18746e-08	0.669871	0.329	0.218	0.000198733	DMAM0	Sgpl1
Gm15478	1.48717e-08	0.741403	0.344	0.24	0.000248893	DMAM0	Gm15478
Gart	1.76327e-08	0.740347	0.288	0.184	0.000295101	DMAM0	Gart
Nfe2l2	1.82196e-08	0.532306	0.518	0.402	0.000304922	DMAM0	Nfe2l2
Acox3	1.85599e-08	0.659368	0.328	0.221	0.000310619	DMAM0	Acox3
A330040F15Rik	1.96998e-08	0.580278	0.353	0.239	0.000329695	DMAM0	A330040F15Rik
Coro1c	2.12346e-08	0.616952	0.284	0.179	0.000355383	DMAM0	Coro1c
Otulin	2.23496e-08	0.572073	0.457	0.346	0.000374042	DMAM0	Otulin
Ctss	2.34327e-08	0.32841	0.764	0.681	0.00039217	DMAM0	Ctss
Oxct1	2.36255e-08	0.525521	0.565	0.446	0.000395397	DMAM0	Oxct1
Ehbp1	2.94182e-08	0.616128	0.316	0.208	0.000492343	DMAM0	Ehbp1
Cerk	2.98234e-08	0.420859	0.709	0.624	0.000499124	DMAM0	Cerk
Abcb1b	3.31595e-08	0.568572	0.321	0.21	0.000554958	DMAM0	Abcb1b
Wipf1	3.5519e-08	0.368102	0.697	0.596	0.000594447	DMAM0	Wipf1
Prune2	3.74119e-08	0.643418	0.309	0.205	0.000626126	DMAM0	Prune2
Insyn2b	3.93439e-08	0.411766	0.778	0.699	0.000658459	DMAM0	Insyn2b
BC005537	6.95662e-08	0.660392	0.259	0.163	0.00116426	DMAM0	BC005537
Eef1a1	7.65024e-08	0.38871	0.537	0.422	0.00128034	DMAM0	Eef1a1
Atg7	1.32907e-07	0.522297	0.373	0.263	0.00222433	DMAM0	Atg7
Eya4	1.61446e-07	0.523284	0.36	0.251	0.00270197	DMAM0	Eya4
Ncoa1	1.75904e-07	0.555487	0.421	0.315	0.00294394	DMAM0	Ncoa1
Wls	1.90982e-07	0.457866	0.42	0.301	0.00319628	DMAM0	Wls
Tpd52	1.99595e-07	0.429537	0.472	0.356	0.00334042	DMAM0	Tpd52
Creb3l2	2.05569e-07	0.536487	0.329	0.226	0.0034404	DMAM0	Creb3l2
Pip5k1c	2.13225e-07	0.701304	0.266	0.174	0.00356854	DMAM0	Pip5k1c
Tep1	2.33765e-07	0.697165	0.268	0.175	0.00391229	DMAM0	Tep1
Samhd1	2.4779e-07	0.571454	0.355	0.252	0.00414702	DMAM0	Samhd1
Slc23a2	2.65217e-07	0.503748	0.435	0.325	0.00443867	DMAM0	Slc23a2
Snx8	3.12602e-07	0.694602	0.283	0.19	0.00523171	DMAM0	Snx8
Gm46224	3.49325e-07	0.57322	0.331	0.23	0.00584631	DMAM0	Gm46224
Cdk8	3.89722e-07	0.404383	0.498	0.387	0.00652239	DMAM0	Cdk8
Tbxas1	4.31282e-07	0.344362	0.734	0.678	0.00721794	DMAM0	Tbxas1
Klf13	4.81348e-07	0.661081	0.269	0.18	0.00805583	DMAM0	Klf13
Coro7	4.84257e-07	0.607891	0.298	0.202	0.00810453	DMAM0	Coro7
Trak1	5.53699e-07	0.465745	0.42	0.31	0.00926671	DMAM0	Trak1
Mycbp	5.58882e-07	0.576547	0.316	0.22	0.00935345	DMAM0	Mycbp
Atxn10	6.91207e-07	0.413096	0.455	0.347	0.011568	DMAM0	Atxn10
Gsdme	8.33183e-07	0.64103	0.358	0.265	0.0139441	DMAM0	Gsdme
Tbc1d22a	9.27436e-07	0.324462	0.662	0.56	0.0155216	DMAM0	Tbc1d22a
Trpm7	1.08652e-06	0.370937	0.527	0.419	0.0181841	DMAM0	Trpm7
Plxdc1	1.19395e-06	0.42313	0.453	0.354	0.0199819	DMAM0	Plxdc1
Gm42962	1.30242e-06	0.548082	0.433	0.339	0.0217973	DMAM0	Gm42962
Klhl6	1.37277e-06	0.486527	0.418	0.316	0.0229747	DMAM0	Klhl6
Asah1	1.64364e-06	0.46098	0.441	0.341	0.0275079	DMAM0	Asah1
P4ha1	2.08282e-06	0.45005	0.438	0.335	0.034858	DMAM0	P4ha1
St6gal1	2.0997e-06	0.4455	0.475	0.369	0.0351405	DMAM0	St6gal1
Ctsl	2.12351e-06	0.536487	0.318	0.226	0.0355391	DMAM0	Ctsl
Crebrf	2.18725e-06	0.562335	0.413	0.322	0.0366058	DMAM0	Crebrf
Csnk1g3	2.54333e-06	0.541434	0.341	0.249	0.0425652	DMAM0	Csnk1g3
Cmip	2.81682e-06	0.336529	0.717	0.641	0.0471423	DMAM0	Cmip
Ifnar2	3.07218e-06	0.427188	0.431	0.33	0.0514161	DMAM0	Ifnar2
Trim12a	3.0758e-06	0.4233	0.366	0.268	0.0514767	DMAM0	Trim12a
Fnip1	3.95079e-06	0.307069	0.584	0.466	0.0661204	DMAM0	Fnip1
Actr3	4.17101e-06	0.429378	0.475	0.382	0.0698059	DMAM0	Actr3
Gm16599	4.19034e-06	0.353175	0.697	0.629	0.0701295	DMAM0	Gm16599
Ubn1	4.65809e-06	0.410809	0.341	0.244	0.0779578	DMAM0	Ubn1
Clint1	5.66592e-06	0.347487	0.609	0.509	0.0948249	DMAM0	Clint1
Ccdc88a	5.70648e-06	0.513209	0.365	0.275	0.0955036	DMAM0	Ccdc88a
Prkag2	6.09824e-06	0.537155	0.278	0.193	0.10206	DMAM0	Prkag2
Gnptab	6.57174e-06	0.532023	0.251	0.168	0.109985	DMAM0	Gnptab
4931406P16Rik	8.07265e-06	0.733422	0.261	0.185	0.135104	DMAM0	4931406P16Rik
Frrs1	8.32746e-06	0.312236	0.542	0.436	0.139368	DMAM0	Frrs1
Usp50	8.40514e-06	0.267914	0.711	0.603	0.140668	DMAM0	Usp50
Ranbp9	8.43142e-06	0.384226	0.425	0.328	0.141108	DMAM0	Ranbp9
H3f3b	8.54047e-06	0.436471	0.44	0.35	0.142933	DMAM0	H3f3b
Pign	9.94716e-06	0.45125	0.37	0.28	0.166476	DMAM0	Pign
Atp6v1a	1.06024e-05	0.482062	0.274	0.19	0.177442	DMAM0	Atp6v1a
Arhgap39	1.0986e-05	0.337048	0.649	0.564	0.183862	DMAM0	Arhgap39
Trem2	1.13531e-05	0.417605	0.446	0.356	0.190005	DMAM0	Trem2
Tmem184b	1.16561e-05	0.528727	0.311	0.228	0.195077	DMAM0	Tmem184b
Kpna3	1.22585e-05	0.418507	0.416	0.323	0.205158	DMAM0	Kpna3
Rap2a	1.2881e-05	0.469703	0.306	0.22	0.215576	DMAM0	Rap2a
Akap10	1.34759e-05	0.317553	0.58	0.49	0.225533	DMAM0	Akap10
Tec	1.35308e-05	0.388089	0.472	0.387	0.226452	DMAM0	Tec
Specc1l	1.39529e-05	0.632129	0.278	0.2	0.233516	DMAM0	Specc1l
Nsf	1.43765e-05	0.436445	0.418	0.329	0.240606	DMAM0	Nsf
St3gal3	1.44951e-05	0.445241	0.443	0.36	0.24259	DMAM0	St3gal3
Atp6v0b	1.47503e-05	0.274215	0.779	0.689	0.246861	DMAM0	Atp6v0b
Snx30	1.59944e-05	0.416813	0.455	0.361	0.267683	DMAM0	Snx30
Appl2	1.76782e-05	0.510178	0.304	0.221	0.295862	DMAM0	Appl2
Fbxw4	1.92072e-05	0.406462	0.426	0.336	0.321452	DMAM0	Fbxw4
Map3k1	2.08329e-05	0.532353	0.314	0.233	0.34866	DMAM0	Map3k1
Spata13	2.20183e-05	0.577187	0.331	0.253	0.368498	DMAM0	Spata13
Rnpep	2.29291e-05	0.388062	0.46	0.376	0.383741	DMAM0	Rnpep
Fam219a	2.65686e-05	0.385346	0.375	0.281	0.444653	DMAM0	Fam219a
Lamp1	2.78152e-05	0.419455	0.348	0.262	0.465514	DMAM0	Lamp1
Nbr1	2.7893e-05	0.506387	0.268	0.19	0.466818	DMAM0	Nbr1
Prkcd	2.91141e-05	0.382652	0.533	0.447	0.487254	DMAM0	Prkcd
Gm20528	3.26312e-05	0.377737	0.533	0.447	0.546116	DMAM0	Gm20528
Ttc3	3.27705e-05	0.357869	0.493	0.401	0.548448	DMAM0	Ttc3
Mir142hg	3.45685e-05	0.268891	0.734	0.662	0.578538	DMAM0	Mir142hg
Susd6	3.6071e-05	0.341707	0.51	0.425	0.603684	DMAM0	Susd6
Rb1	3.62749e-05	0.282813	0.503	0.402	0.607097	DMAM0	Rb1
Sec24b	3.64642e-05	0.427082	0.328	0.245	0.610265	DMAM0	Sec24b
Mafb	3.7342e-05	0.386076	0.47	0.382	0.624956	DMAM0	Mafb
Pfkfb3	3.73518e-05	0.37034	0.386	0.3	0.62512	DMAM0	Pfkfb3
Rpl10a	4.2199e-05	0.489871	0.356	0.277	0.706242	DMAM0	Rpl10a
Atp7a	4.35541e-05	0.331738	0.433	0.333	0.728921	DMAM0	Atp7a
Lrrc8d	4.4151e-05	0.370343	0.48	0.396	0.738911	DMAM0	Lrrc8d
Atf7	4.43211e-05	0.350688	0.503	0.417	0.741758	DMAM0	Atf7
Aig1	4.4353e-05	0.298138	0.376	0.282	0.742293	DMAM0	Aig1
Ptbp3	4.95763e-05	0.271233	0.58	0.476	0.829709	DMAM0	Ptbp3
Ankrd12	5.07547e-05	0.309587	0.538	0.448	0.84943	DMAM0	Ankrd12
Bri3	5.1602e-05	0.424388	0.38	0.296	0.863611	DMAM0	Bri3
Ctnnb1	5.40622e-05	0.500453	0.261	0.187	0.904785	DMAM0	Ctnnb1
Peak1	5.53636e-05	0.371534	0.426	0.34	0.926566	DMAM0	Peak1
Rai1	5.82403e-05	0.421185	0.375	0.29	0.97471	DMAM0	Rai1
Peli1	6.45659e-05	0.371078	0.537	0.452	1	DMAM0	Peli1
Arfgef2	6.48733e-05	0.43813	0.273	0.196	1	DMAM0	Arfgef2
H3f3a	6.91594e-05	0.471484	0.301	0.225	1	DMAM0	H3f3a
Naip2	7.40419e-05	0.409717	0.356	0.274	1	DMAM0	Naip2
Tbc1d1	7.61044e-05	0.292738	0.304	0.221	1	DMAM0	Tbc1d1
9930111J21Rik2	7.81206e-05	0.411166	0.366	0.284	1	DMAM0	9930111J21Rik2
Taok3	8.04615e-05	0.345326	0.533	0.458	1	DMAM0	Taok3
Map2k4	8.1801e-05	0.381943	0.343	0.26	1	DMAM0	Map2k4
Slc3a2	8.28121e-05	0.422619	0.251	0.177	1	DMAM0	Slc3a2
Cdip1	8.4375e-05	0.419281	0.376	0.296	1	DMAM0	Cdip1
Ago3	8.55819e-05	0.339288	0.493	0.408	1	DMAM0	Ago3
Akr1a1	8.73925e-05	0.342412	0.365	0.277	1	DMAM0	Akr1a1
Ptpro	9.02266e-05	0.383051	0.435	0.351	1	DMAM0	Ptpro
Arid1b	9.37357e-05	0.287804	0.647	0.592	1	DMAM0	Arid1b
Snx10	9.46476e-05	0.391444	0.356	0.277	1	DMAM0	Snx10
Kif1b	0.000103401	0.384897	0.343	0.26	1	DMAM0	Kif1b
Stx7	0.000115984	0.334419	0.457	0.372	1	DMAM0	Stx7
Slc38a1	0.000120535	0.475904	0.268	0.196	1	DMAM0	Slc38a1
Cept1	0.00013572	0.336427	0.355	0.272	1	DMAM0	Cept1
Eps15	0.000148941	0.302525	0.358	0.274	1	DMAM0	Eps15
Ptms	0.000154762	0.436805	0.273	0.2	1	DMAM0	Ptms
Ccnh	0.000157483	0.423096	0.293	0.218	1	DMAM0	Ccnh
Ing4	0.000157642	0.508664	0.304	0.234	1	DMAM0	Ing4
Arhgef11	0.000161434	0.414937	0.324	0.249	1	DMAM0	Arhgef11
Ctif	0.000166372	0.590959	0.281	0.215	1	DMAM0	Ctif
Lamp2	0.000166564	0.258005	0.548	0.462	1	DMAM0	Lamp2
Dcaf17	0.000167518	0.419004	0.306	0.232	1	DMAM0	Dcaf17
Lncpint	0.000168294	0.28841	0.58	0.509	1	DMAM0	Lncpint
Xpr1	0.000199052	0.428904	0.355	0.278	1	DMAM0	Xpr1
Fndc3a	0.000204975	0.290846	0.448	0.363	1	DMAM0	Fndc3a
Trafd1	0.000205923	0.363035	0.313	0.235	1	DMAM0	Trafd1
Tmem87b	0.000219905	0.433264	0.278	0.209	1	DMAM0	Tmem87b
Hnrnpl	0.000224688	0.345477	0.406	0.327	1	DMAM0	Hnrnpl
Kdm7a	0.000225536	0.405366	0.401	0.331	1	DMAM0	Kdm7a
Alkbh1	0.000241597	0.417231	0.264	0.195	1	DMAM0	Alkbh1
Zc3h13	0.000247621	0.44167	0.283	0.214	1	DMAM0	Zc3h13
Elk3	0.000258294	0.256685	0.582	0.503	1	DMAM0	Elk3
Tfeb	0.000259049	0.430472	0.303	0.231	1	DMAM0	Tfeb
Pik3r6	0.000276117	0.491114	0.278	0.212	1	DMAM0	Pik3r6
Fam129a	0.000294234	0.443468	0.263	0.196	1	DMAM0	Fam129a
Nub1	0.000303017	0.452428	0.283	0.215	1	DMAM0	Nub1
Chka	0.000317176	0.480503	0.303	0.234	1	DMAM0	Chka
Pycard	0.000321025	0.355832	0.356	0.28	1	DMAM0	Pycard
Svil	0.000329185	0.388182	0.311	0.237	1	DMAM0	Svil
Gns	0.000341877	0.26903	0.6	0.516	1	DMAM0	Gns
Kdm2a	0.000354074	0.26309	0.56	0.474	1	DMAM0	Kdm2a
Gse1	0.000360795	0.433092	0.311	0.244	1	DMAM0	Gse1
Zfand5	0.000365305	0.492624	0.263	0.198	1	DMAM0	Zfand5
Gm15764	0.000375969	0.359968	0.314	0.243	1	DMAM0	Gm15764
Trf	0.000384033	0.425704	0.358	0.286	1	DMAM0	Trf
Atpif1	0.000401261	0.412114	0.303	0.232	1	DMAM0	Atpif1
Sh3kbp1	0.00045321	0.27041	0.697	0.646	1	DMAM0	Sh3kbp1
Nsmce2	0.000471496	0.364535	0.512	0.443	1	DMAM0	Nsmce2
Gm5086	0.000483853	0.273957	0.528	0.451	1	DMAM0	Gm5086
Atf6	0.000491099	0.336388	0.436	0.359	1	DMAM0	Atf6
Ahcyl2	0.000514384	0.371491	0.336	0.265	1	DMAM0	Ahcyl2
Dclre1c	0.000533785	0.313313	0.313	0.241	1	DMAM0	Dclre1c
Stat1	0.000534777	0.409975	0.276	0.209	1	DMAM0	Stat1
Crebzf	0.000535354	0.364223	0.353	0.282	1	DMAM0	Crebzf
Runx2	0.000595675	0.475904	0.279	0.215	1	DMAM0	Runx2
Tlr7	0.000601323	0.415762	0.415	0.346	1	DMAM0	Tlr7
Atg10	0.000626793	0.39183	0.373	0.308	1	DMAM0	Atg10
Stx8	0.00066189	0.251884	0.416	0.336	1	DMAM0	Stx8
Slc16a7	0.000664079	0.48729	0.301	0.237	1	DMAM0	Slc16a7
Parp9	0.000675981	0.450172	0.261	0.199	1	DMAM0	Parp9
Fbxl17	0.000717489	0.251804	0.739	0.682	1	DMAM0	Fbxl17
Ctsc	0.00072263	0.547341	0.318	0.256	1	DMAM0	Ctsc
Tmem131l	0.000727973	0.432439	0.303	0.239	1	DMAM0	Tmem131l
Serpine2	0.000827773	0.353409	0.375	0.309	1	DMAM0	Serpine2
Ywhag	0.000853903	0.364223	0.299	0.234	1	DMAM0	Ywhag
Ncf2	0.000855221	0.365443	0.426	0.367	1	DMAM0	Ncf2
U2surp	0.000922563	0.309644	0.386	0.317	1	DMAM0	U2surp
Znfx1	0.000932576	0.338358	0.304	0.237	1	DMAM0	Znfx1
Cacul1	0.000935283	0.382381	0.266	0.203	1	DMAM0	Cacul1
Mta3	0.00102054	0.4081	0.253	0.193	1	DMAM0	Mta3
Hexa	0.0010387	0.373079	0.371	0.308	1	DMAM0	Hexa
Prkch	0.00110737	0.262274	0.405	0.329	1	DMAM0	Prkch
Cep83	0.00111141	0.444857	0.251	0.192	1	DMAM0	Cep83
Syngr1	0.00122332	0.336256	0.485	0.421	1	DMAM0	Syngr1
Ubr2	0.00127979	0.253111	0.41	0.335	1	DMAM0	Ubr2
Nr3c2	0.00134222	0.306238	0.314	0.244	1	DMAM0	Nr3c2
Galk2	0.00137958	0.387394	0.289	0.228	1	DMAM0	Galk2
Tank	0.00138456	0.311274	0.323	0.261	1	DMAM0	Tank
Marcks	0.00141129	0.285072	0.555	0.496	1	DMAM0	Marcks
Tgs1	0.00151847	0.347264	0.303	0.24	1	DMAM0	Tgs1
Cwf19l2	0.00164362	0.311274	0.411	0.349	1	DMAM0	Cwf19l2
Cyba	0.00166299	0.478427	0.259	0.204	1	DMAM0	Cyba
Asxl2	0.00184968	0.259527	0.477	0.41	1	DMAM0	Asxl2
Gm13708	0.00188323	0.372156	0.311	0.25	1	DMAM0	Gm13708
Xrcc4	0.00188588	0.463069	0.284	0.229	1	DMAM0	Xrcc4
Plgrkt	0.00201758	0.28793	0.505	0.441	1	DMAM0	Plgrkt
Marf1	0.00206087	0.376862	0.296	0.235	1	DMAM0	Marf1
Prrc2b	0.0020626	0.403755	0.268	0.211	1	DMAM0	Prrc2b
Atp6v0d1	0.00208148	0.315408	0.304	0.241	1	DMAM0	Atp6v0d1
Fam168b	0.00210179	0.361289	0.301	0.239	1	DMAM0	Fam168b
Tut4	0.00210199	0.26939	0.462	0.395	1	DMAM0	Tut4
Mapre2	0.00217655	0.393736	0.304	0.243	1	DMAM0	Mapre2
Rasa1	0.00221602	0.325188	0.425	0.363	1	DMAM0	Rasa1
Snap23	0.00227232	0.328376	0.266	0.207	1	DMAM0	Snap23
Tlk1	0.00227549	0.296183	0.381	0.318	1	DMAM0	Tlk1
Plekhm3	0.00230536	0.302806	0.477	0.416	1	DMAM0	Plekhm3
Mpp6	0.00231973	0.346039	0.286	0.227	1	DMAM0	Mpp6
Parp14	0.00252181	0.250571	0.324	0.26	1	DMAM0	Parp14
mt-Nd2	0.00256056	0.386712	0.279	0.223	1	DMAM0	mt-Nd2
Tcirg1	0.00272253	0.294471	0.398	0.337	1	DMAM0	Tcirg1
Ralgapa2	0.00277567	0.395914	0.278	0.222	1	DMAM0	Ralgapa2
Ppia	0.00290973	0.261	0.448	0.385	1	DMAM0	Ppia
Sgk1	0.00309534	0.298029	0.284	0.223	1	DMAM0	Sgk1
Gm37768	0.00311872	0.316454	0.259	0.201	1	DMAM0	Gm37768
4931422A03Rik	0.00324624	0.324374	0.366	0.306	1	DMAM0	4931422A03Rik
Ddhd2	0.00329922	0.329676	0.333	0.274	1	DMAM0	Ddhd2
Prcp	0.00333331	0.356846	0.329	0.271	1	DMAM0	Prcp
Rasa4	0.00381232	0.286487	0.38	0.318	1	DMAM0	Rasa4
Map4k3	0.00390153	0.254985	0.43	0.369	1	DMAM0	Map4k3
Gm19710	0.00399084	0.337901	0.408	0.347	1	DMAM0	Gm19710
Daglb	0.00402712	0.250226	0.495	0.427	1	DMAM0	Daglb
Csnk1g1	0.00412905	0.271528	0.413	0.348	1	DMAM0	Csnk1g1
Pde4dip	0.0041755	0.357141	0.304	0.25	1	DMAM0	Pde4dip
Eya3	0.00424144	0.425142	0.278	0.226	1	DMAM0	Eya3
Naa20	0.00437805	0.302436	0.284	0.227	1	DMAM0	Naa20
Rps6ka3	0.00446845	0.268607	0.457	0.388	1	DMAM0	Rps6ka3
Bmpr2	0.00448132	0.311274	0.416	0.359	1	DMAM0	Bmpr2
Gls	0.00472222	0.30444	0.41	0.357	1	DMAM0	Gls
Wdfy1	0.00476464	0.336945	0.261	0.208	1	DMAM0	Wdfy1
Rcbtb2	0.00479345	0.29954	0.458	0.41	1	DMAM0	Rcbtb2
Trim14	0.00492191	0.317452	0.288	0.232	1	DMAM0	Trim14
Qrich1	0.00507749	0.255875	0.356	0.294	1	DMAM0	Qrich1
Trim30a	0.0051792	0.256438	0.416	0.36	1	DMAM0	Trim30a
Rcor1	0.0052414	0.295332	0.338	0.28	1	DMAM0	Rcor1
Raf1	0.0053605	0.329536	0.339	0.283	1	DMAM0	Raf1
N4bp1	0.00550403	0.326998	0.316	0.262	1	DMAM0	N4bp1
Rasal3	0.00556541	0.339985	0.273	0.221	1	DMAM0	Rasal3
Gm47167	0.00563078	0.367444	0.37	0.318	1	DMAM0	Gm47167
Dstyk	0.00563193	0.272454	0.286	0.23	1	DMAM0	Dstyk
Nufip2	0.00570724	0.251668	0.398	0.337	1	DMAM0	Nufip2
Ehmt1	0.00574723	0.276238	0.408	0.35	1	DMAM0	Ehmt1
Zfp148	0.00582615	0.263162	0.493	0.448	1	DMAM0	Zfp148
Gm44686	0.00597294	0.280772	0.313	0.256	1	DMAM0	Gm44686
Atp6ap2	0.00614114	0.331173	0.291	0.237	1	DMAM0	Atp6ap2
Rnf213	0.00620011	0.280964	0.316	0.264	1	DMAM0	Rnf213
Cab39l	0.0064469	0.324912	0.289	0.237	1	DMAM0	Cab39l
Eri3	0.00651119	0.276716	0.405	0.345	1	DMAM0	Eri3
Ccny	0.00656338	0.258806	0.431	0.373	1	DMAM0	Ccny
Dym	0.00662232	0.316647	0.329	0.276	1	DMAM0	Dym
4930595D18Rik	0.00667766	0.355116	0.268	0.214	1	DMAM0	4930595D18Rik
Ctps2	0.00678786	0.269655	0.278	0.223	1	DMAM0	Ctps2
Zc3hav1	0.00707923	0.256705	0.349	0.293	1	DMAM0	Zc3hav1
Tyk2	0.00716848	0.316482	0.256	0.205	1	DMAM0	Tyk2
Metap1d	0.00769474	0.323711	0.289	0.236	1	DMAM0	Metap1d
Rmdn1	0.00786435	0.323778	0.36	0.308	1	DMAM0	Rmdn1
Neurl3	0.00791487	0.349342	0.253	0.204	1	DMAM0	Neurl3
E330020D12Rik	0.00804489	0.339928	0.373	0.316	1	DMAM0	E330020D12Rik
Tom1l2	0.00841289	0.269332	0.291	0.237	1	DMAM0	Tom1l2
Usp40	0.00872436	0.323889	0.323	0.271	1	DMAM0	Usp40
Elf4	0.00891704	0.295437	0.361	0.31	1	DMAM0	Elf4
Apobec3	0.00897844	0.289444	0.463	0.418	1	DMAM0	Apobec3
Chic2	0.00955364	0.277004	0.284	0.233	1	DMAM0	Chic2
Hnrnpm	0.00977653	0.251549	0.42	0.366	1	DMAM0	Hnrnpm
Rc3h1	0.00980514	0.276552	0.323	0.272	1	DMAM0	Rc3h1
Vps41	0.00989329	0.291934	0.329	0.278	1	DMAM0	Vps41
Far1os	0.00997824	0.271196	0.341	0.29	1	DMAM0	Far1os
Lpl	4.89158e-151	4.57679	0.681	0.067	8.18654e-147	DMAM1	Lpl
Myo1e1	1.72882e-118	3.40292	0.982	0.3	2.89335e-114	DMAM1	Myo1e
Ccl3	1.03001e-107	4.83158	0.387	0.023	1.72383e-103	DMAM1	Ccl3
Csf11	6.38471e-98	3.87588	0.748	0.151	1.06855e-93	DMAM1	Csf1
Ccl4	8.05818e-94	4.92925	0.423	0.038	1.34862e-89	DMAM1	Ccl4
2025-03-31	1.05392e-85	2.91956	0.785	0.188	1.76384e-81	DMAM1	2025-03-03
Fam20c	1.73534e-81	3.18183	0.577	0.091	2.90427e-77	DMAM1	Fam20c
Atf3	5.82264e-79	3.79456	0.38	0.036	9.74477e-75	DMAM1	Atf3
Rai141	2.27169e-74	2.73982	0.669	0.139	3.80191e-70	DMAM1	Rai14
Lilrb4a1	7.05314e-69	2.20422	0.816	0.231	1.18041e-64	DMAM1	Lilrb4a
Apbb21	9.53522e-68	1.91355	0.975	0.581	1.59581e-63	DMAM1	Apbb2
Xylt11	1.41063e-65	2.86404	0.748	0.216	2.36083e-61	DMAM1	Xylt1
Bcl2	1.74161e-65	2.58792	0.699	0.184	2.91476e-61	DMAM1	Bcl2
Chst11	9.36058e-61	2.76813	0.834	0.359	1.56659e-56	DMAM1	Chst11
Tmem163	1.07484e-60	3.59176	0.368	0.046	1.79885e-56	DMAM1	Tmem163
Ank1	2.70265e-60	2.82541	0.755	0.239	4.52315e-56	DMAM1	Ank
Igf11	6.60358e-60	2.52287	0.564	0.113	1.10517e-55	DMAM1	Igf1
Rab7b	2.80659e-58	2.79199	0.448	0.072	4.69711e-54	DMAM1	Rab7b
Cd91	5.70244e-53	2.00699	0.914	0.446	9.54361e-49	DMAM1	Cd9
Etl41	1.08522e-52	2.70964	0.638	0.178	1.81623e-48	DMAM1	Etl4
Lgals3	3.40118e-52	2.41361	0.46	0.082	5.69221e-48	DMAM1	Lgals3
Alcam	3.60295e-51	2.68026	0.521	0.118	6.0299e-47	DMAM1	Alcam
Fmn11	6.48326e-51	2.05385	0.785	0.29	1.08504e-46	DMAM1	Fmn1
Slc15a3	1.6416e-48	2.29378	0.687	0.226	2.74737e-44	DMAM1	Slc15a3
Cacna1a1	2.17889e-47	1.954	0.834	0.363	3.64658e-43	DMAM1	Cacna1a
Plau	8.84329e-47	3.36783	0.35	0.056	1.48001e-42	DMAM1	Plau
Flt1	2.20974e-44	2.92677	0.411	0.082	3.69822e-40	DMAM1	Flt1
Plaur	2.95076e-44	2.58562	0.417	0.082	4.9384e-40	DMAM1	Plaur
Slc25a25	6.57006e-44	2.39855	0.54	0.141	1.09957e-39	DMAM1	Slc25a25
Actr3b	6.22013e-41	2.94363	0.331	0.056	1.041e-36	DMAM1	Actr3b
Fgf131	6.30402e-41	2.04268	0.908	0.555	1.05504e-36	DMAM1	Fgf13
Spp1	1.27941e-39	3.65509	0.344	0.063	2.14123e-35	DMAM1	Spp1
Gm15345	1.84189e-37	2.5456	0.38	0.079	3.08259e-33	DMAM1	Gm15345
Asph1	3.38192e-37	1.50853	0.865	0.553	5.65998e-33	DMAM1	Asph
Clic4	6.47903e-37	2.6244	0.411	0.096	1.08433e-32	DMAM1	Clic4
Plekho2	1.24027e-36	2.82501	0.331	0.062	2.07572e-32	DMAM1	Plekho2
Arhgap251	1.54603e-35	1.76047	0.834	0.464	2.58743e-31	DMAM1	Arhgap25
Fgr1	5.68133e-35	1.92421	0.564	0.182	9.50827e-31	DMAM1	Fgr
Osbpl81	8.37113e-34	1.71641	0.785	0.422	1.40099e-29	DMAM1	Osbpl8
Gas71	1.51125e-32	2.49701	0.485	0.155	2.52923e-28	DMAM1	Gas7
Ell2	2.30838e-32	2.61046	0.436	0.122	3.8633e-28	DMAM1	Ell2
Cd831	2.99392e-32	2.21806	0.479	0.141	5.01063e-28	DMAM1	Cd83
Myof	6.72239e-32	2.37488	0.325	0.067	1.12506e-27	DMAM1	Myof
Bcar31	8.38032e-32	2.28661	0.472	0.139	1.40253e-27	DMAM1	Bcar3
Gm152831	1.1183e-31	1.53958	0.748	0.349	1.87159e-27	DMAM1	Gm15283
Efr3b	1.39521e-30	2.91537	0.258	0.045	2.33503e-26	DMAM1	Efr3b
Itga5	1.68e-30	2.28278	0.387	0.097	2.81165e-26	DMAM1	Itga5
Dgkz1	2.02226e-30	1.52934	0.773	0.41	3.38446e-26	DMAM1	Dgkz
Acaca1	2.83505e-30	1.79344	0.607	0.227	4.74475e-26	DMAM1	Acaca
Trpc4	1.03702e-29	3.28552	0.258	0.047	1.73555e-25	DMAM1	Trpc4
Ptchd11	1.08088e-29	2.23179	0.436	0.126	1.80896e-25	DMAM1	Ptchd1
Gnptab1	2.47607e-29	1.76349	0.509	0.166	4.14395e-25	DMAM1	Gnptab
Ptprc1	3.92089e-29	1.08647	0.945	0.731	6.562e-25	DMAM1	Ptprc
Gm37168	6.21505e-29	2.33483	0.35	0.083	1.04015e-24	DMAM1	Gm37168
Otulin1	7.89794e-29	1.82817	0.699	0.349	1.3218e-24	DMAM1	Otulin
Ctsb1	1.04941e-28	1.30504	0.816	0.463	1.75629e-24	DMAM1	Ctsb
Olfr1111	1.33162e-28	1.84095	0.528	0.185	2.2286e-24	DMAM1	Olfr111
Itpkb	2.2169e-28	1.55623	0.724	0.355	3.7102e-24	DMAM1	Itpkb
Axl1	2.69771e-28	1.75062	0.571	0.21	4.51488e-24	DMAM1	Axl
Gas2l3	2.71902e-28	2.01254	0.387	0.101	4.55056e-24	DMAM1	Gas2l3
Bcl2l1	2.79718e-27	1.55517	0.773	0.448	4.68136e-23	DMAM1	Bcl2l1
Dot1l	3.80482e-27	2.11979	0.374	0.1	6.36775e-23	DMAM1	Dot1l
Plek	1.01294e-26	1.50806	0.81	0.474	1.69525e-22	DMAM1	Plek
Cpd1	1.03591e-26	1.68984	0.521	0.186	1.73369e-22	DMAM1	Cpd
Kcnj2	1.07871e-26	2.56246	0.264	0.053	1.80532e-22	DMAM1	Kcnj2
Cers61	2.39499e-26	1.52854	0.65	0.285	4.00825e-22	DMAM1	Cers6
Nrp21	2.80702e-26	1.62651	0.626	0.261	4.69783e-22	DMAM1	Nrp2
Cd841	5.68946e-26	1.06125	0.926	0.658	9.52189e-22	DMAM1	Cd84
Sh3pxd2b	2.74316e-25	1.92512	0.362	0.097	4.59096e-21	DMAM1	Sh3pxd2b
Hif1a1	3.44321e-25	1.54684	0.558	0.213	5.76256e-21	DMAM1	Hif1a
Sntb2	2.35148e-24	2.19377	0.411	0.135	3.93544e-20	DMAM1	Sntb2
Capg	7.21944e-24	2.36761	0.252	0.053	1.20824e-19	DMAM1	Capg
Tpd521	1.09414e-23	1.53416	0.681	0.362	1.83115e-19	DMAM1	Tpd52
Nfe2l21	1.43083e-23	1.44006	0.73	0.408	2.39463e-19	DMAM1	Nfe2l2
Itgax	5.20984e-23	2.12349	0.301	0.076	8.71919e-19	DMAM1	Itgax
Pfkfb31	1.38215e-22	1.55062	0.626	0.299	2.31317e-18	DMAM1	Pfkfb3
Gm42836	1.56214e-22	2.21108	0.319	0.086	2.6144e-18	DMAM1	Gm42836
Plekhm21	2.02582e-22	1.24105	0.724	0.393	3.39042e-18	DMAM1	Plekhm2
Sh3bp2	4.74602e-22	1.43771	0.589	0.265	7.94293e-18	DMAM1	Sh3bp2
Ercc6	8.64275e-22	1.76452	0.38	0.118	1.44645e-17	DMAM1	Ercc6
Cdk6	6.02046e-21	1.58012	0.675	0.374	1.00758e-16	DMAM1	Cdk6
Neat11	9.61046e-21	1.17362	0.681	0.338	1.60841e-16	DMAM1	Neat1
Stk38l	1.06751e-20	2.28756	0.264	0.065	1.78659e-16	DMAM1	Stk38l
Plk3	1.47078e-20	2.16773	0.282	0.075	2.46149e-16	DMAM1	Plk3
C5ar1	3.24904e-20	2.10303	0.282	0.075	5.4376e-16	DMAM1	C5ar1
Colec12	4.88195e-20	2.49117	0.294	0.081	8.17044e-16	DMAM1	Colec12
Ptk2b	5.89612e-20	1.33554	0.718	0.444	9.86775e-16	DMAM1	Ptk2b
Sgms1	9.05966e-20	1.27964	0.675	0.366	1.51622e-15	DMAM1	Sgms1
Eml4	1.25174e-19	1.20271	0.773	0.517	2.09491e-15	DMAM1	Eml4
Slc23a21	1.32368e-19	1.41388	0.632	0.331	2.21531e-15	DMAM1	Slc23a2
Gm10851	2.44282e-19	1.81813	0.35	0.112	4.0883e-15	DMAM1	Gm10851
Rpl10a1	2.59414e-19	1.27957	0.595	0.275	4.34155e-15	DMAM1	Rpl10a
Tns31	3.41574e-19	0.84129	0.939	0.718	5.71658e-15	DMAM1	Tns3
Mitf1	4.87502e-19	1.00458	0.859	0.67	8.15884e-15	DMAM1	Mitf
Pik3cb	8.4487e-19	1.33594	0.687	0.385	1.41397e-14	DMAM1	Pik3cb
Lonrf3	1.09209e-18	1.70371	0.368	0.126	1.82772e-14	DMAM1	Lonrf3
Rusc2	1.31956e-18	1.69801	0.387	0.14	2.20841e-14	DMAM1	Rusc2
Cxcl16	1.95238e-18	1.97013	0.27	0.074	3.2675e-14	DMAM1	Cxcl16
AU0202061	2.29239e-18	0.991315	0.816	0.538	3.83655e-14	DMAM1	AU020206
Apoe1	2.70906e-18	0.926797	0.877	0.623	4.53388e-14	DMAM1	Apoe
Asap1	3.97857e-18	0.912798	0.933	0.815	6.65853e-14	DMAM1	Asap1
Snx81	5.5698e-18	1.39012	0.472	0.194	9.32162e-14	DMAM1	Snx8
Lilr4b	5.60876e-18	1.52392	0.27	0.073	9.38683e-14	DMAM1	Lilr4b
Litaf	8.01801e-18	1.43216	0.571	0.289	1.34189e-13	DMAM1	Litaf
4930533B01Rik1	9.47461e-18	1.74566	0.337	0.113	1.58567e-13	DMAM1	4930533B01Rik
Cdk14	9.69586e-18	1.42897	0.73	0.485	1.6227e-13	DMAM1	Cdk14
Csf2ra1	1.06192e-17	1.18876	0.607	0.303	1.77723e-13	DMAM1	Csf2ra
Aplp21	1.36074e-17	1.48571	0.479	0.206	2.27734e-13	DMAM1	Aplp2
Aopep	2.00144e-17	1.11475	0.718	0.444	3.34961e-13	DMAM1	Aopep
Kcnma11	3.02708e-17	1.28552	0.699	0.443	5.06612e-13	DMAM1	Kcnma1
Simc1	3.95504e-17	1.91355	0.282	0.085	6.61915e-13	DMAM1	Simc1
Sgk11	6.12616e-17	1.34242	0.497	0.22	1.02527e-12	DMAM1	Sgk1
Hacd2	1.43529e-16	1.58771	0.405	0.162	2.4021e-12	DMAM1	Hacd2
Tmem120b	2.09806e-16	1.82739	0.258	0.074	3.51131e-12	DMAM1	Tmem120b
Mdfic1	2.10251e-16	1.34854	0.405	0.154	3.51875e-12	DMAM1	Mdfic
Gm28809	3.18654e-16	2.11574	0.258	0.076	5.333e-12	DMAM1	Gm28809
Slc3a21	3.30149e-16	1.47292	0.436	0.178	5.52537e-12	DMAM1	Slc3a2
Smad7	3.8584e-16	1.26218	0.663	0.392	6.45742e-12	DMAM1	Smad7
Dgkh	4.39743e-16	1.76087	0.344	0.124	7.35954e-12	DMAM1	Dgkh
Alpk1	4.67295e-16	1.61489	0.393	0.154	7.82065e-12	DMAM1	Alpk1
Hsd17b12	1.21191e-15	1.46668	0.368	0.138	2.02825e-11	DMAM1	Hsd17b12
Apobec11	1.21555e-15	1.10342	0.693	0.425	2.03434e-11	DMAM1	Apobec1
Gna13	1.29139e-15	1.22766	0.564	0.286	2.16127e-11	DMAM1	Gna13
Bcl6	1.38631e-15	1.88658	0.252	0.074	2.32013e-11	DMAM1	Bcl6
Slc7a1	1.48732e-15	2.12213	0.264	0.082	2.48917e-11	DMAM1	Slc7a1
Gnl3	2.241e-15	1.47244	0.368	0.14	3.75054e-11	DMAM1	Gnl3
Ndel1	2.45995e-15	1.31315	0.448	0.19	4.11696e-11	DMAM1	Ndel1
Sirpa	2.52441e-15	0.762674	0.92	0.759	4.22486e-11	DMAM1	Sirpa
Rabep1	2.71172e-15	0.902841	0.773	0.497	4.53834e-11	DMAM1	Rabep1
Mfsd12	3.31628e-15	1.56775	0.325	0.114	5.55012e-11	DMAM1	Mfsd12
Cotl11	3.48461e-15	1.22657	0.675	0.411	5.83184e-11	DMAM1	Cotl1
Gpr183	4.19785e-15	1.4183	0.558	0.295	7.02553e-11	DMAM1	Gpr183
Atp6v1b21	4.71456e-15	1.25754	0.528	0.259	7.89028e-11	DMAM1	Atp6v1b2
Plekha11	4.86408e-15	1.106	0.607	0.335	8.14053e-11	DMAM1	Plekha1
Pdgfa	5.51349e-15	1.83564	0.264	0.083	9.22737e-11	DMAM1	Pdgfa
Pi4ka	6.98921e-15	1.29601	0.515	0.251	1.16971e-10	DMAM1	Pi4ka
Slc16a101	8.21948e-15	1.3126	0.509	0.244	1.37561e-10	DMAM1	Slc16a10
Myo5a1	8.29779e-15	0.906405	0.656	0.357	1.38872e-10	DMAM1	Myo5a
Rftn11	1.14074e-14	1.14042	0.54	0.273	1.90914e-10	DMAM1	Rftn1
Synj2	1.14894e-14	1.75104	0.282	0.094	1.92287e-10	DMAM1	Synj2
Arhgap261	1.33081e-14	1.52902	0.387	0.159	2.22724e-10	DMAM1	Arhgap26
Fat3	1.35506e-14	1.50258	0.712	0.503	2.26782e-10	DMAM1	Fat3
Fgfr21	1.50078e-14	0.734991	0.939	0.731	2.51171e-10	DMAM1	Fgfr2
Med15	1.65184e-14	1.28523	0.497	0.244	2.76451e-10	DMAM1	Med15
Atxn101	2.11511e-14	1.21631	0.613	0.355	3.53985e-10	DMAM1	Atxn10
Eef1a11	2.32062e-14	0.899298	0.712	0.43	3.88379e-10	DMAM1	Eef1a1
Abl2	4.4931e-14	1.15417	0.589	0.323	7.51965e-10	DMAM1	Abl2
Tank1	4.91473e-14	1.21615	0.515	0.259	8.2253e-10	DMAM1	Tank
Eea1	5.02635e-14	1.28413	0.485	0.235	8.41209e-10	DMAM1	Eea1
Prkch1	5.75446e-14	1.35118	0.564	0.331	9.63067e-10	DMAM1	Prkch
Gls1	6.04777e-14	1.03363	0.62	0.353	1.01216e-09	DMAM1	Gls
Peak11	7.04249e-14	1.31782	0.583	0.345	1.17863e-09	DMAM1	Peak1
Dock21	7.5902e-14	0.653796	0.975	0.897	1.2703e-09	DMAM1	Dock2
Efhd2	1.53007e-13	1.23877	0.454	0.212	2.56072e-09	DMAM1	Efhd2
Gcnt2	1.59802e-13	1.73812	0.319	0.123	2.67445e-09	DMAM1	Gcnt2
Nrp11	2.04552e-13	0.924271	0.73	0.489	3.42339e-09	DMAM1	Nrp1
Actr31	3.92807e-13	1.07459	0.638	0.387	6.57402e-09	DMAM1	Actr3
Fbxw11	4.03345e-13	1.15456	0.589	0.336	6.75038e-09	DMAM1	Fbxw11
St8sia6	4.59716e-13	1.55635	0.276	0.095	7.69381e-09	DMAM1	St8sia6
Dnmt3a	9.99157e-13	0.795592	0.798	0.646	1.67219e-08	DMAM1	Dnmt3a
Dusp16	1.10579e-12	1.32448	0.423	0.196	1.85066e-08	DMAM1	Dusp16
Iqgap1	1.1087e-12	1.50626	0.276	0.099	1.85552e-08	DMAM1	Iqgap1
Lpp	1.22371e-12	0.997672	0.595	0.337	2.04799e-08	DMAM1	Lpp
Pea15a	1.49171e-12	1.59607	0.301	0.116	2.49652e-08	DMAM1	Pea15a
Galnt71	1.54895e-12	1.16615	0.552	0.321	2.59232e-08	DMAM1	Galnt7
Tbc1d11	2.07446e-12	1.23395	0.454	0.226	3.47181e-08	DMAM1	Tbc1d1
Lasp1	2.47756e-12	1.40936	0.393	0.177	4.14645e-08	DMAM1	Lasp1
Znrf31	2.62543e-12	1.24309	0.442	0.213	4.39392e-08	DMAM1	Znrf3
B4galt5	3.24499e-12	1.29631	0.331	0.132	5.43081e-08	DMAM1	B4galt5
Mapkapk2	3.51922e-12	1.52498	0.393	0.188	5.88977e-08	DMAM1	Mapkapk2
Fyn	3.94235e-12	1.4852	0.337	0.142	6.59791e-08	DMAM1	Fyn
Mapk6	4.84096e-12	1.55019	0.252	0.087	8.10182e-08	DMAM1	Mapk6
Nktr	4.91081e-12	0.906458	0.687	0.449	8.21873e-08	DMAM1	Nktr
Ywhag1	5.29672e-12	1.09545	0.466	0.234	8.86459e-08	DMAM1	Ywhag
G3bp1	5.2986e-12	1.31511	0.38	0.169	8.86773e-08	DMAM1	G3bp1
Rassf31	5.65943e-12	1.11162	0.546	0.301	9.47163e-08	DMAM1	Rassf3
Fmnl21	9.88408e-12	1.14353	0.65	0.443	1.6542e-07	DMAM1	Fmnl2
Rai11	9.98158e-12	1.00666	0.534	0.294	1.67052e-07	DMAM1	Rai1
Etf1	1.21755e-11	1.33328	0.344	0.147	2.03769e-07	DMAM1	Etf1
Arpc5	1.42519e-11	1.49093	0.325	0.137	2.38519e-07	DMAM1	Arpc5
Myo9b1	1.59017e-11	0.83878	0.675	0.434	2.6613e-07	DMAM1	Myo9b
Gm32250	1.64959e-11	1.5944	0.288	0.115	2.76075e-07	DMAM1	Gm32250
Zhx2	1.90997e-11	1.58371	0.258	0.094	3.19653e-07	DMAM1	Zhx2
Med14	1.99255e-11	1.5345	0.368	0.171	3.33474e-07	DMAM1	Med14
Gnas	2.03143e-11	0.868525	0.755	0.539	3.3998e-07	DMAM1	Gnas
Rdh5	2.11367e-11	1.42838	0.294	0.115	3.53743e-07	DMAM1	Rdh5
Gng121	2.58445e-11	1.0594	0.521	0.29	4.32533e-07	DMAM1	Gng12
Tspan51	2.64233e-11	1.28782	0.38	0.179	4.4222e-07	DMAM1	Tspan5
Clcn7	2.92987e-11	1.32682	0.325	0.136	4.90343e-07	DMAM1	Clcn7
Tec1	3.75884e-11	0.984397	0.626	0.392	6.2908e-07	DMAM1	Tec
Cpeb21	4.06837e-11	1.15877	0.442	0.227	6.80882e-07	DMAM1	Cpeb2
Atp1a1	4.31747e-11	1.40403	0.35	0.158	7.22571e-07	DMAM1	Atp1a1
Prickle1	4.88808e-11	1.61238	0.337	0.154	8.18069e-07	DMAM1	Prickle1
Itgb2	6.72179e-11	1.31282	0.294	0.118	1.12496e-06	DMAM1	Itgb2
Creb5	7.7788e-11	1.54437	0.258	0.097	1.30186e-06	DMAM1	Creb5
Rasgef1b	7.99522e-11	1.35095	0.294	0.12	1.33808e-06	DMAM1	Rasgef1b
Mat2a	8.76077e-11	1.14988	0.442	0.225	1.4662e-06	DMAM1	Mat2a
2025-09-11	1.39392e-10	1.62567	0.258	0.1	2.33286e-06	DMAM1	2025-09-11
Rasgrp3	2.1265e-10	0.783293	0.779	0.616	3.55891e-06	DMAM1	Rasgrp3
Ttyh2	2.24086e-10	1.4095	0.252	0.095	3.7503e-06	DMAM1	Ttyh2
Coro1c1	2.35667e-10	1.32623	0.387	0.19	3.94413e-06	DMAM1	Coro1c
Slc11a11	2.85003e-10	0.99055	0.491	0.261	4.76982e-06	DMAM1	Slc11a1
Cdk17	3.58431e-10	0.918411	0.595	0.37	5.99871e-06	DMAM1	Cdk17
Nfkb1	3.61421e-10	1.04287	0.699	0.543	6.04875e-06	DMAM1	Nfkb1
Spag9	3.68946e-10	0.861656	0.73	0.525	6.17468e-06	DMAM1	Spag9
Dgkd	3.74767e-10	0.895953	0.742	0.595	6.27211e-06	DMAM1	Dgkd
Prkg11	3.84612e-10	1.13044	0.405	0.202	6.43687e-06	DMAM1	Prkg1
Atp2b11	3.88162e-10	0.754634	0.767	0.58	6.49628e-06	DMAM1	Atp2b1
Cd180	3.93716e-10	0.890678	0.712	0.499	6.58923e-06	DMAM1	Cd180
Hivep31	4.1588e-10	0.843158	0.81	0.649	6.96017e-06	DMAM1	Hivep3
Pak2	4.45629e-10	0.84149	0.656	0.441	7.45805e-06	DMAM1	Pak2
Arih1	5.00411e-10	0.725793	0.773	0.533	8.37487e-06	DMAM1	Arih1
Ddx21	5.06639e-10	1.37502	0.258	0.1	8.4791e-06	DMAM1	Ddx21
Akap101	5.14856e-10	0.738579	0.718	0.496	8.61664e-06	DMAM1	Akap10
Atp6v0a1	5.33849e-10	0.792983	0.748	0.548	8.93449e-06	DMAM1	Atp6v0a1
Ctsz1	5.41139e-10	0.874089	0.62	0.395	9.0565e-06	DMAM1	Ctsz
Naa50	5.70616e-10	1.48059	0.276	0.114	9.54983e-06	DMAM1	Naa50
Samsn1	5.97216e-10	0.996697	0.571	0.359	9.99501e-06	DMAM1	Samsn1
Rbpj	6.41902e-10	0.457272	0.528	0.302	1.07429e-05	DMAM1	Rbpj
Morf4l2	8.07222e-10	1.24162	0.288	0.121	1.35097e-05	DMAM1	Morf4l2
Dlgap4	8.64089e-10	1.03947	0.454	0.254	1.44614e-05	DMAM1	Dlgap4
Fblim11	8.95743e-10	1.27414	0.307	0.135	1.49911e-05	DMAM1	Fblim1
Ranbp2	9.50209e-10	0.968034	0.485	0.275	1.59027e-05	DMAM1	Ranbp2
Mthfd1l	9.95756e-10	1.28278	0.288	0.122	1.6665e-05	DMAM1	Mthfd1l
Ptpn12	1.10408e-09	1.54028	0.258	0.106	1.84779e-05	DMAM1	Ptpn12
Msn	1.10969e-09	0.943537	0.607	0.388	1.85717e-05	DMAM1	Msn
Skap2	1.15722e-09	0.607705	0.859	0.715	1.93673e-05	DMAM1	Skap2
Slc6a61	1.40805e-09	0.753707	0.644	0.419	2.35651e-05	DMAM1	Slc6a6
Dtnbp11	1.86137e-09	0.94035	0.528	0.311	3.11519e-05	DMAM1	Dtnbp1
Gas5	1.93867e-09	0.927348	0.472	0.26	3.24456e-05	DMAM1	Gas5
Lrrc8d1	2.14988e-09	0.819797	0.607	0.402	3.59804e-05	DMAM1	Lrrc8d
Ascc3	2.19387e-09	0.806891	0.65	0.431	3.67166e-05	DMAM1	Ascc3
Mgat5	2.56731e-09	0.676451	0.828	0.662	4.29665e-05	DMAM1	Mgat5
Rnf1491	2.57921e-09	1.3088	0.331	0.156	4.31656e-05	DMAM1	Rnf149
Naa201	3.09807e-09	1.04754	0.423	0.228	5.18493e-05	DMAM1	Naa20
Cadm11	3.31061e-09	0.862228	0.81	0.648	5.54063e-05	DMAM1	Cadm1
Ctsl1	3.54736e-09	1.06947	0.429	0.234	5.93685e-05	DMAM1	Ctsl
Ifi2071	3.63199e-09	1.15251	0.282	0.121	6.0785e-05	DMAM1	Ifi207
Ino80	3.8263e-09	0.820464	0.571	0.346	6.4037e-05	DMAM1	Ino80
Lmo2	4.01338e-09	0.839707	0.595	0.388	6.71679e-05	DMAM1	Lmo2
Map4k31	4.24711e-09	0.803544	0.595	0.369	7.10796e-05	DMAM1	Map4k3
Morrbid	4.36433e-09	1.20091	0.288	0.127	7.30415e-05	DMAM1	Morrbid
Pitpna	4.93009e-09	0.732188	0.663	0.431	8.251e-05	DMAM1	Pitpna
Lrp12	4.97675e-09	1.25757	0.362	0.185	8.32908e-05	DMAM1	Lrp12
Myo1c	6.22864e-09	1.32632	0.252	0.104	0.000104243	DMAM1	Myo1c
Kcnk13	6.24944e-09	0.840952	0.669	0.467	0.000104591	DMAM1	Kcnk13
Zfand51	6.56112e-09	1.09693	0.387	0.201	0.000109807	DMAM1	Zfand5
Lrpap1	7.09398e-09	1.26415	0.307	0.143	0.000118725	DMAM1	Lrpap1
Ncf21	7.52575e-09	0.951948	0.571	0.368	0.000125951	DMAM1	Ncf2
Chn2	8.15018e-09	0.897919	0.853	0.722	0.000136401	DMAM1	Chn2
C3ar1	9.04628e-09	1.271	0.307	0.145	0.000151399	DMAM1	C3ar1
Pacsin1	9.26071e-09	1.89883	0.252	0.11	0.000154987	DMAM1	Pacsin1
Pvt11	1.04248e-08	0.602448	0.791	0.581	0.000174469	DMAM1	Pvt1
Gm20721	1.15671e-08	1.21579	0.319	0.154	0.000193587	DMAM1	Gm20721
Etv6	1.20079e-08	0.694659	0.847	0.746	0.000200964	DMAM1	Etv6
Basp1	1.25252e-08	0.770218	0.755	0.583	0.000209621	DMAM1	Basp1
Macf1	1.36179e-08	0.398478	0.982	0.938	0.000227909	DMAM1	Macf1
Naa15	1.49806e-08	0.994755	0.442	0.254	0.000250716	DMAM1	Naa15
Capza1	1.57424e-08	0.749572	0.62	0.421	0.000263466	DMAM1	Capza1
Cep831	1.66423e-08	1.02236	0.374	0.194	0.000278525	DMAM1	Cep83
Spata5	1.83074e-08	0.947862	0.454	0.26	0.000306392	DMAM1	Spata5
Luzp1	1.84847e-08	1.11436	0.417	0.234	0.00030936	DMAM1	Luzp1
Gm36198	2.0919e-08	1.15188	0.264	0.113	0.0003501	DMAM1	Gm36198
Dhx32	2.13363e-08	1.5952	0.252	0.111	0.000357084	DMAM1	Dhx32
Arpc2	2.41022e-08	0.892963	0.613	0.424	0.000403375	DMAM1	Arpc2
Usp4	2.46028e-08	1.18214	0.331	0.168	0.000411752	DMAM1	Usp4
Alas1	2.7202e-08	1.457	0.252	0.111	0.000455252	DMAM1	Alas1
Daglb1	2.85685e-08	0.834188	0.613	0.431	0.000478122	DMAM1	Daglb
Btbd9	3.19791e-08	0.565512	0.853	0.689	0.000535203	DMAM1	Btbd9
Cap1	3.25888e-08	1.02645	0.515	0.325	0.000545407	DMAM1	Cap1
Map4	3.37848e-08	0.608477	0.761	0.612	0.000565422	DMAM1	Map4
Ola1	3.92211e-08	1.06555	0.319	0.154	0.000656404	DMAM1	Ola1
Celf1	4.41628e-08	0.616188	0.736	0.56	0.000739109	DMAM1	Celf1
St13	4.44669e-08	0.984631	0.38	0.204	0.000744198	DMAM1	St13
Sqstm1	4.49908e-08	1.12335	0.331	0.166	0.000752966	DMAM1	Sqstm1
Cd481	4.5842e-08	0.865049	0.454	0.256	0.000767212	DMAM1	Cd48
Acer3	4.95227e-08	0.709091	0.779	0.63	0.000828812	DMAM1	Acer3
A330023F24Rik	5.74012e-08	1.10443	0.356	0.187	0.000960667	DMAM1	A330023F24Rik
Lima1	5.77185e-08	1.21165	0.325	0.165	0.000965976	DMAM1	Lima1
Ube2d3	5.80388e-08	0.814746	0.521	0.326	0.000971338	DMAM1	Ube2d3
Nek6	6.05467e-08	1.01039	0.466	0.291	0.00101331	DMAM1	Nek6
Lyst1	7.72169e-08	0.642306	0.626	0.425	0.0012923	DMAM1	Lyst
Rbm25	8.09669e-08	0.61586	0.785	0.602	0.00135506	DMAM1	Rbm25
Nlrc51	8.29995e-08	1.13765	0.325	0.166	0.00138908	DMAM1	Nlrc5
Mrtfa	8.38356e-08	0.906979	0.564	0.385	0.00140307	DMAM1	Mrtfa
Fam219a1	9.2461e-08	0.800353	0.491	0.289	0.00154743	DMAM1	Fam219a
Ctsa1	9.45958e-08	0.99155	0.411	0.239	0.00158315	DMAM1	Ctsa
Rps18	1.08914e-07	1.08066	0.307	0.153	0.00182278	DMAM1	Rps18
Ccny1	1.15859e-07	0.925931	0.552	0.375	0.00193901	DMAM1	Ccny
Nptn	1.20961e-07	0.669564	0.718	0.562	0.00202441	DMAM1	Nptn
Agap1	1.21296e-07	1.06129	0.417	0.246	0.00203001	DMAM1	Agap1
Usp9x	1.25148e-07	0.825351	0.589	0.41	0.00209447	DMAM1	Usp9x
Zfp7041	1.28914e-07	0.806188	0.436	0.248	0.00215751	DMAM1	Zfp704
Ankrd121	1.35662e-07	0.726462	0.644	0.456	0.00227043	DMAM1	Ankrd12
Myo1f1	1.37611e-07	0.504791	0.939	0.804	0.00230306	DMAM1	Myo1f
Psmd1	1.43502e-07	0.930993	0.417	0.238	0.00240164	DMAM1	Psmd1
Larp1	1.67591e-07	0.779223	0.583	0.41	0.0028048	DMAM1	Larp1
Htt	1.71001e-07	0.958314	0.448	0.271	0.00286187	DMAM1	Htt
Pkm	1.77093e-07	0.998824	0.337	0.174	0.00296383	DMAM1	Pkm
Eepd1	1.78665e-07	1.0923	0.294	0.144	0.00299014	DMAM1	Eepd1
Gnaq	1.79749e-07	0.484019	0.89	0.767	0.00300828	DMAM1	Gnaq
Ube2k	1.83034e-07	0.634717	0.595	0.382	0.00306326	DMAM1	Ube2k
Ddx31	2.07233e-07	1.08784	0.38	0.215	0.00346826	DMAM1	Ddx31
Nagk1	2.3059e-07	0.916599	0.399	0.225	0.00385915	DMAM1	Nagk
Mcl1	2.35213e-07	0.914692	0.423	0.248	0.00393653	DMAM1	Mcl1
Rpl10	2.64889e-07	1.01597	0.294	0.144	0.00443318	DMAM1	Rpl10
Arl8a	2.83792e-07	1.13594	0.264	0.124	0.00474955	DMAM1	Arl8a
Parvb	3.02605e-07	0.960383	0.307	0.152	0.0050644	DMAM1	Parvb
Rab40c	3.16819e-07	0.917132	0.46	0.297	0.00530229	DMAM1	Rab40c
Trps11	3.22738e-07	0.860672	0.331	0.168	0.00540134	DMAM1	Trps1
Iqsec1	3.49128e-07	1.05287	0.288	0.141	0.00584301	DMAM1	Iqsec1
Cmip1	3.80257e-07	0.471746	0.828	0.647	0.00636398	DMAM1	Cmip
Nup98	3.8297e-07	0.780346	0.466	0.285	0.00640939	DMAM1	Nup98
Tm9sf3	3.92384e-07	0.758406	0.429	0.245	0.00656694	DMAM1	Tm9sf3
Tent5c	4.25565e-07	1.09491	0.313	0.161	0.00712226	DMAM1	Tent5c
Hnrnpc	4.49614e-07	0.771802	0.503	0.318	0.00752474	DMAM1	Hnrnpc
Ilf3	4.55636e-07	1.02902	0.294	0.147	0.00762552	DMAM1	Ilf3
Stk3	4.60529e-07	0.737793	0.534	0.345	0.00770741	DMAM1	Stk3
P2rx41	4.71451e-07	0.684776	0.601	0.418	0.0078902	DMAM1	P2rx4
Ubr4	4.89614e-07	0.998778	0.313	0.16	0.00819418	DMAM1	Ubr4
Tgfbr11	4.91742e-07	0.4746	0.957	0.949	0.0082298	DMAM1	Tgfbr1
Sppl2a	4.99964e-07	0.90817	0.423	0.26	0.00836739	DMAM1	Sppl2a
Atg71	5.10896e-07	0.823441	0.454	0.276	0.00855036	DMAM1	Atg7
Nars	5.18804e-07	0.882183	0.387	0.218	0.00868271	DMAM1	Nars
Arap2	5.48765e-07	1.0675	0.276	0.134	0.00918413	DMAM1	Arap2
Vps18	5.53442e-07	1.18841	0.252	0.119	0.00926241	DMAM1	Vps18
Fndc3b	5.87314e-07	0.7148	0.607	0.421	0.00982929	DMAM1	Fndc3b
Dapk1	6.20984e-07	1.1484	0.313	0.168	0.0103928	DMAM1	Dapk1
Strn	6.94095e-07	1.14638	0.307	0.164	0.0116164	DMAM1	Strn
Ap2b1	7.22986e-07	0.629738	0.54	0.342	0.0120999	DMAM1	Ap2b1
Supt6	7.34664e-07	1.01597	0.288	0.145	0.0122953	DMAM1	Supt6
Adcy71	7.60478e-07	0.736243	0.515	0.328	0.0127274	DMAM1	Adcy7
Gtpbp4	9.18087e-07	1.16186	0.27	0.134	0.0153651	DMAM1	Gtpbp4
Hspa5	9.40098e-07	1.17303	0.252	0.121	0.0157335	DMAM1	Hspa5
Atp9b	1.02391e-06	0.584905	0.638	0.448	0.0171361	DMAM1	Atp9b
Arhgap241	1.048e-06	0.495409	0.663	0.46	0.0175393	DMAM1	Arhgap24
Pabpc1	1.05305e-06	0.789734	0.448	0.275	0.0176238	DMAM1	Pabpc1
Fancc	1.41949e-06	1.20121	0.294	0.157	0.0237566	DMAM1	Fancc
Snx24	1.42282e-06	0.585985	0.798	0.626	0.0238122	DMAM1	Snx24
Ctnnb11	1.45748e-06	0.838922	0.35	0.194	0.0243924	DMAM1	Ctnnb1
Hspa4	1.48385e-06	0.775958	0.497	0.326	0.0248337	DMAM1	Hspa4
Plpp1	1.69421e-06	0.98093	0.282	0.144	0.0283544	DMAM1	Plpp1
Vps13c1	1.69716e-06	0.685576	0.583	0.411	0.0284037	DMAM1	Vps13c
Zeb21	1.75776e-06	0.421675	0.969	0.949	0.0294178	DMAM1	Zeb2
Insyn2b1	1.82314e-06	0.505942	0.804	0.711	0.0305121	DMAM1	Insyn2b
Hnrnpll	1.85548e-06	1.09284	0.258	0.128	0.0310532	DMAM1	Hnrnpll
Rufy31	1.85796e-06	0.70564	0.448	0.276	0.0310949	DMAM1	Rufy3
Mdn1	1.86076e-06	1.20121	0.27	0.138	0.0311417	DMAM1	Mdn1
Nln	2.09457e-06	1.14717	0.282	0.147	0.0350547	DMAM1	Nln
Pdcd6ip	2.23577e-06	0.921134	0.331	0.184	0.0374178	DMAM1	Pdcd6ip
Bdp1	2.36473e-06	0.94496	0.337	0.193	0.0395761	DMAM1	Bdp1
Arhgef7	2.4186e-06	0.898321	0.307	0.163	0.0404777	DMAM1	Arhgef7
Gnb1	2.47422e-06	0.523497	0.632	0.444	0.0414085	DMAM1	Gnb1
Nceh11	2.65545e-06	1.09886	0.319	0.174	0.0444415	DMAM1	Nceh1
Skil	2.79178e-06	0.827157	0.497	0.339	0.0467232	DMAM1	Skil
Zc3h12c	2.96671e-06	1.22833	0.258	0.132	0.0496509	DMAM1	Zc3h12c
Tnip2	2.97444e-06	0.983221	0.307	0.164	0.0497803	DMAM1	Tnip2
Pip5k1c1	3.42577e-06	1.05143	0.325	0.185	0.0573338	DMAM1	Pip5k1c
Zfc3h1	3.74394e-06	0.694298	0.479	0.307	0.0626585	DMAM1	Zfc3h1
Clip2	3.762e-06	0.874769	0.35	0.201	0.0629609	DMAM1	Clip2
Nxf1	3.78397e-06	1.13372	0.252	0.127	0.0633285	DMAM1	Nxf1
Ptpra	3.90404e-06	0.711577	0.687	0.565	0.0653379	DMAM1	Ptpra
Mfhas1	3.91066e-06	0.927741	0.411	0.256	0.0654488	DMAM1	Mfhas1
Golga4	3.93156e-06	0.837755	0.38	0.224	0.0657985	DMAM1	Golga4
Gsap1	3.96518e-06	0.574237	0.638	0.48	0.0663613	DMAM1	Gsap
Eif4a1	4.05598e-06	1.01918	0.325	0.185	0.0678809	DMAM1	Eif4a1
Ahcyl21	4.22763e-06	0.855195	0.429	0.271	0.0707536	DMAM1	Ahcyl2
Eprs	4.49735e-06	0.902168	0.325	0.181	0.0752677	DMAM1	Eprs
Ehd4	4.72595e-06	0.705122	0.528	0.372	0.0790935	DMAM1	Ehd4
Bcl2a1b	4.81437e-06	1.10703	0.264	0.136	0.0805733	DMAM1	Bcl2a1b
H3f3b1	5.22373e-06	0.707097	0.528	0.359	0.0874243	DMAM1	H3f3b
Xpo4	5.4003e-06	1.01824	0.252	0.127	0.0903795	DMAM1	Xpo4
Ube2d2a	5.47247e-06	0.773648	0.491	0.334	0.0915873	DMAM1	Ube2d2a
Wdr26	5.51385e-06	0.604178	0.595	0.408	0.0922797	DMAM1	Wdr26
Ankrd11	5.65917e-06	0.46637	0.847	0.705	0.0947118	DMAM1	Ankrd11
Trip12	5.80426e-06	0.516657	0.675	0.494	0.0971401	DMAM1	Trip12
Lrrfip1	5.89783e-06	0.746881	0.491	0.329	0.0987061	DMAM1	Lrrfip1
Atp6v1c11	6.06079e-06	0.758698	0.466	0.307	0.101433	DMAM1	Atp6v1c1
Chka1	6.45929e-06	0.825032	0.393	0.24	0.108103	DMAM1	Chka
Fnip11	6.52167e-06	0.612378	0.644	0.481	0.109147	DMAM1	Fnip1
Elk31	6.67156e-06	0.581069	0.675	0.51	0.111655	DMAM1	Elk3
Csnk1g31	6.7177e-06	0.778596	0.417	0.259	0.112427	DMAM1	Csnk1g3
Cyfip11	6.93395e-06	0.437236	0.871	0.719	0.116047	DMAM1	Cyfip1
Nf1	7.015e-06	0.514801	0.779	0.677	0.117403	DMAM1	Nf1
Abca11	7.05984e-06	0.547208	0.748	0.616	0.118153	DMAM1	Abca1
Lmbrd1	7.10613e-06	0.840633	0.35	0.205	0.118928	DMAM1	Lmbrd1
Gpr137b	7.61402e-06	1.02046	0.276	0.148	0.127428	DMAM1	Gpr137b
Ctnna1	8.57252e-06	0.940124	0.288	0.156	0.14347	DMAM1	Ctnna1
Mtf2	8.6891e-06	1.05412	0.344	0.209	0.145421	DMAM1	Mtf2
Syncrip	8.89813e-06	0.73225	0.399	0.242	0.148919	DMAM1	Syncrip
Pafah1b1	9.15076e-06	0.444619	0.742	0.573	0.153147	DMAM1	Pafah1b1
Edem1	9.33816e-06	0.820686	0.35	0.204	0.156284	DMAM1	Edem1
Abi1	9.99781e-06	0.520153	0.706	0.551	0.167323	DMAM1	Abi1
Agtpbp1	1.01004e-05	0.827951	0.294	0.159	0.16904	DMAM1	Agtpbp1
Mylip	1.06223e-05	0.502318	0.742	0.592	0.177775	DMAM1	Mylip
Ccdc88a1	1.07977e-05	0.554486	0.46	0.284	0.18071	DMAM1	Ccdc88a
Stx6	1.10377e-05	0.956347	0.319	0.184	0.184727	DMAM1	Stx6
Ube2w	1.13726e-05	0.8591	0.387	0.239	0.190331	DMAM1	Ube2w
Actb	1.17049e-05	0.731168	0.521	0.37	0.195893	DMAM1	Actb
Chd7	1.17463e-05	0.62402	0.693	0.576	0.196586	DMAM1	Chd7
Atp6v0d11	1.23947e-05	0.824292	0.393	0.246	0.207438	DMAM1	Atp6v0d1
Dpy19l41	1.29495e-05	0.612318	0.583	0.416	0.216723	DMAM1	Dpy19l4
Atp6v1a1	1.40042e-05	0.888162	0.337	0.2	0.234374	DMAM1	Atp6v1a
Oxr1	1.40562e-05	0.590544	0.663	0.498	0.235244	DMAM1	Oxr1
Ube2l3	1.41709e-05	0.77029	0.35	0.205	0.237164	DMAM1	Ube2l3
Ctsd1	1.48646e-05	0.569593	0.669	0.535	0.248774	DMAM1	Ctsd
Map3k2	1.49273e-05	0.710379	0.429	0.271	0.249823	DMAM1	Map3k2
Abcg11	1.49274e-05	0.857616	0.399	0.256	0.249824	DMAM1	Abcg1
Aff4	1.61368e-05	0.707097	0.528	0.372	0.270066	DMAM1	Aff4
Pacc1	1.62039e-05	0.831723	0.294	0.162	0.271188	DMAM1	Pacc1
Ddhd11	1.69437e-05	0.517711	0.344	0.194	0.28357	DMAM1	Ddhd1
Dnm1l	1.80627e-05	0.868702	0.319	0.185	0.302298	DMAM1	Dnm1l
Smarca5	1.8524e-05	0.837599	0.35	0.21	0.310018	DMAM1	Smarca5
Susd61	1.93507e-05	0.525223	0.601	0.433	0.323853	DMAM1	Susd6
Ahcyl1	1.98815e-05	0.752748	0.325	0.186	0.332736	DMAM1	Ahcyl1
Fnip21	2.04211e-05	0.562521	0.601	0.444	0.341768	DMAM1	Fnip2
Coro1a	2.05349e-05	1.01522	0.258	0.139	0.343672	DMAM1	Coro1a
Wdfy11	2.0627e-05	0.909949	0.344	0.211	0.345213	DMAM1	Wdfy1
Eif3j1	2.06537e-05	0.888012	0.282	0.157	0.34566	DMAM1	Eif3j1
Tor3a	2.15732e-05	0.865526	0.252	0.132	0.361049	DMAM1	Tor3a
Sgpl11	2.19197e-05	0.958262	0.362	0.234	0.366849	DMAM1	Sgpl1
Ecpas	2.27847e-05	0.668565	0.515	0.373	0.381325	DMAM1	Ecpas
Rps2	2.3193e-05	0.934137	0.288	0.163	0.388158	DMAM1	Rps2
App	2.4524e-05	0.602529	0.552	0.399	0.410434	DMAM1	App
Akirin1	2.49811e-05	0.852045	0.319	0.187	0.418084	DMAM1	Akirin1
4931406P16Rik1	2.63504e-05	0.854715	0.325	0.194	0.441001	DMAM1	4931406P16Rik
Pdgfb	2.69692e-05	1.11475	0.442	0.315	0.451357	DMAM1	Pdgfb
Nsmce21	2.72066e-05	0.526524	0.601	0.449	0.455329	DMAM1	Nsmce2
Apaf1	2.73736e-05	0.886486	0.307	0.178	0.458125	DMAM1	Apaf1
Hmgxb3	2.81563e-05	0.92323	0.252	0.134	0.471223	DMAM1	Hmgxb3
Arpc1b	2.82381e-05	0.800029	0.442	0.304	0.472593	DMAM1	Arpc1b
Tln1	2.92492e-05	0.951187	0.423	0.292	0.489515	DMAM1	Tln1
Btg1	3.19375e-05	0.912481	0.258	0.139	0.534505	DMAM1	Btg1
Rev1	3.39724e-05	0.861687	0.307	0.178	0.568561	DMAM1	Rev1
Zfand3	3.40245e-05	0.523634	0.724	0.614	0.569434	DMAM1	Zfand3
Pum2	3.59164e-05	0.538206	0.546	0.379	0.601097	DMAM1	Pum2
Pkp4	3.84949e-05	0.875219	0.313	0.183	0.64425	DMAM1	Pkp4
Lims1	3.88742e-05	0.539945	0.748	0.643	0.650599	DMAM1	Lims1
Rpsa	3.98803e-05	0.895441	0.319	0.191	0.667436	DMAM1	Rpsa
Tmsb4x	4.03002e-05	0.491788	0.798	0.683	0.674464	DMAM1	Tmsb4x
Akt31	4.06033e-05	0.569593	0.509	0.364	0.679536	DMAM1	Akt3
Clint11	4.09394e-05	0.49373	0.669	0.521	0.685162	DMAM1	Clint1
Psmd11	4.17688e-05	0.841639	0.331	0.203	0.699043	DMAM1	Psmd11
Ago31	4.20025e-05	0.57215	0.571	0.417	0.702953	DMAM1	Ago3
Stam2	4.21065e-05	0.877362	0.27	0.15	0.704695	DMAM1	Stam2
Ptpn6	4.25955e-05	0.948772	0.282	0.162	0.712879	DMAM1	Ptpn6
Cox8a	4.3068e-05	0.659107	0.356	0.214	0.720786	DMAM1	Cox8a
Sec24b1	4.40855e-05	0.689609	0.399	0.254	0.737814	DMAM1	Sec24b
Atp11c	4.49297e-05	0.812806	0.374	0.232	0.751944	DMAM1	Atp11c
Rbm47	4.70982e-05	0.615148	0.681	0.572	0.788235	DMAM1	Rbm47
Tmem184b1	4.78021e-05	0.821867	0.374	0.238	0.800016	DMAM1	Tmem184b
Eif2s2	4.8097e-05	0.707097	0.393	0.246	0.804951	DMAM1	Eif2s2
Sec24a	4.86023e-05	0.980202	0.294	0.174	0.813408	DMAM1	Sec24a
Btbd1	4.86202e-05	0.614889	0.454	0.307	0.813708	DMAM1	Btbd1
Oxct11	4.88744e-05	0.563993	0.595	0.464	0.817962	DMAM1	Oxct1
Top1	5.01092e-05	0.551547	0.528	0.373	0.838627	DMAM1	Top1
Fam222b	5.01229e-05	0.712957	0.344	0.207	0.838857	DMAM1	Fam222b
Runx1	5.03038e-05	0.429428	0.871	0.812	0.841884	DMAM1	Runx1
Trpm71	5.05728e-05	0.49985	0.595	0.432	0.846386	DMAM1	Trpm7
Ube2f	5.05789e-05	0.794855	0.307	0.18	0.846489	DMAM1	Ube2f
Nufip21	5.19527e-05	0.660185	0.485	0.342	0.869481	DMAM1	Nufip2
Cd631	5.23911e-05	0.862186	0.264	0.145	0.876817	DMAM1	Cd63
Timm23	5.26707e-05	0.736703	0.319	0.187	0.881496	DMAM1	Timm23
Itgb1	5.29856e-05	0.67393	0.405	0.26	0.886767	DMAM1	Itgb1
Ergic1	5.34308e-05	0.845521	0.252	0.136	0.894219	DMAM1	Ergic1
Ptma	5.86061e-05	0.835253	0.35	0.223	0.980832	DMAM1	Ptma
Chfr	6.069e-05	0.670691	0.411	0.271	1	DMAM1	Chfr
Ftl1	6.08361e-05	0.899742	0.301	0.179	1	DMAM1	Ftl1
Rps27a	6.19248e-05	0.720809	0.35	0.218	1	DMAM1	Rps27a
Ybx1	6.33973e-05	0.907194	0.294	0.174	1	DMAM1	Ybx1
Chd1	6.52521e-05	0.803958	0.356	0.224	1	DMAM1	Chd1
Senp5	6.52587e-05	0.791257	0.38	0.244	1	DMAM1	Senp5
Ralgapa1	6.69904e-05	0.75564	0.491	0.358	1	DMAM1	Ralgapa1
Tox4	6.89191e-05	0.848162	0.331	0.202	1	DMAM1	Tox4
Vps35	6.90634e-05	0.842026	0.288	0.167	1	DMAM1	Vps35
Ube2n	7.1878e-05	0.899066	0.294	0.175	1	DMAM1	Ube2n
Sbno1	7.33119e-05	0.691917	0.442	0.302	1	DMAM1	Sbno1
Tor1aip1	7.34238e-05	0.629213	0.509	0.368	1	DMAM1	Tor1aip1
Psmd12	7.72045e-05	0.834171	0.27	0.153	1	DMAM1	Psmd12
Caprin1	7.98823e-05	0.754499	0.417	0.286	1	DMAM1	Caprin1
Eif2b3	8.63911e-05	0.796364	0.252	0.138	1	DMAM1	Eif2b3
Arap1	8.73583e-05	0.849319	0.264	0.149	1	DMAM1	Arap1
Irf5	8.85372e-05	0.650513	0.429	0.287	1	DMAM1	Irf5
Ppp4c	8.92069e-05	0.890808	0.252	0.14	1	DMAM1	Ppp4c
Elf21	9.03043e-05	0.536755	0.571	0.403	1	DMAM1	Elf2
Akr1a11	9.05387e-05	0.760798	0.417	0.288	1	DMAM1	Akr1a1
Slc38a11	9.39012e-05	0.748917	0.331	0.204	1	DMAM1	Slc38a1
Gm47283	9.79838e-05	0.698379	0.589	0.453	1	DMAM1	Gm47283
Pphln1	0.000102553	0.812864	0.288	0.169	1	DMAM1	Pphln1
Eif3a	0.00010864	0.716335	0.411	0.277	1	DMAM1	Eif3a
Grb2	0.000109375	0.442232	0.699	0.54	1	DMAM1	Grb2
Zfp407	0.000109453	0.64565	0.479	0.349	1	DMAM1	Zfp407
Rbpms	0.000110083	0.787267	0.313	0.192	1	DMAM1	Rbpms
Prdx1	0.000113985	0.920843	0.264	0.151	1	DMAM1	Prdx1
Ehbp1l1	0.000116264	0.831487	0.252	0.14	1	DMAM1	Ehbp1l1
Gm26917	0.000117914	0.603393	0.454	0.315	1	DMAM1	Gm26917
Baz1a	0.000124911	0.827718	0.387	0.263	1	DMAM1	Baz1a
Snx3	0.00012688	0.778866	0.319	0.194	1	DMAM1	Snx3
Ankrd17	0.000126973	0.471369	0.601	0.458	1	DMAM1	Ankrd17
Cplane1	0.00012885	0.85194	0.301	0.183	1	DMAM1	Cplane1
Phf20l1	0.000129081	0.578702	0.528	0.392	1	DMAM1	Phf20l1
Wwp2	0.000130721	0.625819	0.411	0.275	1	DMAM1	Wwp2
Ggnbp2	0.000135094	0.592063	0.46	0.316	1	DMAM1	Ggnbp2
Sik3	0.000142763	0.662087	0.491	0.363	1	DMAM1	Sik3
Trim44	0.000144125	0.606198	0.515	0.375	1	DMAM1	Trim44
R3hdm1	0.000153063	0.552143	0.528	0.378	1	DMAM1	R3hdm1
Malt1	0.000155097	0.968071	0.325	0.205	1	DMAM1	Malt1
Spred2	0.000156284	0.96013	0.276	0.166	1	DMAM1	Spred2
Nrf1	0.000162245	0.587398	0.503	0.36	1	DMAM1	Nrf1
Ptpre	0.000169501	0.569593	0.577	0.419	1	DMAM1	Ptpre
Hsp90ab1	0.000170898	0.726905	0.387	0.259	1	DMAM1	Hsp90ab1
Eif4b	0.000173475	0.849116	0.258	0.148	1	DMAM1	Eif4b
Vps13d	0.000175722	0.564195	0.46	0.317	1	DMAM1	Vps13d
Psmd7	0.000176921	0.727855	0.264	0.151	1	DMAM1	Psmd7
Hspa9	0.000179073	0.903788	0.252	0.146	1	DMAM1	Hspa9
Ddi21	0.000186269	0.406535	0.546	0.379	1	DMAM1	Ddi2
Actn4	0.000186595	0.841718	0.264	0.155	1	DMAM1	Actn4
Creb3l21	0.00018796	0.78197	0.362	0.241	1	DMAM1	Creb3l2
Btaf1	0.000191092	0.534032	0.479	0.332	1	DMAM1	Btaf1
BC0055371	0.000194207	0.975387	0.288	0.177	1	DMAM1	BC005537
Lcp1	0.00019423	0.618247	0.54	0.406	1	DMAM1	Lcp1
Daam11	0.000194542	0.646819	0.368	0.236	1	DMAM1	Daam1
Cux1	0.000194877	0.425575	0.804	0.705	1	DMAM1	Cux1
Alkbh11	0.000195963	0.696208	0.325	0.202	1	DMAM1	Alkbh1
Cacul11	0.000197008	0.949865	0.325	0.209	1	DMAM1	Cacul1
Mnat1	0.000210148	0.675181	0.35	0.225	1	DMAM1	Mnat1
Klhl61	0.000214883	0.668277	0.46	0.33	1	DMAM1	Klhl6
4931422A03Rik1	0.000216105	0.574956	0.448	0.311	1	DMAM1	4931422A03Rik
Rpl3	0.00021639	0.630831	0.356	0.23	1	DMAM1	Rpl3
Smim141	0.000222091	0.581043	0.479	0.336	1	DMAM1	Smim14
Arhgef2	0.000226873	0.723054	0.423	0.299	1	DMAM1	Arhgef2
Lat2	0.000229381	0.925229	0.27	0.164	1	DMAM1	Lat2
Tnks	0.000236273	0.560159	0.448	0.315	1	DMAM1	Tnks
Rasa2	0.000238999	0.874019	0.258	0.151	1	DMAM1	Rasa2
Zfp106	0.000241124	0.572478	0.429	0.294	1	DMAM1	Zfp106
Scaf8	0.000251043	0.588119	0.485	0.352	1	DMAM1	Scaf8
Rnf2	0.000254151	0.778726	0.307	0.193	1	DMAM1	Rnf2
Msra	0.000256342	0.916325	0.258	0.152	1	DMAM1	Msra
Ncl	0.000261002	0.564062	0.362	0.229	1	DMAM1	Ncl
Anxa3	0.000263905	0.33742	0.816	0.695	1	DMAM1	Anxa3
Slc44a21	0.000271948	0.748068	0.337	0.216	1	DMAM1	Slc44a2
Slc38a10	0.000280694	0.938301	0.252	0.151	1	DMAM1	Slc38a10
Rpl6	0.000282219	0.750364	0.38	0.258	1	DMAM1	Rpl6
Eya41	0.000283551	0.642566	0.399	0.266	1	DMAM1	Eya4
Impact	0.000289947	0.634991	0.38	0.254	1	DMAM1	Impact
Dnajc1	0.000291509	0.542683	0.589	0.45	1	DMAM1	Dnajc1
Smg7	0.000292382	0.7529	0.307	0.194	1	DMAM1	Smg7
Pebp1	0.000294544	0.53324	0.497	0.352	1	DMAM1	Pebp1
Esf1	0.000305506	0.552045	0.288	0.17	1	DMAM1	Esf1
Hvcn1	0.000316801	0.928564	0.252	0.148	1	DMAM1	Hvcn1
Frrs11	0.000323462	0.486531	0.583	0.451	1	DMAM1	Frrs1
Taf1d	0.000329634	0.740381	0.429	0.313	1	DMAM1	Taf1d
Ankib1	0.000330751	0.64009	0.319	0.199	1	DMAM1	Ankib1
Kras	0.000331536	0.791557	0.258	0.153	1	DMAM1	Kras
Gak	0.000331832	0.569593	0.38	0.251	1	DMAM1	Gak
Tent2	0.00033309	0.485482	0.497	0.351	1	DMAM1	Tent2
Atp7a1	0.000336891	0.581871	0.479	0.347	1	DMAM1	Atp7a
Gm26532	0.000341415	0.742925	0.27	0.162	1	DMAM1	Gm26532
Zrsr2	0.000344206	0.745232	0.325	0.21	1	DMAM1	Zrsr2
Zbtb11	0.000374249	0.736788	0.264	0.156	1	DMAM1	Zbtb11
Tbc1d22a1	0.000379434	0.431581	0.681	0.575	1	DMAM1	Tbc1d22a
Crk	0.000387985	0.518651	0.423	0.285	1	DMAM1	Crk
Trak11	0.000389602	0.583948	0.454	0.325	1	DMAM1	Trak1
Cdc42bpa	0.000402196	0.633723	0.252	0.145	1	DMAM1	Cdc42bpa
Zfx	0.000408517	0.606913	0.411	0.283	1	DMAM1	Zfx
Tra2b	0.000411053	0.502009	0.534	0.398	1	DMAM1	Tra2b
Rpl37a	0.000414438	0.690899	0.313	0.197	1	DMAM1	Rpl37a
4930595D18Rik1	0.000414676	0.879068	0.325	0.219	1	DMAM1	4930595D18Rik
Chd4	0.000433305	0.449028	0.472	0.331	1	DMAM1	Chd4
Ubl3	0.00044623	0.472501	0.491	0.349	1	DMAM1	Ubl3
Mcmbp	0.000453865	0.711914	0.301	0.188	1	DMAM1	Mcmbp
B2m1	0.000455796	0.683528	0.38	0.26	1	DMAM1	B2m
Fbxo38	0.000457966	0.697718	0.258	0.152	1	DMAM1	Fbxo38
Copa	0.000466282	0.509438	0.405	0.273	1	DMAM1	Copa
Uso1	0.000467709	0.675958	0.288	0.177	1	DMAM1	Uso1
Gatad2a	0.000478608	0.7679	0.294	0.186	1	DMAM1	Gatad2a
Adap1	0.000480454	0.66475	0.258	0.151	1	DMAM1	Adap1
Nploc4	0.000483579	0.759766	0.27	0.164	1	DMAM1	Nploc4
Clip1	0.000484157	0.547008	0.491	0.364	1	DMAM1	Clip1
Larp4b	0.000486319	0.436683	0.564	0.418	1	DMAM1	Larp4b
Soat11	0.000489378	0.595755	0.374	0.256	1	DMAM1	Soat1
Irf81	0.000524759	0.536443	0.595	0.476	1	DMAM1	Irf8
Rab1a	0.000525128	0.728107	0.368	0.257	1	DMAM1	Rab1a
Smox	0.000547923	0.742674	0.356	0.238	1	DMAM1	Smox
Dennd4c	0.000570209	0.614551	0.362	0.245	1	DMAM1	Dennd4c
Cnot1	0.000579902	0.487745	0.454	0.319	1	DMAM1	Cnot1
Ptpn2	0.000582531	0.750165	0.252	0.15	1	DMAM1	Ptpn2
Desi2	0.000614285	0.639533	0.337	0.22	1	DMAM1	Desi2
Memo1	0.00063844	0.523875	0.436	0.303	1	DMAM1	Memo1
Ttc7b	0.000670813	0.781097	0.288	0.183	1	DMAM1	Ttc7b
Itsn2	0.000688612	0.479708	0.552	0.419	1	DMAM1	Itsn2
Smad2	0.00070303	0.623032	0.38	0.27	1	DMAM1	Smad2
Mrps28	0.000720463	0.815803	0.264	0.167	1	DMAM1	Mrps28
Apbb1ip1	0.000734944	0.407118	0.963	0.894	1	DMAM1	Apbb1ip
Tfeb1	0.000743476	0.729071	0.35	0.24	1	DMAM1	Tfeb
Zfp609	0.000756809	0.552876	0.442	0.319	1	DMAM1	Zfp609
Ptpa	0.000756881	0.751431	0.331	0.224	1	DMAM1	Ptpa
Zc3h15	0.000761228	0.729039	0.27	0.168	1	DMAM1	Zc3h15
Zswim6	0.000762462	0.47769	0.785	0.679	1	DMAM1	Zswim6
Nsf1	0.000773265	0.512322	0.472	0.34	1	DMAM1	Nsf
Nsd2	0.000773411	0.615722	0.337	0.224	1	DMAM1	Nsd2
4930473A02Rik	0.000816133	0.668277	0.313	0.201	1	DMAM1	4930473A02Rik
Map2k41	0.000824057	0.608693	0.387	0.271	1	DMAM1	Map2k4
Gmds	0.000830589	0.527158	0.301	0.189	1	DMAM1	Gmds
Rpl9	0.000835474	0.585826	0.331	0.219	1	DMAM1	Rpl9
Gpcpd1	0.000836582	0.382548	0.448	0.308	1	DMAM1	Gpcpd1
Vmp1	0.000846821	0.470871	0.405	0.277	1	DMAM1	Vmp1
Bmt2	0.000861605	0.83638	0.331	0.232	1	DMAM1	Bmt2
Retreg1	0.00086365	0.481579	0.656	0.553	1	DMAM1	Retreg1
Nrgn	0.000873601	0.633848	0.258	0.156	1	DMAM1	Nrgn
Hpcal11	0.000908187	0.76599	0.288	0.185	1	DMAM1	Hpcal1
Dusp3	0.0009304	0.634165	0.282	0.176	1	DMAM1	Dusp3
C9orf72	0.00093852	0.761921	0.282	0.182	1	DMAM1	C9orf72
Kpna31	0.000938625	0.510204	0.46	0.336	1	DMAM1	Kpna3
Ppard1	0.000959399	0.503224	0.472	0.343	1	DMAM1	Ppard
Stag1	0.000963426	0.329779	0.779	0.679	1	DMAM1	Stag1
Usp14	0.00096374	0.738554	0.258	0.159	1	DMAM1	Usp14
Cerk1	0.000966606	0.349921	0.73	0.637	1	DMAM1	Cerk
Ccnl1	0.000986753	0.580847	0.472	0.36	1	DMAM1	Ccnl1
Tgfb11	0.00102517	0.799543	0.405	0.303	1	DMAM1	Tgfb1
Rrbp1	0.00103411	0.357119	0.822	0.772	1	DMAM1	Rrbp1
Kpna4	0.00107947	0.413066	0.595	0.481	1	DMAM1	Kpna4
Tle4	0.0011317	0.487901	0.54	0.422	1	DMAM1	Tle4
Sf3b3	0.00116129	0.782531	0.258	0.162	1	DMAM1	Sf3b3
Rpl41	0.00121455	0.599456	0.344	0.233	1	DMAM1	Rpl41
Acbd3	0.0012553	0.618636	0.331	0.222	1	DMAM1	Acbd3
Vdac2	0.00128807	0.617913	0.337	0.229	1	DMAM1	Vdac2
Tmem208	0.00129882	0.606296	0.368	0.258	1	DMAM1	Tmem208
Arpc3	0.00134892	0.575953	0.313	0.207	1	DMAM1	Arpc3
Rps8	0.00140441	0.572047	0.423	0.314	1	DMAM1	Rps8
Scaf4	0.00143226	0.504527	0.356	0.24	1	DMAM1	Scaf4
Ncoa3	0.00148855	0.433938	0.552	0.428	1	DMAM1	Ncoa3
Tm9sf4	0.00150852	0.589402	0.313	0.208	1	DMAM1	Tm9sf4
Dnajb6	0.00159948	0.573049	0.454	0.35	1	DMAM1	Dnajb6
Spred1	0.0016268	0.69066	0.393	0.286	1	DMAM1	Spred1
B3galt2	0.00163378	0.590314	0.258	0.16	1	DMAM1	B3galt2
Chchd3	0.00168598	0.569593	0.405	0.296	1	DMAM1	Chchd3
Ssbp4	0.00170745	0.627226	0.325	0.222	1	DMAM1	Ssbp4
Brd4	0.00175059	0.427109	0.564	0.449	1	DMAM1	Brd4
E530011L22Rik	0.00178975	0.716142	0.252	0.159	1	DMAM1	E530011L22Rik
Ap3b1	0.00180937	0.41412	0.589	0.461	1	DMAM1	Ap3b1
Larp4	0.0018268	0.660486	0.319	0.217	1	DMAM1	Larp4
Wsb1	0.001863	0.414315	0.577	0.45	1	DMAM1	Wsb1
Actr2	0.00188126	0.436854	0.632	0.521	1	DMAM1	Actr2
Ddx50	0.00188979	0.479716	0.454	0.335	1	DMAM1	Ddx50
Col4a3bp	0.00191402	0.515401	0.307	0.201	1	DMAM1	Col4a3bp
Ccnl2	0.00191545	0.411186	0.466	0.339	1	DMAM1	Ccnl2
Ppp1r12a	0.00192321	0.314236	0.681	0.553	1	DMAM1	Ppp1r12a
Ptbp31	0.00194229	0.458361	0.601	0.492	1	DMAM1	Ptbp3
Traf3	0.00207159	0.5069	0.472	0.358	1	DMAM1	Traf3
Mir142hg1	0.00211525	0.339603	0.785	0.67	1	DMAM1	Mir142hg
Hivep2	0.00213346	0.796851	0.252	0.163	1	DMAM1	Hivep2
Rab2a	0.00214534	0.331109	0.577	0.445	1	DMAM1	Rab2a
Cdk11b	0.00214622	0.444062	0.442	0.324	1	DMAM1	Cdk11b
Ddx24	0.00215412	0.552211	0.356	0.25	1	DMAM1	Ddx24
Slx4ip	0.00223718	0.567253	0.276	0.178	1	DMAM1	Slx4ip
Secisbp2	0.00225497	0.616038	0.319	0.22	1	DMAM1	Secisbp2
Crtc3	0.00228501	0.689487	0.27	0.175	1	DMAM1	Crtc3
2025-09-07	0.00230396	0.535855	0.356	0.246	1	DMAM1	2025-09-07
Khdc4	0.00234468	0.592788	0.288	0.188	1	DMAM1	Khdc4
Serbp1	0.00240258	0.444062	0.35	0.238	1	DMAM1	Serbp1
Eif5b	0.0024236	0.478628	0.393	0.286	1	DMAM1	Eif5b
Rbm28	0.00246504	0.642966	0.282	0.186	1	DMAM1	Rbm28
Pou2f1	0.00249432	0.559539	0.356	0.246	1	DMAM1	Pou2f1
Atp5b	0.00257385	0.621367	0.264	0.17	1	DMAM1	Atp5b
Slc9a8	0.00258558	0.811581	0.301	0.211	1	DMAM1	Slc9a8
Rhoa	0.00259239	0.493242	0.417	0.312	1	DMAM1	Rhoa
Pcnx	0.00260015	0.666115	0.276	0.184	1	DMAM1	Pcnx
Foxj3	0.0026071	0.495235	0.307	0.201	1	DMAM1	Foxj3
Eif4g1	0.00270362	0.504554	0.35	0.243	1	DMAM1	Eif4g1
Kcmf1	0.00284288	0.487204	0.423	0.319	1	DMAM1	Kcmf1
Tpt1	0.00288621	0.512719	0.282	0.185	1	DMAM1	Tpt1
Gm429621	0.00289675	0.507934	0.46	0.352	1	DMAM1	Gm42962
Cbfa2t2	0.00290345	0.548337	0.405	0.298	1	DMAM1	Cbfa2t2
Ewsr1	0.00290719	0.429932	0.54	0.424	1	DMAM1	Ewsr1
Dync1h1	0.00292123	0.515214	0.356	0.253	1	DMAM1	Dync1h1
Cdk19	0.00295084	0.507541	0.534	0.43	1	DMAM1	Cdk19
Sec31a	0.00302334	0.678527	0.288	0.194	1	DMAM1	Sec31a
Abcb1b1	0.00302471	0.516994	0.331	0.228	1	DMAM1	Abcb1b
Sh3kbp11	0.00303757	0.32819	0.755	0.651	1	DMAM1	Sh3kbp1
Itprid2	0.00305221	0.53521	0.276	0.179	1	DMAM1	Itprid2
Ccnt1	0.00306582	0.576166	0.301	0.201	1	DMAM1	Ccnt1
Fbxo11	0.00310026	0.507569	0.54	0.429	1	DMAM1	Fbxo11
Fam45a	0.00310697	0.484704	0.307	0.204	1	DMAM1	Fam45a
Cln3	0.0031348	0.501422	0.319	0.217	1	DMAM1	Cln3
Nrros	0.00316095	0.416861	0.571	0.455	1	DMAM1	Nrros
Asxl1	0.00329441	0.300471	0.552	0.418	1	DMAM1	Asxl1
Csde1	0.00330541	0.416704	0.393	0.28	1	DMAM1	Csde1
Kdm1a	0.00333093	0.65904	0.294	0.203	1	DMAM1	Kdm1a
Fmnl31	0.00341028	0.325032	0.613	0.489	1	DMAM1	Fmnl3
Ccar1	0.00344946	0.397588	0.417	0.301	1	DMAM1	Ccar1
Polr2a	0.00352106	0.641294	0.264	0.172	1	DMAM1	Polr2a
Cbfb	0.0035304	0.512901	0.399	0.297	1	DMAM1	Cbfb
Aak1	0.00357157	0.605158	0.423	0.329	1	DMAM1	Aak1
Chmp4b	0.00363175	0.625796	0.313	0.22	1	DMAM1	Chmp4b
Ireb2	0.00364477	0.621619	0.35	0.254	1	DMAM1	Ireb2
Jak1	0.00367294	0.453485	0.515	0.41	1	DMAM1	Jak1
Rc3h2	0.00371466	0.517205	0.313	0.213	1	DMAM1	Rc3h2
Snd1	0.00383794	0.364101	0.589	0.473	1	DMAM1	Snd1
Thrap3	0.00387056	0.411726	0.521	0.413	1	DMAM1	Thrap3
Eif3c	0.00392454	0.561745	0.264	0.173	1	DMAM1	Eif3c
Relch	0.00400773	0.336932	0.423	0.303	1	DMAM1	Relch
Wls1	0.00414246	0.43672	0.429	0.32	1	DMAM1	Wls
Magi1	0.0041565	0.327561	0.761	0.665	1	DMAM1	Magi1
Riok3	0.00416487	0.574849	0.35	0.254	1	DMAM1	Riok3
Ctnnd1	0.00419344	0.558395	0.411	0.308	1	DMAM1	Ctnnd1
Srsf10	0.00421758	0.400042	0.405	0.293	1	DMAM1	Srsf10
Aig11	0.00424512	0.6385	0.393	0.296	1	DMAM1	Aig1
Ywhae	0.00425983	0.507129	0.46	0.361	1	DMAM1	Ywhae
Stau2	0.00426475	0.645169	0.264	0.174	1	DMAM1	Stau2
Scamp1	0.00428582	0.537172	0.344	0.246	1	DMAM1	Scamp1
Nudcd3	0.00429894	0.374472	0.436	0.317	1	DMAM1	Nudcd3
Lrrc4	0.00430371	0.297373	0.748	0.625	1	DMAM1	Lrrc4
Ube2v2	0.00433985	0.673544	0.252	0.166	1	DMAM1	Ube2v2
Klf131	0.00436173	0.713875	0.282	0.194	1	DMAM1	Klf13
Hnrnpk	0.00448649	0.616642	0.325	0.233	1	DMAM1	Hnrnpk
Tbce	0.00452493	0.557037	0.27	0.177	1	DMAM1	Tbce
Ilrun	0.00456235	0.60276	0.264	0.175	1	DMAM1	Ilrun
Usp37	0.00463897	0.585579	0.301	0.207	1	DMAM1	Usp37
Fbxl171	0.00465498	0.321388	0.81	0.687	1	DMAM1	Fbxl17
Lrmp	0.00474375	0.552438	0.356	0.257	1	DMAM1	Lrmp
Psmd4	0.00486184	0.558926	0.27	0.18	1	DMAM1	Psmd4
Lamp21	0.00490076	0.408955	0.564	0.475	1	DMAM1	Lamp2
Cdc42	0.00491685	0.324481	0.663	0.564	1	DMAM1	Cdc42
Hectd1	0.00494739	0.437007	0.448	0.341	1	DMAM1	Hectd1
Mgrn1	0.00518611	0.514451	0.38	0.284	1	DMAM1	Mgrn1
Taf15	0.00519814	0.354936	0.583	0.479	1	DMAM1	Taf15
Srsf4	0.00521186	0.541258	0.288	0.195	1	DMAM1	Srsf4
Snx301	0.00521985	0.572489	0.466	0.376	1	DMAM1	Snx30
Ppp2r5a	0.00522226	0.477229	0.294	0.2	1	DMAM1	Ppp2r5a
Tfe3	0.00522373	0.71245	0.258	0.177	1	DMAM1	Tfe3
Pdpk11	0.00523911	0.481537	0.319	0.225	1	DMAM1	Pdpk1
Hsp90aa1	0.00531366	0.617598	0.258	0.171	1	DMAM1	Hsp90aa1
Gcnt7	0.00547034	0.582509	0.258	0.172	1	DMAM1	Gcnt7
Pbx3	0.00548052	0.394473	0.405	0.296	1	DMAM1	Pbx3
Rac1	0.00548515	0.466088	0.411	0.307	1	DMAM1	Rac1
Lamp11	0.00548705	0.412353	0.38	0.274	1	DMAM1	Lamp1
Pum1	0.00554859	0.406764	0.472	0.37	1	DMAM1	Pum1
Gsk3b	0.00554885	0.374928	0.558	0.45	1	DMAM1	Gsk3b
Ttc31	0.00555019	0.415422	0.515	0.415	1	DMAM1	Ttc3
Ckap5	0.00563046	0.327106	0.374	0.264	1	DMAM1	Ckap5
Igf1r	0.00564256	0.553976	0.46	0.36	1	DMAM1	Igf1r
Rheb	0.00567958	0.560255	0.288	0.198	1	DMAM1	Rheb
Arid4b	0.00577754	0.346793	0.442	0.327	1	DMAM1	Arid4b
Gapvd1	0.00580316	0.458157	0.479	0.386	1	DMAM1	Gapvd1
Ranbp91	0.00583359	0.410115	0.448	0.342	1	DMAM1	Ranbp9
Mast4	0.00585917	0.512805	0.546	0.458	1	DMAM1	Mast4
Fam13b	0.00590201	0.515782	0.485	0.383	1	DMAM1	Fam13b
Cyth1	0.00602424	0.651955	0.319	0.232	1	DMAM1	Cyth1
Arhgef111	0.00609355	0.508768	0.356	0.259	1	DMAM1	Arhgef11
Aatf	0.00621055	0.625175	0.362	0.271	1	DMAM1	Aatf
Laptm4a	0.0062157	0.515955	0.264	0.176	1	DMAM1	Laptm4a
Rab7	0.00621673	0.434421	0.411	0.313	1	DMAM1	Rab7
Slc25a3	0.0062819	0.474075	0.399	0.295	1	DMAM1	Slc25a3
Htra2	0.00630748	0.554821	0.276	0.189	1	DMAM1	Htra2
Atp5a1	0.00644357	0.458276	0.288	0.196	1	DMAM1	Atp5a1
Sec61g	0.00650595	0.625627	0.387	0.286	1	DMAM1	Sec61g
Pdia3	0.00653841	0.551347	0.258	0.172	1	DMAM1	Pdia3
Rpl24	0.00656823	0.608693	0.252	0.169	1	DMAM1	Rpl24
Kif5b	0.00658731	0.407748	0.405	0.305	1	DMAM1	Kif5b
Gm50250	0.00660363	0.553622	0.252	0.168	1	DMAM1	Gm50250
Ppt1	0.00677256	0.375284	0.521	0.422	1	DMAM1	Ppt1
Gm74801	0.00677469	0.327086	0.552	0.439	1	DMAM1	Gm7480
Dync1li1	0.00685479	0.608449	0.301	0.211	1	DMAM1	Dync1li1
Atp6v1h	0.00691855	0.54271	0.294	0.207	1	DMAM1	Atp6v1h
Arid5b1	0.00701438	0.442923	0.528	0.425	1	DMAM1	Arid5b
Hpf1	0.00707612	0.588452	0.282	0.198	1	DMAM1	Hpf1
Rps10	0.00712048	0.599598	0.264	0.18	1	DMAM1	Rps10
Glyr1	0.00717741	0.482645	0.301	0.21	1	DMAM1	Glyr1
Plxdc21	0.00720944	0.29719	0.975	0.949	1	DMAM1	Plxdc2
Mapk1	0.00721327	0.478071	0.405	0.314	1	DMAM1	Mapk1
Tsc22d2	0.00729769	0.455558	0.38	0.281	1	DMAM1	Tsc22d2
Bnip2	0.00740717	0.486623	0.252	0.166	1	DMAM1	Bnip2
Gbf1	0.00751144	0.403873	0.472	0.367	1	DMAM1	Gbf1
Cck	0.00761646	0.474436	0.282	0.193	1	DMAM1	Cck
Ube2i	0.00766462	0.631627	0.27	0.188	1	DMAM1	Ube2i
Prrc2b1	0.00767976	0.573634	0.307	0.218	1	DMAM1	Prrc2b
Phykpl	0.00786024	0.648882	0.301	0.215	1	DMAM1	Phykpl
Hira	0.00794475	0.597975	0.27	0.188	1	DMAM1	Hira
Hnrnpl1	0.0081342	0.499076	0.429	0.338	1	DMAM1	Hnrnpl
Mef2c	0.0082983	0.391187	0.926	0.918	1	DMAM1	Mef2c
Kif1b1	0.00839667	0.456135	0.368	0.272	1	DMAM1	Kif1b
Ralgapa21	0.00852109	0.555483	0.319	0.228	1	DMAM1	Ralgapa2
Smarca4	0.00854603	0.551615	0.288	0.202	1	DMAM1	Smarca4
Rap1a	0.00857235	0.398237	0.601	0.521	1	DMAM1	Rap1a
Npc21	0.00864474	0.442295	0.337	0.241	1	DMAM1	Npc2
Clcn3	0.00865953	0.431678	0.294	0.206	1	DMAM1	Clcn3
Nt5c2	0.00873586	0.429475	0.393	0.291	1	DMAM1	Nt5c2
Trim30a1	0.00889763	0.410639	0.46	0.367	1	DMAM1	Trim30a
Ddx39b	0.00898725	0.439922	0.417	0.321	1	DMAM1	Ddx39b
Zc3hav11	0.00909066	0.408825	0.399	0.3	1	DMAM1	Zc3hav1
H2-D11	0.00915229	0.39764	0.368	0.273	1	DMAM1	H2-D1
Tcf12	0.00936151	0.39389	0.65	0.573	1	DMAM1	Tcf12
Usp47	0.0095129	0.389985	0.362	0.265	1	DMAM1	Usp47
Rab11fip51	0.0096716	0.630475	0.258	0.179	1	DMAM1	Rab11fip5
Rpl36	0.00971066	0.481959	0.252	0.169	1	DMAM1	Rpl36
Ube2e1	0.00972276	0.466926	0.282	0.196	1	DMAM1	Ube2e1
Rps6ka31	0.0097696	0.374755	0.491	0.397	1	DMAM1	Rps6ka3
Ap3d1	0.00981172	0.599598	0.27	0.188	1	DMAM1	Ap3d1
Gpnmb	9.35586e-249	6.70375	0.752	0.037	1.5658e-244	DMAM2	Gpnmb
Lilr4b1	4.51601e-171	4.50376	0.665	0.049	7.558e-167	DMAM2	Lilr4b
Lgals31	2.11746e-157	3.97975	0.714	0.067	3.54378e-153	DMAM2	Lgals3
Ms4a7	5.13133e-140	4.26204	0.509	0.031	8.58779e-136	DMAM2	Ms4a7
Iqgap11	5.18956e-130	4.07499	0.671	0.075	8.68525e-126	DMAM2	Iqgap1
Atp6v0d2	1.79455e-122	5.20898	0.416	0.023	3.00336e-118	DMAM2	Atp6v0d2
Mdfic2	2.96144e-122	3.52786	0.795	0.131	4.95627e-118	DMAM2	Mdfic
Lilrb4a2	6.25596e-114	2.85659	0.957	0.223	1.047e-109	DMAM2	Lilrb4a
Ahnak2	8.48703e-111	4.2352	0.435	0.03	1.42039e-106	DMAM2	Ahnak2
Myof1	3.5821e-110	3.63502	0.547	0.054	5.99501e-106	DMAM2	Myof
Airn	3.28363e-101	4.8996	0.373	0.023	5.49549e-97	DMAM2	Airn
Stra6l	1.1505e-86	4.49333	0.298	0.016	1.92548e-82	DMAM2	Stra6l
Plxnc1	5.51727e-82	3.31095	0.478	0.057	9.2337e-78	DMAM2	Plxnc1
Sash11	1.80506e-80	3.04279	0.652	0.121	3.02095e-76	DMAM2	Sash1
Gpr137b1	3.82251e-77	2.97902	0.646	0.126	6.39735e-73	DMAM2	Gpr137b
Xdh	6.1027e-75	4.23433	0.286	0.018	1.02135e-70	DMAM2	Xdh
Igf2r	2.21388e-74	4.43787	0.286	0.019	3.70515e-70	DMAM2	Igf2r
Fnip22	1.28274e-73	2.59667	0.932	0.424	2.14679e-69	DMAM2	Fnip2
Zfp7042	4.06465e-72	2.36004	0.82	0.225	6.8026e-68	DMAM2	Zfp704
Ttyh21	1.88049e-70	3.0972	0.509	0.08	3.14718e-66	DMAM2	Ttyh2
Optn	1.73742e-68	3.22663	0.441	0.059	2.90774e-64	DMAM2	Optn
Arhgap242	1.08628e-67	2.44041	0.919	0.445	1.81799e-63	DMAM2	Arhgap24
Gm44649	1.39533e-67	3.84147	0.28	0.02	2.33522e-63	DMAM2	Gm44649
Rab7b1	5.24652e-67	2.95481	0.478	0.071	8.78058e-63	DMAM2	Rab7b
Neat12	1.17161e-65	2.6738	0.863	0.327	1.96081e-61	DMAM2	Neat1
Apobec12	3.62581e-65	2.19957	0.913	0.412	6.06815e-61	DMAM2	Apobec1
Hpse	8.40554e-65	3.59916	0.323	0.031	1.40675e-60	DMAM2	Hpse
Cd300lf	8.53881e-65	2.8789	0.559	0.106	1.42906e-60	DMAM2	Cd300lf
Alcam1	2.06003e-64	3.1171	0.571	0.115	3.44766e-60	DMAM2	Alcam
Lyst2	2.62223e-64	2.26753	0.907	0.408	4.38857e-60	DMAM2	Lyst
Myo5a2	4.69173e-64	2.06434	0.913	0.342	7.85209e-60	DMAM2	Myo5a
Rftn12	1.63957e-62	2.26132	0.807	0.257	2.74398e-58	DMAM2	Rftn1
Ddhd12	8.45604e-61	2.677	0.671	0.174	1.4152e-56	DMAM2	Ddhd1
Ctsb2	5.60475e-59	2.12081	0.932	0.456	9.38011e-55	DMAM2	Ctsb
Tnfaip2	1.33854e-58	3.63783	0.311	0.032	2.24018e-54	DMAM2	Tnfaip2
Iqsec11	3.63869e-57	2.65238	0.565	0.125	6.08971e-53	DMAM2	Iqsec1
Slamf7	5.5245e-56	3.48088	0.255	0.021	9.24581e-52	DMAM2	Slamf7
Gm428361	8.2708e-56	2.60413	0.46	0.078	1.3842e-51	DMAM2	Gm42836
Xylt12	5.10585e-55	2.14644	0.733	0.217	8.54516e-51	DMAM2	Xylt1
Rilpl2	5.68533e-55	3.67595	0.292	0.03	9.51497e-51	DMAM2	Rilpl2
Fmn12	1.57343e-54	2.03927	0.814	0.289	2.63329e-50	DMAM2	Fmn1
Fam129b	1.32928e-52	3.05614	0.379	0.057	2.22468e-48	DMAM2	Fam129b
Cipc	1.76214e-52	2.74787	0.435	0.074	2.94912e-48	DMAM2	Cipc
Sgk12	2.21827e-52	2.35718	0.683	0.209	3.7125e-48	DMAM2	Sgk1
Dnase1l1	3.47982e-52	2.90683	0.36	0.05	5.82382e-48	DMAM2	Dnase1l1
Spp11	5.34535e-52	2.64258	0.391	0.06	8.94597e-48	DMAM2	Spp1
Dmxl2	3.74048e-51	2.7574	0.497	0.104	6.26007e-47	DMAM2	Dmxl2
Rab37	3.90491e-50	2.87389	0.373	0.057	6.53526e-46	DMAM2	Rab37
Rgs1	6.39231e-49	4.51449	0.273	0.031	1.06982e-44	DMAM2	Rgs1
Adam33	1.6603e-48	2.57709	0.435	0.081	2.77867e-44	DMAM2	Adam33
Trps12	2.73885e-47	2.48739	0.578	0.154	4.58375e-43	DMAM2	Trps1
Bcar32	1.05957e-46	2.18105	0.553	0.134	1.77329e-42	DMAM2	Bcar3
Ercc61	1.69119e-46	2.66605	0.491	0.112	2.83038e-42	DMAM2	Ercc6
Malat1	5.40504e-46	0.647617	1	1	9.04588e-42	DMAM2	Malat1
Osbpl82	1.44961e-45	1.85632	0.876	0.416	2.42608e-41	DMAM2	Osbpl8
Igf12	1.51721e-45	2.83861	0.497	0.118	2.5392e-41	DMAM2	Igf1
Tecpr1	2.15551e-45	2.66326	0.509	0.124	3.60747e-41	DMAM2	Tecpr1
Plekhm22	2.58933e-45	1.676	0.87	0.385	4.3335e-41	DMAM2	Plekhm2
Anxa4	1.15775e-44	2.60479	0.41	0.078	1.93762e-40	DMAM2	Anxa4
Atp6v1a2	3.25729e-44	2.09224	0.621	0.183	5.4514e-40	DMAM2	Atp6v1a
Ctnnb12	6.21976e-44	2.14864	0.609	0.178	1.04094e-39	DMAM2	Ctnnb1
Abr1	9.08151e-44	1.66963	0.925	0.51	1.51988e-39	DMAM2	Abr
Fabp5	9.56326e-44	2.6405	0.41	0.08	1.60051e-39	DMAM2	Fabp5
Nceh12	5.9597e-43	2.14297	0.571	0.159	9.97415e-39	DMAM2	Nceh1
Aoah	2.11551e-42	2.54621	0.342	0.055	3.54051e-38	DMAM2	Aoah
Fam20c1	6.75313e-42	2.24389	0.453	0.098	1.1302e-37	DMAM2	Fam20c
Lyz2	9.47372e-42	2.7966	0.416	0.086	1.58552e-37	DMAM2	Lyz2
Ikbke	8.36469e-41	2.84722	0.311	0.048	1.39991e-36	DMAM2	Ikbke
Capn15	2.18034e-40	2.31544	0.565	0.169	3.64902e-36	DMAM2	Capn15
Nlrc3	4.44598e-40	2.72599	0.329	0.055	7.4408e-36	DMAM2	Nlrc3
Gas2l31	1.00817e-39	2.22998	0.441	0.098	1.68727e-35	DMAM2	Gas2l3
Htr2b	1.02461e-39	2.68605	0.416	0.089	1.71478e-35	DMAM2	Htr2b
Syne1	2.00276e-39	3.24347	0.292	0.045	3.35182e-35	DMAM2	Syne1
Nedd9	2.39935e-39	2.42043	0.348	0.061	4.01555e-35	DMAM2	Nedd9
Sh3pxd2b1	4.3914e-39	2.2677	0.429	0.094	7.34944e-35	DMAM2	Sh3pxd2b
Ldlrad3	1.16825e-37	3.0553	0.311	0.053	1.95518e-33	DMAM2	Ldlrad3
B4galt51	1.19309e-37	2.40315	0.472	0.123	1.99675e-33	DMAM2	B4galt5
Cyth11	1.76194e-37	2.08465	0.621	0.214	2.94879e-33	DMAM2	Cyth1
Kif13b1	4.31519e-37	1.64885	0.82	0.431	7.2219e-33	DMAM2	Kif13b
Stx3	6.64447e-37	2.92116	0.261	0.037	1.11202e-32	DMAM2	Stx3
Wdr91	1.27535e-36	2.51187	0.354	0.069	2.13443e-32	DMAM2	Wdr91
Clic41	1.16668e-35	2.22957	0.416	0.096	1.95256e-31	DMAM2	Clic4
Slc38a61	2.26077e-35	1.94213	0.665	0.264	3.78363e-31	DMAM2	Slc38a6
Reps2	4.91356e-35	2.32209	0.342	0.066	8.22333e-31	DMAM2	Reps2
Atg72	9.80975e-35	1.77873	0.671	0.263	1.64176e-30	DMAM2	Atg7
Aopep1	1.02795e-34	1.6205	0.839	0.437	1.72037e-30	DMAM2	Aopep
C9orf721	1.57349e-34	1.89341	0.547	0.166	2.63339e-30	DMAM2	C9orf72
Fam219a2	8.18817e-34	1.8702	0.665	0.279	1.37037e-29	DMAM2	Fam219a
Ifi2072	1.28518e-33	2.03437	0.441	0.112	2.15088e-29	DMAM2	Ifi207
Slc7a15	1.8444e-33	2.49772	0.348	0.073	3.08679e-29	DMAM2	Slc7a15
Rai142	1.85442e-33	1.68568	0.522	0.148	3.10355e-29	DMAM2	Rai14
Lrp121	2.08287e-33	1.95187	0.547	0.174	3.48589e-29	DMAM2	Lrp12
Soat12	3.27538e-33	1.90133	0.627	0.24	5.48168e-29	DMAM2	Soat1
Mpp1	3.99217e-33	2.54542	0.311	0.059	6.68129e-29	DMAM2	Mpp1
Fblim12	7.76041e-33	2.2388	0.453	0.126	1.29878e-28	DMAM2	Fblim1
Clcn71	1.18265e-32	1.95857	0.466	0.127	1.97928e-28	DMAM2	Clcn7
4930533B01Rik2	2.88028e-32	2.26132	0.422	0.108	4.82043e-28	DMAM2	4930533B01Rik
Arhgap19	2.68496e-31	2.44588	0.292	0.054	4.49356e-27	DMAM2	Arhgap19
Lipa	3.91329e-31	2.35429	0.398	0.102	6.54928e-27	DMAM2	Lipa
Rnf1492	3.15748e-30	1.97994	0.484	0.147	5.28435e-26	DMAM2	Rnf149
Gm13391	4.0229e-30	2.70553	0.261	0.046	6.73272e-26	DMAM2	Gm13391
Ftl11	1.57471e-29	2.08034	0.503	0.167	2.63544e-25	DMAM2	Ftl1
Mfsd121	1.81918e-29	2.0401	0.41	0.109	3.04457e-25	DMAM2	Mfsd12
Myo1e2	1.84089e-29	1.20002	0.733	0.315	3.08091e-25	DMAM2	Myo1e
Slc3a22	2.68237e-29	1.78739	0.516	0.173	4.48922e-25	DMAM2	Slc3a2
Agap11	1.62686e-28	2.06047	0.59	0.236	2.72271e-24	DMAM2	Agap1
Rap2a1	2.01431e-28	1.7962	0.571	0.218	3.37116e-24	DMAM2	Rap2a
Arid5b2	4.81136e-28	1.41015	0.795	0.409	8.05229e-24	DMAM2	Arid5b
Samd8	5.17919e-28	1.92576	0.491	0.161	8.66788e-24	DMAM2	Samd8
Gga2	1.49309e-27	2.37332	0.28	0.056	2.49884e-23	DMAM2	Gga2
Vps13c2	4.67267e-27	1.3783	0.764	0.401	7.82018e-23	DMAM2	Vps13c
Slc11a2	4.77752e-27	2.2738	0.335	0.082	7.99566e-23	DMAM2	Slc11a2
Uhrf1bp1l	5.41505e-27	2.13231	0.335	0.081	9.06263e-23	DMAM2	Uhrf1bp1l
Rusc21	7.78494e-27	2.08539	0.441	0.137	1.30289e-22	DMAM2	Rusc2
Zmiz1	7.96913e-27	1.20678	0.876	0.617	1.33371e-22	DMAM2	Zmiz1
Eepd11	8.30413e-27	2.04792	0.435	0.135	1.38978e-22	DMAM2	Eepd1
Fnip12	1.26225e-26	1.22828	0.826	0.471	2.1125e-22	DMAM2	Fnip1
Akirin11	3.21944e-26	1.77363	0.503	0.176	5.38805e-22	DMAM2	Akirin1
Rbm471	3.4846e-26	1.17552	0.876	0.56	5.83182e-22	DMAM2	Rbm47
Apbb22	7.99339e-26	1.15793	0.894	0.586	1.33777e-21	DMAM2	Apbb2
Pdgfa1	9.58598e-26	2.39424	0.323	0.079	1.60431e-21	DMAM2	Pdgfa
Arhgap10	1.34926e-25	2.6615	0.267	0.056	2.25812e-21	DMAM2	Arhgap10
Aig12	3.20073e-25	1.54413	0.64	0.281	5.35674e-21	DMAM2	Aig1
Morrbid1	3.99191e-25	2.08315	0.404	0.121	6.68085e-21	DMAM2	Morrbid
Plau1	4.45029e-25	2.24056	0.28	0.06	7.44801e-21	DMAM2	Plau
Gnptab2	4.62164e-25	1.9094	0.478	0.168	7.73477e-21	DMAM2	Gnptab
Psmd13	9.36339e-25	1.53677	0.571	0.229	1.56706e-20	DMAM2	Psmd1
Litaf1	1.4651e-24	1.53297	0.634	0.285	2.45198e-20	DMAM2	Litaf
Bcl21	1.7575e-24	1.5507	0.522	0.195	2.94135e-20	DMAM2	Bcl2
Rell1	2.5345e-24	2.17776	0.292	0.068	4.24173e-20	DMAM2	Rell1
Cybb	5.66195e-24	2.78295	0.286	0.068	9.47585e-20	DMAM2	Cybb
Gm50020	7.22997e-24	2.40022	0.267	0.059	1.21001e-19	DMAM2	Gm50020
Parvb1	8.08707e-24	1.81178	0.435	0.145	1.35345e-19	DMAM2	Parvb
Txnrd1	8.95989e-24	2.38086	0.298	0.074	1.49953e-19	DMAM2	Txnrd1
Plin2	1.49076e-23	2.25175	0.323	0.085	2.49493e-19	DMAM2	Plin2
Fth1	1.50492e-23	1.43139	0.77	0.461	2.51863e-19	DMAM2	Fth1
Ttc27	2.00156e-23	2.28135	0.329	0.09	3.34981e-19	DMAM2	Ttc27
Flvcr1	3.43014e-23	2.4868	0.261	0.058	5.74068e-19	DMAM2	Flvcr1
Prr5l	4.26091e-23	1.77976	0.379	0.112	7.13106e-19	DMAM2	Prr5l
Nagk2	2.55314e-22	1.57485	0.534	0.217	4.27293e-18	DMAM2	Nagk
Psap1	2.59884e-22	1.2248	0.839	0.582	4.34942e-18	DMAM2	Psap
Abcg12	3.50488e-22	1.4029	0.578	0.245	5.86576e-18	DMAM2	Abcg1
Rdh51	5.52923e-22	1.8698	0.366	0.111	9.25371e-18	DMAM2	Rdh5
Prdx11	1.24924e-21	2.04177	0.41	0.142	2.09074e-17	DMAM2	Prdx1
Lrmda1	1.53955e-21	0.673006	0.981	0.968	2.57659e-17	DMAM2	Lrmda
Atp6v0d12	1.6026e-21	1.42643	0.559	0.236	2.68211e-17	DMAM2	Atp6v0d1
Fgr2	1.6397e-21	1.49162	0.497	0.186	2.74419e-17	DMAM2	Fgr
Gng122	2.20216e-21	1.32219	0.627	0.284	3.68553e-17	DMAM2	Gng12
Eprs1	1.02981e-20	1.52308	0.466	0.172	1.72348e-16	DMAM2	Eprs
Tnfsf12	1.03254e-20	2.12854	0.255	0.06	1.72805e-16	DMAM2	Tnfsf12
Dtnbp12	1.04916e-20	1.38955	0.621	0.305	1.75587e-16	DMAM2	Dtnbp1
Ankrd122	1.07796e-20	1.03794	0.795	0.447	1.80408e-16	DMAM2	Ankrd12
Sqstm11	1.62625e-20	1.96311	0.429	0.161	2.7217e-16	DMAM2	Sqstm1
Gm152832	2.48828e-20	1.3771	0.689	0.353	4.16439e-16	DMAM2	Gm15283
Itga51	2.83048e-20	1.9339	0.335	0.101	4.73709e-16	DMAM2	Itga5
Cd842	3.83857e-20	0.942449	0.888	0.661	6.42423e-16	DMAM2	Cd84
Nsmce22	4.97471e-20	1.12938	0.758	0.44	8.32568e-16	DMAM2	Nsmce2
Ctsd2	5.25094e-20	1.03952	0.82	0.526	8.78797e-16	DMAM2	Ctsd
Tnip1	5.29441e-20	1.97994	0.292	0.079	8.86073e-16	DMAM2	Tnip1
Pirb	6.8227e-20	2.13538	0.255	0.062	1.14185e-15	DMAM2	Pirb
Sntb21	8.5749e-20	1.88631	0.391	0.136	1.4351e-15	DMAM2	Sntb2
5033421B08Rik	1.09017e-19	1.90697	0.348	0.107	1.8245e-15	DMAM2	5033421B08Rik
Abca12	1.29796e-19	1.0413	0.857	0.61	2.17227e-15	DMAM2	Abca1
Snx101	1.34314e-19	1.24056	0.596	0.275	2.24787e-15	DMAM2	Snx10
Myo9b2	1.606e-19	1.05133	0.752	0.43	2.6878e-15	DMAM2	Myo9b
Rbms1	1.73054e-19	1.62978	0.466	0.186	2.89623e-15	DMAM2	Rbms1
Afdn	2.49629e-19	2.13922	0.261	0.067	4.1778e-15	DMAM2	Afdn
Axl2	3.51095e-19	1.16167	0.534	0.213	5.87592e-15	DMAM2	Axl
Slc6a62	4.01187e-19	1.15294	0.727	0.414	6.71426e-15	DMAM2	Slc6a6
Flt11	4.8984e-19	2.10551	0.304	0.088	8.19797e-15	DMAM2	Flt1
Apoe2	5.03855e-19	0.512586	0.932	0.62	8.43252e-15	DMAM2	Apoe
Diaph1	6.85723e-19	1.76663	0.354	0.116	1.14763e-14	DMAM2	Diaph1
Tmem87b1	8.07559e-19	1.44675	0.497	0.207	1.35153e-14	DMAM2	Tmem87b
Dapk11	9.22201e-19	1.59806	0.429	0.161	1.54339e-14	DMAM2	Dapk1
Aplp22	9.62823e-19	1.42043	0.497	0.205	1.61138e-14	DMAM2	Aplp2
Synj21	1.21449e-18	1.82719	0.311	0.092	2.03257e-14	DMAM2	Synj2
Lonrf31	1.23462e-18	1.6183	0.373	0.125	2.06626e-14	DMAM2	Lonrf3
Msn1	1.252e-18	1.09796	0.708	0.382	2.09535e-14	DMAM2	Msn
Mapkapk3	1.39224e-18	1.63635	0.373	0.127	2.33005e-14	DMAM2	Mapkapk3
Tent5c1	1.70178e-18	1.65915	0.416	0.155	2.8481e-14	DMAM2	Tent5c
Sdcbp	3.78027e-18	1.16528	0.658	0.348	6.32666e-14	DMAM2	Sdcbp
Pld3	4.11435e-18	1.52945	0.379	0.131	6.88577e-14	DMAM2	Pld3
H3f3b2	4.39666e-18	1.28261	0.646	0.352	7.35825e-14	DMAM2	H3f3b
Gnl31	5.79204e-18	1.53472	0.391	0.139	9.69357e-14	DMAM2	Gnl3
Dhrs31	7.04674e-18	1.35323	0.503	0.219	1.17934e-13	DMAM2	Dhrs3
Arhgap151	7.06416e-18	1.79545	0.416	0.163	1.18226e-13	DMAM2	Arhgap15
P2rx42	9.06655e-18	1.07895	0.714	0.412	1.51738e-13	DMAM2	P2rx4
Igf2bp2	1.0205e-17	2.04792	0.255	0.069	1.70792e-13	DMAM2	Igf2bp2
Gm74802	1.14758e-17	0.972854	0.745	0.427	1.92059e-13	DMAM2	Gm7480
Npc11	1.54671e-17	1.28878	0.528	0.231	2.58858e-13	DMAM2	Npc1
Ms4a6d	1.57342e-17	1.59389	0.373	0.131	2.63327e-13	DMAM2	Ms4a6d
Csf2ra2	2.31193e-17	1.16637	0.602	0.303	3.86925e-13	DMAM2	Csf2ra
Fndc3b1	2.68681e-17	1.05929	0.702	0.415	4.49664e-13	DMAM2	Fndc3b
Ago2	2.71455e-17	1.48078	0.447	0.179	4.54307e-13	DMAM2	Ago2
Gm37240	3.93508e-17	1.07392	0.913	0.756	6.58575e-13	DMAM2	Gm37240
Cpeb4	4.97731e-17	1.58987	0.416	0.164	8.33003e-13	DMAM2	Cpeb4
Sgpl12	5.25583e-17	1.28391	0.509	0.225	8.79617e-13	DMAM2	Sgpl1
Lhfpl2	5.27976e-17	0.983123	0.845	0.58	8.8362e-13	DMAM2	Lhfpl2
Col4a3bp1	1.26294e-16	1.46058	0.46	0.192	2.11366e-12	DMAM2	Col4a3bp
Galnt72	1.65266e-16	1.07115	0.627	0.316	2.7659e-12	DMAM2	Galnt7
Nfe2l22	1.92466e-16	1.07623	0.72	0.409	3.22111e-12	DMAM2	Nfe2l2
Cerk2	2.19445e-16	0.878881	0.87	0.628	3.67264e-12	DMAM2	Cerk
Tex2	2.2083e-16	1.6954	0.36	0.13	3.69581e-12	DMAM2	Tex2
Sat11	2.24948e-16	0.951347	0.863	0.617	3.76473e-12	DMAM2	Sat1
Cd274	2.40155e-16	2.00061	0.255	0.073	4.01924e-12	DMAM2	Cd274
Bnip3l	2.52617e-16	1.67932	0.348	0.123	4.22779e-12	DMAM2	Bnip3l
Gm20559	2.54137e-16	1.78381	0.255	0.072	4.25323e-12	DMAM2	Gm20559
Atp6v1c12	2.76309e-16	1.23218	0.578	0.3	4.62431e-12	DMAM2	Atp6v1c1
Mrtfa1	3.57817e-16	1.12382	0.665	0.379	5.98842e-12	DMAM2	Mrtfa
Ahcyl22	4.33172e-16	1.07146	0.565	0.262	7.24956e-12	DMAM2	Ahcyl2
Sh3bp21	4.8931e-16	1.18219	0.553	0.267	8.1891e-12	DMAM2	Sh3bp2
Cd244a1	4.95607e-16	1.54542	0.36	0.13	8.29448e-12	DMAM2	Cd244a
Arhgap262	6.10434e-16	1.24299	0.41	0.158	1.02162e-11	DMAM2	Arhgap26
Rasgef1b1	6.45544e-16	1.6057	0.335	0.117	1.08038e-11	DMAM2	Rasgef1b
Aff41	9.21041e-16	1.05773	0.652	0.365	1.54145e-11	DMAM2	Aff4
AU022793	1.00051e-15	1.50011	0.311	0.101	1.67445e-11	DMAM2	AU022793
Tank2	1.10511e-15	1.40441	0.528	0.258	1.84951e-11	DMAM2	Tank
Hnrnpll1	1.17014e-15	1.60735	0.342	0.123	1.95834e-11	DMAM2	Hnrnpll
Coro1c2	1.21824e-15	1.4147	0.441	0.187	2.03884e-11	DMAM2	Coro1c
Trerf1	1.43045e-15	1.75355	0.286	0.092	2.394e-11	DMAM2	Trerf1
2025-03-08	1.43796e-15	1.47037	0.348	0.124	2.40657e-11	DMAM2	2025-03-08
Mgat51	1.44634e-15	0.791134	0.863	0.66	2.4206e-11	DMAM2	Mgat5
Pik3r5	1.5908e-15	1.23685	0.584	0.311	2.66236e-11	DMAM2	Pik3r5
Tlk11	1.62651e-15	1.26365	0.584	0.316	2.72213e-11	DMAM2	Tlk1
Nrp22	2.32711e-15	1.20963	0.547	0.266	3.89466e-11	DMAM2	Nrp2
Cacna1a2	2.43471e-15	1.28397	0.627	0.376	4.07473e-11	DMAM2	Cacna1a
[truncated: 2,650 more rows]

## Sheet: Homeostatic
	p_val	avg_log2FC	pct.1	pct.2	p_val_adj	cluster	gene
Csmd3	5.75789e-230	1.77812	0.986	0.672	9.63641e-226	Homeostatic	Csmd3
Elmo1	5.46901e-165	0.967752	0.997	0.938	9.15293e-161	Homeostatic	Elmo1
Nav3	1.0055e-147	1.28569	0.978	0.71	1.6828e-143	Homeostatic	Nav3
Srgap2	1.08197e-140	0.883342	0.999	0.923	1.81078e-136	Homeostatic	Srgap2
Numb	2.55498e-131	1.14568	0.944	0.71	4.27601e-127	Homeostatic	Numb
Gm10790	1.56293e-126	1.26308	0.915	0.547	2.61571e-122	Homeostatic	Gm10790
Zfhx3	1.43555e-121	0.890983	0.989	0.871	2.40253e-117	Homeostatic	Zfhx3
Siglech	4.18627e-116	1.25412	0.88	0.492	7.00614e-112	Homeostatic	Siglech
Selplg	1.5206e-114	1.4122	0.823	0.454	2.54488e-110	Homeostatic	Selplg
8030442B05Rik	1.10038e-111	1.62139	0.709	0.295	1.8416e-107	Homeostatic	8030442B05Rik
Rapgef5	4.19305e-111	1.13471	0.918	0.631	7.01749e-107	Homeostatic	Rapgef5
Prkca	6.12727e-103	1.51205	0.731	0.354	1.02546e-98	Homeostatic	Prkca
Tanc2	2.02817e-101	0.702236	0.998	0.961	3.39435e-97	Homeostatic	Tanc2
Nav2	1.21169e-100	0.822808	0.988	0.889	2.02788e-96	Homeostatic	Nav2
4933406I18Rik	4.06528e-97	1.10915	0.897	0.618	6.80364e-93	Homeostatic	4933406I18Rik
Pde3b	4.23875e-97	0.958014	0.948	0.724	7.09397e-93	Homeostatic	Pde3b
P2ry12	1.89783e-92	1.01311	0.907	0.613	3.17621e-88	Homeostatic	P2ry12
Plxna4	5.76904e-91	1.30897	0.771	0.409	9.65506e-87	Homeostatic	Plxna4
Agmo	5.28455e-87	1.23787	0.783	0.428	8.84422e-83	Homeostatic	Agmo
Chd9	1.4305e-84	0.77259	0.976	0.833	2.39408e-80	Homeostatic	Chd9
Bank1	3.72755e-84	1.8708	0.448	0.122	6.23842e-80	Homeostatic	Bank1
Dip2b	3.03386e-77	0.810806	0.929	0.746	5.07747e-73	Homeostatic	Dip2b
Fchsd2	3.84824e-72	0.966243	0.845	0.592	6.44041e-68	Homeostatic	Fchsd2
Gm31243	1.75559e-71	1.71009	0.422	0.123	2.93815e-67	Homeostatic	Gm31243
Inpp5d	1.89473e-67	0.556283	0.994	0.952	3.17101e-63	Homeostatic	Inpp5d
Gm46367	1.83983e-64	0.864614	0.864	0.607	3.07914e-60	Homeostatic	Gm46367
Fam102b	1.14823e-62	1.19229	0.685	0.396	1.92168e-58	Homeostatic	Fam102b
Cst3	2.12594e-62	1.15392	0.792	0.557	3.55798e-58	Homeostatic	Cst3
Frmd4a	5.4639e-61	0.652194	0.955	0.847	9.14438e-57	Homeostatic	Frmd4a
Prkce	4.89758e-60	1.43423	0.597	0.322	8.19659e-56	Homeostatic	Prkce
Slc2a5	1.03489e-59	2.40637	0.268	0.053	1.73199e-55	Homeostatic	Slc2a5
St3gal6	1.56473e-59	0.990055	0.772	0.499	2.61873e-55	Homeostatic	St3gal6
Ivns1abp	2.62575e-59	0.921619	0.794	0.571	4.39446e-55	Homeostatic	Ivns1abp
Cdh23	3.83231e-59	0.988707	0.755	0.479	6.41376e-55	Homeostatic	Cdh23
Pard3b	1.60846e-58	1.42671	0.524	0.238	2.69192e-54	Homeostatic	Pard3b
Itga9	2.4346e-58	1.2481	0.553	0.252	4.07454e-54	Homeostatic	Itga9
Cacnb2	2.23429e-57	1.14014	0.65	0.35	3.73931e-53	Homeostatic	Cacnb2
Ldlrad4	1.58948e-56	0.549801	0.985	0.93	2.66015e-52	Homeostatic	Ldlrad4
Khdrbs3	2.20586e-56	2.28639	0.289	0.07	3.69172e-52	Homeostatic	Khdrbs3
Bbs9	2.76201e-55	1.16561	0.65	0.368	4.62251e-51	Homeostatic	Bbs9
Dock4	5.05525e-55	0.531737	0.983	0.926	8.46047e-51	Homeostatic	Dock4
Ifitm10	1.1016e-54	0.84056	0.779	0.497	1.84364e-50	Homeostatic	Ifitm10
Myo1d	1.29219e-54	2.1203	0.32	0.093	2.1626e-50	Homeostatic	Myo1d
Ltc4s	3.09292e-54	1.17157	0.562	0.276	5.17631e-50	Homeostatic	Ltc4s
Foxn3	4.61563e-54	0.54682	0.976	0.925	7.72472e-50	Homeostatic	Foxn3
Lrba	6.55059e-53	1.3017	0.542	0.27	1.09631e-48	Homeostatic	Lrba
Maml3	1.71683e-51	0.595578	0.962	0.851	2.87328e-47	Homeostatic	Maml3
Mertk	2.42604e-50	0.54834	0.979	0.913	4.06022e-46	Homeostatic	Mertk
Nos1ap	2.92534e-50	1.49563	0.458	0.207	4.89584e-46	Homeostatic	Nos1ap
Gm32036	2.27947e-49	0.786886	0.819	0.587	3.81493e-45	Homeostatic	Gm32036
Med12l	2.54927e-49	0.728091	0.846	0.605	4.26646e-45	Homeostatic	Med12l
Fgd2	1.12137e-48	0.757476	0.817	0.573	1.87672e-44	Homeostatic	Fgd2
Sparc	2.27128e-48	1.39359	0.456	0.204	3.80121e-44	Homeostatic	Sparc
Abca9	5.83006e-48	0.981457	0.631	0.356	9.75718e-44	Homeostatic	Abca9
Slc24a3	1.01878e-47	1.02375	0.613	0.347	1.70503e-43	Homeostatic	Slc24a3
Gm35188	1.18218e-47	0.565037	0.969	0.843	1.9785e-43	Homeostatic	Gm35188
Fhit	1.39631e-47	1.16501	0.613	0.357	2.33686e-43	Homeostatic	Fhit
Plxdc2	1.66247e-45	0.430861	0.999	0.924	2.78231e-41	Homeostatic	Plxdc2
Pag1	3.96841e-45	0.557927	0.947	0.841	6.64153e-41	Homeostatic	Pag1
Hexb	4.71467e-45	0.463172	0.993	0.932	7.89047e-41	Homeostatic	Hexb
Arhgap5	5.07315e-44	0.69459	0.856	0.663	8.49043e-40	Homeostatic	Arhgap5
Ptgs1	6.70565e-44	1.09994	0.549	0.295	1.12226e-39	Homeostatic	Ptgs1
Tmem119	6.70442e-43	1.82631	0.288	0.091	1.12205e-38	Homeostatic	Tmem119
Maf	7.54697e-43	0.805026	0.681	0.423	1.26306e-38	Homeostatic	Maf
0610040J01Rik	3.39876e-42	0.922651	0.666	0.42	5.68816e-38	Homeostatic	0610040J01Rik
Nr6a1	1.31484e-40	0.795055	0.775	0.599	2.20052e-36	Homeostatic	Nr6a1
Phyhd1	1.38945e-40	0.784571	0.755	0.531	2.32538e-36	Homeostatic	Phyhd1
Qk	6.5822e-40	0.430283	0.984	0.945	1.1016e-35	Homeostatic	Qk
Vsir	2.68135e-39	0.857794	0.66	0.427	4.48751e-35	Homeostatic	Vsir
Trp53cor1	3.97851e-39	1.39811	0.346	0.136	6.65844e-35	Homeostatic	Trp53cor1
Gm6277	5.30062e-39	1.72829	0.292	0.102	8.87111e-35	Homeostatic	Gm6277
Col27a1	7.6153e-39	1.14261	0.456	0.226	1.2745e-34	Homeostatic	Col27a1
Gtf2h2	5.10838e-38	0.869265	0.65	0.425	8.54938e-34	Homeostatic	Gtf2h2
Whrn	6.94966e-38	1.19779	0.441	0.219	1.1631e-33	Homeostatic	Whrn
Pde4d	1.30728e-37	1.11468	0.481	0.251	2.18786e-33	Homeostatic	Pde4d
Atp8a2	1.23533e-36	0.657582	0.817	0.588	2.06745e-32	Homeostatic	Atp8a2
Slco2b1	1.43965e-36	0.55441	0.882	0.682	2.4094e-32	Homeostatic	Slco2b1
Mef2a	5.5007e-36	0.38414	0.986	0.962	9.20597e-32	Homeostatic	Mef2a
Zfp710	9.22487e-36	0.572566	0.91	0.78	1.54387e-31	Homeostatic	Zfp710
Gm34408	1.25264e-35	1.04029	0.483	0.257	2.09641e-31	Homeostatic	Gm34408
Mgat4a	3.46328e-35	0.709637	0.744	0.57	5.79614e-31	Homeostatic	Mgat4a
Pmepa1	1.65882e-34	0.958859	0.576	0.361	2.7762e-30	Homeostatic	Pmepa1
Gm2629	4.07551e-34	0.582038	0.851	0.675	6.82077e-30	Homeostatic	Gm2629
Tjp1	9.27005e-34	1.06703	0.488	0.276	1.55144e-29	Homeostatic	Tjp1
Ssh2	2.29432e-33	0.442931	0.957	0.861	3.83977e-29	Homeostatic	Ssh2
Rhobtb1	2.57019e-33	1.01277	0.475	0.256	4.30147e-29	Homeostatic	Rhobtb1
Slc8a1	2.92109e-33	0.469104	0.975	0.92	4.88874e-29	Homeostatic	Slc8a1
Plcl2	1.03987e-32	0.559343	0.863	0.775	1.74032e-28	Homeostatic	Plcl2
Pld1	2.18879e-32	0.806039	0.603	0.383	3.66316e-28	Homeostatic	Pld1
Dlc1	2.45699e-32	1.53355	0.274	0.104	4.11202e-28	Homeostatic	Dlc1
Nfia	7.5213e-32	0.667963	0.784	0.613	1.25876e-27	Homeostatic	Nfia
Golm1	9.51003e-31	0.835268	0.613	0.405	1.5916e-26	Homeostatic	Golm1
Dock10	1.44022e-30	0.462523	0.892	0.735	2.41035e-26	Homeostatic	Dock10
Susd3	2.0752e-30	1.15622	0.381	0.188	3.47306e-26	Homeostatic	Susd3
Tm6sf1	3.00836e-30	0.927382	0.469	0.259	5.03479e-26	Homeostatic	Tm6sf1
Entpd1	8.64818e-30	0.589293	0.791	0.618	1.44736e-25	Homeostatic	Entpd1
Itgam	9.8769e-30	0.702159	0.676	0.471	1.653e-25	Homeostatic	Itgam
Asb2	1.03968e-29	1.00664	0.428	0.226	1.74001e-25	Homeostatic	Asb2
Gpr34	1.71182e-29	0.759315	0.656	0.459	2.8649e-25	Homeostatic	Gpr34
Adap2	2.66772e-29	0.456424	0.902	0.781	4.46469e-25	Homeostatic	Adap2
Mlph	9.84102e-29	1.26634	0.334	0.158	1.64699e-24	Homeostatic	Mlph
Rgs10	1.00724e-28	0.78524	0.633	0.447	1.68571e-24	Homeostatic	Rgs10
Zeb1	1.87279e-28	0.678455	0.713	0.539	3.13431e-24	Homeostatic	Zeb1
Ubash3b	3.14632e-28	0.518665	0.875	0.743	5.26568e-24	Homeostatic	Ubash3b
Bin1	5.92994e-28	0.528798	0.829	0.675	9.92434e-24	Homeostatic	Bin1
Cx3cr1	2.17042e-27	0.487094	0.849	0.675	3.63241e-23	Homeostatic	Cx3cr1
Csf1r	4.53636e-27	0.486042	0.852	0.702	7.59205e-23	Homeostatic	Csf1r
Fry	4.97908e-27	0.984447	0.424	0.234	8.33298e-23	Homeostatic	Fry
Mir99ahg	4.81432e-26	0.398536	0.929	0.827	8.05725e-22	Homeostatic	Mir99ahg
Pik3r1	5.13056e-26	0.696928	0.652	0.478	8.5865e-22	Homeostatic	Pik3r1
St3gal5	9.508e-26	0.993446	0.438	0.255	1.59126e-21	Homeostatic	St3gal5
Serinc3	1.04114e-25	0.510339	0.786	0.621	1.74246e-21	Homeostatic	Serinc3
Sall1	3.01072e-25	0.720031	0.562	0.36	5.03874e-21	Homeostatic	Sall1
Ppm1l	7.6345e-25	1.27901	0.293	0.137	1.27771e-20	Homeostatic	Ppm1l
Apbb1ip	7.81948e-25	0.378889	0.946	0.872	1.30867e-20	Homeostatic	Apbb1ip
Bin2	9.09791e-25	0.701823	0.597	0.412	1.52263e-20	Homeostatic	Bin2
Cables1	1.95672e-24	0.931004	0.471	0.295	3.27477e-20	Homeostatic	Cables1
Gm43221	2.84618e-24	0.937577	0.419	0.242	4.76337e-20	Homeostatic	Gm43221
2610203C22Rik	4.03097e-24	0.762464	0.528	0.339	6.74623e-20	Homeostatic	2610203C22Rik
Ophn1	4.67563e-24	0.413385	0.906	0.79	7.82514e-20	Homeostatic	Ophn1
Itpr2	1.72669e-23	0.608405	0.728	0.576	2.88978e-19	Homeostatic	Itpr2
Eef2k	3.78536e-23	0.931731	0.409	0.236	6.33518e-19	Homeostatic	Eef2k
Lpcat2	4.19871e-23	0.477867	0.806	0.649	7.02695e-19	Homeostatic	Lpcat2
Ccnd3	4.26116e-23	0.418073	0.839	0.655	7.13148e-19	Homeostatic	Ccnd3
Garnl3	2.55242e-22	0.934576	0.401	0.231	4.27174e-18	Homeostatic	Garnl3
Adap2os	2.62049e-22	0.396864	0.916	0.799	4.38565e-18	Homeostatic	Adap2os
Pip4k2a	2.76823e-22	0.414017	0.889	0.797	4.63291e-18	Homeostatic	Pip4k2a
Ankrd44	3.03649e-22	0.434531	0.854	0.76	5.08187e-18	Homeostatic	Ankrd44
Smap2	4.78427e-22	0.455967	0.814	0.672	8.00695e-18	Homeostatic	Smap2
Gm50035	8.10431e-22	0.487226	0.775	0.617	1.35634e-17	Homeostatic	Gm50035
Tcf7l2	9.75488e-22	0.8355	0.45	0.279	1.63258e-17	Homeostatic	Tcf7l2
Rtn4rl1	1.12628e-21	0.720912	0.533	0.351	1.88493e-17	Homeostatic	Rtn4rl1
Tgfbr1	1.27448e-21	0.301781	0.979	0.932	2.13298e-17	Homeostatic	Tgfbr1
Gna15	2.83811e-21	0.698836	0.562	0.396	4.74986e-17	Homeostatic	Gna15
Plcl1	8.88309e-21	0.392583	0.902	0.785	1.48667e-16	Homeostatic	Plcl1
Arhgef40	1.16434e-20	1.02984	0.305	0.157	1.94864e-16	Homeostatic	Arhgef40
Ppp1r9a	1.20901e-20	0.542893	0.721	0.575	2.0234e-16	Homeostatic	Ppp1r9a
Gab1	1.52171e-20	0.933384	0.369	0.211	2.54673e-16	Homeostatic	Gab1
Epb41l2	1.90566e-20	0.335264	0.972	0.93	3.18931e-16	Homeostatic	Epb41l2
P3h2	4.86692e-20	0.614932	0.554	0.378	8.14528e-16	Homeostatic	P3h2
Sdk1	6.25631e-20	0.700805	0.447	0.29	1.04706e-15	Homeostatic	Sdk1
Nrip1	7.42137e-20	0.615508	0.628	0.475	1.24204e-15	Homeostatic	Nrip1
Ighm	9.47275e-20	1.06124	0.261	0.125	1.58536e-15	Homeostatic	Ighm
Prkn	1.06516e-19	0.525868	0.721	0.558	1.78265e-15	Homeostatic	Prkn
I830077J02Rik	1.66868e-19	0.979665	0.311	0.166	2.7927e-15	Homeostatic	I830077J02Rik
Fcrls	2.00821e-19	0.704011	0.557	0.395	3.36095e-15	Homeostatic	Fcrls
Stab1	2.03417e-19	0.306559	0.425	0.251	3.40439e-15	Homeostatic	Stab1
Ralgps1	2.5265e-19	0.839073	0.386	0.229	4.22835e-15	Homeostatic	Ralgps1
Atg16l2	3.19116e-19	0.720568	0.494	0.34	5.34073e-15	Homeostatic	Atg16l2
Rtn1	3.33568e-19	0.655789	0.577	0.423	5.5826e-15	Homeostatic	Rtn1
9130015G15Rik	5.49861e-19	0.749093	0.476	0.317	9.20248e-15	Homeostatic	9130015G15Rik
Gm10848	6.52661e-19	0.96571	0.268	0.133	1.09229e-14	Homeostatic	Gm10848
Slc7a8	6.8986e-19	0.587612	0.611	0.46	1.15455e-14	Homeostatic	Slc7a8
Ets1	1.1955e-18	0.911598	0.334	0.189	2.00079e-14	Homeostatic	Ets1
Kif21b	1.3581e-18	0.781749	0.443	0.289	2.27292e-14	Homeostatic	Kif21b
Sipa1l1	1.38396e-18	0.725168	0.479	0.323	2.31619e-14	Homeostatic	Sipa1l1
Gm26827	1.7248e-18	0.619488	0.586	0.421	2.88662e-14	Homeostatic	Gm26827
Gm26542	2.07392e-18	0.583125	0.649	0.501	3.47091e-14	Homeostatic	Gm26542
Rptor	2.72518e-18	0.464586	0.752	0.624	4.56086e-14	Homeostatic	Rptor
Chsy1	2.88645e-18	0.929528	0.333	0.191	4.83076e-14	Homeostatic	Chsy1
Wasf2	3.13055e-18	0.487413	0.753	0.644	5.23928e-14	Homeostatic	Wasf2
Inpp4b	4.13157e-18	0.336934	0.868	0.764	6.91459e-14	Homeostatic	Inpp4b
Zfp652	4.61157e-18	0.478868	0.744	0.61	7.71792e-14	Homeostatic	Zfp652
Rcsd1	5.1084e-18	0.710722	0.484	0.33	8.54942e-14	Homeostatic	Rcsd1
Cfh	9.63469e-18	0.45143	0.706	0.551	1.61246e-13	Homeostatic	Cfh
Ggta1	1.21046e-17	0.93652	0.311	0.173	2.02582e-13	Homeostatic	Ggta1
Smarca2	2.28486e-17	0.620725	0.506	0.347	3.82395e-13	Homeostatic	Smarca2
Dennd4a	2.517e-17	0.362186	0.877	0.769	4.21245e-13	Homeostatic	Dennd4a
Rnf216	4.36363e-17	0.460163	0.791	0.682	7.30297e-13	Homeostatic	Rnf216
Mtss1	4.54876e-17	0.697585	0.326	0.182	7.6128e-13	Homeostatic	Mtss1
Rps6ka1	5.14131e-17	0.691514	0.477	0.33	8.60449e-13	Homeostatic	Rps6ka1
Cttnbp2nl	1.2794e-16	0.438846	0.746	0.61	2.1412e-12	Homeostatic	Cttnbp2nl
Hpgd	1.40799e-16	0.579442	0.423	0.264	2.35641e-12	Homeostatic	Hpgd
Mgll	1.68936e-16	0.644798	0.334	0.191	2.82731e-12	Homeostatic	Mgll
Git2	1.73701e-16	0.534608	0.648	0.505	2.90706e-12	Homeostatic	Git2
Hivep3	2.24957e-16	0.416127	0.747	0.608	3.76488e-12	Homeostatic	Hivep3
Cfap74	4.43991e-16	0.93882	0.304	0.175	7.43063e-12	Homeostatic	Cfap74
Ikzf1	5.68335e-16	0.35839	0.886	0.795	9.51165e-12	Homeostatic	Ikzf1
Capn3	1.25842e-15	0.661944	0.476	0.333	2.10609e-11	Homeostatic	Capn3
Cryl1	1.63033e-15	0.715413	0.423	0.28	2.72851e-11	Homeostatic	Cryl1
Soga1	2.84339e-15	0.479464	0.665	0.529	4.7587e-11	Homeostatic	Soga1
Gm15503	2.95687e-15	0.880463	0.296	0.17	4.94861e-11	Homeostatic	Gm15503
B430010I23Rik	3.16892e-15	0.549198	0.581	0.441	5.30351e-11	Homeostatic	B430010I23Rik
Atp6v0a2	3.50288e-15	0.797922	0.316	0.188	5.86241e-11	Homeostatic	Atp6v0a2
Trim2	5.57871e-15	0.873983	0.327	0.2	9.33654e-11	Homeostatic	Trim2
Lgmn	5.95426e-15	0.38672	0.812	0.712	9.96505e-11	Homeostatic	Lgmn
Cd33	7.29124e-15	0.617203	0.483	0.344	1.22026e-10	Homeostatic	Cd33
Pwwp2a	1.19762e-14	0.522202	0.609	0.474	2.00434e-10	Homeostatic	Pwwp2a
Pard3bos1	1.60302e-14	0.800267	0.285	0.161	2.68281e-10	Homeostatic	Pard3bos1
Tpst2	1.69749e-14	0.773626	0.354	0.224	2.84092e-10	Homeostatic	Tpst2
Ulk2	1.77394e-14	0.435309	0.732	0.606	2.96886e-10	Homeostatic	Ulk2
Mtus1	2.46214e-14	0.666549	0.466	0.336	4.12064e-10	Homeostatic	Mtus1
Herc2	2.8335e-14	0.451603	0.688	0.551	4.74215e-10	Homeostatic	Herc2
Man1a	3.12729e-14	0.598383	0.477	0.34	5.23383e-10	Homeostatic	Man1a
Arhgap45	5.33134e-14	0.300435	0.903	0.813	8.92253e-10	Homeostatic	Arhgap45
Abi3	6.75561e-14	0.551899	0.536	0.399	1.13062e-09	Homeostatic	Abi3
Klf3	1.04689e-13	0.706359	0.394	0.265	1.75208e-09	Homeostatic	Klf3
Gm16337	1.14841e-13	0.394858	0.721	0.597	1.92198e-09	Homeostatic	Gm16337
Map4k4	1.92946e-13	0.447504	0.674	0.563	3.22914e-09	Homeostatic	Map4k4
Snhg11	2.04134e-13	0.534445	0.462	0.319	3.41639e-09	Homeostatic	Snhg11
Acss1	2.11194e-13	0.656623	0.413	0.282	3.53454e-09	Homeostatic	Acss1
Fer	2.21651e-13	0.668406	0.398	0.27	3.70956e-09	Homeostatic	Fer
Klf12	2.73339e-13	0.467839	0.65	0.531	4.5746e-09	Homeostatic	Klf12
Hpgds	3.27489e-13	0.296028	0.87	0.79	5.48086e-09	Homeostatic	Hpgds
Nr6a1os	3.52341e-13	0.704554	0.403	0.276	5.89678e-09	Homeostatic	Nr6a1os
Ptprm	3.92435e-13	0.412099	0.676	0.547	6.56779e-09	Homeostatic	Ptprm
Lrch1	4.31521e-13	0.331585	0.825	0.757	7.22193e-09	Homeostatic	Lrch1
Arglu1	4.38014e-13	0.423811	0.717	0.604	7.3306e-09	Homeostatic	Arglu1
Slc16a6	5.06308e-13	0.530349	0.502	0.367	8.47356e-09	Homeostatic	Slc16a6
Gm17231	5.16141e-13	0.575907	0.549	0.419	8.63814e-09	Homeostatic	Gm17231
Dock8	5.78135e-13	0.268175	0.919	0.856	9.67567e-09	Homeostatic	Dock8
Gm34589	6.05993e-13	0.822469	0.255	0.144	1.01419e-08	Homeostatic	Gm34589
Nfatc2	6.26252e-13	0.634745	0.365	0.238	1.0481e-08	Homeostatic	Nfatc2
Rock2	7.08055e-13	0.445119	0.628	0.515	1.185e-08	Homeostatic	Rock2
E230029C05Rik	7.36417e-13	0.356229	0.812	0.69	1.23247e-08	Homeostatic	E230029C05Rik
Prpsap2	7.45954e-13	0.68043	0.351	0.228	1.24843e-08	Homeostatic	Prpsap2
Scamp2	1.07224e-12	0.523905	0.494	0.363	1.7945e-08	Homeostatic	Scamp2
Kcnrg	1.78194e-12	0.770098	0.354	0.235	2.98225e-08	Homeostatic	Kcnrg
Sncaip	1.84468e-12	0.666349	0.376	0.252	3.08726e-08	Homeostatic	Sncaip
Sh3pxd2a	2.87048e-12	0.539039	0.517	0.395	4.80404e-08	Homeostatic	Sh3pxd2a
Cask	3.52703e-12	0.483569	0.631	0.511	5.90284e-08	Homeostatic	Cask
Pik3cg	3.77052e-12	0.689488	0.343	0.223	6.31034e-08	Homeostatic	Pik3cg
Phf14	4.23842e-12	0.400529	0.714	0.611	7.09342e-08	Homeostatic	Phf14
Lair1	4.86129e-12	0.342035	0.786	0.704	8.13585e-08	Homeostatic	Lair1
Snta1	5.90327e-12	0.744774	0.306	0.193	9.87971e-08	Homeostatic	Snta1
Arhgap22	1.26544e-11	0.360059	0.722	0.611	2.11784e-07	Homeostatic	Arhgap22
Gm40841	1.34934e-11	0.675524	0.326	0.211	2.25826e-07	Homeostatic	Gm40841
Picalm	1.5428e-11	0.314692	0.762	0.652	2.58203e-07	Homeostatic	Picalm
A830008E24Rik	2.2472e-11	0.589484	0.464	0.347	3.76092e-07	Homeostatic	A830008E24Rik
Wnk1	2.4829e-11	0.289933	0.834	0.751	4.15538e-07	Homeostatic	Wnk1
Klf7	2.5849e-11	0.671156	0.318	0.208	4.3261e-07	Homeostatic	Klf7
Wdfy2	2.59897e-11	0.503557	0.501	0.374	4.34963e-07	Homeostatic	Wdfy2
Rffl	3.662e-11	0.448569	0.511	0.383	6.12873e-07	Homeostatic	Rffl
Tln2	4.08435e-11	0.605901	0.365	0.248	6.83557e-07	Homeostatic	Tln2
Meg3	4.08867e-11	0.456727	0.499	0.371	6.8428e-07	Homeostatic	Meg3
Arsb	4.37809e-11	0.425197	0.501	0.376	7.32718e-07	Homeostatic	Arsb
Mbnl1	5.71935e-11	0.250502	0.918	0.872	9.57191e-07	Homeostatic	Mbnl1
Cmtm7	7.151e-11	0.565861	0.441	0.326	1.19679e-06	Homeostatic	Cmtm7
Gng2	8.26058e-11	0.48273	0.513	0.388	1.38249e-06	Homeostatic	Gng2
Ints6l	1.1768e-10	0.427224	0.562	0.445	1.96949e-06	Homeostatic	Ints6l
Usp24	1.76962e-10	0.472846	0.477	0.357	2.96164e-06	Homeostatic	Usp24
Gm47664	2.0646e-10	0.801101	0.257	0.161	3.45532e-06	Homeostatic	Gm47664
Scoc	3.30333e-10	0.581118	0.4	0.291	5.52845e-06	Homeostatic	Scoc
Gm42477	3.58834e-10	0.735664	0.291	0.19	6.00544e-06	Homeostatic	Gm42477
Dapp1	3.68131e-10	0.449476	0.527	0.411	6.16103e-06	Homeostatic	Dapp1
Arap3	3.71658e-10	0.685506	0.298	0.197	6.22007e-06	Homeostatic	Arap3
Etv5	4.84415e-10	0.699719	0.296	0.194	8.10717e-06	Homeostatic	Etv5
Scamp5	4.84881e-10	0.636446	0.355	0.251	8.11497e-06	Homeostatic	Scamp5
Tubgcp5	5.60006e-10	0.468505	0.497	0.383	9.37225e-06	Homeostatic	Tubgcp5
Bmp2k	6.31426e-10	0.328996	0.738	0.647	1.05675e-05	Homeostatic	Bmp2k
4930444A19Rik	7.61059e-10	0.372115	0.651	0.548	1.27371e-05	Homeostatic	4930444A19Rik
Otulinl	1.30218e-09	0.314932	0.748	0.635	2.17933e-05	Homeostatic	Otulinl
2025-03-01	1.63776e-09	0.3565	0.66	0.556	2.74096e-05	Homeostatic	2025-03-01
Large1	1.74012e-09	0.287863	0.801	0.718	2.91226e-05	Homeostatic	Large1
Il6ra	2.49935e-09	0.410491	0.541	0.422	4.18291e-05	Homeostatic	Il6ra
Kdm2b	2.53676e-09	0.548479	0.431	0.327	4.24553e-05	Homeostatic	Kdm2b
2610020C07Rik	3.55422e-09	0.433777	0.476	0.363	5.94835e-05	Homeostatic	2610020C07Rik
Tsc22d4	4.03388e-09	0.390691	0.562	0.451	6.75111e-05	Homeostatic	Tsc22d4
Sdccag8	4.06253e-09	0.522431	0.451	0.347	6.79906e-05	Homeostatic	Sdccag8
Trio	4.08445e-09	0.437998	0.505	0.393	6.83574e-05	Homeostatic	Trio
F11r	4.13378e-09	0.444789	0.477	0.369	6.9183e-05	Homeostatic	F11r
Tmem273	4.75657e-09	0.552003	0.342	0.242	7.96059e-05	Homeostatic	Tmem273
Kctd12	5.24288e-09	0.548012	0.348	0.246	8.77448e-05	Homeostatic	Kctd12
Zdhhc14	6.60361e-09	0.382316	0.515	0.399	0.000110518	Homeostatic	Zdhhc14
Pxk	7.19137e-09	0.621948	0.272	0.18	0.000120355	Homeostatic	Pxk
Cds1	7.48688e-09	0.655789	0.32	0.225	0.0001253	Homeostatic	Cds1
Rab3il1	7.87958e-09	0.565603	0.315	0.215	0.000131873	Homeostatic	Rab3il1
Mapk14	1.0854e-08	0.335202	0.547	0.431	0.000181653	Homeostatic	Mapk14
Ncf1	1.2032e-08	0.493991	0.397	0.302	0.000201367	Homeostatic	Ncf1
Casp8	1.26043e-08	0.556589	0.404	0.308	0.000210945	Homeostatic	Casp8
Rab6b	1.33802e-08	0.598062	0.28	0.187	0.000223931	Homeostatic	Rab6b
Pkig	1.33916e-08	0.474115	0.463	0.361	0.000224123	Homeostatic	Pkig
Ccr5	1.48429e-08	0.482353	0.41	0.311	0.000248411	Homeostatic	Ccr5
Lifr	1.78374e-08	0.721513	0.253	0.167	0.000298527	Homeostatic	Lifr
Specc1	2.56616e-08	0.275683	0.71	0.633	0.000429472	Homeostatic	Specc1
Smad3	2.66712e-08	0.467355	0.474	0.376	0.000446369	Homeostatic	Smad3
Cxxc5	2.99197e-08	0.568732	0.305	0.212	0.000500737	Homeostatic	Cxxc5
Cyfip1	3.88433e-08	0.266552	0.785	0.697	0.000650082	Homeostatic	Cyfip1
Tacc1	4.09562e-08	0.329002	0.669	0.568	0.000685443	Homeostatic	Tacc1
Tbc1d16	4.64395e-08	0.436344	0.495	0.406	0.000777212	Homeostatic	Tbc1d16
Acap2	4.84239e-08	0.367719	0.646	0.549	0.000810423	Homeostatic	Acap2
Ccni	4.98828e-08	0.566869	0.312	0.223	0.000834838	Homeostatic	Ccni
Zfp532	7.81246e-08	0.525015	0.361	0.27	0.00130749	Homeostatic	Zfp532
Nbea	1.2311e-07	0.55269	0.395	0.309	0.00206036	Homeostatic	Nbea
Sipa1	1.23688e-07	0.436141	0.417	0.32	0.00207004	Homeostatic	Sipa1
Tmem135	1.26607e-07	0.330583	0.631	0.542	0.00211889	Homeostatic	Tmem135
Arrb2	1.41008e-07	0.403523	0.459	0.367	0.00235992	Homeostatic	Arrb2
Agps	1.66172e-07	0.400489	0.456	0.361	0.00278105	Homeostatic	Agps
Disc1	1.69143e-07	0.439338	0.393	0.297	0.00283078	Homeostatic	Disc1
Gspt1	2.09335e-07	0.535378	0.325	0.237	0.00350343	Homeostatic	Gspt1
Myo18a	2.35254e-07	0.650972	0.3	0.218	0.00393721	Homeostatic	Myo18a
Prex1	2.37778e-07	0.31185	0.678	0.597	0.00397946	Homeostatic	Prex1
Ppp1r21	2.61772e-07	0.424771	0.39	0.296	0.00438101	Homeostatic	Ppp1r21
Pbx1	2.6369e-07	0.568118	0.301	0.215	0.00441312	Homeostatic	Pbx1
Phactr2	2.65337e-07	0.509241	0.369	0.282	0.00444068	Homeostatic	Phactr2
Atp2c1	2.95988e-07	0.403725	0.513	0.424	0.00495365	Homeostatic	Atp2c1
Adhfe1	3.22022e-07	0.499082	0.317	0.232	0.00538936	Homeostatic	Adhfe1
Itga6	3.23298e-07	0.391651	0.496	0.398	0.00541071	Homeostatic	Itga6
Stambpl1	3.41362e-07	0.507457	0.342	0.254	0.00571304	Homeostatic	Stambpl1
E2f3	4.12912e-07	0.420685	0.422	0.324	0.0069105	Homeostatic	E2f3
Ntpcr	4.51342e-07	0.377931	0.474	0.38	0.00755366	Homeostatic	Ntpcr
Twf2	5.94058e-07	0.564292	0.271	0.191	0.00994215	Homeostatic	Twf2
Tab2	6.90002e-07	0.43362	0.424	0.337	0.0115479	Homeostatic	Tab2
Dennd1c	8.06613e-07	0.434231	0.344	0.257	0.0134995	Homeostatic	Dennd1c
Fkbp5	8.43274e-07	0.492855	0.458	0.376	0.014113	Homeostatic	Fkbp5
Ralgps2	8.78282e-07	0.5761	0.252	0.175	0.0146989	Homeostatic	Ralgps2
Gfm2	1.03496e-06	0.313895	0.59	0.514	0.0173211	Homeostatic	Gfm2
Sla	1.19927e-06	0.544808	0.274	0.196	0.0200709	Homeostatic	Sla
Wdr44	1.27691e-06	0.489024	0.341	0.26	0.0213704	Homeostatic	Wdr44
Il10ra	1.3126e-06	0.339393	0.501	0.41	0.0219677	Homeostatic	Il10ra
Ppcdc	1.31711e-06	0.323978	0.583	0.498	0.0220432	Homeostatic	Ppcdc
Sort1	1.49038e-06	0.503652	0.328	0.247	0.0249429	Homeostatic	Sort1
Arid3b	1.72951e-06	0.514218	0.297	0.218	0.0289451	Homeostatic	Arid3b
Fbrsl1	1.78324e-06	0.327519	0.473	0.381	0.0298443	Homeostatic	Fbrsl1
Arhgap12	1.95438e-06	0.409698	0.489	0.416	0.0327084	Homeostatic	Arhgap12
Fmnl3	2.03708e-06	0.317391	0.552	0.465	0.0340926	Homeostatic	Fmnl3
Calm2	2.1496e-06	0.334695	0.55	0.47	0.0359757	Homeostatic	Calm2
Gm21057	2.78355e-06	0.390443	0.405	0.322	0.0465855	Homeostatic	Gm21057
A630001G21Rik	2.89303e-06	0.38439	0.476	0.395	0.0484177	Homeostatic	A630001G21Rik
Snrnp70	3.18519e-06	0.271406	0.705	0.643	0.0533073	Homeostatic	Snrnp70
Rubcnl	3.31614e-06	0.51191	0.288	0.211	0.0554989	Homeostatic	Rubcnl
Zfp697	3.55608e-06	0.490475	0.264	0.189	0.0595145	Homeostatic	Zfp697
Vxn	3.77364e-06	0.375705	0.341	0.257	0.0631557	Homeostatic	Vxn
Cd37	4.38148e-06	0.276356	0.602	0.526	0.0733285	Homeostatic	Cd37
Gm15614	4.49251e-06	0.510534	0.31	0.234	0.0751867	Homeostatic	Gm15614
Pnisr	4.51272e-06	0.307699	0.648	0.593	0.0755249	Homeostatic	Pnisr
Csnk1e	4.62804e-06	0.543165	0.271	0.198	0.0774549	Homeostatic	Csnk1e
Csad	4.68843e-06	0.481775	0.321	0.246	0.0784656	Homeostatic	Csad
Arhgef6	4.94906e-06	0.445406	0.346	0.265	0.0828275	Homeostatic	Arhgef6
Pten	5.0085e-06	0.332456	0.483	0.396	0.0838222	Homeostatic	Pten
Map4k5	5.18357e-06	0.574588	0.255	0.186	0.0867523	Homeostatic	Map4k5
Strada	5.98843e-06	0.472162	0.298	0.223	0.100222	Homeostatic	Strada
Apc	6.12198e-06	0.321639	0.524	0.441	0.102458	Homeostatic	Apc
Snx6	6.47695e-06	0.370783	0.379	0.294	0.108398	Homeostatic	Snx6
Cep170	6.89785e-06	0.430316	0.394	0.318	0.115442	Homeostatic	Cep170
Pald1	6.98233e-06	0.372831	0.38	0.296	0.116856	Homeostatic	Pald1
Cflar	7.08436e-06	0.300203	0.597	0.523	0.118564	Homeostatic	Cflar
Arhgap4	7.39012e-06	0.414791	0.309	0.23	0.123681	Homeostatic	Arhgap4
Accs	8.516e-06	0.42564	0.251	0.178	0.142524	Homeostatic	Accs
Clasp2	8.8528e-06	0.254859	0.625	0.547	0.148161	Homeostatic	Clasp2
Mlxipl	9.94777e-06	0.368915	0.387	0.307	0.166486	Homeostatic	Mlxipl
Tgfb1	1.0264e-05	0.375337	0.358	0.281	0.171778	Homeostatic	Tgfb1
Atxn1	1.29426e-05	0.292989	0.522	0.437	0.216607	Homeostatic	Atxn1
Nckap5l	1.41872e-05	0.479623	0.27	0.199	0.237438	Homeostatic	Nckap5l
Iffo1	1.43052e-05	0.390742	0.412	0.336	0.239411	Homeostatic	Iffo1
Slc12a6	1.59208e-05	0.252218	0.718	0.655	0.26645	Homeostatic	Slc12a6
Fam117b	1.60878e-05	0.475336	0.362	0.293	0.269246	Homeostatic	Fam117b
Map3k5	1.69937e-05	0.33407	0.445	0.367	0.284406	Homeostatic	Map3k5
Tef	1.91557e-05	0.496597	0.26	0.192	0.320589	Homeostatic	Tef
Slc1a3	1.97558e-05	0.255289	0.418	0.328	0.330632	Homeostatic	Slc1a3
Lpin2	2.14963e-05	0.286383	0.548	0.468	0.359762	Homeostatic	Lpin2
Arl15	2.16666e-05	0.344796	0.571	0.509	0.362612	Homeostatic	Arl15
Pld4	2.21724e-05	0.309929	0.388	0.305	0.371078	Homeostatic	Pld4
Man1a2	2.2385e-05	0.297585	0.581	0.509	0.374635	Homeostatic	Man1a2
Pla2g4a	2.24567e-05	0.291885	0.46	0.388	0.375836	Homeostatic	Pla2g4a
Arid1a	2.53784e-05	0.272631	0.548	0.473	0.424733	Homeostatic	Arid1a
Gmeb1	3.05444e-05	0.40484	0.298	0.227	0.511191	Homeostatic	Gmeb1
Aftph	3.39278e-05	0.312286	0.525	0.452	0.567815	Homeostatic	Aftph
Nfam1	3.51785e-05	0.512407	0.271	0.205	0.588747	Homeostatic	Nfam1
Hmg20a	3.64703e-05	0.382738	0.364	0.294	0.610366	Homeostatic	Hmg20a
Rgl1	3.91907e-05	0.336177	0.349	0.274	0.655896	Homeostatic	Rgl1
Ski	4.12091e-05	0.269272	0.62	0.567	0.689675	Homeostatic	Ski
Rab31	4.56119e-05	0.279993	0.561	0.485	0.763362	Homeostatic	Rab31
1700017B05Rik	4.58501e-05	0.384903	0.28	0.211	0.767348	Homeostatic	1700017B05Rik
Ttc7	4.63013e-05	0.477452	0.312	0.246	0.774898	Homeostatic	Ttc7
Kif13a	4.81767e-05	0.334057	0.334	0.26	0.806286	Homeostatic	Kif13a
Pts	5.61858e-05	0.360632	0.343	0.269	0.940326	Homeostatic	Pts
Ppp6r2	5.76135e-05	0.510467	0.276	0.213	0.964219	Homeostatic	Ppp6r2
Gm15635	6.06994e-05	0.408696	0.254	0.188	1	Homeostatic	Gm15635
Pdk1	6.20655e-05	0.394602	0.297	0.227	1	Homeostatic	Pdk1
Rhoh	6.85277e-05	0.265019	0.459	0.381	1	Homeostatic	Rhoh
Gm34280	6.87729e-05	0.439967	0.282	0.216	1	Homeostatic	Gm34280
B4galt1	8.08704e-05	0.29539	0.485	0.412	1	Homeostatic	B4galt1
Rilpl1	8.42378e-05	0.411347	0.275	0.21	1	Homeostatic	Rilpl1
Ccdc93	8.78945e-05	0.332636	0.364	0.291	1	Homeostatic	Ccdc93
Msi2	9.34348e-05	0.325177	0.461	0.396	1	Homeostatic	Msi2
Znrf1	9.40986e-05	0.430295	0.36	0.294	1	Homeostatic	Znrf1
Gm37494	9.67454e-05	0.374407	0.3	0.232	1	Homeostatic	Gm37494
Sesn1	9.91546e-05	0.330801	0.331	0.262	1	Homeostatic	Sesn1
Mtdh	0.000100148	0.281571	0.657	0.617	1	Homeostatic	Mtdh
Cd81	0.000122977	0.367009	0.342	0.274	1	Homeostatic	Cd81
Cd2ap	0.000127616	0.349195	0.493	0.431	1	Homeostatic	Cd2ap
Bicral	0.000152232	0.269152	0.367	0.293	1	Homeostatic	Bicral
Armh3	0.000153313	0.341039	0.378	0.31	1	Homeostatic	Armh3
Sik2	0.000159539	0.393155	0.37	0.308	1	Homeostatic	Sik2
Ptgds	0.000188624	0.343786	0.294	0.23	1	Homeostatic	Ptgds
Adcy9	0.000192215	0.265524	0.304	0.236	1	Homeostatic	Adcy9
Maml1	0.000197126	0.405147	0.359	0.3	1	Homeostatic	Maml1
Snx18	0.000206472	0.319252	0.35	0.283	1	Homeostatic	Snx18
Cox16	0.000219479	0.316061	0.409	0.343	1	Homeostatic	Cox16
Helz	0.000223459	0.334157	0.377	0.311	1	Homeostatic	Helz
Dtx4	0.000228367	0.381764	0.307	0.245	1	Homeostatic	Dtx4
Abl1	0.00023545	0.332456	0.447	0.384	1	Homeostatic	Abl1
Map2k6	0.000250412	0.426697	0.262	0.204	1	Homeostatic	Map2k6
Lyzl4	0.0002719	0.376572	0.283	0.222	1	Homeostatic	Lyzl4
Abcc3	0.000277428	0.325249	0.311	0.245	1	Homeostatic	Abcc3
Sft2d1	0.000291839	0.261266	0.554	0.493	1	Homeostatic	Sft2d1
Fam91a1	0.000301214	0.322022	0.288	0.224	1	Homeostatic	Fam91a1
Bicra	0.000334832	0.301635	0.372	0.308	1	Homeostatic	Bicra
Vgll4	0.000370773	0.258033	0.434	0.365	1	Homeostatic	Vgll4
Apba1	0.000373904	0.256313	0.521	0.461	1	Homeostatic	Apba1
Dido1	0.00039013	0.339129	0.397	0.338	1	Homeostatic	Dido1
Gtf2ird2	0.000415798	0.36629	0.259	0.202	1	Homeostatic	Gtf2ird2
Ldhb	0.000415821	0.394074	0.288	0.23	1	Homeostatic	Ldhb
Tspan14	0.000505787	0.291962	0.433	0.372	1	Homeostatic	Tspan14
Nlk	0.000549425	0.290516	0.405	0.343	1	Homeostatic	Nlk
Rapgef1	0.000628062	0.284916	0.516	0.468	1	Homeostatic	Rapgef1
Ccm2	0.000638699	0.327063	0.345	0.286	1	Homeostatic	Ccm2
Rfx3	0.000662706	0.29013	0.271	0.213	1	Homeostatic	Rfx3
Rassf2	0.000689605	0.295557	0.402	0.341	1	Homeostatic	Rassf2
Gmip	0.000786168	0.306572	0.374	0.314	1	Homeostatic	Gmip
Adam10	0.000818199	0.300648	0.437	0.381	1	Homeostatic	Adam10
Evi5	0.000862931	0.398984	0.279	0.225	1	Homeostatic	Evi5
Clk1	0.000863904	0.258006	0.556	0.51	1	Homeostatic	Clk1
Lpcat3	0.0008758	0.395485	0.257	0.205	1	Homeostatic	Lpcat3
Kat6a	0.000894036	0.305921	0.4	0.343	1	Homeostatic	Kat6a
Havcr2	0.000912507	0.279601	0.472	0.415	1	Homeostatic	Havcr2
Itgav	0.00101501	0.250313	0.441	0.382	1	Homeostatic	Itgav
Naa35	0.0010755	0.313882	0.38	0.323	1	Homeostatic	Naa35
Ifngr1	0.00112981	0.282809	0.374	0.316	1	Homeostatic	Ifngr1
Laptm5	0.00126419	0.271775	0.419	0.361	1	Homeostatic	Laptm5
Fam168a	0.00150099	0.257773	0.438	0.377	1	Homeostatic	Fam168a
Tgfa	0.00176522	0.302218	0.268	0.215	1	Homeostatic	Tgfa
Fam210a	0.0020669	0.317679	0.295	0.242	1	Homeostatic	Fam210a
Tia1	0.00209853	0.347447	0.288	0.236	1	Homeostatic	Tia1
Akirin2	0.00225916	0.325335	0.262	0.212	1	Homeostatic	Akirin2
Ptpn18	0.00237454	0.305594	0.256	0.205	1	Homeostatic	Ptpn18
Acvr1	0.00247097	0.279903	0.323	0.27	1	Homeostatic	Acvr1
Hdac8	0.00293276	0.268766	0.403	0.349	1	Homeostatic	Hdac8
Casc3	0.00315524	0.320522	0.258	0.209	1	Homeostatic	Casc3
Pxn	0.0032128	0.313672	0.258	0.209	1	Homeostatic	Pxn
Dcakd	0.00326993	0.258493	0.469	0.421	1	Homeostatic	Dcakd
Cnot2	0.00380392	0.251062	0.494	0.444	1	Homeostatic	Cnot2
Mfap3	0.00394574	0.320986	0.302	0.256	1	Homeostatic	Mfap3
Snx13	0.00411072	0.265537	0.473	0.432	1	Homeostatic	Snx13
Gm41764	0.00426105	0.250734	0.357	0.306	1	Homeostatic	Gm41764
Oma1	0.00465678	0.285368	0.283	0.236	1	Homeostatic	Oma1
Slc44a2	0.00507428	0.349064	0.251	0.208	1	Homeostatic	Slc44a2
5031425E22Rik	0.00592782	0.299434	0.296	0.25	1	Homeostatic	5031425E22Rik
4632427E13Rik	0.00616125	0.254071	0.379	0.33	1	Homeostatic	4632427E13Rik
Abcc5	0.00649469	0.278757	0.412	0.371	1	Homeostatic	Abcc5
Bcl9	0.00680431	0.345089	0.276	0.233	1	Homeostatic	Bcl9
Stau1	0.00751311	0.250886	0.326	0.278	1	Homeostatic	Stau1
Thap3	0.00806867	0.25472	0.352	0.308	1	Homeostatic	Thap3
Ly6e	0.0084408	0.265661	0.272	0.228	1	Homeostatic	Ly6e
Rp2	0.00903959	0.280636	0.291	0.247	1	Homeostatic	Rp2

## Sheet: Intermediate
	p_val	avg_log2FC	pct.1	pct.2	p_val_adj	cluster	gene
Gm351881	5.61548e-40	0.596994	0.966	0.859	9.39806e-36	Intermediate	Gm35188
Tanc21	2.88067e-19	0.294262	0.997	0.966	4.82108e-15	Intermediate	Tanc2
E230029C05Rik1	8.20501e-18	0.45348	0.816	0.703	1.37319e-13	Intermediate	E230029C05Rik
Atp8a21	4.05089e-17	0.459161	0.759	0.637	6.77958e-13	Intermediate	Atp8a2
Cacnb21	6.91979e-17	0.472889	0.595	0.406	1.1581e-12	Intermediate	Cacnb2
Siglech1	9.72734e-16	0.369275	0.78	0.575	1.62797e-11	Intermediate	Siglech
Arhgap51	2.20947e-15	0.390957	0.825	0.697	3.69776e-11	Intermediate	Arhgap5
Ophn11	1.41277e-12	0.307789	0.889	0.81	2.36442e-08	Intermediate	Ophn1
Ly86	5.09909e-12	0.359362	0.88	0.82	8.53383e-08	Intermediate	Ly86
Gm500351	1.2122e-11	0.377199	0.756	0.643	2.02874e-07	Intermediate	Gm50035
Fgd21	1.51297e-11	0.338762	0.762	0.623	2.5321e-07	Intermediate	Fgd2
Gm107901	2.2569e-11	0.252393	0.813	0.628	3.77714e-07	Intermediate	Gm10790
Cfh1	2.34834e-11	0.388817	0.695	0.574	3.93019e-07	Intermediate	Cfh
Adap2os1	3.29373e-11	0.28108	0.902	0.818	5.51238e-07	Intermediate	Adap2os
Lpcat21	5.04396e-11	0.318159	0.78	0.677	8.44157e-07	Intermediate	Lpcat2
Zfp7101	2.22356e-10	0.259156	0.89	0.803	3.72135e-06	Intermediate	Zfp710
Sall11	2.63826e-09	0.465857	0.515	0.401	4.41538e-05	Intermediate	Sall1
Med12l1	5.11942e-09	0.338841	0.763	0.664	8.56787e-05	Intermediate	Med12l
A830008E24Rik1	9.64169e-09	0.488343	0.469	0.359	0.000161363	Intermediate	A830008E24Rik
Serinc31	9.66816e-09	0.34445	0.748	0.654	0.000161806	Intermediate	Serinc3
Ptgs11	1.09176e-08	0.396213	0.475	0.352	0.000182716	Intermediate	Ptgs1
Csf1r1	1.41169e-08	0.285976	0.809	0.736	0.000236261	Intermediate	Csf1r
Gm26740	1.44888e-08	0.50022	0.542	0.447	0.000242484	Intermediate	Gm26740
Adap21	3.05075e-08	0.266965	0.872	0.806	0.000510574	Intermediate	Adap2
Gm463671	4.97505e-08	0.284869	0.761	0.676	0.000832624	Intermediate	Gm46367
Capn31	5.72427e-08	0.446996	0.463	0.355	0.000958014	Intermediate	Capn3
Slc12a2	6.97053e-07	0.520629	0.311	0.222	0.0116659	Intermediate	Slc12a2
Rhobtb11	1.71036e-06	0.355194	0.407	0.307	0.0286246	Intermediate	Rhobtb1
Cdh231	1.84173e-06	0.263667	0.655	0.548	0.0308231	Intermediate	Cdh23
Il6st	2.38386e-06	0.476153	0.444	0.358	0.0398962	Intermediate	Il6st
Rtn11	4.06966e-06	0.335791	0.545	0.453	0.0681098	Intermediate	Rtn1
Gm172311	4.23018e-06	0.323209	0.529	0.441	0.0707963	Intermediate	Gm17231
Ints6l1	6.8863e-06	0.349328	0.545	0.465	0.115249	Intermediate	Ints6l
Wnk11	8.1094e-06	0.26301	0.817	0.767	0.135719	Intermediate	Wnk1
Gm320361	1.04151e-05	0.265238	0.723	0.65	0.174307	Intermediate	Gm32036
Lacc1	1.7745e-05	0.417007	0.439	0.359	0.29698	Intermediate	Lacc1
Vxn1	2.05522e-05	0.428412	0.346	0.265	0.343961	Intermediate	Vxn
Ltc4s1	2.35244e-05	0.386014	0.442	0.355	0.393704	Intermediate	Ltc4s
Maml11	2.53835e-05	0.409303	0.38	0.299	0.424818	Intermediate	Maml1
Hk2	5.01516e-05	0.373562	0.587	0.547	0.839337	Intermediate	Hk2
P3h21	5.04842e-05	0.349341	0.498	0.419	0.844904	Intermediate	P3h2
Gm163371	8.01647e-05	0.282111	0.678	0.627	1	Intermediate	Gm16337
Cd331	0.000145634	0.343482	0.444	0.374	1	Intermediate	Cd33
Itga91	0.000157767	0.336154	0.413	0.339	1	Intermediate	Itga9
Ntpcr1	0.000337008	0.263533	0.468	0.393	1	Intermediate	Ntpcr
Il10ra1	0.000371981	0.310672	0.489	0.425	1	Intermediate	Il10ra
Atp6v0a21	0.000458856	0.443787	0.278	0.217	1	Intermediate	Atp6v0a2
Slc29a3	0.000564453	0.306146	0.401	0.337	1	Intermediate	Slc29a3
Arid3b1	0.000569513	0.406497	0.29	0.23	1	Intermediate	Arid3b
Snta11	0.000570848	0.371732	0.278	0.217	1	Intermediate	Snta1
Wdfy21	0.000702506	0.277507	0.464	0.403	1	Intermediate	Wdfy2
Slc24a31	0.000787186	0.252781	0.493	0.423	1	Intermediate	Slc24a3
Cmtm71	0.000968513	0.259894	0.414	0.35	1	Intermediate	Cmtm7
Kctd121	0.001317	0.381508	0.323	0.267	1	Intermediate	Kctd12
B430010I23Rik1	0.00132161	0.255466	0.533	0.475	1	Intermediate	B430010I23Rik
Mapk141	0.00144156	0.327129	0.506	0.46	1	Intermediate	Mapk14
Hck	0.00145011	0.276106	0.529	0.464	1	Intermediate	Hck
Arsb1	0.00153153	0.404196	0.456	0.407	1	Intermediate	Arsb
Fbrsl11	0.00153234	0.334085	0.454	0.399	1	Intermediate	Fbrsl1
Tg	0.00192556	0.365343	0.367	0.313	1	Intermediate	Tg
Sfi1	0.00212751	0.377065	0.282	0.23	1	Intermediate	Sfi1
Sncaip1	0.00223779	0.338319	0.337	0.281	1	Intermediate	Sncaip
Slc16a61	0.00238356	0.304986	0.451	0.402	1	Intermediate	Slc16a6
Lrp5	0.00251382	0.332537	0.339	0.283	1	Intermediate	Lrp5
Hipk2	0.00253448	0.341776	0.505	0.458	1	Intermediate	Hipk2
4930517O19Rik	0.0026331	0.294131	0.488	0.439	1	Intermediate	4930517O19Rik
Scoc1	0.00312912	0.297329	0.371	0.315	1	Intermediate	Scoc
mt-Atp6	0.00334712	0.304336	0.45	0.406	1	Intermediate	mt-Atp6
Tcf7l21	0.00382602	0.252089	0.383	0.324	1	Intermediate	Tcf7l2
Dapp11	0.0041487	0.275042	0.486	0.44	1	Intermediate	Dapp1
Gm210571	0.00434674	0.331818	0.387	0.339	1	Intermediate	Gm21057
Clasp21	0.00434858	0.251009	0.595	0.568	1	Intermediate	Clasp2
Hpgd1	0.00442768	0.396123	0.353	0.308	1	Intermediate	Hpgd
Col27a11	0.00493995	0.321623	0.345	0.294	1	Intermediate	Col27a1
Oprm1	0.00508421	0.378249	0.342	0.296	1	Intermediate	Oprm1
Pten1	0.00521492	0.252428	0.463	0.414	1	Intermediate	Pten
Parp8	0.00895931	0.271388	0.489	0.448	1	Intermediate	Parp8
Laptm51	0.00915758	0.255968	0.416	0.369	1	Intermediate	Laptm5

## Sheet: DMAM0
	p_val	avg_log2FC	pct.1	pct.2	p_val_adj	cluster	gene
Apoe	3.98e-153	2.28814	0.931	0.559	6.66e-149	DMAM0	Apoe
Myo5a	6.73e-78	1.44934	0.694	0.289	1.13e-73	DMAM0	Myo5a
Apobec1	1.43e-71	1.53997	0.719	0.366	2.39e-67	DMAM0	Apobec1
Axl	9.58e-71	1.72132	0.5	0.159	1.6e-66	DMAM0	Axl
Apbb2	5.83e-68	1.04113	0.86	0.535	9.76e-64	DMAM0	Apbb2
Lrmda	1.85e-67	0.710842	0.998	0.961	3.1e-63	DMAM0	Lrmda
Abca1	1.06e-62	1.08562	0.848	0.564	1.78e-58	DMAM0	Abca1
Ctse	2.68e-62	2.7341	0.268	0.046	4.48e-58	DMAM0	Ctse
Rftn1	1.28e-61	1.43269	0.56	0.216	2.15e-57	DMAM0	Rftn1
Lilrb4a	1.97e-61	1.04647	0.552	0.187	3.3e-57	DMAM0	Lilrb4a
Fgf13	2.46e-61	1.26647	0.818	0.511	4.11e-57	DMAM0	Fgf13
Mitf	5.22e-60	1.14132	0.856	0.633	8.74e-56	DMAM0	Mitf
Acaca	2.48e-57	1.6332	0.493	0.183	4.14e-53	DMAM0	Acaca
Cacna1a	4.32e-56	1.27837	0.656	0.319	7.23e-52	DMAM0	Cacna1a
Fmn1	1.61e-54	1.21916	0.582	0.248	2.7e-50	DMAM0	Fmn1
Gas7	1.61e-52	1.91341	0.378	0.119	2.69e-48	DMAM0	Gas7
Myo1f	1.68e-52	0.774582	0.931	0.779	2.82e-48	DMAM0	Myo1f
Anapc15	1.05e-49	1.32286	0.592	0.283	1.76e-45	DMAM0	Anapc15
Bcar3	4e-48	1.47701	0.355	0.105	6.69e-44	DMAM0	Bcar3
Fgr	3.26e-47	1.49789	0.416	0.146	5.46e-43	DMAM0	Fgr
Etl4	1.71e-46	1.34247	0.416	0.148	2.87e-42	DMAM0	Etl4
Rassf3	5.13e-45	1.40834	0.535	0.256	8.58e-41	DMAM0	Rassf3
AU020206	5.93e-45	1.0083	0.764	0.497	9.93e-41	DMAM0	AU020206
Arhgap24	2.36e-44	0.850279	0.717	0.406	3.95e-40	DMAM0	Arhgap24
Dnajb14	1.08e-43	1.57275	0.42	0.163	1.81e-39	DMAM0	Dnajb14
Trps1	6.38e-43	1.42488	0.37	0.126	1.07e-38	DMAM0	Trps1
Cd48	3.46e-42	1.43652	0.477	0.212	5.79e-38	DMAM0	Cd48
Plekhm2	2.33e-41	1.05221	0.645	0.35	3.9e-37	DMAM0	Plekhm2
Sash1	1.7e-38	1.32549	0.324	0.105	2.84e-34	DMAM0	Sash1
Lyst	5.14e-38	0.898043	0.661	0.376	8.61e-34	DMAM0	Lyst
Ddhd1	7.21e-38	1.37695	0.386	0.153	1.21e-33	DMAM0	Ddhd1
Arid5b	9.36e-38	1.13371	0.632	0.376	1.57e-33	DMAM0	Arid5b
Fnip2	1.44e-37	0.936256	0.659	0.398	2.42e-33	DMAM0	Fnip2
Vps13c	1.93e-37	1.08741	0.624	0.367	3.23e-33	DMAM0	Vps13c
Nrp1	1.15e-36	0.949108	0.711	0.447	1.93e-32	DMAM0	Nrp1
Sat1	6.92e-34	0.824189	0.798	0.587	1.16e-29	DMAM0	Sat1
P2rx4	1.23e-33	1.02982	0.622	0.377	2.06e-29	DMAM0	P2rx4
2025-03-03	2.14e-33	1.18228	0.406	0.173	3.58e-29	DMAM0	2025-03-03
Ptprc	9.99e-33	0.655407	0.871	0.708	1.67e-28	DMAM0	Ptprc
Csf1	1.45e-32	0.613302	0.36	0.138	2.43e-28	DMAM0	Csf1
Abcg1	1.51e-32	1.20818	0.45	0.214	2.53e-28	DMAM0	Abcg1
Fyb	2.04e-31	0.598904	0.933	0.849	3.42e-27	DMAM0	Fyb
Xylt1	3.07e-30	0.790959	0.431	0.197	5.14e-26	DMAM0	Xylt1
Nceh1	8.27e-30	1.31297	0.341	0.14	1.38e-25	DMAM0	Nceh1
Tnfsf8	1.49e-29	1.58926	0.251	0.083	2.49e-25	DMAM0	Tnfsf8
Ifi204	2.84e-29	1.11626	0.334	0.133	4.75e-25	DMAM0	Ifi204
Myo9b	6.95e-29	0.907587	0.627	0.4	1.16e-24	DMAM0	Myo9b
Cd84	9.19e-29	0.679584	0.831	0.631	1.54e-24	DMAM0	Cd84
Plekha1	1.58e-28	1.00871	0.532	0.302	2.65e-24	DMAM0	Plekha1
Dgkz	1.71e-28	0.831141	0.617	0.381	2.86e-24	DMAM0	Dgkz
Cd244a	4.51e-28	1.53095	0.281	0.106	7.55e-24	DMAM0	Cd244a
Igf1	2.27e-27	0.866991	0.281	0.102	3.8e-23	DMAM0	Igf1
Fmnl2	2.58e-27	0.7225	0.656	0.401	4.32e-23	DMAM0	Fmnl2
Myo1e	5.99e-27	0.470192	0.538	0.286	1e-22	DMAM0	Myo1e
Rai14	6.96e-27	1.16449	0.318	0.13	1.16e-22	DMAM0	Rai14
4930533B01Rik	4.59e-26	1.39412	0.254	0.092	7.68e-22	DMAM0	4930533B01Rik
Cadm1	5e-26	0.73769	0.801	0.618	8.36e-22	DMAM0	Cadm1
Gsap	9.13e-26	0.780462	0.661	0.442	1.53e-21	DMAM0	Gsap
Camk1d	9.52e-26	0.503738	0.938	0.868	1.59e-21	DMAM0	Camk1d
Cers6	1.48e-25	0.986196	0.478	0.26	2.48e-21	DMAM0	Cers6
Ptchd1	1.86e-25	1.25469	0.278	0.107	3.11e-21	DMAM0	Ptchd1
Ifi207	5.23e-25	1.11007	0.261	0.096	8.76e-21	DMAM0	Ifi207
Cacna1d	5.35e-25	0.679838	0.764	0.567	8.96e-21	DMAM0	Cacna1d
Csf3r	1.65e-24	0.639279	0.838	0.706	2.77e-20	DMAM0	Csf3r
Usp12	1.96e-23	0.907897	0.55	0.354	3.28e-19	DMAM0	Usp12
Nlrc5	2.17e-23	1.05219	0.314	0.138	3.64e-19	DMAM0	Nlrc5
Abr	3.65e-23	0.679859	0.696	0.49	6.11e-19	DMAM0	Abr
Ipcef1	9.06e-23	1.11521	0.366	0.182	1.52e-18	DMAM0	Ipcef1
Asph	1.1e-22	0.740585	0.712	0.533	1.85e-18	DMAM0	Asph
Tbc1d8	1.36e-22	0.977156	0.438	0.241	2.28e-18	DMAM0	Tbc1d8
Gm7480	7.38e-22	0.777708	0.609	0.401	1.24e-17	DMAM0	Gm7480
Fblim1	1.96e-21	1.19856	0.268	0.112	3.28e-17	DMAM0	Fblim1
Cd83	4.22e-21	1.29254	0.286	0.127	7.07e-17	DMAM0	Cd83
H2-K1	1.26e-20	0.927563	0.46	0.272	2.1e-16	DMAM0	H2-K1
Cotl1	1.91e-20	0.799695	0.575	0.387	3.19e-16	DMAM0	Cotl1
Gm2245	3.51e-20	0.66252	0.798	0.658	5.87e-16	DMAM0	Gm2245
Csf2ra	3.73e-20	0.886343	0.473	0.279	6.24e-16	DMAM0	Csf2ra
Ctsb	5.11e-19	0.520152	0.642	0.44	8.55e-15	DMAM0	Ctsb
Mdfic	8.81e-19	0.623832	0.298	0.134	1.48e-14	DMAM0	Mdfic
Rad51b	2.48e-18	0.882161	0.344	0.178	4.15e-14	DMAM0	Rad51b
Fgfr2	2.55e-18	0.518983	0.846	0.716	4.28e-14	DMAM0	Fgfr2
Neat1	5.33e-18	0.495698	0.51	0.317	8.91e-14	DMAM0	Neat1
Arhgap26	9.49e-18	1.1536	0.288	0.141	1.59e-13	DMAM0	Arhgap26
Rab11fip5	1.02e-17	1.14835	0.301	0.152	1.7e-13	DMAM0	Rab11fip5
H2-D1	1.31e-17	0.792699	0.418	0.241	2.19e-13	DMAM0	H2-D1
Arhgap25	2.25e-17	0.628725	0.619	0.45	3.77e-13	DMAM0	Arhgap25
Atp8a1	2.39e-17	0.556818	0.783	0.649	3.99e-13	DMAM0	Atp8a1
Gm20275	6.53e-17	0.595465	0.719	0.576	1.09e-12	DMAM0	Gm20275
Gm15283	1.7e-16	0.787772	0.507	0.336	2.84e-12	DMAM0	Gm15283
Rassf4	2.24e-16	1.1137	0.314	0.17	3.75e-12	DMAM0	Rassf4
Olfr111	2.25e-16	0.98651	0.323	0.173	3.77e-12	DMAM0	Olfr111
Pnpla7	2.31e-16	0.629367	0.732	0.604	3.87e-12	DMAM0	Pnpla7
Tns1	2.43e-16	0.914997	0.415	0.253	4.06e-12	DMAM0	Tns1
Gm267401	2.45e-16	0.556161	0.63	0.43	4.1e-12	DMAM0	Gm26740
Ctsh	4.11e-16	0.824159	0.495	0.34	6.88e-12	DMAM0	Ctsh
Zeb2	5.47e-16	0.41564	0.963	0.947	9.16e-12	DMAM0	Zeb2
4930405A10Rik	6.7e-16	0.795873	0.446	0.276	1.12e-11	DMAM0	4930405A10Rik
Aplp2	8.77e-16	0.942365	0.341	0.189	1.47e-11	DMAM0	Aplp2
Zfp704	9.8e-16	0.793926	0.386	0.225	1.64e-11	DMAM0	Zfp704
Ank	1.3e-15	0.692617	0.4	0.234	2.18e-11	DMAM0	Ank
Raet1e	1.82e-15	0.787605	0.418	0.254	3.04e-11	DMAM0	Raet1e
Gng12	2.79e-15	0.717651	0.438	0.268	4.67e-11	DMAM0	Gng12
Oprm11	3.79e-15	0.75746	0.436	0.274	6.35e-11	DMAM0	Oprm1
Znrf2	6.01e-15	0.7784	0.515	0.359	1.01e-10	DMAM0	Znrf2
Akt3	6.55e-15	0.666874	0.51	0.335	1.1e-10	DMAM0	Akt3
Znrf3	7.34e-15	0.917931	0.344	0.195	1.23e-10	DMAM0	Znrf3
Fcgr2b	1.18e-14	1.01114	0.271	0.139	1.97e-10	DMAM0	Fcgr2b
Timp2	1.27e-14	0.909222	0.343	0.198	2.13e-10	DMAM0	Timp2
Abhd12	1.29e-14	0.558902	0.788	0.705	2.16e-10	DMAM0	Abhd12
Tns3	1.45e-14	0.431362	0.824	0.706	2.43e-10	DMAM0	Tns3
Cd63	1.57e-14	1.16372	0.251	0.126	2.62e-10	DMAM0	Cd63
Slc6a6	1.77e-14	0.64248	0.564	0.397	2.95e-10	DMAM0	Slc6a6
Kif13b	2.16e-14	0.694701	0.574	0.421	3.61e-10	DMAM0	Kif13b
Vps54	2.45e-14	0.654602	0.547	0.394	4.1e-10	DMAM0	Vps54
Slc11a1	2.46e-14	0.819388	0.393	0.242	4.11e-10	DMAM0	Slc11a1
Hif1a	3.46e-14	0.957831	0.343	0.204	5.79e-10	DMAM0	Hif1a
Cyp27a1	4.4e-14	0.986033	0.284	0.153	7.37e-10	DMAM0	Cyp27a1
Slc16a10	5.22e-14	0.665074	0.381	0.227	8.74e-10	DMAM0	Slc16a10
2900089D17Rik	7.67e-14	1.18003	0.253	0.131	1.28e-09	DMAM0	2900089D17Rik
Sp100	1.12e-13	0.714033	0.366	0.218	1.87e-09	DMAM0	Sp100
Soat1	1.15e-13	0.796998	0.378	0.231	1.92e-09	DMAM0	Soat1
Kcnma1	1.26e-13	0.626319	0.579	0.426	2.12e-09	DMAM0	Kcnma1
Man1c1	1.44e-13	0.625716	0.634	0.497	2.41e-09	DMAM0	Man1c1
Psap	1.74e-13	0.515756	0.699	0.569	2.91e-09	DMAM0	Psap
Cdkal1	1.76e-13	0.61576	0.625	0.469	2.94e-09	DMAM0	Cdkal1
Blnk	1.84e-13	0.523227	0.741	0.62	3.08e-09	DMAM0	Blnk
Colgalt1	2.08e-13	0.917689	0.339	0.205	3.49e-09	DMAM0	Colgalt1
Manba	3.66e-13	0.808773	0.349	0.207	6.12e-09	DMAM0	Manba
Dtnbp1	8.6e-13	0.692891	0.441	0.292	1.44e-08	DMAM0	Dtnbp1
Irf8	9.51e-13	0.493743	0.604	0.45	1.59e-08	DMAM0	Irf8
Atp2b1	1.11e-12	0.515401	0.691	0.564	1.87e-08	DMAM0	Atp2b1
Mthfs	1.34e-12	0.750962	0.48	0.332	2.25e-08	DMAM0	Mthfs
Ppard	1.84e-12	0.616543	0.472	0.319	3.09e-08	DMAM0	Ppard
Atp1a3	2.14e-12	0.94848	0.303	0.176	3.58e-08	DMAM0	Atp1a3
Slc38a6	2.25e-12	0.645577	0.401	0.256	3.76e-08	DMAM0	Slc38a6
Galnt7	3.07e-12	0.617039	0.455	0.301	5.13e-08	DMAM0	Galnt7
Osbpl8	3.79e-12	0.403166	0.569	0.409	6.34e-08	DMAM0	Osbpl8
Cd9	8.49e-12	0.45452	0.592	0.441	1.42e-07	DMAM0	Cd9
Daam1	9.11e-12	0.728742	0.349	0.215	1.52e-07	DMAM0	Daam1
Nagk	1.02e-11	0.686341	0.341	0.206	1.71e-07	DMAM0	Nagk
Nol4l	1.5e-11	0.716864	0.408	0.271	2.5e-07	DMAM0	Nol4l
Prkg1	1.66e-11	0.80025	0.314	0.187	2.77e-07	DMAM0	Prkg1
B2m	2.31e-11	0.740557	0.371	0.239	3.87e-07	DMAM0	B2m
Ctsd	2.39e-11	0.538296	0.635	0.518	4.01e-07	DMAM0	Ctsd
Klhl24	3.4e-11	0.757386	0.36	0.234	5.69e-07	DMAM0	Klhl24
Tspan5	4.95e-11	0.851842	0.284	0.165	8.29e-07	DMAM0	Tspan5
Dram2	7.6e-11	0.748391	0.351	0.225	1.27e-06	DMAM0	Dram2
Abcd2	1.26e-10	0.658753	0.43	0.296	2.11e-06	DMAM0	Abcd2
Ddi2	1.26e-10	0.605279	0.493	0.36	2.11e-06	DMAM0	Ddi2
Atp6v1b2	1.31e-10	0.635241	0.378	0.247	2.2e-06	DMAM0	Atp6v1b2
Arhgap15	1.32e-10	0.355527	0.271	0.152	2.21e-06	DMAM0	Arhgap15
Nadk	1.37e-10	0.978053	0.283	0.174	2.28e-06	DMAM0	Nadk
Nrp2	1.77e-10	0.545994	0.386	0.254	2.96e-06	DMAM0	Nrp2
Npc1	1.83e-10	0.7174	0.344	0.221	3.07e-06	DMAM0	Npc1
3110082I17Rik	1.94e-10	0.51146	0.56	0.432	3.24e-06	DMAM0	3110082I17Rik
Cpd	2.45e-10	0.649898	0.301	0.179	4.1e-06	DMAM0	Cpd
Npc2	3.72e-10	0.646571	0.346	0.22	6.23e-06	DMAM0	Npc2
Rnf149	4.1e-10	0.803843	0.251	0.144	6.86e-06	DMAM0	Rnf149
Elf2	5.61e-10	0.603616	0.517	0.385	9.38e-06	DMAM0	Elf2
Ppm1h	6.12e-10	0.372209	0.846	0.764	1.02e-05	DMAM0	Ppm1h
Adcy7	6.41e-10	0.550849	0.445	0.31	1.07e-05	DMAM0	Adcy7
Il10rb	6.54e-10	0.774386	0.331	0.215	1.09e-05	DMAM0	Il10rb
Igsf6	7.81e-10	0.816593	0.251	0.146	1.31e-05	DMAM0	Igsf6
Dhrs3	9.37e-10	0.774674	0.324	0.211	1.57e-05	DMAM0	Dhrs3
Cpeb2	9.55e-10	0.644913	0.334	0.213	1.6e-05	DMAM0	Cpeb2
Gna12	1.48e-09	0.511362	0.627	0.507	2.48e-05	DMAM0	Gna12
Atp6v1c1	1.77e-09	0.576016	0.415	0.289	2.96e-05	DMAM0	Atp6v1c1
Dennd2a	2.39e-09	0.790509	0.276	0.168	4e-05	DMAM0	Dennd2a
Rufy3	2.5e-09	0.538914	0.385	0.259	4.19e-05	DMAM0	Rufy3
Hpcal1	2.73e-09	0.861547	0.273	0.169	4.56e-05	DMAM0	Hpcal1
Smim14	2.87e-09	0.525298	0.448	0.317	4.81e-05	DMAM0	Smim14
Sipa1l2	3.26e-09	0.488338	0.654	0.541	5.46e-05	DMAM0	Sipa1l2
Myo9a	3.45e-09	0.494576	0.585	0.463	5.77e-05	DMAM0	Myo9a
Dpy19l4	3.72e-09	0.488878	0.527	0.398	6.23e-05	DMAM0	Dpy19l4
Ifngr2	3.78e-09	0.519232	0.497	0.371	6.32e-05	DMAM0	Ifngr2
Pdpk1	4.23e-09	0.727574	0.318	0.207	7.09e-05	DMAM0	Pdpk1
Dock2	5.02e-09	0.274045	0.93	0.894	8.41e-05	DMAM0	Dock2
Ctsz	7.04e-09	0.528959	0.505	0.382	0.00011777	DMAM0	Ctsz
Ctsa	9.27e-09	0.693419	0.334	0.226	0.00015516	DMAM0	Ctsa
Slf2	1.01e-08	0.502228	0.478	0.358	0.00016821	DMAM0	Slf2
Mroh1	1.07e-08	0.663456	0.338	0.227	0.00017895	DMAM0	Mroh1
Pvt1	1.08e-08	0.401097	0.682	0.57	0.00018151	DMAM0	Pvt1
Sgpl1	1.19e-08	0.669871	0.329	0.218	0.00019873	DMAM0	Sgpl1
Gm15478	1.49e-08	0.741403	0.344	0.24	0.00024889	DMAM0	Gm15478
Gart	1.76e-08	0.740347	0.288	0.184	0.0002951	DMAM0	Gart
Nfe2l2	1.82e-08	0.532306	0.518	0.402	0.00030492	DMAM0	Nfe2l2
Acox3	1.86e-08	0.659368	0.328	0.221	0.00031062	DMAM0	Acox3
A330040F15Rik	1.97e-08	0.580278	0.353	0.239	0.0003297	DMAM0	A330040F15Rik
Coro1c	2.12e-08	0.616952	0.284	0.179	0.00035538	DMAM0	Coro1c
Otulin	2.23e-08	0.572073	0.457	0.346	0.00037404	DMAM0	Otulin
Ctss	2.34e-08	0.32841	0.764	0.681	0.00039217	DMAM0	Ctss
Oxct1	2.36e-08	0.525521	0.565	0.446	0.0003954	DMAM0	Oxct1
Ehbp1	2.94e-08	0.616128	0.316	0.208	0.00049234	DMAM0	Ehbp1
Cerk	2.98e-08	0.420859	0.709	0.624	0.00049912	DMAM0	Cerk
Abcb1b	3.32e-08	0.568572	0.321	0.21	0.00055496	DMAM0	Abcb1b
Wipf1	3.55e-08	0.368102	0.697	0.596	0.00059445	DMAM0	Wipf1
Prune2	3.74e-08	0.643418	0.309	0.205	0.00062613	DMAM0	Prune2
Insyn2b	3.93e-08	0.411766	0.778	0.699	0.00065846	DMAM0	Insyn2b
BC005537	6.96e-08	0.660392	0.259	0.163	0.00116426	DMAM0	BC005537
Eef1a1	7.65e-08	0.38871	0.537	0.422	0.00128034	DMAM0	Eef1a1
Atg7	1.33e-07	0.522297	0.373	0.263	0.00222433	DMAM0	Atg7
Eya4	1.61e-07	0.523284	0.36	0.251	0.00270197	DMAM0	Eya4
Ncoa1	1.76e-07	0.555487	0.421	0.315	0.00294394	DMAM0	Ncoa1
Wls	1.91e-07	0.457866	0.42	0.301	0.00319628	DMAM0	Wls
Tpd52	2e-07	0.429537	0.472	0.356	0.00334042	DMAM0	Tpd52
Creb3l2	2.06e-07	0.536487	0.329	0.226	0.0034404	DMAM0	Creb3l2
Pip5k1c	2.13e-07	0.701304	0.266	0.174	0.00356854	DMAM0	Pip5k1c
Tep1	2.34e-07	0.697165	0.268	0.175	0.00391229	DMAM0	Tep1
Samhd1	2.48e-07	0.571454	0.355	0.252	0.00414702	DMAM0	Samhd1
Slc23a2	2.65e-07	0.503748	0.435	0.325	0.00443867	DMAM0	Slc23a2
Snx8	3.13e-07	0.694602	0.283	0.19	0.00523171	DMAM0	Snx8
Gm46224	3.49e-07	0.57322	0.331	0.23	0.00584631	DMAM0	Gm46224
Cdk8	3.9e-07	0.404383	0.498	0.387	0.00652239	DMAM0	Cdk8
Tbxas1	4.31e-07	0.344362	0.734	0.678	0.00721794	DMAM0	Tbxas1
Klf13	4.81e-07	0.661081	0.269	0.18	0.00805583	DMAM0	Klf13
Coro7	4.84e-07	0.607891	0.298	0.202	0.00810453	DMAM0	Coro7
Trak1	5.54e-07	0.465745	0.42	0.31	0.00926671	DMAM0	Trak1
Mycbp	5.59e-07	0.576547	0.316	0.22	0.00935345	DMAM0	Mycbp
Atxn10	6.91e-07	0.413096	0.455	0.347	0.011568	DMAM0	Atxn10
Gsdme	8.33e-07	0.64103	0.358	0.265	0.0139442	DMAM0	Gsdme
Tbc1d22a	9.27e-07	0.324462	0.662	0.56	0.0155216	DMAM0	Tbc1d22a
Trpm7	1.09e-06	0.370937	0.527	0.419	0.0181841	DMAM0	Trpm7
Plxdc1	1.19e-06	0.42313	0.453	0.354	0.0199819	DMAM0	Plxdc1
Gm42962	1.3e-06	0.548082	0.433	0.339	0.0217973	DMAM0	Gm42962
Klhl6	1.37e-06	0.486527	0.418	0.316	0.0229747	DMAM0	Klhl6
Asah1	1.64e-06	0.46098	0.441	0.341	0.0275079	DMAM0	Asah1
P4ha1	2.08e-06	0.45005	0.438	0.335	0.034858	DMAM0	P4ha1
St6gal1	2.1e-06	0.4455	0.475	0.369	0.0351405	DMAM0	St6gal1
Ctsl	2.12e-06	0.536487	0.318	0.226	0.0355391	DMAM0	Ctsl
Crebrf	2.19e-06	0.562335	0.413	0.322	0.0366058	DMAM0	Crebrf
Csnk1g3	2.54e-06	0.541434	0.341	0.249	0.0425652	DMAM0	Csnk1g3
Cmip	2.82e-06	0.336529	0.717	0.641	0.0471423	DMAM0	Cmip
Ifnar2	3.07e-06	0.427188	0.431	0.33	0.0514161	DMAM0	Ifnar2
Trim12a	3.08e-06	0.4233	0.366	0.268	0.0514766	DMAM0	Trim12a
Fnip1	3.95e-06	0.307069	0.584	0.466	0.0661204	DMAM0	Fnip1
Actr3	4.17e-06	0.429378	0.475	0.382	0.069806	DMAM0	Actr3
Gm16599	4.19e-06	0.353175	0.697	0.629	0.0701295	DMAM0	Gm16599
Ubn1	4.66e-06	0.410809	0.341	0.244	0.0779578	DMAM0	Ubn1
Clint1	5.67e-06	0.347487	0.609	0.509	0.0948249	DMAM0	Clint1
Ccdc88a	5.71e-06	0.513209	0.365	0.275	0.0955036	DMAM0	Ccdc88a
Prkag2	6.1e-06	0.537155	0.278	0.193	0.10206	DMAM0	Prkag2
Gnptab	6.57e-06	0.532023	0.251	0.168	0.109985	DMAM0	Gnptab
4931406P16Rik	8.07e-06	0.733422	0.261	0.185	0.135104	DMAM0	4931406P16Rik
Frrs1	8.33e-06	0.312236	0.542	0.436	0.139368	DMAM0	Frrs1
Usp50	8.41e-06	0.267914	0.711	0.603	0.140668	DMAM0	Usp50
Ranbp9	8.43e-06	0.384226	0.425	0.328	0.141108	DMAM0	Ranbp9
H3f3b	8.54e-06	0.436471	0.44	0.35	0.142933	DMAM0	H3f3b
Pign	9.95e-06	0.45125	0.37	0.28	0.166476	DMAM0	Pign
Atp6v1a	1.06e-05	0.482062	0.274	0.19	0.177442	DMAM0	Atp6v1a
Arhgap39	1.1e-05	0.337048	0.649	0.564	0.183862	DMAM0	Arhgap39
Trem2	1.14e-05	0.417605	0.446	0.356	0.190005	DMAM0	Trem2
Tmem184b	1.17e-05	0.528727	0.311	0.228	0.195077	DMAM0	Tmem184b
Kpna3	1.23e-05	0.418507	0.416	0.323	0.205158	DMAM0	Kpna3
Rap2a	1.29e-05	0.469703	0.306	0.22	0.215576	DMAM0	Rap2a
Akap10	1.35e-05	0.317553	0.58	0.49	0.225533	DMAM0	Akap10
Tec	1.35e-05	0.388089	0.472	0.387	0.226452	DMAM0	Tec
Specc1l	1.4e-05	0.632129	0.278	0.2	0.233516	DMAM0	Specc1l
Nsf	1.44e-05	0.436445	0.418	0.329	0.240606	DMAM0	Nsf
St3gal3	1.45e-05	0.445241	0.443	0.36	0.24259	DMAM0	St3gal3
Atp6v0b	1.48e-05	0.274215	0.779	0.689	0.246861	DMAM0	Atp6v0b
Snx30	1.6e-05	0.416813	0.455	0.361	0.267683	DMAM0	Snx30
Appl2	1.77e-05	0.510178	0.304	0.221	0.295862	DMAM0	Appl2
Fbxw4	1.92e-05	0.406462	0.426	0.336	0.321452	DMAM0	Fbxw4
Map3k1	2.08e-05	0.532353	0.314	0.233	0.34866	DMAM0	Map3k1
Spata13	2.2e-05	0.577187	0.331	0.253	0.368498	DMAM0	Spata13
Rnpep	2.29e-05	0.388062	0.46	0.376	0.383741	DMAM0	Rnpep
Fam219a	2.66e-05	0.385346	0.375	0.281	0.444653	DMAM0	Fam219a
Lamp1	2.78e-05	0.419455	0.348	0.262	0.465514	DMAM0	Lamp1
Nbr1	2.79e-05	0.506387	0.268	0.19	0.466818	DMAM0	Nbr1
Prkcd	2.91e-05	0.382652	0.533	0.447	0.487254	DMAM0	Prkcd
Gm20528	3.26e-05	0.377737	0.533	0.447	0.546116	DMAM0	Gm20528
Ttc3	3.28e-05	0.357869	0.493	0.401	0.548448	DMAM0	Ttc3
Mir142hg	3.46e-05	0.268891	0.734	0.662	0.578538	DMAM0	Mir142hg
Susd6	3.61e-05	0.341707	0.51	0.425	0.603684	DMAM0	Susd6
Rb1	3.63e-05	0.282813	0.503	0.402	0.607097	DMAM0	Rb1
Sec24b	3.65e-05	0.427082	0.328	0.245	0.610265	DMAM0	Sec24b
Mafb	3.73e-05	0.386076	0.47	0.382	0.624956	DMAM0	Mafb
Pfkfb3	3.74e-05	0.37034	0.386	0.3	0.62512	DMAM0	Pfkfb3
Rpl10a	4.22e-05	0.489871	0.356	0.277	0.706242	DMAM0	Rpl10a
Atp7a	4.36e-05	0.331738	0.433	0.333	0.728921	DMAM0	Atp7a
Lrrc8d	4.42e-05	0.370343	0.48	0.396	0.738911	DMAM0	Lrrc8d
Atf7	4.43e-05	0.350688	0.503	0.417	0.741758	DMAM0	Atf7
Aig1	4.44e-05	0.298138	0.376	0.282	0.742293	DMAM0	Aig1
Ptbp3	4.96e-05	0.271233	0.58	0.476	0.829709	DMAM0	Ptbp3
Ankrd12	5.08e-05	0.309587	0.538	0.448	0.84943	DMAM0	Ankrd12
Bri3	5.16e-05	0.424388	0.38	0.296	0.863611	DMAM0	Bri3
Ctnnb1	5.41e-05	0.500453	0.261	0.187	0.904786	DMAM0	Ctnnb1
Peak1	5.54e-05	0.371534	0.426	0.34	0.926566	DMAM0	Peak1
Rai1	5.82e-05	0.421185	0.375	0.29	0.97471	DMAM0	Rai1
Peli1	6.46e-05	0.371078	0.537	0.452	1	DMAM0	Peli1
Arfgef2	6.49e-05	0.43813	0.273	0.196	1	DMAM0	Arfgef2
H3f3a	6.92e-05	0.471484	0.301	0.225	1	DMAM0	H3f3a
Naip2	7.4e-05	0.409717	0.356	0.274	1	DMAM0	Naip2
Tbc1d1	7.61e-05	0.292738	0.304	0.221	1	DMAM0	Tbc1d1
9930111J21Rik2	7.81e-05	0.411166	0.366	0.284	1	DMAM0	9930111J21Rik2
Taok3	8.05e-05	0.345326	0.533	0.458	1	DMAM0	Taok3
Map2k4	8.18e-05	0.381943	0.343	0.26	1	DMAM0	Map2k4
Slc3a2	8.28e-05	0.422619	0.251	0.177	1	DMAM0	Slc3a2
Cdip1	8.44e-05	0.419281	0.376	0.296	1	DMAM0	Cdip1
Ago3	8.56e-05	0.339288	0.493	0.408	1	DMAM0	Ago3
Akr1a1	8.74e-05	0.342412	0.365	0.277	1	DMAM0	Akr1a1
Ptpro	9.02e-05	0.383051	0.435	0.351	1	DMAM0	Ptpro
Arid1b	9.37e-05	0.287804	0.647	0.592	1	DMAM0	Arid1b
Snx10	9.46e-05	0.391444	0.356	0.277	1	DMAM0	Snx10
Kif1b	0.0001034	0.384897	0.343	0.26	1	DMAM0	Kif1b
Stx7	0.00011598	0.334419	0.457	0.372	1	DMAM0	Stx7
Slc38a1	0.00012054	0.475904	0.268	0.196	1	DMAM0	Slc38a1
Cept1	0.00013572	0.336427	0.355	0.272	1	DMAM0	Cept1
Eps15	0.00014894	0.302525	0.358	0.274	1	DMAM0	Eps15
Ptms	0.00015476	0.436805	0.273	0.2	1	DMAM0	Ptms
Ccnh	0.00015748	0.423096	0.293	0.218	1	DMAM0	Ccnh
Ing4	0.00015764	0.508664	0.304	0.234	1	DMAM0	Ing4
Arhgef11	0.00016143	0.414937	0.324	0.249	1	DMAM0	Arhgef11
Ctif	0.00016637	0.590959	0.281	0.215	1	DMAM0	Ctif
Lamp2	0.00016656	0.258005	0.548	0.462	1	DMAM0	Lamp2
Dcaf17	0.00016752	0.419004	0.306	0.232	1	DMAM0	Dcaf17
Lncpint	0.00016829	0.28841	0.58	0.509	1	DMAM0	Lncpint
Xpr1	0.00019905	0.428904	0.355	0.278	1	DMAM0	Xpr1
Fndc3a	0.00020498	0.290846	0.448	0.363	1	DMAM0	Fndc3a
Trafd1	0.00020592	0.363035	0.313	0.235	1	DMAM0	Trafd1
Tmem87b	0.0002199	0.433264	0.278	0.209	1	DMAM0	Tmem87b
Hnrnpl	0.00022469	0.345477	0.406	0.327	1	DMAM0	Hnrnpl
Kdm7a	0.00022554	0.405366	0.401	0.331	1	DMAM0	Kdm7a
Alkbh1	0.0002416	0.417231	0.264	0.195	1	DMAM0	Alkbh1
Zc3h13	0.00024762	0.44167	0.283	0.214	1	DMAM0	Zc3h13
Elk3	0.00025829	0.256685	0.582	0.503	1	DMAM0	Elk3
Tfeb	0.00025905	0.430472	0.303	0.231	1	DMAM0	Tfeb
Pik3r6	0.00027612	0.491114	0.278	0.212	1	DMAM0	Pik3r6
Fam129a	0.00029423	0.443468	0.263	0.196	1	DMAM0	Fam129a
Nub1	0.00030302	0.452428	0.283	0.215	1	DMAM0	Nub1
Chka	0.00031718	0.480503	0.303	0.234	1	DMAM0	Chka
Pycard	0.00032103	0.355832	0.356	0.28	1	DMAM0	Pycard
Svil	0.00032919	0.388182	0.311	0.237	1	DMAM0	Svil
Gns	0.00034188	0.26903	0.6	0.516	1	DMAM0	Gns
Kdm2a	0.00035407	0.26309	0.56	0.474	1	DMAM0	Kdm2a
Gse1	0.00036079	0.433092	0.311	0.244	1	DMAM0	Gse1
Zfand5	0.00036531	0.492624	0.263	0.198	1	DMAM0	Zfand5
Gm15764	0.00037597	0.359968	0.314	0.243	1	DMAM0	Gm15764
Trf	0.00038403	0.425704	0.358	0.286	1	DMAM0	Trf
Atpif1	0.00040126	0.412114	0.303	0.232	1	DMAM0	Atpif1
Sh3kbp1	0.00045321	0.27041	0.697	0.646	1	DMAM0	Sh3kbp1
Nsmce2	0.0004715	0.364535	0.512	0.443	1	DMAM0	Nsmce2
Gm5086	0.00048385	0.273957	0.528	0.451	1	DMAM0	Gm5086
Atf6	0.0004911	0.336388	0.436	0.359	1	DMAM0	Atf6
Ahcyl2	0.00051438	0.371491	0.336	0.265	1	DMAM0	Ahcyl2
Dclre1c	0.00053378	0.313313	0.313	0.241	1	DMAM0	Dclre1c
Stat1	0.00053478	0.409975	0.276	0.209	1	DMAM0	Stat1
Crebzf	0.00053535	0.364223	0.353	0.282	1	DMAM0	Crebzf
Runx2	0.00059567	0.475904	0.279	0.215	1	DMAM0	Runx2
Tlr7	0.00060132	0.415762	0.415	0.346	1	DMAM0	Tlr7
Atg10	0.00062679	0.39183	0.373	0.308	1	DMAM0	Atg10
Stx8	0.00066189	0.251884	0.416	0.336	1	DMAM0	Stx8
Slc16a7	0.00066408	0.48729	0.301	0.237	1	DMAM0	Slc16a7
Parp9	0.00067598	0.450172	0.261	0.199	1	DMAM0	Parp9
Fbxl17	0.00071749	0.251804	0.739	0.682	1	DMAM0	Fbxl17
Ctsc	0.00072263	0.547341	0.318	0.256	1	DMAM0	Ctsc
Tmem131l	0.00072797	0.432439	0.303	0.239	1	DMAM0	Tmem131l
Serpine2	0.00082777	0.353409	0.375	0.309	1	DMAM0	Serpine2
Ywhag	0.0008539	0.364223	0.299	0.234	1	DMAM0	Ywhag
Ncf2	0.00085522	0.365443	0.426	0.367	1	DMAM0	Ncf2
U2surp	0.00092256	0.309644	0.386	0.317	1	DMAM0	U2surp
Znfx1	0.00093258	0.338358	0.304	0.237	1	DMAM0	Znfx1
Cacul1	0.00093528	0.382381	0.266	0.203	1	DMAM0	Cacul1
Mta3	0.00102054	0.4081	0.253	0.193	1	DMAM0	Mta3
Hexa	0.0010387	0.373079	0.371	0.308	1	DMAM0	Hexa
Prkch	0.00110737	0.262274	0.405	0.329	1	DMAM0	Prkch
Cep83	0.00111141	0.444857	0.251	0.192	1	DMAM0	Cep83
Syngr1	0.00122332	0.336256	0.485	0.421	1	DMAM0	Syngr1
Ubr2	0.00127979	0.253111	0.41	0.335	1	DMAM0	Ubr2
Nr3c2	0.00134222	0.306238	0.314	0.244	1	DMAM0	Nr3c2
Galk2	0.00137958	0.387394	0.289	0.228	1	DMAM0	Galk2
Tank	0.00138456	0.311274	0.323	0.261	1	DMAM0	Tank
Marcks	0.00141129	0.285072	0.555	0.496	1	DMAM0	Marcks
Tgs1	0.00151847	0.347264	0.303	0.24	1	DMAM0	Tgs1
Cwf19l2	0.00164362	0.311274	0.411	0.349	1	DMAM0	Cwf19l2
Cyba	0.00166299	0.478427	0.259	0.204	1	DMAM0	Cyba
Asxl2	0.00184968	0.259527	0.477	0.41	1	DMAM0	Asxl2
Gm13708	0.00188323	0.372156	0.311	0.25	1	DMAM0	Gm13708
Xrcc4	0.00188588	0.463069	0.284	0.229	1	DMAM0	Xrcc4
Plgrkt	0.00201758	0.28793	0.505	0.441	1	DMAM0	Plgrkt
Marf1	0.00206087	0.376862	0.296	0.235	1	DMAM0	Marf1
Prrc2b	0.0020626	0.403755	0.268	0.211	1	DMAM0	Prrc2b
Atp6v0d1	0.00208148	0.315408	0.304	0.241	1	DMAM0	Atp6v0d1
Fam168b	0.00210179	0.361289	0.301	0.239	1	DMAM0	Fam168b
Tut4	0.00210199	0.26939	0.462	0.395	1	DMAM0	Tut4
Mapre2	0.00217655	0.393736	0.304	0.243	1	DMAM0	Mapre2
Rasa1	0.00221602	0.325188	0.425	0.363	1	DMAM0	Rasa1
Snap23	0.00227232	0.328376	0.266	0.207	1	DMAM0	Snap23
Tlk1	0.00227549	0.296183	0.381	0.318	1	DMAM0	Tlk1
Plekhm3	0.00230536	0.302806	0.477	0.416	1	DMAM0	Plekhm3
Mpp6	0.00231973	0.346039	0.286	0.227	1	DMAM0	Mpp6
Parp14	0.00252181	0.250572	0.324	0.26	1	DMAM0	Parp14
mt-Nd2	0.00256056	0.386712	0.279	0.223	1	DMAM0	mt-Nd2
Tcirg1	0.00272253	0.294471	0.398	0.337	1	DMAM0	Tcirg1
Ralgapa2	0.00277567	0.395914	0.278	0.222	1	DMAM0	Ralgapa2
Ppia	0.00290973	0.261001	0.448	0.385	1	DMAM0	Ppia
Sgk1	0.00309534	0.298029	0.284	0.223	1	DMAM0	Sgk1
Gm37768	0.00311872	0.316454	0.259	0.201	1	DMAM0	Gm37768
4931422A03Rik	0.00324624	0.324374	0.366	0.306	1	DMAM0	4931422A03Rik
Ddhd2	0.00329922	0.329676	0.333	0.274	1	DMAM0	Ddhd2
Prcp	0.00333331	0.356846	0.329	0.271	1	DMAM0	Prcp
Rasa4	0.00381232	0.286487	0.38	0.318	1	DMAM0	Rasa4
Map4k3	0.00390153	0.254985	0.43	0.369	1	DMAM0	Map4k3
Gm19710	0.00399084	0.337901	0.408	0.347	1	DMAM0	Gm19710
Daglb	0.00402712	0.250226	0.495	0.427	1	DMAM0	Daglb
Csnk1g1	0.00412905	0.271528	0.413	0.348	1	DMAM0	Csnk1g1
Pde4dip	0.0041755	0.357141	0.304	0.25	1	DMAM0	Pde4dip
Eya3	0.00424144	0.425142	0.278	0.226	1	DMAM0	Eya3
Naa20	0.00437805	0.302436	0.284	0.227	1	DMAM0	Naa20
Rps6ka3	0.00446845	0.268607	0.457	0.388	1	DMAM0	Rps6ka3
Bmpr2	0.00448132	0.311274	0.416	0.359	1	DMAM0	Bmpr2
Gls	0.00472222	0.30444	0.41	0.357	1	DMAM0	Gls
Wdfy1	0.00476464	0.336945	0.261	0.208	1	DMAM0	Wdfy1
Rcbtb2	0.00479345	0.29954	0.458	0.41	1	DMAM0	Rcbtb2
Trim14	0.00492191	0.317452	0.288	0.232	1	DMAM0	Trim14
Qrich1	0.00507749	0.255875	0.356	0.294	1	DMAM0	Qrich1
Trim30a	0.0051792	0.256438	0.416	0.36	1	DMAM0	Trim30a
Rcor1	0.0052414	0.295332	0.338	0.28	1	DMAM0	Rcor1
Raf1	0.0053605	0.329536	0.339	0.283	1	DMAM0	Raf1
N4bp1	0.00550403	0.326998	0.316	0.262	1	DMAM0	N4bp1
Rasal3	0.00556541	0.339985	0.273	0.221	1	DMAM0	Rasal3
Gm47167	0.00563078	0.367444	0.37	0.318	1	DMAM0	Gm47167
Dstyk	0.00563193	0.272454	0.286	0.23	1	DMAM0	Dstyk
Nufip2	0.00570724	0.251668	0.398	0.337	1	DMAM0	Nufip2
Ehmt1	0.00574723	0.276238	0.408	0.35	1	DMAM0	Ehmt1
Zfp148	0.00582615	0.263162	0.493	0.448	1	DMAM0	Zfp148
Gm44686	0.00597294	0.280772	0.313	0.256	1	DMAM0	Gm44686
Atp6ap2	0.00614114	0.331173	0.291	0.237	1	DMAM0	Atp6ap2
Rnf213	0.00620011	0.280964	0.316	0.264	1	DMAM0	Rnf213
Cab39l	0.0064469	0.324912	0.289	0.237	1	DMAM0	Cab39l
Eri3	0.00651119	0.276716	0.405	0.345	1	DMAM0	Eri3
Ccny	0.00656338	0.258806	0.431	0.373	1	DMAM0	Ccny
Dym	0.00662232	0.316647	0.329	0.276	1	DMAM0	Dym
4930595D18Rik	0.00667766	0.355116	0.268	0.214	1	DMAM0	4930595D18Rik
Ctps2	0.00678786	0.269655	0.278	0.223	1	DMAM0	Ctps2
Zc3hav1	0.00707923	0.256705	0.349	0.293	1	DMAM0	Zc3hav1
Tyk2	0.00716848	0.316482	0.256	0.205	1	DMAM0	Tyk2
Metap1d	0.00769474	0.323711	0.289	0.236	1	DMAM0	Metap1d
Rmdn1	0.00786435	0.323778	0.36	0.308	1	DMAM0	Rmdn1
Neurl3	0.00791487	0.349342	0.253	0.204	1	DMAM0	Neurl3
E330020D12Rik	0.00804489	0.339928	0.373	0.316	1	DMAM0	E330020D12Rik
Tom1l2	0.00841289	0.269332	0.291	0.237	1	DMAM0	Tom1l2
Usp40	0.00872436	0.323889	0.323	0.271	1	DMAM0	Usp40
Elf4	0.00891704	0.295437	0.361	0.31	1	DMAM0	Elf4
Apobec3	0.00897844	0.289444	0.463	0.418	1	DMAM0	Apobec3
Chic2	0.00955364	0.277004	0.284	0.233	1	DMAM0	Chic2
Hnrnpm	0.00977653	0.251549	0.42	0.366	1	DMAM0	Hnrnpm
Rc3h1	0.00980514	0.276552	0.323	0.272	1	DMAM0	Rc3h1
Vps41	0.00989329	0.291934	0.329	0.278	1	DMAM0	Vps41
Far1os	0.00997824	0.271196	0.341	0.29	1	DMAM0	Far1os

## Sheet: DMAM1
	p_val	avg_log2FC	pct.1	pct.2	p_val_adj	cluster	gene
Lpl	4.89158e-151	4.57679	0.681	0.067	8.18654e-147	DMAM1	Lpl
Myo1e1	1.72882e-118	3.40292	0.982	0.3	2.89335e-114	DMAM1	Myo1e
Ccl3	1.03001e-107	4.83158	0.387	0.023	1.72383e-103	DMAM1	Ccl3
Csf11	6.38471e-98	3.87588	0.748	0.151	1.06855e-93	DMAM1	Csf1
Ccl4	8.05818e-94	4.92925	0.423	0.038	1.34862e-89	DMAM1	Ccl4
2025-03-31	1.05392e-85	2.91956	0.785	0.188	1.76384e-81	DMAM1	2025-03-03
Fam20c	1.73534e-81	3.18183	0.577	0.091	2.90427e-77	DMAM1	Fam20c
Atf3	5.82264e-79	3.79456	0.38	0.036	9.74477e-75	DMAM1	Atf3
Rai141	2.27169e-74	2.73982	0.669	0.139	3.80191e-70	DMAM1	Rai14
Lilrb4a1	7.05314e-69	2.20422	0.816	0.231	1.18041e-64	DMAM1	Lilrb4a
Apbb21	9.53522e-68	1.91355	0.975	0.581	1.59581e-63	DMAM1	Apbb2
Xylt11	1.41063e-65	2.86404	0.748	0.216	2.36083e-61	DMAM1	Xylt1
Bcl2	1.74161e-65	2.58792	0.699	0.184	2.91476e-61	DMAM1	Bcl2
Chst11	9.36058e-61	2.76813	0.834	0.359	1.56659e-56	DMAM1	Chst11
Tmem163	1.07484e-60	3.59176	0.368	0.046	1.79885e-56	DMAM1	Tmem163
Ank1	2.70265e-60	2.82541	0.755	0.239	4.52315e-56	DMAM1	Ank
Igf11	6.60358e-60	2.52287	0.564	0.113	1.10517e-55	DMAM1	Igf1
Rab7b	2.80659e-58	2.79199	0.448	0.072	4.69711e-54	DMAM1	Rab7b
Cd91	5.70244e-53	2.00699	0.914	0.446	9.54361e-49	DMAM1	Cd9
Etl41	1.08522e-52	2.70964	0.638	0.178	1.81623e-48	DMAM1	Etl4
Lgals3	3.40118e-52	2.41361	0.46	0.082	5.69221e-48	DMAM1	Lgals3
Alcam	3.60295e-51	2.68026	0.521	0.118	6.0299e-47	DMAM1	Alcam
Fmn11	6.48326e-51	2.05385	0.785	0.29	1.08504e-46	DMAM1	Fmn1
Slc15a3	1.6416e-48	2.29378	0.687	0.226	2.74737e-44	DMAM1	Slc15a3
Cacna1a1	2.17889e-47	1.954	0.834	0.363	3.64658e-43	DMAM1	Cacna1a
Plau	8.84329e-47	3.36783	0.35	0.056	1.48001e-42	DMAM1	Plau
Flt1	2.20974e-44	2.92677	0.411	0.082	3.69822e-40	DMAM1	Flt1
Plaur	2.95076e-44	2.58562	0.417	0.082	4.9384e-40	DMAM1	Plaur
Slc25a25	6.57006e-44	2.39855	0.54	0.141	1.09957e-39	DMAM1	Slc25a25
Actr3b	6.22013e-41	2.94363	0.331	0.056	1.041e-36	DMAM1	Actr3b
Fgf131	6.30402e-41	2.04268	0.908	0.555	1.05504e-36	DMAM1	Fgf13
Spp1	1.27941e-39	3.65509	0.344	0.063	2.14123e-35	DMAM1	Spp1
Gm15345	1.84189e-37	2.5456	0.38	0.079	3.08259e-33	DMAM1	Gm15345
Asph1	3.38192e-37	1.50853	0.865	0.553	5.65998e-33	DMAM1	Asph
Clic4	6.47903e-37	2.6244	0.411	0.096	1.08433e-32	DMAM1	Clic4
Plekho2	1.24027e-36	2.82501	0.331	0.062	2.07572e-32	DMAM1	Plekho2
Arhgap251	1.54603e-35	1.76047	0.834	0.464	2.58743e-31	DMAM1	Arhgap25
Fgr1	5.68133e-35	1.92421	0.564	0.182	9.50827e-31	DMAM1	Fgr
Osbpl81	8.37113e-34	1.71641	0.785	0.422	1.40099e-29	DMAM1	Osbpl8
Gas71	1.51125e-32	2.49701	0.485	0.155	2.52923e-28	DMAM1	Gas7
Ell2	2.30838e-32	2.61046	0.436	0.122	3.8633e-28	DMAM1	Ell2
Cd831	2.99392e-32	2.21806	0.479	0.141	5.01063e-28	DMAM1	Cd83
Myof	6.72239e-32	2.37488	0.325	0.067	1.12506e-27	DMAM1	Myof
Bcar31	8.38032e-32	2.28661	0.472	0.139	1.40253e-27	DMAM1	Bcar3
Gm152831	1.1183e-31	1.53958	0.748	0.349	1.87159e-27	DMAM1	Gm15283
Efr3b	1.39521e-30	2.91537	0.258	0.045	2.33503e-26	DMAM1	Efr3b
Itga5	1.68e-30	2.28278	0.387	0.097	2.81165e-26	DMAM1	Itga5
Dgkz1	2.02226e-30	1.52934	0.773	0.41	3.38446e-26	DMAM1	Dgkz
Acaca1	2.83505e-30	1.79344	0.607	0.227	4.74475e-26	DMAM1	Acaca
Trpc4	1.03702e-29	3.28552	0.258	0.047	1.73555e-25	DMAM1	Trpc4
Ptchd11	1.08088e-29	2.23179	0.436	0.126	1.80896e-25	DMAM1	Ptchd1
Gnptab1	2.47607e-29	1.76349	0.509	0.166	4.14395e-25	DMAM1	Gnptab
Ptprc1	3.92089e-29	1.08647	0.945	0.731	6.562e-25	DMAM1	Ptprc
Gm37168	6.21505e-29	2.33483	0.35	0.083	1.04015e-24	DMAM1	Gm37168
Otulin1	7.89794e-29	1.82817	0.699	0.349	1.3218e-24	DMAM1	Otulin
Ctsb1	1.04941e-28	1.30504	0.816	0.463	1.75629e-24	DMAM1	Ctsb
Olfr1111	1.33162e-28	1.84095	0.528	0.185	2.2286e-24	DMAM1	Olfr111
Itpkb	2.2169e-28	1.55623	0.724	0.355	3.7102e-24	DMAM1	Itpkb
Axl1	2.69771e-28	1.75062	0.571	0.21	4.51488e-24	DMAM1	Axl
Gas2l3	2.71902e-28	2.01254	0.387	0.101	4.55056e-24	DMAM1	Gas2l3
Bcl2l1	2.79718e-27	1.55517	0.773	0.448	4.68136e-23	DMAM1	Bcl2l1
Dot1l	3.80482e-27	2.11979	0.374	0.1	6.36775e-23	DMAM1	Dot1l
Plek	1.01294e-26	1.50806	0.81	0.474	1.69525e-22	DMAM1	Plek
Cpd1	1.03591e-26	1.68984	0.521	0.186	1.73369e-22	DMAM1	Cpd
Kcnj2	1.07871e-26	2.56246	0.264	0.053	1.80532e-22	DMAM1	Kcnj2
Cers61	2.39499e-26	1.52854	0.65	0.285	4.00825e-22	DMAM1	Cers6
Nrp21	2.80702e-26	1.62651	0.626	0.261	4.69783e-22	DMAM1	Nrp2
Cd841	5.68946e-26	1.06125	0.926	0.658	9.52189e-22	DMAM1	Cd84
Sh3pxd2b	2.74316e-25	1.92512	0.362	0.097	4.59096e-21	DMAM1	Sh3pxd2b
Hif1a1	3.44321e-25	1.54684	0.558	0.213	5.76256e-21	DMAM1	Hif1a
Sntb2	2.35148e-24	2.19377	0.411	0.135	3.93544e-20	DMAM1	Sntb2
Capg	7.21944e-24	2.36761	0.252	0.053	1.20824e-19	DMAM1	Capg
Tpd521	1.09414e-23	1.53416	0.681	0.362	1.83115e-19	DMAM1	Tpd52
Nfe2l21	1.43083e-23	1.44006	0.73	0.408	2.39463e-19	DMAM1	Nfe2l2
Itgax	5.20984e-23	2.12349	0.301	0.076	8.71919e-19	DMAM1	Itgax
Pfkfb31	1.38215e-22	1.55062	0.626	0.299	2.31317e-18	DMAM1	Pfkfb3
Gm42836	1.56214e-22	2.21108	0.319	0.086	2.6144e-18	DMAM1	Gm42836
Plekhm21	2.02582e-22	1.24105	0.724	0.393	3.39042e-18	DMAM1	Plekhm2
Sh3bp2	4.74602e-22	1.43771	0.589	0.265	7.94293e-18	DMAM1	Sh3bp2
Ercc6	8.64275e-22	1.76452	0.38	0.118	1.44645e-17	DMAM1	Ercc6
Cdk6	6.02046e-21	1.58012	0.675	0.374	1.00758e-16	DMAM1	Cdk6
Neat11	9.61046e-21	1.17362	0.681	0.338	1.60841e-16	DMAM1	Neat1
Stk38l	1.06751e-20	2.28756	0.264	0.065	1.78659e-16	DMAM1	Stk38l
Plk3	1.47078e-20	2.16773	0.282	0.075	2.46149e-16	DMAM1	Plk3
C5ar1	3.24904e-20	2.10303	0.282	0.075	5.4376e-16	DMAM1	C5ar1
Colec12	4.88195e-20	2.49117	0.294	0.081	8.17044e-16	DMAM1	Colec12
Ptk2b	5.89612e-20	1.33554	0.718	0.444	9.86775e-16	DMAM1	Ptk2b
Sgms1	9.05966e-20	1.27964	0.675	0.366	1.51622e-15	DMAM1	Sgms1
Eml4	1.25174e-19	1.20271	0.773	0.517	2.09491e-15	DMAM1	Eml4
Slc23a21	1.32368e-19	1.41388	0.632	0.331	2.21531e-15	DMAM1	Slc23a2
Gm10851	2.44282e-19	1.81813	0.35	0.112	4.0883e-15	DMAM1	Gm10851
Rpl10a1	2.59414e-19	1.27957	0.595	0.275	4.34155e-15	DMAM1	Rpl10a
Tns31	3.41574e-19	0.84129	0.939	0.718	5.71658e-15	DMAM1	Tns3
Mitf1	4.87502e-19	1.00458	0.859	0.67	8.15884e-15	DMAM1	Mitf
Pik3cb	8.4487e-19	1.33594	0.687	0.385	1.41397e-14	DMAM1	Pik3cb
Lonrf3	1.09209e-18	1.70371	0.368	0.126	1.82772e-14	DMAM1	Lonrf3
Rusc2	1.31956e-18	1.69801	0.387	0.14	2.20841e-14	DMAM1	Rusc2
Cxcl16	1.95238e-18	1.97013	0.27	0.074	3.2675e-14	DMAM1	Cxcl16
AU0202061	2.29239e-18	0.991315	0.816	0.538	3.83655e-14	DMAM1	AU020206
Apoe1	2.70906e-18	0.926797	0.877	0.623	4.53388e-14	DMAM1	Apoe
Asap1	3.97857e-18	0.912798	0.933	0.815	6.65853e-14	DMAM1	Asap1
Snx81	5.5698e-18	1.39012	0.472	0.194	9.32162e-14	DMAM1	Snx8
Lilr4b	5.60876e-18	1.52392	0.27	0.073	9.38683e-14	DMAM1	Lilr4b
Litaf	8.01801e-18	1.43216	0.571	0.289	1.34189e-13	DMAM1	Litaf
4930533B01Rik1	9.47461e-18	1.74566	0.337	0.113	1.58567e-13	DMAM1	4930533B01Rik
Cdk14	9.69586e-18	1.42897	0.73	0.485	1.6227e-13	DMAM1	Cdk14
Csf2ra1	1.06192e-17	1.18876	0.607	0.303	1.77723e-13	DMAM1	Csf2ra
Aplp21	1.36074e-17	1.48571	0.479	0.206	2.27734e-13	DMAM1	Aplp2
Aopep	2.00144e-17	1.11475	0.718	0.444	3.34961e-13	DMAM1	Aopep
Kcnma11	3.02708e-17	1.28552	0.699	0.443	5.06612e-13	DMAM1	Kcnma1
Simc1	3.95504e-17	1.91355	0.282	0.085	6.61915e-13	DMAM1	Simc1
Sgk11	6.12616e-17	1.34242	0.497	0.22	1.02527e-12	DMAM1	Sgk1
Hacd2	1.43529e-16	1.58771	0.405	0.162	2.4021e-12	DMAM1	Hacd2
Tmem120b	2.09806e-16	1.82739	0.258	0.074	3.51131e-12	DMAM1	Tmem120b
Mdfic1	2.10251e-16	1.34854	0.405	0.154	3.51875e-12	DMAM1	Mdfic
Gm28809	3.18654e-16	2.11574	0.258	0.076	5.333e-12	DMAM1	Gm28809
Slc3a21	3.30149e-16	1.47292	0.436	0.178	5.52537e-12	DMAM1	Slc3a2
Smad7	3.8584e-16	1.26218	0.663	0.392	6.45742e-12	DMAM1	Smad7
Dgkh	4.39743e-16	1.76087	0.344	0.124	7.35954e-12	DMAM1	Dgkh
Alpk1	4.67295e-16	1.61489	0.393	0.154	7.82065e-12	DMAM1	Alpk1
Hsd17b12	1.21191e-15	1.46668	0.368	0.138	2.02825e-11	DMAM1	Hsd17b12
Apobec11	1.21555e-15	1.10342	0.693	0.425	2.03434e-11	DMAM1	Apobec1
Gna13	1.29139e-15	1.22766	0.564	0.286	2.16127e-11	DMAM1	Gna13
Bcl6	1.38631e-15	1.88658	0.252	0.074	2.32013e-11	DMAM1	Bcl6
Slc7a1	1.48732e-15	2.12213	0.264	0.082	2.48917e-11	DMAM1	Slc7a1
Gnl3	2.241e-15	1.47244	0.368	0.14	3.75054e-11	DMAM1	Gnl3
Ndel1	2.45995e-15	1.31315	0.448	0.19	4.11696e-11	DMAM1	Ndel1
Sirpa	2.52441e-15	0.762674	0.92	0.759	4.22486e-11	DMAM1	Sirpa
Rabep1	2.71172e-15	0.902841	0.773	0.497	4.53834e-11	DMAM1	Rabep1
Mfsd12	3.31628e-15	1.56775	0.325	0.114	5.55012e-11	DMAM1	Mfsd12
Cotl11	3.48461e-15	1.22657	0.675	0.411	5.83184e-11	DMAM1	Cotl1
Gpr183	4.19785e-15	1.4183	0.558	0.295	7.02553e-11	DMAM1	Gpr183
Atp6v1b21	4.71456e-15	1.25754	0.528	0.259	7.89028e-11	DMAM1	Atp6v1b2
Plekha11	4.86408e-15	1.106	0.607	0.335	8.14053e-11	DMAM1	Plekha1
Pdgfa	5.51349e-15	1.83564	0.264	0.083	9.22737e-11	DMAM1	Pdgfa
Pi4ka	6.98921e-15	1.29601	0.515	0.251	1.16971e-10	DMAM1	Pi4ka
Slc16a101	8.21948e-15	1.3126	0.509	0.244	1.37561e-10	DMAM1	Slc16a10
Myo5a1	8.29779e-15	0.906405	0.656	0.357	1.38872e-10	DMAM1	Myo5a
Rftn11	1.14074e-14	1.14042	0.54	0.273	1.90914e-10	DMAM1	Rftn1
Synj2	1.14894e-14	1.75104	0.282	0.094	1.92287e-10	DMAM1	Synj2
Arhgap261	1.33081e-14	1.52902	0.387	0.159	2.22724e-10	DMAM1	Arhgap26
Fat3	1.35506e-14	1.50258	0.712	0.503	2.26782e-10	DMAM1	Fat3
Fgfr21	1.50078e-14	0.734991	0.939	0.731	2.51171e-10	DMAM1	Fgfr2
Med15	1.65184e-14	1.28523	0.497	0.244	2.76451e-10	DMAM1	Med15
Atxn101	2.11511e-14	1.21631	0.613	0.355	3.53985e-10	DMAM1	Atxn10
Eef1a11	2.32062e-14	0.899298	0.712	0.43	3.88379e-10	DMAM1	Eef1a1
Abl2	4.4931e-14	1.15417	0.589	0.323	7.51965e-10	DMAM1	Abl2
Tank1	4.91473e-14	1.21615	0.515	0.259	8.2253e-10	DMAM1	Tank
Eea1	5.02635e-14	1.28413	0.485	0.235	8.41209e-10	DMAM1	Eea1
Prkch1	5.75446e-14	1.35118	0.564	0.331	9.63067e-10	DMAM1	Prkch
Gls1	6.04777e-14	1.03363	0.62	0.353	1.01216e-09	DMAM1	Gls
Peak11	7.04249e-14	1.31782	0.583	0.345	1.17863e-09	DMAM1	Peak1
Dock21	7.5902e-14	0.653796	0.975	0.897	1.2703e-09	DMAM1	Dock2
Efhd2	1.53007e-13	1.23877	0.454	0.212	2.56072e-09	DMAM1	Efhd2
Gcnt2	1.59802e-13	1.73812	0.319	0.123	2.67445e-09	DMAM1	Gcnt2
Nrp11	2.04552e-13	0.924271	0.73	0.489	3.42339e-09	DMAM1	Nrp1
Actr31	3.92807e-13	1.07459	0.638	0.387	6.57402e-09	DMAM1	Actr3
Fbxw11	4.03345e-13	1.15456	0.589	0.336	6.75038e-09	DMAM1	Fbxw11
St8sia6	4.59716e-13	1.55635	0.276	0.095	7.69381e-09	DMAM1	St8sia6
Dnmt3a	9.99157e-13	0.795592	0.798	0.646	1.67219e-08	DMAM1	Dnmt3a
Dusp16	1.10579e-12	1.32448	0.423	0.196	1.85066e-08	DMAM1	Dusp16
Iqgap1	1.1087e-12	1.50626	0.276	0.099	1.85552e-08	DMAM1	Iqgap1
Lpp	1.22371e-12	0.997672	0.595	0.337	2.04799e-08	DMAM1	Lpp
Pea15a	1.49171e-12	1.59607	0.301	0.116	2.49652e-08	DMAM1	Pea15a
Galnt71	1.54895e-12	1.16615	0.552	0.321	2.59232e-08	DMAM1	Galnt7
Tbc1d11	2.07446e-12	1.23395	0.454	0.226	3.47181e-08	DMAM1	Tbc1d1
Lasp1	2.47756e-12	1.40936	0.393	0.177	4.14645e-08	DMAM1	Lasp1
Znrf31	2.62543e-12	1.24309	0.442	0.213	4.39392e-08	DMAM1	Znrf3
B4galt5	3.24499e-12	1.29631	0.331	0.132	5.43081e-08	DMAM1	B4galt5
Mapkapk2	3.51922e-12	1.52498	0.393	0.188	5.88977e-08	DMAM1	Mapkapk2
Fyn	3.94235e-12	1.4852	0.337	0.142	6.59791e-08	DMAM1	Fyn
Mapk6	4.84096e-12	1.55019	0.252	0.087	8.10182e-08	DMAM1	Mapk6
Nktr	4.91081e-12	0.906458	0.687	0.449	8.21873e-08	DMAM1	Nktr
Ywhag1	5.29672e-12	1.09545	0.466	0.234	8.86459e-08	DMAM1	Ywhag
G3bp1	5.2986e-12	1.31511	0.38	0.169	8.86773e-08	DMAM1	G3bp1
Rassf31	5.65943e-12	1.11162	0.546	0.301	9.47163e-08	DMAM1	Rassf3
Fmnl21	9.88408e-12	1.14353	0.65	0.443	1.6542e-07	DMAM1	Fmnl2
Rai11	9.98158e-12	1.00666	0.534	0.294	1.67052e-07	DMAM1	Rai1
Etf1	1.21755e-11	1.33328	0.344	0.147	2.03769e-07	DMAM1	Etf1
Arpc5	1.42519e-11	1.49093	0.325	0.137	2.38519e-07	DMAM1	Arpc5
Myo9b1	1.59017e-11	0.83878	0.675	0.434	2.6613e-07	DMAM1	Myo9b
Gm32250	1.64959e-11	1.5944	0.288	0.115	2.76075e-07	DMAM1	Gm32250
Zhx2	1.90997e-11	1.58371	0.258	0.094	3.19653e-07	DMAM1	Zhx2
Med14	1.99255e-11	1.5345	0.368	0.171	3.33474e-07	DMAM1	Med14
Gnas	2.03143e-11	0.868525	0.755	0.539	3.3998e-07	DMAM1	Gnas
Rdh5	2.11367e-11	1.42838	0.294	0.115	3.53743e-07	DMAM1	Rdh5
Gng121	2.58445e-11	1.0594	0.521	0.29	4.32533e-07	DMAM1	Gng12
Tspan51	2.64233e-11	1.28782	0.38	0.179	4.4222e-07	DMAM1	Tspan5
Clcn7	2.92987e-11	1.32682	0.325	0.136	4.90343e-07	DMAM1	Clcn7
Tec1	3.75884e-11	0.984397	0.626	0.392	6.2908e-07	DMAM1	Tec
Cpeb21	4.06837e-11	1.15877	0.442	0.227	6.80882e-07	DMAM1	Cpeb2
Atp1a1	4.31747e-11	1.40403	0.35	0.158	7.22571e-07	DMAM1	Atp1a1
Prickle1	4.88808e-11	1.61238	0.337	0.154	8.18069e-07	DMAM1	Prickle1
Itgb2	6.72179e-11	1.31282	0.294	0.118	1.12496e-06	DMAM1	Itgb2
Creb5	7.7788e-11	1.54437	0.258	0.097	1.30186e-06	DMAM1	Creb5
Rasgef1b	7.99522e-11	1.35095	0.294	0.12	1.33808e-06	DMAM1	Rasgef1b
Mat2a	8.76077e-11	1.14988	0.442	0.225	1.4662e-06	DMAM1	Mat2a
2025-09-11	1.39392e-10	1.62567	0.258	0.1	2.33286e-06	DMAM1	2025-09-11
Rasgrp3	2.1265e-10	0.783293	0.779	0.616	3.55891e-06	DMAM1	Rasgrp3
Ttyh2	2.24086e-10	1.4095	0.252	0.095	3.7503e-06	DMAM1	Ttyh2
Coro1c1	2.35667e-10	1.32623	0.387	0.19	3.94413e-06	DMAM1	Coro1c
Slc11a11	2.85003e-10	0.99055	0.491	0.261	4.76982e-06	DMAM1	Slc11a1
Cdk17	3.58431e-10	0.918411	0.595	0.37	5.99871e-06	DMAM1	Cdk17
Nfkb1	3.61421e-10	1.04287	0.699	0.543	6.04875e-06	DMAM1	Nfkb1
Spag9	3.68946e-10	0.861656	0.73	0.525	6.17468e-06	DMAM1	Spag9
Dgkd	3.74767e-10	0.895953	0.742	0.595	6.27211e-06	DMAM1	Dgkd
Prkg11	3.84612e-10	1.13044	0.405	0.202	6.43687e-06	DMAM1	Prkg1
Atp2b11	3.88162e-10	0.754634	0.767	0.58	6.49628e-06	DMAM1	Atp2b1
Cd180	3.93716e-10	0.890678	0.712	0.499	6.58923e-06	DMAM1	Cd180
Hivep31	4.1588e-10	0.843158	0.81	0.649	6.96017e-06	DMAM1	Hivep3
Pak2	4.45629e-10	0.84149	0.656	0.441	7.45805e-06	DMAM1	Pak2
Arih1	5.00411e-10	0.725793	0.773	0.533	8.37487e-06	DMAM1	Arih1
Ddx21	5.06639e-10	1.37502	0.258	0.1	8.4791e-06	DMAM1	Ddx21
Akap101	5.14856e-10	0.738579	0.718	0.496	8.61664e-06	DMAM1	Akap10
Atp6v0a1	5.33849e-10	0.792983	0.748	0.548	8.93449e-06	DMAM1	Atp6v0a1
Ctsz1	5.41139e-10	0.874089	0.62	0.395	9.0565e-06	DMAM1	Ctsz
Naa50	5.70616e-10	1.48059	0.276	0.114	9.54983e-06	DMAM1	Naa50
Samsn1	5.97216e-10	0.996697	0.571	0.359	9.99501e-06	DMAM1	Samsn1
Rbpj	6.41902e-10	0.457272	0.528	0.302	1.07429e-05	DMAM1	Rbpj
Morf4l2	8.07222e-10	1.24162	0.288	0.121	1.35097e-05	DMAM1	Morf4l2
Dlgap4	8.64089e-10	1.03947	0.454	0.254	1.44614e-05	DMAM1	Dlgap4
Fblim11	8.95743e-10	1.27414	0.307	0.135	1.49911e-05	DMAM1	Fblim1
Ranbp2	9.50209e-10	0.968034	0.485	0.275	1.59027e-05	DMAM1	Ranbp2
Mthfd1l	9.95756e-10	1.28278	0.288	0.122	1.6665e-05	DMAM1	Mthfd1l
Ptpn12	1.10408e-09	1.54028	0.258	0.106	1.84779e-05	DMAM1	Ptpn12
Msn	1.10969e-09	0.943537	0.607	0.388	1.85717e-05	DMAM1	Msn
Skap2	1.15722e-09	0.607705	0.859	0.715	1.93673e-05	DMAM1	Skap2
Slc6a61	1.40805e-09	0.753707	0.644	0.419	2.35651e-05	DMAM1	Slc6a6
Dtnbp11	1.86137e-09	0.94035	0.528	0.311	3.11519e-05	DMAM1	Dtnbp1
Gas5	1.93867e-09	0.927348	0.472	0.26	3.24456e-05	DMAM1	Gas5
Lrrc8d1	2.14988e-09	0.819797	0.607	0.402	3.59804e-05	DMAM1	Lrrc8d
Ascc3	2.19387e-09	0.806891	0.65	0.431	3.67166e-05	DMAM1	Ascc3
Mgat5	2.56731e-09	0.676451	0.828	0.662	4.29665e-05	DMAM1	Mgat5
Rnf1491	2.57921e-09	1.3088	0.331	0.156	4.31656e-05	DMAM1	Rnf149
Naa201	3.09807e-09	1.04754	0.423	0.228	5.18493e-05	DMAM1	Naa20
Cadm11	3.31061e-09	0.862228	0.81	0.648	5.54063e-05	DMAM1	Cadm1
Ctsl1	3.54736e-09	1.06947	0.429	0.234	5.93685e-05	DMAM1	Ctsl
Ifi2071	3.63199e-09	1.15251	0.282	0.121	6.0785e-05	DMAM1	Ifi207
Ino80	3.8263e-09	0.820464	0.571	0.346	6.4037e-05	DMAM1	Ino80
Lmo2	4.01338e-09	0.839707	0.595	0.388	6.71679e-05	DMAM1	Lmo2
Map4k31	4.24711e-09	0.803544	0.595	0.369	7.10796e-05	DMAM1	Map4k3
Morrbid	4.36433e-09	1.20091	0.288	0.127	7.30415e-05	DMAM1	Morrbid
Pitpna	4.93009e-09	0.732188	0.663	0.431	8.251e-05	DMAM1	Pitpna
Lrp12	4.97675e-09	1.25757	0.362	0.185	8.32908e-05	DMAM1	Lrp12
Myo1c	6.22864e-09	1.32632	0.252	0.104	0.000104243	DMAM1	Myo1c
Kcnk13	6.24944e-09	0.840952	0.669	0.467	0.000104591	DMAM1	Kcnk13
Zfand51	6.56112e-09	1.09693	0.387	0.201	0.000109807	DMAM1	Zfand5
Lrpap1	7.09398e-09	1.26415	0.307	0.143	0.000118725	DMAM1	Lrpap1
Ncf21	7.52575e-09	0.951948	0.571	0.368	0.000125951	DMAM1	Ncf2
Chn2	8.15018e-09	0.897919	0.853	0.722	0.000136401	DMAM1	Chn2
C3ar1	9.04628e-09	1.271	0.307	0.145	0.000151399	DMAM1	C3ar1
Pacsin1	9.26071e-09	1.89883	0.252	0.11	0.000154987	DMAM1	Pacsin1
Pvt11	1.04248e-08	0.602448	0.791	0.581	0.000174469	DMAM1	Pvt1
Gm20721	1.15671e-08	1.21579	0.319	0.154	0.000193587	DMAM1	Gm20721
Etv6	1.20079e-08	0.694659	0.847	0.746	0.000200964	DMAM1	Etv6
Basp1	1.25252e-08	0.770218	0.755	0.583	0.000209621	DMAM1	Basp1
Macf1	1.36179e-08	0.398478	0.982	0.938	0.000227909	DMAM1	Macf1
Naa15	1.49806e-08	0.994755	0.442	0.254	0.000250716	DMAM1	Naa15
Capza1	1.57424e-08	0.749572	0.62	0.421	0.000263466	DMAM1	Capza1
Cep831	1.66423e-08	1.02236	0.374	0.194	0.000278525	DMAM1	Cep83
Spata5	1.83074e-08	0.947862	0.454	0.26	0.000306392	DMAM1	Spata5
Luzp1	1.84847e-08	1.11436	0.417	0.234	0.00030936	DMAM1	Luzp1
Gm36198	2.0919e-08	1.15188	0.264	0.113	0.0003501	DMAM1	Gm36198
Dhx32	2.13363e-08	1.5952	0.252	0.111	0.000357084	DMAM1	Dhx32
Arpc2	2.41022e-08	0.892963	0.613	0.424	0.000403375	DMAM1	Arpc2
Usp4	2.46028e-08	1.18214	0.331	0.168	0.000411752	DMAM1	Usp4
Alas1	2.7202e-08	1.457	0.252	0.111	0.000455252	DMAM1	Alas1
Daglb1	2.85685e-08	0.834188	0.613	0.431	0.000478122	DMAM1	Daglb
Btbd9	3.19791e-08	0.565512	0.853	0.689	0.000535203	DMAM1	Btbd9
Cap1	3.25888e-08	1.02645	0.515	0.325	0.000545407	DMAM1	Cap1
Map4	3.37848e-08	0.608477	0.761	0.612	0.000565422	DMAM1	Map4
Ola1	3.92211e-08	1.06555	0.319	0.154	0.000656404	DMAM1	Ola1
Celf1	4.41628e-08	0.616188	0.736	0.56	0.000739109	DMAM1	Celf1
St13	4.44669e-08	0.984631	0.38	0.204	0.000744198	DMAM1	St13
Sqstm1	4.49908e-08	1.12335	0.331	0.166	0.000752966	DMAM1	Sqstm1
Cd481	4.5842e-08	0.865049	0.454	0.256	0.000767212	DMAM1	Cd48
Acer3	4.95227e-08	0.709091	0.779	0.63	0.000828812	DMAM1	Acer3
A330023F24Rik	5.74012e-08	1.10443	0.356	0.187	0.000960667	DMAM1	A330023F24Rik
Lima1	5.77185e-08	1.21165	0.325	0.165	0.000965976	DMAM1	Lima1
Ube2d3	5.80388e-08	0.814746	0.521	0.326	0.000971338	DMAM1	Ube2d3
Nek6	6.05467e-08	1.01039	0.466	0.291	0.00101331	DMAM1	Nek6
Lyst1	7.72169e-08	0.642306	0.626	0.425	0.0012923	DMAM1	Lyst
Rbm25	8.09669e-08	0.61586	0.785	0.602	0.00135506	DMAM1	Rbm25
Nlrc51	8.29995e-08	1.13765	0.325	0.166	0.00138908	DMAM1	Nlrc5
Mrtfa	8.38356e-08	0.906979	0.564	0.385	0.00140307	DMAM1	Mrtfa
Fam219a1	9.2461e-08	0.800353	0.491	0.289	0.00154743	DMAM1	Fam219a
Ctsa1	9.45958e-08	0.99155	0.411	0.239	0.00158315	DMAM1	Ctsa
Rps18	1.08914e-07	1.08066	0.307	0.153	0.00182278	DMAM1	Rps18
Ccny1	1.15859e-07	0.925931	0.552	0.375	0.00193901	DMAM1	Ccny
Nptn	1.20961e-07	0.669564	0.718	0.562	0.00202441	DMAM1	Nptn
Agap1	1.21296e-07	1.06129	0.417	0.246	0.00203001	DMAM1	Agap1
Usp9x	1.25148e-07	0.825351	0.589	0.41	0.00209447	DMAM1	Usp9x
Zfp7041	1.28914e-07	0.806188	0.436	0.248	0.00215751	DMAM1	Zfp704
Ankrd121	1.35662e-07	0.726462	0.644	0.456	0.00227043	DMAM1	Ankrd12
Myo1f1	1.37611e-07	0.504791	0.939	0.804	0.00230306	DMAM1	Myo1f
Psmd1	1.43502e-07	0.930993	0.417	0.238	0.00240164	DMAM1	Psmd1
Larp1	1.67591e-07	0.779223	0.583	0.41	0.0028048	DMAM1	Larp1
Htt	1.71001e-07	0.958314	0.448	0.271	0.00286187	DMAM1	Htt
Pkm	1.77093e-07	0.998824	0.337	0.174	0.00296383	DMAM1	Pkm
Eepd1	1.78665e-07	1.0923	0.294	0.144	0.00299014	DMAM1	Eepd1
Gnaq	1.79749e-07	0.484019	0.89	0.767	0.00300828	DMAM1	Gnaq
Ube2k	1.83034e-07	0.634717	0.595	0.382	0.00306326	DMAM1	Ube2k
Ddx31	2.07233e-07	1.08784	0.38	0.215	0.00346826	DMAM1	Ddx31
Nagk1	2.3059e-07	0.916599	0.399	0.225	0.00385915	DMAM1	Nagk
Mcl1	2.35213e-07	0.914692	0.423	0.248	0.00393653	DMAM1	Mcl1
Rpl10	2.64889e-07	1.01597	0.294	0.144	0.00443318	DMAM1	Rpl10
Arl8a	2.83792e-07	1.13594	0.264	0.124	0.00474955	DMAM1	Arl8a
Parvb	3.02605e-07	0.960383	0.307	0.152	0.0050644	DMAM1	Parvb
Rab40c	3.16819e-07	0.917132	0.46	0.297	0.00530229	DMAM1	Rab40c
Trps11	3.22738e-07	0.860672	0.331	0.168	0.00540134	DMAM1	Trps1
Iqsec1	3.49128e-07	1.05287	0.288	0.141	0.00584301	DMAM1	Iqsec1
Cmip1	3.80257e-07	0.471746	0.828	0.647	0.00636398	DMAM1	Cmip
Nup98	3.8297e-07	0.780346	0.466	0.285	0.00640939	DMAM1	Nup98
Tm9sf3	3.92384e-07	0.758406	0.429	0.245	0.00656694	DMAM1	Tm9sf3
Tent5c	4.25565e-07	1.09491	0.313	0.161	0.00712226	DMAM1	Tent5c
Hnrnpc	4.49614e-07	0.771802	0.503	0.318	0.00752474	DMAM1	Hnrnpc
Ilf3	4.55636e-07	1.02902	0.294	0.147	0.00762552	DMAM1	Ilf3
Stk3	4.60529e-07	0.737793	0.534	0.345	0.00770741	DMAM1	Stk3
P2rx41	4.71451e-07	0.684776	0.601	0.418	0.0078902	DMAM1	P2rx4
Ubr4	4.89614e-07	0.998778	0.313	0.16	0.00819418	DMAM1	Ubr4
Tgfbr11	4.91742e-07	0.4746	0.957	0.949	0.0082298	DMAM1	Tgfbr1
Sppl2a	4.99964e-07	0.90817	0.423	0.26	0.00836739	DMAM1	Sppl2a
Atg71	5.10896e-07	0.823441	0.454	0.276	0.00855036	DMAM1	Atg7
Nars	5.18804e-07	0.882183	0.387	0.218	0.00868271	DMAM1	Nars
Arap2	5.48765e-07	1.0675	0.276	0.134	0.00918413	DMAM1	Arap2
Vps18	5.53442e-07	1.18841	0.252	0.119	0.00926241	DMAM1	Vps18
Fndc3b	5.87314e-07	0.7148	0.607	0.421	0.00982929	DMAM1	Fndc3b
Dapk1	6.20984e-07	1.1484	0.313	0.168	0.0103928	DMAM1	Dapk1
Strn	6.94095e-07	1.14638	0.307	0.164	0.0116164	DMAM1	Strn
Ap2b1	7.22986e-07	0.629738	0.54	0.342	0.0120999	DMAM1	Ap2b1
Supt6	7.34664e-07	1.01597	0.288	0.145	0.0122953	DMAM1	Supt6
Adcy71	7.60478e-07	0.736243	0.515	0.328	0.0127274	DMAM1	Adcy7
Gtpbp4	9.18087e-07	1.16186	0.27	0.134	0.0153651	DMAM1	Gtpbp4
Hspa5	9.40098e-07	1.17303	0.252	0.121	0.0157335	DMAM1	Hspa5
Atp9b	1.02391e-06	0.584905	0.638	0.448	0.0171361	DMAM1	Atp9b
Arhgap241	1.048e-06	0.495409	0.663	0.46	0.0175393	DMAM1	Arhgap24
Pabpc1	1.05305e-06	0.789734	0.448	0.275	0.0176238	DMAM1	Pabpc1
Fancc	1.41949e-06	1.20121	0.294	0.157	0.0237566	DMAM1	Fancc
Snx24	1.42282e-06	0.585985	0.798	0.626	0.0238122	DMAM1	Snx24
Ctnnb11	1.45748e-06	0.838922	0.35	0.194	0.0243924	DMAM1	Ctnnb1
Hspa4	1.48385e-06	0.775958	0.497	0.326	0.0248337	DMAM1	Hspa4
Plpp1	1.69421e-06	0.98093	0.282	0.144	0.0283544	DMAM1	Plpp1
Vps13c1	1.69716e-06	0.685576	0.583	0.411	0.0284037	DMAM1	Vps13c
Zeb21	1.75776e-06	0.421675	0.969	0.949	0.0294178	DMAM1	Zeb2
Insyn2b1	1.82314e-06	0.505942	0.804	0.711	0.0305121	DMAM1	Insyn2b
Hnrnpll	1.85548e-06	1.09284	0.258	0.128	0.0310532	DMAM1	Hnrnpll
Rufy31	1.85796e-06	0.70564	0.448	0.276	0.0310949	DMAM1	Rufy3
Mdn1	1.86076e-06	1.20121	0.27	0.138	0.0311417	DMAM1	Mdn1
Nln	2.09457e-06	1.14717	0.282	0.147	0.0350547	DMAM1	Nln
Pdcd6ip	2.23577e-06	0.921134	0.331	0.184	0.0374178	DMAM1	Pdcd6ip
Bdp1	2.36473e-06	0.94496	0.337	0.193	0.0395761	DMAM1	Bdp1
Arhgef7	2.4186e-06	0.898321	0.307	0.163	0.0404777	DMAM1	Arhgef7
Gnb1	2.47422e-06	0.523497	0.632	0.444	0.0414085	DMAM1	Gnb1
Nceh11	2.65545e-06	1.09886	0.319	0.174	0.0444415	DMAM1	Nceh1
Skil	2.79178e-06	0.827157	0.497	0.339	0.0467232	DMAM1	Skil
Zc3h12c	2.96671e-06	1.22833	0.258	0.132	0.0496509	DMAM1	Zc3h12c
Tnip2	2.97444e-06	0.983221	0.307	0.164	0.0497803	DMAM1	Tnip2
Pip5k1c1	3.42577e-06	1.05143	0.325	0.185	0.0573338	DMAM1	Pip5k1c
Zfc3h1	3.74394e-06	0.694298	0.479	0.307	0.0626585	DMAM1	Zfc3h1
Clip2	3.762e-06	0.874769	0.35	0.201	0.0629609	DMAM1	Clip2
Nxf1	3.78397e-06	1.13372	0.252	0.127	0.0633285	DMAM1	Nxf1
Ptpra	3.90404e-06	0.711577	0.687	0.565	0.0653379	DMAM1	Ptpra
Mfhas1	3.91066e-06	0.927741	0.411	0.256	0.0654488	DMAM1	Mfhas1
Golga4	3.93156e-06	0.837755	0.38	0.224	0.0657985	DMAM1	Golga4
Gsap1	3.96518e-06	0.574237	0.638	0.48	0.0663613	DMAM1	Gsap
Eif4a1	4.05598e-06	1.01918	0.325	0.185	0.0678809	DMAM1	Eif4a1
Ahcyl21	4.22763e-06	0.855195	0.429	0.271	0.0707536	DMAM1	Ahcyl2
Eprs	4.49735e-06	0.902168	0.325	0.181	0.0752677	DMAM1	Eprs
Ehd4	4.72595e-06	0.705122	0.528	0.372	0.0790935	DMAM1	Ehd4
Bcl2a1b	4.81437e-06	1.10703	0.264	0.136	0.0805733	DMAM1	Bcl2a1b
H3f3b1	5.22373e-06	0.707097	0.528	0.359	0.0874243	DMAM1	H3f3b
Xpo4	5.4003e-06	1.01824	0.252	0.127	0.0903795	DMAM1	Xpo4
Ube2d2a	5.47247e-06	0.773648	0.491	0.334	0.0915873	DMAM1	Ube2d2a
Wdr26	5.51385e-06	0.604178	0.595	0.408	0.0922797	DMAM1	Wdr26
Ankrd11	5.65917e-06	0.46637	0.847	0.705	0.0947118	DMAM1	Ankrd11
Trip12	5.80426e-06	0.516657	0.675	0.494	0.0971401	DMAM1	Trip12
Lrrfip1	5.89783e-06	0.746881	0.491	0.329	0.0987061	DMAM1	Lrrfip1
Atp6v1c11	6.06079e-06	0.758698	0.466	0.307	0.101433	DMAM1	Atp6v1c1
Chka1	6.45929e-06	0.825032	0.393	0.24	0.108103	DMAM1	Chka
Fnip11	6.52167e-06	0.612378	0.644	0.481	0.109147	DMAM1	Fnip1
Elk31	6.67156e-06	0.581069	0.675	0.51	0.111655	DMAM1	Elk3
Csnk1g31	6.7177e-06	0.778596	0.417	0.259	0.112427	DMAM1	Csnk1g3
Cyfip11	6.93395e-06	0.437236	0.871	0.719	0.116047	DMAM1	Cyfip1
Nf1	7.015e-06	0.514801	0.779	0.677	0.117403	DMAM1	Nf1
Abca11	7.05984e-06	0.547208	0.748	0.616	0.118153	DMAM1	Abca1
Lmbrd1	7.10613e-06	0.840633	0.35	0.205	0.118928	DMAM1	Lmbrd1
Gpr137b	7.61402e-06	1.02046	0.276	0.148	0.127428	DMAM1	Gpr137b
Ctnna1	8.57252e-06	0.940124	0.288	0.156	0.14347	DMAM1	Ctnna1
Mtf2	8.6891e-06	1.05412	0.344	0.209	0.145421	DMAM1	Mtf2
Syncrip	8.89813e-06	0.73225	0.399	0.242	0.148919	DMAM1	Syncrip
Pafah1b1	9.15076e-06	0.444619	0.742	0.573	0.153147	DMAM1	Pafah1b1
Edem1	9.33816e-06	0.820686	0.35	0.204	0.156284	DMAM1	Edem1
Abi1	9.99781e-06	0.520153	0.706	0.551	0.167323	DMAM1	Abi1
Agtpbp1	1.01004e-05	0.827951	0.294	0.159	0.16904	DMAM1	Agtpbp1
Mylip	1.06223e-05	0.502318	0.742	0.592	0.177775	DMAM1	Mylip
Ccdc88a1	1.07977e-05	0.554486	0.46	0.284	0.18071	DMAM1	Ccdc88a
Stx6	1.10377e-05	0.956347	0.319	0.184	0.184727	DMAM1	Stx6
Ube2w	1.13726e-05	0.8591	0.387	0.239	0.190331	DMAM1	Ube2w
Actb	1.17049e-05	0.731168	0.521	0.37	0.195893	DMAM1	Actb
Chd7	1.17463e-05	0.62402	0.693	0.576	0.196586	DMAM1	Chd7
Atp6v0d11	1.23947e-05	0.824292	0.393	0.246	0.207438	DMAM1	Atp6v0d1
Dpy19l41	1.29495e-05	0.612318	0.583	0.416	0.216723	DMAM1	Dpy19l4
Atp6v1a1	1.40042e-05	0.888162	0.337	0.2	0.234374	DMAM1	Atp6v1a
Oxr1	1.40562e-05	0.590544	0.663	0.498	0.235244	DMAM1	Oxr1
Ube2l3	1.41709e-05	0.77029	0.35	0.205	0.237164	DMAM1	Ube2l3
Ctsd1	1.48646e-05	0.569593	0.669	0.535	0.248774	DMAM1	Ctsd
Map3k2	1.49273e-05	0.710379	0.429	0.271	0.249823	DMAM1	Map3k2
Abcg11	1.49274e-05	0.857616	0.399	0.256	0.249824	DMAM1	Abcg1
Aff4	1.61368e-05	0.707097	0.528	0.372	0.270066	DMAM1	Aff4
Pacc1	1.62039e-05	0.831723	0.294	0.162	0.271188	DMAM1	Pacc1
Ddhd11	1.69437e-05	0.517711	0.344	0.194	0.28357	DMAM1	Ddhd1
Dnm1l	1.80627e-05	0.868702	0.319	0.185	0.302298	DMAM1	Dnm1l
Smarca5	1.8524e-05	0.837599	0.35	0.21	0.310018	DMAM1	Smarca5
Susd61	1.93507e-05	0.525223	0.601	0.433	0.323853	DMAM1	Susd6
Ahcyl1	1.98815e-05	0.752748	0.325	0.186	0.332736	DMAM1	Ahcyl1
Fnip21	2.04211e-05	0.562521	0.601	0.444	0.341768	DMAM1	Fnip2
Coro1a	2.05349e-05	1.01522	0.258	0.139	0.343672	DMAM1	Coro1a
Wdfy11	2.0627e-05	0.909949	0.344	0.211	0.345213	DMAM1	Wdfy1
Eif3j1	2.06537e-05	0.888012	0.282	0.157	0.34566	DMAM1	Eif3j1
Tor3a	2.15732e-05	0.865526	0.252	0.132	0.361049	DMAM1	Tor3a
Sgpl11	2.19197e-05	0.958262	0.362	0.234	0.366849	DMAM1	Sgpl1
Ecpas	2.27847e-05	0.668565	0.515	0.373	0.381325	DMAM1	Ecpas
Rps2	2.3193e-05	0.934137	0.288	0.163	0.388158	DMAM1	Rps2
App	2.4524e-05	0.602529	0.552	0.399	0.410434	DMAM1	App
Akirin1	2.49811e-05	0.852045	0.319	0.187	0.418084	DMAM1	Akirin1
4931406P16Rik1	2.63504e-05	0.854715	0.325	0.194	0.441001	DMAM1	4931406P16Rik
Pdgfb	2.69692e-05	1.11475	0.442	0.315	0.451357	DMAM1	Pdgfb
Nsmce21	2.72066e-05	0.526524	0.601	0.449	0.455329	DMAM1	Nsmce2
Apaf1	2.73736e-05	0.886486	0.307	0.178	0.458125	DMAM1	Apaf1
Hmgxb3	2.81563e-05	0.92323	0.252	0.134	0.471223	DMAM1	Hmgxb3
Arpc1b	2.82381e-05	0.800029	0.442	0.304	0.472593	DMAM1	Arpc1b
Tln1	2.92492e-05	0.951187	0.423	0.292	0.489515	DMAM1	Tln1
Btg1	3.19375e-05	0.912481	0.258	0.139	0.534505	DMAM1	Btg1
Rev1	3.39724e-05	0.861687	0.307	0.178	0.568561	DMAM1	Rev1
Zfand3	3.40245e-05	0.523634	0.724	0.614	0.569434	DMAM1	Zfand3
Pum2	3.59164e-05	0.538206	0.546	0.379	0.601097	DMAM1	Pum2
Pkp4	3.84949e-05	0.875219	0.313	0.183	0.64425	DMAM1	Pkp4
Lims1	3.88742e-05	0.539945	0.748	0.643	0.650599	DMAM1	Lims1
Rpsa	3.98803e-05	0.895441	0.319	0.191	0.667436	DMAM1	Rpsa
Tmsb4x	4.03002e-05	0.491788	0.798	0.683	0.674464	DMAM1	Tmsb4x
Akt31	4.06033e-05	0.569593	0.509	0.364	0.679536	DMAM1	Akt3
Clint11	4.09394e-05	0.49373	0.669	0.521	0.685162	DMAM1	Clint1
Psmd11	4.17688e-05	0.841639	0.331	0.203	0.699043	DMAM1	Psmd11
Ago31	4.20025e-05	0.57215	0.571	0.417	0.702953	DMAM1	Ago3
Stam2	4.21065e-05	0.877362	0.27	0.15	0.704695	DMAM1	Stam2
Ptpn6	4.25955e-05	0.948772	0.282	0.162	0.712879	DMAM1	Ptpn6
Cox8a	4.3068e-05	0.659107	0.356	0.214	0.720786	DMAM1	Cox8a
Sec24b1	4.40855e-05	0.689609	0.399	0.254	0.737814	DMAM1	Sec24b
Atp11c	4.49297e-05	0.812806	0.374	0.232	0.751944	DMAM1	Atp11c
Rbm47	4.70982e-05	0.615148	0.681	0.572	0.788235	DMAM1	Rbm47
Tmem184b1	4.78021e-05	0.821867	0.374	0.238	0.800016	DMAM1	Tmem184b
Eif2s2	4.8097e-05	0.707097	0.393	0.246	0.804951	DMAM1	Eif2s2
Sec24a	4.86023e-05	0.980202	0.294	0.174	0.813408	DMAM1	Sec24a
Btbd1	4.86202e-05	0.614889	0.454	0.307	0.813708	DMAM1	Btbd1
Oxct11	4.88744e-05	0.563993	0.595	0.464	0.817962	DMAM1	Oxct1
Top1	5.01092e-05	0.551547	0.528	0.373	0.838627	DMAM1	Top1
Fam222b	5.01229e-05	0.712957	0.344	0.207	0.838857	DMAM1	Fam222b
Runx1	5.03038e-05	0.429428	0.871	0.812	0.841884	DMAM1	Runx1
Trpm71	5.05728e-05	0.49985	0.595	0.432	0.846386	DMAM1	Trpm7
Ube2f	5.05789e-05	0.794855	0.307	0.18	0.846489	DMAM1	Ube2f
Nufip21	5.19527e-05	0.660185	0.485	0.342	0.869481	DMAM1	Nufip2
Cd631	5.23911e-05	0.862186	0.264	0.145	0.876817	DMAM1	Cd63
Timm23	5.26707e-05	0.736703	0.319	0.187	0.881496	DMAM1	Timm23
Itgb1	5.29856e-05	0.67393	0.405	0.26	0.886767	DMAM1	Itgb1
Ergic1	5.34308e-05	0.845521	0.252	0.136	0.894219	DMAM1	Ergic1
Ptma	5.86061e-05	0.835253	0.35	0.223	0.980832	DMAM1	Ptma
Chfr	6.069e-05	0.670691	0.411	0.271	1	DMAM1	Chfr
Ftl1	6.08361e-05	0.899742	0.301	0.179	1	DMAM1	Ftl1
Rps27a	6.19248e-05	0.720809	0.35	0.218	1	DMAM1	Rps27a
Ybx1	6.33973e-05	0.907194	0.294	0.174	1	DMAM1	Ybx1
Chd1	6.52521e-05	0.803958	0.356	0.224	1	DMAM1	Chd1
Senp5	6.52587e-05	0.791257	0.38	0.244	1	DMAM1	Senp5
Ralgapa1	6.69904e-05	0.75564	0.491	0.358	1	DMAM1	Ralgapa1
Tox4	6.89191e-05	0.848162	0.331	0.202	1	DMAM1	Tox4
Vps35	6.90634e-05	0.842026	0.288	0.167	1	DMAM1	Vps35
Ube2n	7.1878e-05	0.899066	0.294	0.175	1	DMAM1	Ube2n
Sbno1	7.33119e-05	0.691917	0.442	0.302	1	DMAM1	Sbno1
Tor1aip1	7.34238e-05	0.629213	0.509	0.368	1	DMAM1	Tor1aip1
Psmd12	7.72045e-05	0.834171	0.27	0.153	1	DMAM1	Psmd12
Caprin1	7.98823e-05	0.754499	0.417	0.286	1	DMAM1	Caprin1
Eif2b3	8.63911e-05	0.796364	0.252	0.138	1	DMAM1	Eif2b3
Arap1	8.73583e-05	0.849319	0.264	0.149	1	DMAM1	Arap1
Irf5	8.85372e-05	0.650513	0.429	0.287	1	DMAM1	Irf5
Ppp4c	8.92069e-05	0.890808	0.252	0.14	1	DMAM1	Ppp4c
Elf21	9.03043e-05	0.536755	0.571	0.403	1	DMAM1	Elf2
Akr1a11	9.05387e-05	0.760798	0.417	0.288	1	DMAM1	Akr1a1
Slc38a11	9.39012e-05	0.748917	0.331	0.204	1	DMAM1	Slc38a1
Gm47283	9.79838e-05	0.698379	0.589	0.453	1	DMAM1	Gm47283
Pphln1	0.000102553	0.812864	0.288	0.169	1	DMAM1	Pphln1
Eif3a	0.00010864	0.716335	0.411	0.277	1	DMAM1	Eif3a
Grb2	0.000109375	0.442232	0.699	0.54	1	DMAM1	Grb2
Zfp407	0.000109453	0.64565	0.479	0.349	1	DMAM1	Zfp407
Rbpms	0.000110083	0.787267	0.313	0.192	1	DMAM1	Rbpms
Prdx1	0.000113985	0.920843	0.264	0.151	1	DMAM1	Prdx1
Ehbp1l1	0.000116264	0.831487	0.252	0.14	1	DMAM1	Ehbp1l1
Gm26917	0.000117914	0.603393	0.454	0.315	1	DMAM1	Gm26917
Baz1a	0.000124911	0.827718	0.387	0.263	1	DMAM1	Baz1a
Snx3	0.00012688	0.778866	0.319	0.194	1	DMAM1	Snx3
Ankrd17	0.000126973	0.471369	0.601	0.458	1	DMAM1	Ankrd17
Cplane1	0.00012885	0.85194	0.301	0.183	1	DMAM1	Cplane1
Phf20l1	0.000129081	0.578702	0.528	0.392	1	DMAM1	Phf20l1
Wwp2	0.000130721	0.625819	0.411	0.275	1	DMAM1	Wwp2
Ggnbp2	0.000135094	0.592063	0.46	0.316	1	DMAM1	Ggnbp2
Sik3	0.000142763	0.662087	0.491	0.363	1	DMAM1	Sik3
Trim44	0.000144125	0.606198	0.515	0.375	1	DMAM1	Trim44
R3hdm1	0.000153063	0.552143	0.528	0.378	1	DMAM1	R3hdm1
Malt1	0.000155097	0.968071	0.325	0.205	1	DMAM1	Malt1
Spred2	0.000156284	0.96013	0.276	0.166	1	DMAM1	Spred2
Nrf1	0.000162245	0.587398	0.503	0.36	1	DMAM1	Nrf1
Ptpre	0.000169501	0.569593	0.577	0.419	1	DMAM1	Ptpre
Hsp90ab1	0.000170898	0.726905	0.387	0.259	1	DMAM1	Hsp90ab1
Eif4b	0.000173475	0.849116	0.258	0.148	1	DMAM1	Eif4b
Vps13d	0.000175722	0.564195	0.46	0.317	1	DMAM1	Vps13d
Psmd7	0.000176921	0.727855	0.264	0.151	1	DMAM1	Psmd7
Hspa9	0.000179073	0.903788	0.252	0.146	1	DMAM1	Hspa9
Ddi21	0.000186269	0.406535	0.546	0.379	1	DMAM1	Ddi2
Actn4	0.000186595	0.841718	0.264	0.155	1	DMAM1	Actn4
Creb3l21	0.00018796	0.78197	0.362	0.241	1	DMAM1	Creb3l2
Btaf1	0.000191092	0.534032	0.479	0.332	1	DMAM1	Btaf1
BC0055371	0.000194207	0.975387	0.288	0.177	1	DMAM1	BC005537
Lcp1	0.00019423	0.618247	0.54	0.406	1	DMAM1	Lcp1
Daam11	0.000194542	0.646819	0.368	0.236	1	DMAM1	Daam1
Cux1	0.000194877	0.425575	0.804	0.705	1	DMAM1	Cux1
Alkbh11	0.000195963	0.696208	0.325	0.202	1	DMAM1	Alkbh1
Cacul11	0.000197008	0.949865	0.325	0.209	1	DMAM1	Cacul1
Mnat1	0.000210148	0.675181	0.35	0.225	1	DMAM1	Mnat1
Klhl61	0.000214883	0.668277	0.46	0.33	1	DMAM1	Klhl6
4931422A03Rik1	0.000216105	0.574956	0.448	0.311	1	DMAM1	4931422A03Rik
Rpl3	0.00021639	0.630831	0.356	0.23	1	DMAM1	Rpl3
Smim141	0.000222091	0.581043	0.479	0.336	1	DMAM1	Smim14
Arhgef2	0.000226873	0.723054	0.423	0.299	1	DMAM1	Arhgef2
Lat2	0.000229381	0.925229	0.27	0.164	1	DMAM1	Lat2
Tnks	0.000236273	0.560159	0.448	0.315	1	DMAM1	Tnks
Rasa2	0.000238999	0.874019	0.258	0.151	1	DMAM1	Rasa2
Zfp106	0.000241124	0.572478	0.429	0.294	1	DMAM1	Zfp106
Scaf8	0.000251043	0.588119	0.485	0.352	1	DMAM1	Scaf8
Rnf2	0.000254151	0.778726	0.307	0.193	1	DMAM1	Rnf2
Msra	0.000256342	0.916325	0.258	0.152	1	DMAM1	Msra
Ncl	0.000261002	0.564062	0.362	0.229	1	DMAM1	Ncl
Anxa3	0.000263905	0.33742	0.816	0.695	1	DMAM1	Anxa3
Slc44a21	0.000271948	0.748068	0.337	0.216	1	DMAM1	Slc44a2
Slc38a10	0.000280694	0.938301	0.252	0.151	1	DMAM1	Slc38a10
Rpl6	0.000282219	0.750364	0.38	0.258	1	DMAM1	Rpl6
Eya41	0.000283551	0.642566	0.399	0.266	1	DMAM1	Eya4
Impact	0.000289947	0.634991	0.38	0.254	1	DMAM1	Impact
Dnajc1	0.000291509	0.542683	0.589	0.45	1	DMAM1	Dnajc1
Smg7	0.000292382	0.7529	0.307	0.194	1	DMAM1	Smg7
Pebp1	0.000294544	0.53324	0.497	0.352	1	DMAM1	Pebp1
Esf1	0.000305506	0.552045	0.288	0.17	1	DMAM1	Esf1
Hvcn1	0.000316801	0.928564	0.252	0.148	1	DMAM1	Hvcn1
Frrs11	0.000323462	0.486531	0.583	0.451	1	DMAM1	Frrs1
Taf1d	0.000329634	0.740381	0.429	0.313	1	DMAM1	Taf1d
Ankib1	0.000330751	0.64009	0.319	0.199	1	DMAM1	Ankib1
Kras	0.000331536	0.791557	0.258	0.153	1	DMAM1	Kras
Gak	0.000331832	0.569593	0.38	0.251	1	DMAM1	Gak
Tent2	0.00033309	0.485482	0.497	0.351	1	DMAM1	Tent2
Atp7a1	0.000336891	0.581871	0.479	0.347	1	DMAM1	Atp7a
Gm26532	0.000341415	0.742925	0.27	0.162	1	DMAM1	Gm26532
Zrsr2	0.000344206	0.745232	0.325	0.21	1	DMAM1	Zrsr2
Zbtb11	0.000374249	0.736788	0.264	0.156	1	DMAM1	Zbtb11
Tbc1d22a1	0.000379434	0.431581	0.681	0.575	1	DMAM1	Tbc1d22a
Crk	0.000387985	0.518651	0.423	0.285	1	DMAM1	Crk
Trak11	0.000389602	0.583948	0.454	0.325	1	DMAM1	Trak1
Cdc42bpa	0.000402196	0.633723	0.252	0.145	1	DMAM1	Cdc42bpa
Zfx	0.000408517	0.606913	0.411	0.283	1	DMAM1	Zfx
Tra2b	0.000411053	0.502009	0.534	0.398	1	DMAM1	Tra2b
Rpl37a	0.000414438	0.690899	0.313	0.197	1	DMAM1	Rpl37a
4930595D18Rik1	0.000414676	0.879068	0.325	0.219	1	DMAM1	4930595D18Rik
Chd4	0.000433305	0.449028	0.472	0.331	1	DMAM1	Chd4
Ubl3	0.00044623	0.472501	0.491	0.349	1	DMAM1	Ubl3
Mcmbp	0.000453865	0.711914	0.301	0.188	1	DMAM1	Mcmbp
B2m1	0.000455796	0.683528	0.38	0.26	1	DMAM1	B2m
Fbxo38	0.000457966	0.697718	0.258	0.152	1	DMAM1	Fbxo38
Copa	0.000466282	0.509438	0.405	0.273	1	DMAM1	Copa
Uso1	0.000467709	0.675958	0.288	0.177	1	DMAM1	Uso1
Gatad2a	0.000478608	0.7679	0.294	0.186	1	DMAM1	Gatad2a
Adap1	0.000480454	0.66475	0.258	0.151	1	DMAM1	Adap1
Nploc4	0.000483579	0.759766	0.27	0.164	1	DMAM1	Nploc4
Clip1	0.000484157	0.547008	0.491	0.364	1	DMAM1	Clip1
Larp4b	0.000486319	0.436683	0.564	0.418	1	DMAM1	Larp4b
Soat11	0.000489378	0.595755	0.374	0.256	1	DMAM1	Soat1
Irf81	0.000524759	0.536443	0.595	0.476	1	DMAM1	Irf8
Rab1a	0.000525128	0.728107	0.368	0.257	1	DMAM1	Rab1a
Smox	0.000547923	0.742674	0.356	0.238	1	DMAM1	Smox
Dennd4c	0.000570209	0.614551	0.362	0.245	1	DMAM1	Dennd4c
Cnot1	0.000579902	0.487745	0.454	0.319	1	DMAM1	Cnot1
Ptpn2	0.000582531	0.750165	0.252	0.15	1	DMAM1	Ptpn2
Desi2	0.000614285	0.639533	0.337	0.22	1	DMAM1	Desi2
Memo1	0.00063844	0.523875	0.436	0.303	1	DMAM1	Memo1
Ttc7b	0.000670813	0.781097	0.288	0.183	1	DMAM1	Ttc7b
Itsn2	0.000688612	0.479708	0.552	0.419	1	DMAM1	Itsn2
Smad2	0.00070303	0.623032	0.38	0.27	1	DMAM1	Smad2
Mrps28	0.000720463	0.815803	0.264	0.167	1	DMAM1	Mrps28
Apbb1ip1	0.000734944	0.407118	0.963	0.894	1	DMAM1	Apbb1ip
Tfeb1	0.000743476	0.729071	0.35	0.24	1	DMAM1	Tfeb
Zfp609	0.000756809	0.552876	0.442	0.319	1	DMAM1	Zfp609
Ptpa	0.000756881	0.751431	0.331	0.224	1	DMAM1	Ptpa
Zc3h15	0.000761228	0.729039	0.27	0.168	1	DMAM1	Zc3h15
Zswim6	0.000762462	0.47769	0.785	0.679	1	DMAM1	Zswim6
Nsf1	0.000773265	0.512322	0.472	0.34	1	DMAM1	Nsf
Nsd2	0.000773411	0.615722	0.337	0.224	1	DMAM1	Nsd2
4930473A02Rik	0.000816133	0.668277	0.313	0.201	1	DMAM1	4930473A02Rik
Map2k41	0.000824057	0.608693	0.387	0.271	1	DMAM1	Map2k4
Gmds	0.000830589	0.527158	0.301	0.189	1	DMAM1	Gmds
Rpl9	0.000835474	0.585826	0.331	0.219	1	DMAM1	Rpl9
Gpcpd1	0.000836582	0.382548	0.448	0.308	1	DMAM1	Gpcpd1
Vmp1	0.000846821	0.470871	0.405	0.277	1	DMAM1	Vmp1
Bmt2	0.000861605	0.83638	0.331	0.232	1	DMAM1	Bmt2
Retreg1	0.00086365	0.481579	0.656	0.553	1	DMAM1	Retreg1
Nrgn	0.000873601	0.633848	0.258	0.156	1	DMAM1	Nrgn
Hpcal11	0.000908187	0.76599	0.288	0.185	1	DMAM1	Hpcal1
Dusp3	0.0009304	0.634165	0.282	0.176	1	DMAM1	Dusp3
C9orf72	0.00093852	0.761921	0.282	0.182	1	DMAM1	C9orf72
Kpna31	0.000938625	0.510204	0.46	0.336	1	DMAM1	Kpna3
Ppard1	0.000959399	0.503224	0.472	0.343	1	DMAM1	Ppard
Stag1	0.000963426	0.329779	0.779	0.679	1	DMAM1	Stag1
Usp14	0.00096374	0.738554	0.258	0.159	1	DMAM1	Usp14
Cerk1	0.000966606	0.349921	0.73	0.637	1	DMAM1	Cerk
Ccnl1	0.000986753	0.580847	0.472	0.36	1	DMAM1	Ccnl1
Tgfb11	0.00102517	0.799543	0.405	0.303	1	DMAM1	Tgfb1
Rrbp1	0.00103411	0.357119	0.822	0.772	1	DMAM1	Rrbp1
Kpna4	0.00107947	0.413066	0.595	0.481	1	DMAM1	Kpna4
Tle4	0.0011317	0.487901	0.54	0.422	1	DMAM1	Tle4
Sf3b3	0.00116129	0.782531	0.258	0.162	1	DMAM1	Sf3b3
Rpl41	0.00121455	0.599456	0.344	0.233	1	DMAM1	Rpl41
Acbd3	0.0012553	0.618636	0.331	0.222	1	DMAM1	Acbd3
Vdac2	0.00128807	0.617913	0.337	0.229	1	DMAM1	Vdac2
Tmem208	0.00129882	0.606296	0.368	0.258	1	DMAM1	Tmem208
Arpc3	0.00134892	0.575953	0.313	0.207	1	DMAM1	Arpc3
Rps8	0.00140441	0.572047	0.423	0.314	1	DMAM1	Rps8
Scaf4	0.00143226	0.504527	0.356	0.24	1	DMAM1	Scaf4
Ncoa3	0.00148855	0.433938	0.552	0.428	1	DMAM1	Ncoa3
Tm9sf4	0.00150852	0.589402	0.313	0.208	1	DMAM1	Tm9sf4
Dnajb6	0.00159948	0.573049	0.454	0.35	1	DMAM1	Dnajb6
Spred1	0.0016268	0.69066	0.393	0.286	1	DMAM1	Spred1
B3galt2	0.00163378	0.590314	0.258	0.16	1	DMAM1	B3galt2
Chchd3	0.00168598	0.569593	0.405	0.296	1	DMAM1	Chchd3
Ssbp4	0.00170745	0.627226	0.325	0.222	1	DMAM1	Ssbp4
Brd4	0.00175059	0.427109	0.564	0.449	1	DMAM1	Brd4
E530011L22Rik	0.00178975	0.716142	0.252	0.159	1	DMAM1	E530011L22Rik
Ap3b1	0.00180937	0.41412	0.589	0.461	1	DMAM1	Ap3b1
Larp4	0.0018268	0.660486	0.319	0.217	1	DMAM1	Larp4
Wsb1	0.001863	0.414315	0.577	0.45	1	DMAM1	Wsb1
Actr2	0.00188126	0.436854	0.632	0.521	1	DMAM1	Actr2
Ddx50	0.00188979	0.479716	0.454	0.335	1	DMAM1	Ddx50
Col4a3bp	0.00191402	0.515401	0.307	0.201	1	DMAM1	Col4a3bp
Ccnl2	0.00191545	0.411186	0.466	0.339	1	DMAM1	Ccnl2
Ppp1r12a	0.00192321	0.314236	0.681	0.553	1	DMAM1	Ppp1r12a
Ptbp31	0.00194229	0.458361	0.601	0.492	1	DMAM1	Ptbp3
Traf3	0.00207159	0.5069	0.472	0.358	1	DMAM1	Traf3
Mir142hg1	0.00211525	0.339603	0.785	0.67	1	DMAM1	Mir142hg
Hivep2	0.00213346	0.796851	0.252	0.163	1	DMAM1	Hivep2
Rab2a	0.00214534	0.331109	0.577	0.445	1	DMAM1	Rab2a
Cdk11b	0.00214622	0.444062	0.442	0.324	1	DMAM1	Cdk11b
Ddx24	0.00215412	0.552211	0.356	0.25	1	DMAM1	Ddx24
Slx4ip	0.00223718	0.567253	0.276	0.178	1	DMAM1	Slx4ip
Secisbp2	0.00225497	0.616038	0.319	0.22	1	DMAM1	Secisbp2
Crtc3	0.00228501	0.689487	0.27	0.175	1	DMAM1	Crtc3
2025-09-07	0.00230396	0.535855	0.356	0.246	1	DMAM1	2025-09-07
Khdc4	0.00234468	0.592788	0.288	0.188	1	DMAM1	Khdc4
Serbp1	0.00240258	0.444062	0.35	0.238	1	DMAM1	Serbp1
Eif5b	0.0024236	0.478628	0.393	0.286	1	DMAM1	Eif5b
Rbm28	0.00246504	0.642966	0.282	0.186	1	DMAM1	Rbm28
Pou2f1	0.00249432	0.559539	0.356	0.246	1	DMAM1	Pou2f1
Atp5b	0.00257385	0.621367	0.264	0.17	1	DMAM1	Atp5b
Slc9a8	0.00258558	0.811581	0.301	0.211	1	DMAM1	Slc9a8
Rhoa	0.00259239	0.493242	0.417	0.312	1	DMAM1	Rhoa
Pcnx	0.00260015	0.666115	0.276	0.184	1	DMAM1	Pcnx
Foxj3	0.0026071	0.495235	0.307	0.201	1	DMAM1	Foxj3
Eif4g1	0.00270362	0.504554	0.35	0.243	1	DMAM1	Eif4g1
Kcmf1	0.00284288	0.487204	0.423	0.319	1	DMAM1	Kcmf1
Tpt1	0.00288621	0.512719	0.282	0.185	1	DMAM1	Tpt1
Gm429621	0.00289675	0.507934	0.46	0.352	1	DMAM1	Gm42962
Cbfa2t2	0.00290345	0.548337	0.405	0.298	1	DMAM1	Cbfa2t2
Ewsr1	0.00290719	0.429932	0.54	0.424	1	DMAM1	Ewsr1
Dync1h1	0.00292123	0.515214	0.356	0.253	1	DMAM1	Dync1h1
Cdk19	0.00295084	0.507541	0.534	0.43	1	DMAM1	Cdk19
Sec31a	0.00302334	0.678527	0.288	0.194	1	DMAM1	Sec31a
Abcb1b1	0.00302471	0.516994	0.331	0.228	1	DMAM1	Abcb1b
Sh3kbp11	0.00303757	0.32819	0.755	0.651	1	DMAM1	Sh3kbp1
Itprid2	0.00305221	0.53521	0.276	0.179	1	DMAM1	Itprid2
Ccnt1	0.00306582	0.576166	0.301	0.201	1	DMAM1	Ccnt1
Fbxo11	0.00310026	0.507569	0.54	0.429	1	DMAM1	Fbxo11
Fam45a	0.00310697	0.484704	0.307	0.204	1	DMAM1	Fam45a
Cln3	0.0031348	0.501422	0.319	0.217	1	DMAM1	Cln3
Nrros	0.00316095	0.416861	0.571	0.455	1	DMAM1	Nrros
Asxl1	0.00329441	0.300471	0.552	0.418	1	DMAM1	Asxl1
Csde1	0.00330541	0.416704	0.393	0.28	1	DMAM1	Csde1
Kdm1a	0.00333093	0.65904	0.294	0.203	1	DMAM1	Kdm1a
Fmnl31	0.00341028	0.325032	0.613	0.489	1	DMAM1	Fmnl3
Ccar1	0.00344946	0.397588	0.417	0.301	1	DMAM1	Ccar1
Polr2a	0.00352106	0.641294	0.264	0.172	1	DMAM1	Polr2a
Cbfb	0.0035304	0.512901	0.399	0.297	1	DMAM1	Cbfb
Aak1	0.00357157	0.605158	0.423	0.329	1	DMAM1	Aak1
Chmp4b	0.00363175	0.625796	0.313	0.22	1	DMAM1	Chmp4b
Ireb2	0.00364477	0.621619	0.35	0.254	1	DMAM1	Ireb2
Jak1	0.00367294	0.453485	0.515	0.41	1	DMAM1	Jak1
Rc3h2	0.00371466	0.517205	0.313	0.213	1	DMAM1	Rc3h2
Snd1	0.00383794	0.364101	0.589	0.473	1	DMAM1	Snd1
Thrap3	0.00387056	0.411726	0.521	0.413	1	DMAM1	Thrap3
Eif3c	0.00392454	0.561745	0.264	0.173	1	DMAM1	Eif3c
Relch	0.00400773	0.336932	0.423	0.303	1	DMAM1	Relch
Wls1	0.00414246	0.43672	0.429	0.32	1	DMAM1	Wls
Magi1	0.0041565	0.327561	0.761	0.665	1	DMAM1	Magi1
Riok3	0.00416487	0.574849	0.35	0.254	1	DMAM1	Riok3
Ctnnd1	0.00419344	0.558395	0.411	0.308	1	DMAM1	Ctnnd1
Srsf10	0.00421758	0.400042	0.405	0.293	1	DMAM1	Srsf10
Aig11	0.00424512	0.6385	0.393	0.296	1	DMAM1	Aig1
Ywhae	0.00425983	0.507129	0.46	0.361	1	DMAM1	Ywhae
Stau2	0.00426475	0.645169	0.264	0.174	1	DMAM1	Stau2
Scamp1	0.00428582	0.537172	0.344	0.246	1	DMAM1	Scamp1
Nudcd3	0.00429894	0.374472	0.436	0.317	1	DMAM1	Nudcd3
Lrrc4	0.00430371	0.297373	0.748	0.625	1	DMAM1	Lrrc4
Ube2v2	0.00433985	0.673544	0.252	0.166	1	DMAM1	Ube2v2
Klf131	0.00436173	0.713875	0.282	0.194	1	DMAM1	Klf13
Hnrnpk	0.00448649	0.616642	0.325	0.233	1	DMAM1	Hnrnpk
Tbce	0.00452493	0.557037	0.27	0.177	1	DMAM1	Tbce
Ilrun	0.00456235	0.60276	0.264	0.175	1	DMAM1	Ilrun
Usp37	0.00463897	0.585579	0.301	0.207	1	DMAM1	Usp37
Fbxl171	0.00465498	0.321388	0.81	0.687	1	DMAM1	Fbxl17
Lrmp	0.00474375	0.552438	0.356	0.257	1	DMAM1	Lrmp
Psmd4	0.00486184	0.558926	0.27	0.18	1	DMAM1	Psmd4
Lamp21	0.00490076	0.408955	0.564	0.475	1	DMAM1	Lamp2
Cdc42	0.00491685	0.324481	0.663	0.564	1	DMAM1	Cdc42
Hectd1	0.00494739	0.437007	0.448	0.341	1	DMAM1	Hectd1
Mgrn1	0.00518611	0.514451	0.38	0.284	1	DMAM1	Mgrn1
Taf15	0.00519814	0.354936	0.583	0.479	1	DMAM1	Taf15
Srsf4	0.00521186	0.541258	0.288	0.195	1	DMAM1	Srsf4
Snx301	0.00521985	0.572489	0.466	0.376	1	DMAM1	Snx30
Ppp2r5a	0.00522226	0.477229	0.294	0.2	1	DMAM1	Ppp2r5a
Tfe3	0.00522373	0.71245	0.258	0.177	1	DMAM1	Tfe3
Pdpk11	0.00523911	0.481537	0.319	0.225	1	DMAM1	Pdpk1
Hsp90aa1	0.00531366	0.617598	0.258	0.171	1	DMAM1	Hsp90aa1
Gcnt7	0.00547034	0.582509	0.258	0.172	1	DMAM1	Gcnt7
Pbx3	0.00548052	0.394473	0.405	0.296	1	DMAM1	Pbx3
Rac1	0.00548515	0.466088	0.411	0.307	1	DMAM1	Rac1
Lamp11	0.00548705	0.412353	0.38	0.274	1	DMAM1	Lamp1
Pum1	0.00554859	0.406764	0.472	0.37	1	DMAM1	Pum1
Gsk3b	0.00554885	0.374928	0.558	0.45	1	DMAM1	Gsk3b
Ttc31	0.00555019	0.415422	0.515	0.415	1	DMAM1	Ttc3
Ckap5	0.00563046	0.327106	0.374	0.264	1	DMAM1	Ckap5
Igf1r	0.00564256	0.553976	0.46	0.36	1	DMAM1	Igf1r
Rheb	0.00567958	0.560255	0.288	0.198	1	DMAM1	Rheb
Arid4b	0.00577754	0.346793	0.442	0.327	1	DMAM1	Arid4b
Gapvd1	0.00580316	0.458157	0.479	0.386	1	DMAM1	Gapvd1
Ranbp91	0.00583359	0.410115	0.448	0.342	1	DMAM1	Ranbp9
Mast4	0.00585917	0.512805	0.546	0.458	1	DMAM1	Mast4
Fam13b	0.00590201	0.515782	0.485	0.383	1	DMAM1	Fam13b
Cyth1	0.00602424	0.651955	0.319	0.232	1	DMAM1	Cyth1
Arhgef111	0.00609355	0.508768	0.356	0.259	1	DMAM1	Arhgef11
Aatf	0.00621055	0.625175	0.362	0.271	1	DMAM1	Aatf
Laptm4a	0.0062157	0.515955	0.264	0.176	1	DMAM1	Laptm4a
Rab7	0.00621673	0.434421	0.411	0.313	1	DMAM1	Rab7
Slc25a3	0.0062819	0.474075	0.399	0.295	1	DMAM1	Slc25a3
Htra2	0.00630748	0.554821	0.276	0.189	1	DMAM1	Htra2
Atp5a1	0.00644357	0.458276	0.288	0.196	1	DMAM1	Atp5a1
Sec61g	0.00650595	0.625627	0.387	0.286	1	DMAM1	Sec61g
Pdia3	0.00653841	0.551347	0.258	0.172	1	DMAM1	Pdia3
Rpl24	0.00656823	0.608693	0.252	0.169	1	DMAM1	Rpl24
Kif5b	0.00658731	0.407748	0.405	0.305	1	DMAM1	Kif5b
Gm50250	0.00660363	0.553622	0.252	0.168	1	DMAM1	Gm50250
Ppt1	0.00677256	0.375284	0.521	0.422	1	DMAM1	Ppt1
Gm74801	0.00677469	0.327086	0.552	0.439	1	DMAM1	Gm7480
Dync1li1	0.00685479	0.608449	0.301	0.211	1	DMAM1	Dync1li1
Atp6v1h	0.00691855	0.54271	0.294	0.207	1	DMAM1	Atp6v1h
Arid5b1	0.00701438	0.442923	0.528	0.425	1	DMAM1	Arid5b
Hpf1	0.00707612	0.588452	0.282	0.198	1	DMAM1	Hpf1
Rps10	0.00712048	0.599598	0.264	0.18	1	DMAM1	Rps10
Glyr1	0.00717741	0.482645	0.301	0.21	1	DMAM1	Glyr1
Plxdc21	0.00720944	0.29719	0.975	0.949	1	DMAM1	Plxdc2
Mapk1	0.00721327	0.478071	0.405	0.314	1	DMAM1	Mapk1
Tsc22d2	0.00729769	0.455558	0.38	0.281	1	DMAM1	Tsc22d2
Bnip2	0.00740717	0.486623	0.252	0.166	1	DMAM1	Bnip2
Gbf1	0.00751144	0.403873	0.472	0.367	1	DMAM1	Gbf1
Cck	0.00761646	0.474436	0.282	0.193	1	DMAM1	Cck
Ube2i	0.00766462	0.631627	0.27	0.188	1	DMAM1	Ube2i
Prrc2b1	0.00767976	0.573634	0.307	0.218	1	DMAM1	Prrc2b
Phykpl	0.00786024	0.648882	0.301	0.215	1	DMAM1	Phykpl
Hira	0.00794475	0.597975	0.27	0.188	1	DMAM1	Hira
Hnrnpl1	0.0081342	0.499076	0.429	0.338	1	DMAM1	Hnrnpl
Mef2c	0.0082983	0.391187	0.926	0.918	1	DMAM1	Mef2c
Kif1b1	0.00839667	0.456135	0.368	0.272	1	DMAM1	Kif1b
Ralgapa21	0.00852109	0.555483	0.319	0.228	1	DMAM1	Ralgapa2
Smarca4	0.00854603	0.551615	0.288	0.202	1	DMAM1	Smarca4
Rap1a	0.00857235	0.398237	0.601	0.521	1	DMAM1	Rap1a
Npc21	0.00864474	0.442295	0.337	0.241	1	DMAM1	Npc2
Clcn3	0.00865953	0.431678	0.294	0.206	1	DMAM1	Clcn3
Nt5c2	0.00873586	0.429475	0.393	0.291	1	DMAM1	Nt5c2
Trim30a1	0.00889763	0.410639	0.46	0.367	1	DMAM1	Trim30a
Ddx39b	0.00898725	0.439922	0.417	0.321	1	DMAM1	Ddx39b
Zc3hav11	0.00909066	0.408825	0.399	0.3	1	DMAM1	Zc3hav1
H2-D11	0.00915229	0.39764	0.368	0.273	1	DMAM1	H2-D1
Tcf12	0.00936151	0.39389	0.65	0.573	1	DMAM1	Tcf12
Usp47	0.0095129	0.389985	0.362	0.265	1	DMAM1	Usp47
Rab11fip51	0.0096716	0.630475	0.258	0.179	1	DMAM1	Rab11fip5
Rpl36	0.00971066	0.481959	0.252	0.169	1	DMAM1	Rpl36
Ube2e1	0.00972276	0.466926	0.282	0.196	1	DMAM1	Ube2e1
Rps6ka31	0.0097696	0.374755	0.491	0.397	1	DMAM1	Rps6ka3
Ap3d1	0.00981172	0.599598	0.27	0.188	1	DMAM1	Ap3d1

## Sheet: DMAM2
	p_val	avg_log2FC	pct.1	pct.2	p_val_adj	cluster	gene
Gpnmb	9.35586e-249	6.70375	0.752	0.037	1.5658e-244	DMAM2	Gpnmb
Lilr4b1	4.51601e-171	4.50376	0.665	0.049	7.558e-167	DMAM2	Lilr4b
Lgals31	2.11746e-157	3.97975	0.714	0.067	3.54378e-153	DMAM2	Lgals3
Ms4a7	5.13133e-140	4.26204	0.509	0.031	8.58779e-136	DMAM2	Ms4a7
Iqgap11	5.18956e-130	4.07499	0.671	0.075	8.68525e-126	DMAM2	Iqgap1
Atp6v0d2	1.79455e-122	5.20898	0.416	0.023	3.00336e-118	DMAM2	Atp6v0d2
Mdfic2	2.96144e-122	3.52786	0.795	0.131	4.95627e-118	DMAM2	Mdfic
Lilrb4a2	6.25596e-114	2.85659	0.957	0.223	1.047e-109	DMAM2	Lilrb4a
Ahnak2	8.48703e-111	4.2352	0.435	0.03	1.42039e-106	DMAM2	Ahnak2
Myof1	3.5821e-110	3.63502	0.547	0.054	5.99501e-106	DMAM2	Myof
Airn	3.28363e-101	4.8996	0.373	0.023	5.49549e-97	DMAM2	Airn
Stra6l	1.1505e-86	4.49333	0.298	0.016	1.92548e-82	DMAM2	Stra6l
Plxnc1	5.51727e-82	3.31095	0.478	0.057	9.2337e-78	DMAM2	Plxnc1
Sash11	1.80506e-80	3.04279	0.652	0.121	3.02095e-76	DMAM2	Sash1
Gpr137b1	3.82251e-77	2.97902	0.646	0.126	6.39735e-73	DMAM2	Gpr137b
Xdh	6.1027e-75	4.23433	0.286	0.018	1.02135e-70	DMAM2	Xdh
Igf2r	2.21388e-74	4.43787	0.286	0.019	3.70515e-70	DMAM2	Igf2r
Fnip22	1.28274e-73	2.59667	0.932	0.424	2.14679e-69	DMAM2	Fnip2
Zfp7042	4.06465e-72	2.36004	0.82	0.225	6.8026e-68	DMAM2	Zfp704
Ttyh21	1.88049e-70	3.0972	0.509	0.08	3.14718e-66	DMAM2	Ttyh2
Optn	1.73742e-68	3.22663	0.441	0.059	2.90774e-64	DMAM2	Optn
Arhgap242	1.08628e-67	2.44041	0.919	0.445	1.81799e-63	DMAM2	Arhgap24
Gm44649	1.39533e-67	3.84147	0.28	0.02	2.33522e-63	DMAM2	Gm44649
Rab7b1	5.24652e-67	2.95481	0.478	0.071	8.78058e-63	DMAM2	Rab7b
Neat12	1.17161e-65	2.6738	0.863	0.327	1.96081e-61	DMAM2	Neat1
Apobec12	3.62581e-65	2.19957	0.913	0.412	6.06815e-61	DMAM2	Apobec1
Hpse	8.40554e-65	3.59916	0.323	0.031	1.40675e-60	DMAM2	Hpse
Cd300lf	8.53881e-65	2.8789	0.559	0.106	1.42906e-60	DMAM2	Cd300lf
Alcam1	2.06003e-64	3.1171	0.571	0.115	3.44766e-60	DMAM2	Alcam
Lyst2	2.62223e-64	2.26753	0.907	0.408	4.38857e-60	DMAM2	Lyst
Myo5a2	4.69173e-64	2.06434	0.913	0.342	7.85209e-60	DMAM2	Myo5a
Rftn12	1.63957e-62	2.26132	0.807	0.257	2.74398e-58	DMAM2	Rftn1
Ddhd12	8.45604e-61	2.677	0.671	0.174	1.4152e-56	DMAM2	Ddhd1
Ctsb2	5.60475e-59	2.12081	0.932	0.456	9.38011e-55	DMAM2	Ctsb
Tnfaip2	1.33854e-58	3.63783	0.311	0.032	2.24018e-54	DMAM2	Tnfaip2
Iqsec11	3.63869e-57	2.65238	0.565	0.125	6.08971e-53	DMAM2	Iqsec1
Slamf7	5.5245e-56	3.48088	0.255	0.021	9.24581e-52	DMAM2	Slamf7
Gm428361	8.2708e-56	2.60413	0.46	0.078	1.3842e-51	DMAM2	Gm42836
Xylt12	5.10585e-55	2.14644	0.733	0.217	8.54516e-51	DMAM2	Xylt1
Rilpl2	5.68533e-55	3.67595	0.292	0.03	9.51497e-51	DMAM2	Rilpl2
Fmn12	1.57343e-54	2.03927	0.814	0.289	2.63329e-50	DMAM2	Fmn1
Fam129b	1.32928e-52	3.05614	0.379	0.057	2.22468e-48	DMAM2	Fam129b
Cipc	1.76214e-52	2.74787	0.435	0.074	2.94912e-48	DMAM2	Cipc
Sgk12	2.21827e-52	2.35718	0.683	0.209	3.7125e-48	DMAM2	Sgk1
Dnase1l1	3.47982e-52	2.90683	0.36	0.05	5.82382e-48	DMAM2	Dnase1l1
Spp11	5.34535e-52	2.64258	0.391	0.06	8.94597e-48	DMAM2	Spp1
Dmxl2	3.74048e-51	2.7574	0.497	0.104	6.26007e-47	DMAM2	Dmxl2
Rab37	3.90491e-50	2.87389	0.373	0.057	6.53526e-46	DMAM2	Rab37
Rgs1	6.39231e-49	4.51449	0.273	0.031	1.06982e-44	DMAM2	Rgs1
Adam33	1.6603e-48	2.57709	0.435	0.081	2.77867e-44	DMAM2	Adam33
Trps12	2.73885e-47	2.48739	0.578	0.154	4.58375e-43	DMAM2	Trps1
Bcar32	1.05957e-46	2.18105	0.553	0.134	1.77329e-42	DMAM2	Bcar3
Ercc61	1.69119e-46	2.66605	0.491	0.112	2.83038e-42	DMAM2	Ercc6
Malat1	5.40504e-46	0.647617	1	1	9.04588e-42	DMAM2	Malat1
Osbpl82	1.44961e-45	1.85632	0.876	0.416	2.42608e-41	DMAM2	Osbpl8
Igf12	1.51721e-45	2.83861	0.497	0.118	2.5392e-41	DMAM2	Igf1
Tecpr1	2.15551e-45	2.66326	0.509	0.124	3.60747e-41	DMAM2	Tecpr1
Plekhm22	2.58933e-45	1.676	0.87	0.385	4.3335e-41	DMAM2	Plekhm2
Anxa4	1.15775e-44	2.60479	0.41	0.078	1.93762e-40	DMAM2	Anxa4
Atp6v1a2	3.25729e-44	2.09224	0.621	0.183	5.4514e-40	DMAM2	Atp6v1a
Ctnnb12	6.21976e-44	2.14864	0.609	0.178	1.04094e-39	DMAM2	Ctnnb1
Abr1	9.08151e-44	1.66963	0.925	0.51	1.51988e-39	DMAM2	Abr
Fabp5	9.56326e-44	2.6405	0.41	0.08	1.60051e-39	DMAM2	Fabp5
Nceh12	5.9597e-43	2.14297	0.571	0.159	9.97415e-39	DMAM2	Nceh1
Aoah	2.11551e-42	2.54621	0.342	0.055	3.54051e-38	DMAM2	Aoah
Fam20c1	6.75313e-42	2.24389	0.453	0.098	1.1302e-37	DMAM2	Fam20c
Lyz2	9.47372e-42	2.7966	0.416	0.086	1.58552e-37	DMAM2	Lyz2
Ikbke	8.36469e-41	2.84722	0.311	0.048	1.39991e-36	DMAM2	Ikbke
Capn15	2.18034e-40	2.31544	0.565	0.169	3.64902e-36	DMAM2	Capn15
Nlrc3	4.44598e-40	2.72599	0.329	0.055	7.4408e-36	DMAM2	Nlrc3
Gas2l31	1.00817e-39	2.22998	0.441	0.098	1.68727e-35	DMAM2	Gas2l3
Htr2b	1.02461e-39	2.68605	0.416	0.089	1.71478e-35	DMAM2	Htr2b
Syne1	2.00276e-39	3.24347	0.292	0.045	3.35182e-35	DMAM2	Syne1
Nedd9	2.39935e-39	2.42043	0.348	0.061	4.01555e-35	DMAM2	Nedd9
Sh3pxd2b1	4.3914e-39	2.2677	0.429	0.094	7.34944e-35	DMAM2	Sh3pxd2b
Ldlrad3	1.16825e-37	3.0553	0.311	0.053	1.95518e-33	DMAM2	Ldlrad3
B4galt51	1.19309e-37	2.40315	0.472	0.123	1.99675e-33	DMAM2	B4galt5
Cyth11	1.76194e-37	2.08465	0.621	0.214	2.94879e-33	DMAM2	Cyth1
Kif13b1	4.31519e-37	1.64885	0.82	0.431	7.2219e-33	DMAM2	Kif13b
Stx3	6.64447e-37	2.92116	0.261	0.037	1.11202e-32	DMAM2	Stx3
Wdr91	1.27535e-36	2.51187	0.354	0.069	2.13443e-32	DMAM2	Wdr91
Clic41	1.16668e-35	2.22957	0.416	0.096	1.95256e-31	DMAM2	Clic4
Slc38a61	2.26077e-35	1.94213	0.665	0.264	3.78363e-31	DMAM2	Slc38a6
Reps2	4.91356e-35	2.32209	0.342	0.066	8.22333e-31	DMAM2	Reps2
Atg72	9.80975e-35	1.77873	0.671	0.263	1.64176e-30	DMAM2	Atg7
Aopep1	1.02795e-34	1.6205	0.839	0.437	1.72037e-30	DMAM2	Aopep
C9orf721	1.57349e-34	1.89341	0.547	0.166	2.63339e-30	DMAM2	C9orf72
Fam219a2	8.18817e-34	1.8702	0.665	0.279	1.37037e-29	DMAM2	Fam219a
Ifi2072	1.28518e-33	2.03437	0.441	0.112	2.15088e-29	DMAM2	Ifi207
Slc7a15	1.8444e-33	2.49772	0.348	0.073	3.08679e-29	DMAM2	Slc7a15
Rai142	1.85442e-33	1.68568	0.522	0.148	3.10355e-29	DMAM2	Rai14
Lrp121	2.08287e-33	1.95187	0.547	0.174	3.48589e-29	DMAM2	Lrp12
Soat12	3.27538e-33	1.90133	0.627	0.24	5.48168e-29	DMAM2	Soat1
Mpp1	3.99217e-33	2.54542	0.311	0.059	6.68129e-29	DMAM2	Mpp1
Fblim12	7.76041e-33	2.2388	0.453	0.126	1.29878e-28	DMAM2	Fblim1
Clcn71	1.18265e-32	1.95857	0.466	0.127	1.97928e-28	DMAM2	Clcn7
4930533B01Rik2	2.88028e-32	2.26132	0.422	0.108	4.82043e-28	DMAM2	4930533B01Rik
Arhgap19	2.68496e-31	2.44588	0.292	0.054	4.49356e-27	DMAM2	Arhgap19
Lipa	3.91329e-31	2.35429	0.398	0.102	6.54928e-27	DMAM2	Lipa
Rnf1492	3.15748e-30	1.97994	0.484	0.147	5.28435e-26	DMAM2	Rnf149
Gm13391	4.0229e-30	2.70553	0.261	0.046	6.73272e-26	DMAM2	Gm13391
Ftl11	1.57471e-29	2.08034	0.503	0.167	2.63544e-25	DMAM2	Ftl1
Mfsd121	1.81918e-29	2.0401	0.41	0.109	3.04457e-25	DMAM2	Mfsd12
Myo1e2	1.84089e-29	1.20002	0.733	0.315	3.08091e-25	DMAM2	Myo1e
Slc3a22	2.68237e-29	1.78739	0.516	0.173	4.48922e-25	DMAM2	Slc3a2
Agap11	1.62686e-28	2.06047	0.59	0.236	2.72271e-24	DMAM2	Agap1
Rap2a1	2.01431e-28	1.7962	0.571	0.218	3.37116e-24	DMAM2	Rap2a
Arid5b2	4.81136e-28	1.41015	0.795	0.409	8.05229e-24	DMAM2	Arid5b
Samd8	5.17919e-28	1.92576	0.491	0.161	8.66788e-24	DMAM2	Samd8
Gga2	1.49309e-27	2.37332	0.28	0.056	2.49884e-23	DMAM2	Gga2
Vps13c2	4.67267e-27	1.3783	0.764	0.401	7.82018e-23	DMAM2	Vps13c
Slc11a2	4.77752e-27	2.2738	0.335	0.082	7.99566e-23	DMAM2	Slc11a2
Uhrf1bp1l	5.41505e-27	2.13231	0.335	0.081	9.06263e-23	DMAM2	Uhrf1bp1l
Rusc21	7.78494e-27	2.08539	0.441	0.137	1.30289e-22	DMAM2	Rusc2
Zmiz1	7.96913e-27	1.20678	0.876	0.617	1.33371e-22	DMAM2	Zmiz1
Eepd11	8.30413e-27	2.04792	0.435	0.135	1.38978e-22	DMAM2	Eepd1
Fnip12	1.26225e-26	1.22828	0.826	0.471	2.1125e-22	DMAM2	Fnip1
Akirin11	3.21944e-26	1.77363	0.503	0.176	5.38805e-22	DMAM2	Akirin1
Rbm471	3.4846e-26	1.17552	0.876	0.56	5.83182e-22	DMAM2	Rbm47
Apbb22	7.99339e-26	1.15793	0.894	0.586	1.33777e-21	DMAM2	Apbb2
Pdgfa1	9.58598e-26	2.39424	0.323	0.079	1.60431e-21	DMAM2	Pdgfa
Arhgap10	1.34926e-25	2.6615	0.267	0.056	2.25812e-21	DMAM2	Arhgap10
Aig12	3.20073e-25	1.54413	0.64	0.281	5.35674e-21	DMAM2	Aig1
Morrbid1	3.99191e-25	2.08315	0.404	0.121	6.68085e-21	DMAM2	Morrbid
Plau1	4.45029e-25	2.24056	0.28	0.06	7.44801e-21	DMAM2	Plau
Gnptab2	4.62164e-25	1.9094	0.478	0.168	7.73477e-21	DMAM2	Gnptab
Psmd13	9.36339e-25	1.53677	0.571	0.229	1.56706e-20	DMAM2	Psmd1
Litaf1	1.4651e-24	1.53297	0.634	0.285	2.45198e-20	DMAM2	Litaf
Bcl21	1.7575e-24	1.5507	0.522	0.195	2.94135e-20	DMAM2	Bcl2
Rell1	2.5345e-24	2.17776	0.292	0.068	4.24173e-20	DMAM2	Rell1
Cybb	5.66195e-24	2.78295	0.286	0.068	9.47585e-20	DMAM2	Cybb
Gm50020	7.22997e-24	2.40022	0.267	0.059	1.21001e-19	DMAM2	Gm50020
Parvb1	8.08707e-24	1.81178	0.435	0.145	1.35345e-19	DMAM2	Parvb
Txnrd1	8.95989e-24	2.38086	0.298	0.074	1.49953e-19	DMAM2	Txnrd1
Plin2	1.49076e-23	2.25175	0.323	0.085	2.49493e-19	DMAM2	Plin2
Fth1	1.50492e-23	1.43139	0.77	0.461	2.51863e-19	DMAM2	Fth1
Ttc27	2.00156e-23	2.28135	0.329	0.09	3.34981e-19	DMAM2	Ttc27
Flvcr1	3.43014e-23	2.4868	0.261	0.058	5.74068e-19	DMAM2	Flvcr1
Prr5l	4.26091e-23	1.77976	0.379	0.112	7.13106e-19	DMAM2	Prr5l
Nagk2	2.55314e-22	1.57485	0.534	0.217	4.27293e-18	DMAM2	Nagk
Psap1	2.59884e-22	1.2248	0.839	0.582	4.34942e-18	DMAM2	Psap
Abcg12	3.50488e-22	1.4029	0.578	0.245	5.86576e-18	DMAM2	Abcg1
Rdh51	5.52923e-22	1.8698	0.366	0.111	9.25371e-18	DMAM2	Rdh5
Prdx11	1.24924e-21	2.04177	0.41	0.142	2.09074e-17	DMAM2	Prdx1
Lrmda1	1.53955e-21	0.673006	0.981	0.968	2.57659e-17	DMAM2	Lrmda
Atp6v0d12	1.6026e-21	1.42643	0.559	0.236	2.68211e-17	DMAM2	Atp6v0d1
Fgr2	1.6397e-21	1.49162	0.497	0.186	2.74419e-17	DMAM2	Fgr
Gng122	2.20216e-21	1.32219	0.627	0.284	3.68553e-17	DMAM2	Gng12
Eprs1	1.02981e-20	1.52308	0.466	0.172	1.72348e-16	DMAM2	Eprs
Tnfsf12	1.03254e-20	2.12854	0.255	0.06	1.72805e-16	DMAM2	Tnfsf12
Dtnbp12	1.04916e-20	1.38955	0.621	0.305	1.75587e-16	DMAM2	Dtnbp1
Ankrd122	1.07796e-20	1.03794	0.795	0.447	1.80408e-16	DMAM2	Ankrd12
Sqstm11	1.62625e-20	1.96311	0.429	0.161	2.7217e-16	DMAM2	Sqstm1
Gm152832	2.48828e-20	1.3771	0.689	0.353	4.16439e-16	DMAM2	Gm15283
Itga51	2.83048e-20	1.9339	0.335	0.101	4.73709e-16	DMAM2	Itga5
Cd842	3.83857e-20	0.942449	0.888	0.661	6.42423e-16	DMAM2	Cd84
Nsmce22	4.97471e-20	1.12938	0.758	0.44	8.32568e-16	DMAM2	Nsmce2
Ctsd2	5.25094e-20	1.03952	0.82	0.526	8.78797e-16	DMAM2	Ctsd
Tnip1	5.29441e-20	1.97994	0.292	0.079	8.86073e-16	DMAM2	Tnip1
Pirb	6.8227e-20	2.13538	0.255	0.062	1.14185e-15	DMAM2	Pirb
Sntb21	8.5749e-20	1.88631	0.391	0.136	1.4351e-15	DMAM2	Sntb2
5033421B08Rik	1.09017e-19	1.90697	0.348	0.107	1.8245e-15	DMAM2	5033421B08Rik
Abca12	1.29796e-19	1.0413	0.857	0.61	2.17227e-15	DMAM2	Abca1
Snx101	1.34314e-19	1.24056	0.596	0.275	2.24787e-15	DMAM2	Snx10
Myo9b2	1.606e-19	1.05133	0.752	0.43	2.6878e-15	DMAM2	Myo9b
Rbms1	1.73054e-19	1.62978	0.466	0.186	2.89623e-15	DMAM2	Rbms1
Afdn	2.49629e-19	2.13922	0.261	0.067	4.1778e-15	DMAM2	Afdn
Axl2	3.51095e-19	1.16167	0.534	0.213	5.87592e-15	DMAM2	Axl
Slc6a62	4.01187e-19	1.15294	0.727	0.414	6.71426e-15	DMAM2	Slc6a6
Flt11	4.8984e-19	2.10551	0.304	0.088	8.19797e-15	DMAM2	Flt1
Apoe2	5.03855e-19	0.512586	0.932	0.62	8.43252e-15	DMAM2	Apoe
Diaph1	6.85723e-19	1.76663	0.354	0.116	1.14763e-14	DMAM2	Diaph1
Tmem87b1	8.07559e-19	1.44675	0.497	0.207	1.35153e-14	DMAM2	Tmem87b
Dapk11	9.22201e-19	1.59806	0.429	0.161	1.54339e-14	DMAM2	Dapk1
Aplp22	9.62823e-19	1.42043	0.497	0.205	1.61138e-14	DMAM2	Aplp2
Synj21	1.21449e-18	1.82719	0.311	0.092	2.03257e-14	DMAM2	Synj2
Lonrf31	1.23462e-18	1.6183	0.373	0.125	2.06626e-14	DMAM2	Lonrf3
Msn1	1.252e-18	1.09796	0.708	0.382	2.09535e-14	DMAM2	Msn
Mapkapk3	1.39224e-18	1.63635	0.373	0.127	2.33005e-14	DMAM2	Mapkapk3
Tent5c1	1.70178e-18	1.65915	0.416	0.155	2.8481e-14	DMAM2	Tent5c
Sdcbp	3.78027e-18	1.16528	0.658	0.348	6.32666e-14	DMAM2	Sdcbp
Pld3	4.11435e-18	1.52945	0.379	0.131	6.88577e-14	DMAM2	Pld3
H3f3b2	4.39666e-18	1.28261	0.646	0.352	7.35825e-14	DMAM2	H3f3b
Gnl31	5.79204e-18	1.53472	0.391	0.139	9.69357e-14	DMAM2	Gnl3
Dhrs31	7.04674e-18	1.35323	0.503	0.219	1.17934e-13	DMAM2	Dhrs3
Arhgap151	7.06416e-18	1.79545	0.416	0.163	1.18226e-13	DMAM2	Arhgap15
P2rx42	9.06655e-18	1.07895	0.714	0.412	1.51738e-13	DMAM2	P2rx4
Igf2bp2	1.0205e-17	2.04792	0.255	0.069	1.70792e-13	DMAM2	Igf2bp2
Gm74802	1.14758e-17	0.972854	0.745	0.427	1.92059e-13	DMAM2	Gm7480
Npc11	1.54671e-17	1.28878	0.528	0.231	2.58858e-13	DMAM2	Npc1
Ms4a6d	1.57342e-17	1.59389	0.373	0.131	2.63327e-13	DMAM2	Ms4a6d
Csf2ra2	2.31193e-17	1.16637	0.602	0.303	3.86925e-13	DMAM2	Csf2ra
Fndc3b1	2.68681e-17	1.05929	0.702	0.415	4.49664e-13	DMAM2	Fndc3b
Ago2	2.71455e-17	1.48078	0.447	0.179	4.54307e-13	DMAM2	Ago2
Gm37240	3.93508e-17	1.07392	0.913	0.756	6.58575e-13	DMAM2	Gm37240
Cpeb4	4.97731e-17	1.58987	0.416	0.164	8.33003e-13	DMAM2	Cpeb4
Sgpl12	5.25583e-17	1.28391	0.509	0.225	8.79617e-13	DMAM2	Sgpl1
Lhfpl2	5.27976e-17	0.983123	0.845	0.58	8.8362e-13	DMAM2	Lhfpl2
Col4a3bp1	1.26294e-16	1.46058	0.46	0.192	2.11366e-12	DMAM2	Col4a3bp
Galnt72	1.65266e-16	1.07115	0.627	0.316	2.7659e-12	DMAM2	Galnt7
Nfe2l22	1.92466e-16	1.07623	0.72	0.409	3.22111e-12	DMAM2	Nfe2l2
Cerk2	2.19445e-16	0.878881	0.87	0.628	3.67264e-12	DMAM2	Cerk
Tex2	2.2083e-16	1.6954	0.36	0.13	3.69581e-12	DMAM2	Tex2
Sat11	2.24948e-16	0.951347	0.863	0.617	3.76473e-12	DMAM2	Sat1
Cd274	2.40155e-16	2.00061	0.255	0.073	4.01924e-12	DMAM2	Cd274
Bnip3l	2.52617e-16	1.67932	0.348	0.123	4.22779e-12	DMAM2	Bnip3l
Gm20559	2.54137e-16	1.78381	0.255	0.072	4.25323e-12	DMAM2	Gm20559
Atp6v1c12	2.76309e-16	1.23218	0.578	0.3	4.62431e-12	DMAM2	Atp6v1c1
Mrtfa1	3.57817e-16	1.12382	0.665	0.379	5.98842e-12	DMAM2	Mrtfa
Ahcyl22	4.33172e-16	1.07146	0.565	0.262	7.24956e-12	DMAM2	Ahcyl2
Sh3bp21	4.8931e-16	1.18219	0.553	0.267	8.1891e-12	DMAM2	Sh3bp2
Cd244a1	4.95607e-16	1.54542	0.36	0.13	8.29448e-12	DMAM2	Cd244a
Arhgap262	6.10434e-16	1.24299	0.41	0.158	1.02162e-11	DMAM2	Arhgap26
Rasgef1b1	6.45544e-16	1.6057	0.335	0.117	1.08038e-11	DMAM2	Rasgef1b
Aff41	9.21041e-16	1.05773	0.652	0.365	1.54145e-11	DMAM2	Aff4
AU022793	1.00051e-15	1.50011	0.311	0.101	1.67445e-11	DMAM2	AU022793
Tank2	1.10511e-15	1.40441	0.528	0.258	1.84951e-11	DMAM2	Tank
Hnrnpll1	1.17014e-15	1.60735	0.342	0.123	1.95834e-11	DMAM2	Hnrnpll
Coro1c2	1.21824e-15	1.4147	0.441	0.187	2.03884e-11	DMAM2	Coro1c
Trerf1	1.43045e-15	1.75355	0.286	0.092	2.394e-11	DMAM2	Trerf1
2025-03-08	1.43796e-15	1.47037	0.348	0.124	2.40657e-11	DMAM2	2025-03-08
Mgat51	1.44634e-15	0.791134	0.863	0.66	2.4206e-11	DMAM2	Mgat5
Pik3r5	1.5908e-15	1.23685	0.584	0.311	2.66236e-11	DMAM2	Pik3r5
Tlk11	1.62651e-15	1.26365	0.584	0.316	2.72213e-11	DMAM2	Tlk1
Nrp22	2.32711e-15	1.20963	0.547	0.266	3.89466e-11	DMAM2	Nrp2
Cacna1a2	2.43471e-15	1.28397	0.627	0.376	4.07473e-11	DMAM2	Cacna1a
Rassf8	2.45417e-15	1.48632	0.379	0.143	4.1073e-11	DMAM2	Rassf8
Znrf32	2.55402e-15	1.14021	0.478	0.211	4.27441e-11	DMAM2	Znrf3
Gm371681	2.70972e-15	1.64647	0.28	0.088	4.535e-11	DMAM2	Gm37168
Sh3bgrl	3.4102e-15	1.95135	0.261	0.08	5.70732e-11	DMAM2	Sh3bgrl
Rab40c1	4.99062e-15	1.1211	0.571	0.29	8.3523e-11	DMAM2	Rab40c
Ell21	5.64143e-15	1.63796	0.342	0.128	9.44149e-11	DMAM2	Ell2
Cd482	5.73252e-15	1.19717	0.528	0.252	9.59395e-11	DMAM2	Cd48
Map4k32	6.06225e-15	1.08004	0.64	0.367	1.01458e-10	DMAM2	Map4k3
Wdr7	6.33379e-15	1.10165	0.516	0.237	1.06002e-10	DMAM2	Wdr7
Scpep1os	1.15671e-14	1.60498	0.255	0.077	1.93586e-10	DMAM2	Scpep1os
Dgkz2	1.25625e-14	0.993843	0.683	0.416	2.10245e-10	DMAM2	Dgkz
Adam9	1.2867e-14	1.79158	0.267	0.085	2.15342e-10	DMAM2	Adam9
Gab3	1.48252e-14	1.39003	0.379	0.15	2.48114e-10	DMAM2	Gab3
Rap2b	1.48807e-14	1.61182	0.28	0.09	2.49043e-10	DMAM2	Rap2b
Arfgef21	2.38544e-14	1.3486	0.441	0.198	3.99228e-10	DMAM2	Arfgef2
Rufy32	3.91819e-14	1.13803	0.534	0.271	6.55748e-10	DMAM2	Rufy3
Snx302	4.16409e-14	1.06577	0.627	0.366	6.96903e-10	DMAM2	Snx30
Galc	6.14243e-14	1.74958	0.317	0.118	1.028e-09	DMAM2	Galc
Angpt2	7.81609e-14	1.34577	0.323	0.116	1.3081e-09	DMAM2	Angpt2
Pnpla71	1.02814e-13	0.810346	0.839	0.618	1.7207e-09	DMAM2	Pnpla7
Bcl2a1b1	1.03269e-13	1.4664	0.342	0.132	1.72832e-09	DMAM2	Bcl2a1b
Luzp11	1.4136e-13	1.20546	0.484	0.23	2.3658e-09	DMAM2	Luzp1
Anapc151	1.48156e-13	1.02164	0.596	0.333	2.47954e-09	DMAM2	Anapc15
Gna131	1.68719e-13	1.07138	0.553	0.287	2.82368e-09	DMAM2	Gna13
Knop1	1.78609e-13	1.37874	0.472	0.231	2.98921e-09	DMAM2	Knop1
Ralgapa22	1.91934e-13	1.19588	0.466	0.22	3.21221e-09	DMAM2	Ralgapa2
Dab2	1.95114e-13	0.910416	0.273	0.091	3.26543e-09	DMAM2	Dab2
Gm12353	2.38118e-13	1.0746	0.553	0.298	3.98514e-09	DMAM2	Gm12353
Gcnt21	2.40599e-13	1.52283	0.323	0.122	4.02666e-09	DMAM2	Gcnt2
Arhgap18	2.74289e-13	1.23536	0.379	0.155	4.5905e-09	DMAM2	Arhgap18
Ttc7b1	2.75209e-13	1.20357	0.41	0.176	4.6059e-09	DMAM2	Ttc7b
Snx82	3.14983e-13	1.17201	0.441	0.196	5.27155e-09	DMAM2	Snx8
Tmem189	3.31794e-13	1.35366	0.441	0.21	5.55291e-09	DMAM2	Tmem189
Akr1a12	3.6085e-13	1.16454	0.528	0.282	6.03919e-09	DMAM2	Akr1a1
Vwa8	3.70265e-13	1.1496	0.447	0.203	6.19676e-09	DMAM2	Vwa8
Rassf32	3.74178e-13	0.985568	0.571	0.299	6.26224e-09	DMAM2	Rassf3
Gns1	3.80939e-13	0.784759	0.77	0.52	6.37539e-09	DMAM2	Gns
Slc8b1	4.53528e-13	1.53086	0.292	0.105	7.59024e-09	DMAM2	Slc8b1
Echs1	4.55786e-13	1.49702	0.28	0.097	7.62804e-09	DMAM2	Echs1
Gde1	4.58504e-13	1.52106	0.354	0.146	7.67352e-09	DMAM2	Gde1
Dnmt3a1	4.73176e-13	0.764758	0.839	0.644	7.91907e-09	DMAM2	Dnmt3a
Hif1a2	4.78767e-13	1.31271	0.46	0.22	8.01264e-09	DMAM2	Hif1a
Piezo1	6.12742e-13	1.45522	0.379	0.167	1.02549e-08	DMAM2	Piezo1
Rab71	6.97726e-13	1.08044	0.565	0.303	1.16771e-08	DMAM2	Rab7
Hspa91	8.02348e-13	1.6039	0.342	0.141	1.34281e-08	DMAM2	Hspa9
Bcl2l11	9.96393e-13	1.02238	0.671	0.454	1.66756e-08	DMAM2	Bcl2l1
Mbnl2	1.00165e-12	0.788647	0.839	0.624	1.67637e-08	DMAM2	Mbnl2
Lrrfip2	1.01371e-12	1.1975	0.46	0.223	1.69654e-08	DMAM2	Lrrfip2
Gm15738	1.16618e-12	1.62216	0.292	0.109	1.95171e-08	DMAM2	Gm15738
Scpep1	1.2095e-12	1.63288	0.304	0.116	2.02422e-08	DMAM2	Scpep1
Amz1	1.38962e-12	1.32094	0.398	0.176	2.32567e-08	DMAM2	Amz1
A930007I19Rik	1.73832e-12	1.63412	0.286	0.106	2.90925e-08	DMAM2	A930007I19Rik
H2-D12	1.90316e-12	1.26226	0.497	0.265	3.18513e-08	DMAM2	H2-D1
Aff1	2.00689e-12	1.06176	0.553	0.312	3.35873e-08	DMAM2	Aff1
Mroh11	2.37555e-12	1.19992	0.472	0.237	3.97573e-08	DMAM2	Mroh1
B3galnt2	2.60962e-12	1.72599	0.255	0.088	4.36745e-08	DMAM2	B3galnt2
Slc15a31	2.65336e-12	1.23603	0.484	0.238	4.44066e-08	DMAM2	Slc15a3
Atp6v1b22	2.66966e-12	1.02838	0.509	0.26	4.46795e-08	DMAM2	Atp6v1b2
Osbpl3	2.75144e-12	1.35075	0.329	0.131	4.60482e-08	DMAM2	Osbpl3
Mycbp1	3.21619e-12	1.19992	0.46	0.227	5.38261e-08	DMAM2	Mycbp
Dennd4c1	3.42061e-12	1.20309	0.478	0.238	5.72473e-08	DMAM2	Dennd4c
Naa501	3.45874e-12	1.44238	0.298	0.113	5.78855e-08	DMAM2	Naa50
Pik3cb1	3.61968e-12	0.854195	0.64	0.388	6.05789e-08	DMAM2	Pik3cb
Plekhm1	3.64489e-12	1.61382	0.255	0.088	6.10008e-08	DMAM2	Plekhm1
Tom1	4.34453e-12	1.26194	0.354	0.147	7.27101e-08	DMAM2	Tom1
Elf22	4.53193e-12	0.938969	0.652	0.398	7.58463e-08	DMAM2	Elf2
Slc44a1	5.50573e-12	1.43842	0.323	0.13	9.21439e-08	DMAM2	Slc44a1
Snx241	7.86773e-12	0.749014	0.832	0.624	1.31674e-07	DMAM2	Snx24
Mtss11	8.77351e-12	1.29521	0.441	0.221	1.46833e-07	DMAM2	Mtss1
Med151	9.00779e-12	1.12448	0.478	0.245	1.50754e-07	DMAM2	Med15
Ago32	9.58179e-12	0.765963	0.683	0.41	1.60361e-07	DMAM2	Ago3
Tpd522	1.10719e-11	0.901502	0.627	0.365	1.85299e-07	DMAM2	Tpd52
Adk	1.14449e-11	1.4544	0.28	0.104	1.91542e-07	DMAM2	Adk
Tbc1d12	1.26198e-11	1.22612	0.348	0.146	2.11206e-07	DMAM2	Tbc1d12
Csf2rb	1.49517e-11	1.43616	0.36	0.158	2.50232e-07	DMAM2	Csf2rb
Vmp11	1.56283e-11	1.13731	0.503	0.271	2.61555e-07	DMAM2	Vmp1
4930402H24Rik	1.57704e-11	1.30149	0.354	0.153	2.63933e-07	DMAM2	4930402H24Rik
Arap21	1.58911e-11	1.56453	0.317	0.131	2.65953e-07	DMAM2	Arap2
Fbxw7	1.62513e-11	1.16877	0.528	0.294	2.71982e-07	DMAM2	Fbxw7
Golga41	1.67474e-11	1.16158	0.447	0.22	2.80284e-07	DMAM2	Golga4
Mtm1	1.74023e-11	1.32969	0.317	0.127	2.91245e-07	DMAM2	Mtm1
Ptger4	1.82537e-11	1.55065	0.292	0.115	3.05493e-07	DMAM2	Ptger4
Plekha12	2.57149e-11	0.949676	0.578	0.337	4.30364e-07	DMAM2	Plekha1
Cab39	2.57768e-11	1.09109	0.472	0.249	4.314e-07	DMAM2	Cab39
Ncoa7	2.61609e-11	1.39342	0.273	0.102	4.37829e-07	DMAM2	Ncoa7
Polr2a1	2.75318e-11	1.29724	0.366	0.166	4.60772e-07	DMAM2	Polr2a
Rnh1	2.94334e-11	1.48384	0.286	0.112	4.92597e-07	DMAM2	Rnh1
Cdk141	3.00341e-11	1.17251	0.696	0.487	5.0265e-07	DMAM2	Cdk14
Tns32	3.13764e-11	0.696722	0.882	0.722	5.25115e-07	DMAM2	Tns3
Vps26a	3.81181e-11	1.19377	0.385	0.176	6.37944e-07	DMAM2	Vps26a
Hk3	3.917e-11	1.3719	0.422	0.215	6.55549e-07	DMAM2	Hk3
Ascc2	4.1594e-11	1.39392	0.329	0.14	6.96118e-07	DMAM2	Ascc2
Gm269171	4.88868e-11	1.18002	0.54	0.309	8.18169e-07	DMAM2	Gm26917
Nktr1	5.27777e-11	0.836032	0.696	0.449	8.83287e-07	DMAM2	Nktr
Zfyve26	5.68346e-11	1.15655	0.404	0.191	9.51183e-07	DMAM2	Zfyve26
Kpna41	5.71509e-11	0.879459	0.708	0.474	9.56477e-07	DMAM2	Kpna4
Abl21	5.75542e-11	0.958749	0.553	0.326	9.63227e-07	DMAM2	Abl2
Slc16a102	5.76032e-11	1.24955	0.472	0.247	9.64047e-07	DMAM2	Slc16a10
Gramd1b	6.43276e-11	1.62325	0.317	0.137	1.07659e-06	DMAM2	Gramd1b
Atxn11	6.88823e-11	0.865176	0.696	0.453	1.15281e-06	DMAM2	Atxn1
Mrtfb	7.28471e-11	1.25461	0.317	0.131	1.21917e-06	DMAM2	Mrtfb
Tcirg11	7.35268e-11	0.911942	0.571	0.337	1.23054e-06	DMAM2	Tcirg1
Cpd2	7.83389e-11	1.29303	0.398	0.193	1.31108e-06	DMAM2	Cpd
Cmip2	8.42315e-11	0.581556	0.863	0.645	1.4097e-06	DMAM2	Cmip
Gm48383	8.57375e-11	1.53396	0.255	0.094	1.4349e-06	DMAM2	Gm48383
Dusp31	9.83198e-11	1.15934	0.373	0.171	1.64548e-06	DMAM2	Dusp3
Mitf2	9.84714e-11	0.675387	0.888	0.668	1.64802e-06	DMAM2	Mitf
Traf31	1.10037e-10	0.852337	0.609	0.35	1.84158e-06	DMAM2	Traf3
Nom1	1.16079e-10	1.36906	0.298	0.123	1.94269e-06	DMAM2	Nom1
Map3k20	1.50783e-10	1.2966	0.298	0.122	2.52351e-06	DMAM2	Map3k20
Atp2b12	1.56751e-10	0.811543	0.764	0.581	2.62339e-06	DMAM2	Atp2b1
Irak2	1.74777e-10	0.658303	0.839	0.642	2.92507e-06	DMAM2	Irak2
Dtnb	1.76086e-10	1.46734	0.261	0.101	2.94697e-06	DMAM2	Dtnb
Gm10785	1.92313e-10	1.1584	0.366	0.167	3.21856e-06	DMAM2	Gm10785
Agl	1.99109e-10	1.26481	0.317	0.134	3.33229e-06	DMAM2	Agl
Srpk2	2.41556e-10	0.789608	0.64	0.388	4.04268e-06	DMAM2	Srpk2
BC0055372	2.47297e-10	1.08974	0.373	0.172	4.13875e-06	DMAM2	BC005537
Ssh1	2.49049e-10	1.40775	0.261	0.101	4.16809e-06	DMAM2	Ssh1
Tsc1	2.76209e-10	1.12843	0.385	0.182	4.62264e-06	DMAM2	Tsc1
Pcnx1	2.93526e-10	1.15448	0.379	0.178	4.91244e-06	DMAM2	Pcnx
Cndp2	3.2675e-10	1.3278	0.292	0.121	5.46849e-06	DMAM2	Cndp2
Lncpint1	3.28674e-10	0.688649	0.745	0.51	5.5007e-06	DMAM2	Lncpint
Apaf11	3.34374e-10	1.11527	0.373	0.174	5.59608e-06	DMAM2	Apaf1
Ctnna11	3.51568e-10	1.01287	0.348	0.152	5.88384e-06	DMAM2	Ctnna1
Mettl9	3.63813e-10	1.19836	0.373	0.176	6.08877e-06	DMAM2	Mettl9
Slc17a5	3.63889e-10	1.23212	0.348	0.16	6.09005e-06	DMAM2	Slc17a5
Utrn	3.83698e-10	1.31553	0.335	0.151	6.42157e-06	DMAM2	Utrn
Sgms11	3.90373e-10	0.9697	0.596	0.371	6.53328e-06	DMAM2	Sgms1
Vac14	4.07072e-10	1.23078	0.329	0.146	6.81275e-06	DMAM2	Vac14
Cnot4	4.6171e-10	0.720406	0.733	0.531	7.72718e-06	DMAM2	Cnot4
Tbca	5.1594e-10	1.31719	0.298	0.126	8.63476e-06	DMAM2	Tbca
Ap3s1	5.61006e-10	1.26502	0.329	0.148	9.389e-06	DMAM2	Ap3s1
Bhlhe41	8.75222e-10	1.15926	0.354	0.166	1.46477e-05	DMAM2	Bhlhe41
Cpeb22	9.87038e-10	1.22228	0.429	0.228	1.65191e-05	DMAM2	Cpeb2
Lrrc8d2	1.12883e-09	0.801341	0.627	0.401	1.88921e-05	DMAM2	Lrrc8d
Cd632	1.13316e-09	1.24374	0.317	0.142	1.89646e-05	DMAM2	Cd63
Snx1	1.15706e-09	1.11017	0.373	0.179	1.93645e-05	DMAM2	Snx1
Gpcpd11	1.24986e-09	0.877995	0.528	0.303	2.09177e-05	DMAM2	Gpcpd1
Cyp4v3	1.27231e-09	1.24883	0.273	0.112	2.12934e-05	DMAM2	Cyp4v3
Nlrc52	1.40791e-09	1.03119	0.354	0.164	2.35628e-05	DMAM2	Nlrc5
Npepps	1.43565e-09	0.932443	0.571	0.36	2.4027e-05	DMAM2	Npepps
Gnaq1	1.46184e-09	0.597022	0.882	0.767	2.44654e-05	DMAM2	Gnaq
Rcor11	1.60383e-09	0.937361	0.491	0.281	2.68416e-05	DMAM2	Rcor1
Ccny2	1.68023e-09	0.894424	0.59	0.373	2.81203e-05	DMAM2	Ccny
Ern1	1.94635e-09	1.06654	0.385	0.187	3.25742e-05	DMAM2	Ern1
Gsap2	2.04358e-09	0.970977	0.671	0.478	3.42014e-05	DMAM2	Gsap
Lrrc58	2.32107e-09	1.20133	0.304	0.134	3.88454e-05	DMAM2	Lrrc58
Eea11	2.32189e-09	1.11111	0.435	0.238	3.88591e-05	DMAM2	Eea1
Daam12	2.75942e-09	0.992166	0.435	0.232	4.61816e-05	DMAM2	Daam1
Lrrc41	2.80134e-09	0.724539	0.814	0.621	4.68832e-05	DMAM2	Lrrc4
Tmem65	2.8268e-09	1.20872	0.317	0.144	4.73094e-05	DMAM2	Tmem65
Dtx3	2.93295e-09	1.12953	0.292	0.125	4.90859e-05	DMAM2	Dtx3
Cyba1	2.94981e-09	0.973919	0.404	0.204	4.9368e-05	DMAM2	Cyba
Lima11	3.00368e-09	1.14845	0.348	0.164	5.02696e-05	DMAM2	Lima1
Csf12	3.095e-09	0.914731	0.366	0.174	5.1798e-05	DMAM2	Csf1
Spag91	3.13871e-09	0.795533	0.714	0.526	5.25294e-05	DMAM2	Spag9
Cux11	3.15238e-09	0.552509	0.876	0.7	5.27583e-05	DMAM2	Cux1
Gnpda1	3.17883e-09	1.14272	0.311	0.139	5.32009e-05	DMAM2	Gnpda1
Parp4	3.21305e-09	1.18732	0.304	0.135	5.37736e-05	DMAM2	Parp4
Cd300a	3.31764e-09	1.10528	0.391	0.2	5.5524e-05	DMAM2	Cd300a
Fmnl22	3.65795e-09	0.759899	0.671	0.442	6.12194e-05	DMAM2	Fmnl2
Ufd1	4.06487e-09	1.27925	0.28	0.12	6.80297e-05	DMAM2	Ufd1
Rab3gap2	4.19202e-09	1.14488	0.36	0.179	7.01577e-05	DMAM2	Rab3gap2
C3ar11	4.38044e-09	1.16411	0.317	0.144	7.33111e-05	DMAM2	C3ar1
Fbxl172	4.93983e-09	0.797534	0.826	0.686	8.26729e-05	DMAM2	Fbxl17
Ptpn121	4.96851e-09	1.38767	0.255	0.106	8.3153e-05	DMAM2	Ptpn12
Smim142	5.23114e-09	0.830572	0.553	0.332	8.75484e-05	DMAM2	Smim14
Syk	6.01668e-09	0.91547	0.528	0.327	0.000100695	DMAM2	Syk
Arhgap252	6.65137e-09	0.709836	0.677	0.474	0.000111317	DMAM2	Arhgap25
Pacs2	6.67268e-09	0.970189	0.379	0.188	0.000111674	DMAM2	Pacs2
Pi4ka1	7.00166e-09	0.912057	0.46	0.255	0.00011718	DMAM2	Pi4ka
Metap1d1	7.60599e-09	0.814569	0.447	0.235	0.000127294	DMAM2	Metap1d
Fancc1	7.75359e-09	1.07351	0.329	0.155	0.000129764	DMAM2	Fancc
Fam120a	8.07252e-09	1.00776	0.441	0.247	0.000135102	DMAM2	Fam120a
Ubap2l	8.11727e-09	0.702145	0.602	0.368	0.000135851	DMAM2	Ubap2l
Atxn102	8.58807e-09	0.702145	0.59	0.356	0.00014373	DMAM2	Atxn10
Rnf157	8.64418e-09	1.14864	0.348	0.172	0.000144669	DMAM2	Rnf157
Atp13a2	9.11777e-09	1.24056	0.317	0.15	0.000152595	DMAM2	Atp13a2
Rev11	9.91634e-09	1.07654	0.354	0.175	0.00016596	DMAM2	Rev1
Cfdp1	1.06774e-08	1.05366	0.317	0.147	0.000178697	DMAM2	Cfdp1
Tmem140	1.22709e-08	1.19737	0.261	0.11	0.000205366	DMAM2	Tmem140
Atp6v0e	1.31821e-08	1.2909	0.261	0.112	0.000220616	DMAM2	Atp6v0e
Snd11	1.4766e-08	0.651874	0.696	0.466	0.000247123	DMAM2	Snd1
Slc23a22	1.50836e-08	0.809788	0.553	0.336	0.000252439	DMAM2	Slc23a2
Washc2	1.51442e-08	1.12192	0.348	0.174	0.000253454	DMAM2	Washc2
Plekhm31	1.61054e-08	0.692542	0.634	0.416	0.00026954	DMAM2	Plekhm3
Sik31	1.75451e-08	0.714101	0.584	0.357	0.000293635	DMAM2	Sik3
Psma3	1.78251e-08	0.807204	0.472	0.267	0.000298321	DMAM2	Psma3
Plek1	1.83844e-08	1.08562	0.64	0.485	0.000307681	DMAM2	Plek
Iah1	1.91141e-08	1.19509	0.292	0.133	0.000319894	DMAM2	Iah1
Pgd	2.06823e-08	1.27392	0.267	0.117	0.000346138	DMAM2	Pgd
Xpr11	2.08132e-08	0.846286	0.491	0.282	0.00034833	DMAM2	Xpr1
Nub11	2.14755e-08	0.908368	0.41	0.218	0.000359414	DMAM2	Nub1
Agtpbp11	2.14968e-08	0.875185	0.335	0.157	0.000359771	DMAM2	Agtpbp1
Mllt3	2.19056e-08	1.2303	0.267	0.115	0.000366612	DMAM2	Mllt3
4930405A10Rik1	2.22248e-08	0.897624	0.497	0.301	0.000371954	DMAM2	4930405A10Rik
Mcl11	2.30588e-08	1.07714	0.429	0.247	0.000385912	DMAM2	Mcl1
Pip4p2	2.56203e-08	1.05779	0.292	0.132	0.000428782	DMAM2	Pip4p2
Ubap1	2.75933e-08	1.18639	0.286	0.13	0.000461802	DMAM2	Ubap1
Pebp11	3.4915e-08	0.796001	0.559	0.349	0.000584338	DMAM2	Pebp1
Yars	3.49359e-08	1.02774	0.348	0.175	0.000584687	DMAM2	Yars
Btg11	3.81609e-08	1.24384	0.292	0.137	0.000638661	DMAM2	Btg1
Lasp11	3.82977e-08	1.00924	0.354	0.18	0.00064095	DMAM2	Lasp1
Dctn4	3.84709e-08	1.03365	0.398	0.215	0.000643849	DMAM2	Dctn4
Tmem104	3.86177e-08	0.970736	0.466	0.275	0.000646306	DMAM2	Tmem104
Mast2	3.93735e-08	0.99457	0.348	0.174	0.000658956	DMAM2	Mast2
Rragc	4.09868e-08	1.1394	0.304	0.144	0.000685955	DMAM2	Rragc
Rabep11	4.10973e-08	0.720181	0.689	0.502	0.000687805	DMAM2	Rabep1
Pikfyve	4.48243e-08	0.986405	0.348	0.175	0.00075018	DMAM2	Pikfyve
Cd68	4.7976e-08	1.38116	0.273	0.126	0.000802926	DMAM2	Cd68
Zeb22	5.03824e-08	0.439232	0.969	0.949	0.0008432	DMAM2	Zeb2
B3gnt2	6.21107e-08	1.11561	0.298	0.141	0.00103949	DMAM2	B3gnt2
Cdk81	6.31303e-08	0.781012	0.602	0.399	0.00105655	DMAM2	Cdk8
Mthfsl	6.32576e-08	1.02354	0.267	0.117	0.00105868	DMAM2	Mthfsl
Rnf115	6.65841e-08	0.82227	0.41	0.219	0.00111435	DMAM2	Rnf115
Peak12	6.91719e-08	0.891102	0.54	0.347	0.00115766	DMAM2	Peak1
Impact1	6.99953e-08	0.961332	0.435	0.25	0.00117144	DMAM2	Impact
Nbeal1	7.8391e-08	0.904962	0.429	0.243	0.00131195	DMAM2	Nbeal1
Gm16552	8.36026e-08	1.21421	0.292	0.14	0.00139917	DMAM2	Gm16552
Ikbkg	1.05726e-07	0.97494	0.286	0.132	0.00176943	DMAM2	Ikbkg
Lars	1.09454e-07	0.872414	0.422	0.236	0.00183182	DMAM2	Lars
Zc3hav12	1.11535e-07	0.864698	0.491	0.294	0.00186665	DMAM2	Zc3hav1
Tbce1	1.26103e-07	1.02716	0.335	0.173	0.00211045	DMAM2	Tbce
Ogt	1.29291e-07	0.682923	0.64	0.448	0.00216381	DMAM2	Ogt
Arf4	1.34024e-07	0.975511	0.348	0.178	0.00224303	DMAM2	Arf4
Cep70	1.34482e-07	1.10932	0.261	0.118	0.0022507	DMAM2	Cep70
Dnajc8	1.44494e-07	0.926657	0.354	0.184	0.00241824	DMAM2	Dnajc8
Slc43a2	1.44985e-07	0.969263	0.379	0.208	0.00242647	DMAM2	Slc43a2
E530011L22Rik1	1.46045e-07	1.14725	0.311	0.156	0.0024442	DMAM2	E530011L22Rik
Rbpms1	1.49131e-07	1.02895	0.36	0.19	0.00249586	DMAM2	Rbpms
Galk21	1.51331e-07	0.872478	0.416	0.231	0.00253268	DMAM2	Galk2
Arl4c	1.52787e-07	1.10681	0.273	0.127	0.00255705	DMAM2	Arl4c
Usp121	1.55714e-07	0.687518	0.584	0.384	0.00260604	DMAM2	Usp12
Gtf2h1	1.61719e-07	0.85246	0.323	0.157	0.00270653	DMAM2	Gtf2h1
Cpq	1.62513e-07	0.94943	0.298	0.143	0.00271982	DMAM2	Cpq
Dennd2a1	1.64289e-07	0.820851	0.354	0.181	0.00274954	DMAM2	Dennd2a
Mfsd11	1.95977e-07	0.992067	0.36	0.195	0.00327988	DMAM2	Mfsd11
Ate1	1.98754e-07	0.927341	0.385	0.21	0.00332635	DMAM2	Ate1
Myo1f2	2.21967e-07	0.481161	0.888	0.807	0.00371485	DMAM2	Myo1f
Actr32	2.4421e-07	0.645952	0.584	0.391	0.0040871	DMAM2	Actr3
Cep832	2.74133e-07	1.08088	0.36	0.195	0.00458789	DMAM2	Cep83
Msra1	2.88656e-07	0.961849	0.304	0.149	0.00483095	DMAM2	Msra
Slc11a12	2.94514e-07	0.80932	0.447	0.264	0.00492898	DMAM2	Slc11a1
Hs2st1	2.9754e-07	0.805426	0.404	0.223	0.00497962	DMAM2	Hs2st1
Cebpg	3.05585e-07	0.749579	0.509	0.318	0.00511427	DMAM2	Cebpg
Fcgr2b1	3.11493e-07	0.995352	0.317	0.158	0.00521315	DMAM2	Fcgr2b
Tbc1d22a2	3.26973e-07	0.537071	0.745	0.572	0.00547221	DMAM2	Tbc1d22a
Dse	3.42716e-07	0.836081	0.267	0.122	0.0057357	DMAM2	Dse
Dnaja3	3.73984e-07	0.982964	0.298	0.146	0.006259	DMAM2	Dnaja3
Ralgapa11	3.78372e-07	0.589573	0.565	0.354	0.00633244	DMAM2	Ralgapa1
Nek61	3.82749e-07	0.963289	0.453	0.292	0.00640569	DMAM2	Nek6
Il10rb1	3.88212e-07	0.779103	0.41	0.229	0.00649712	DMAM2	Il10rb
Rev3l	4.0413e-07	0.920665	0.311	0.154	0.00676352	DMAM2	Rev3l
Hmgcl	4.15639e-07	1.00626	0.323	0.168	0.00695613	DMAM2	Hmgcl
Cbl	4.16546e-07	0.686679	0.634	0.459	0.00697132	DMAM2	Cbl
Ubl31	4.4428e-07	0.752668	0.534	0.347	0.00743548	DMAM2	Ubl3
Cers62	4.46292e-07	0.741734	0.484	0.296	0.00746915	DMAM2	Cers6
Arap11	4.53244e-07	0.963725	0.298	0.147	0.0075855	DMAM2	Arap1
Ddx60	4.56169e-07	0.967749	0.317	0.161	0.00763445	DMAM2	Ddx60
Mnat11	4.72049e-07	0.795313	0.398	0.222	0.00790021	DMAM2	Mnat1
Mbtps2	5.19884e-07	0.709441	0.41	0.228	0.00870077	DMAM2	Mbtps2
Cd832	5.38782e-07	1.1995	0.298	0.152	0.00901705	DMAM2	Cd83
Cd92	5.5278e-07	0.741135	0.634	0.463	0.00925132	DMAM2	Cd9
Plgrkt1	5.8805e-07	0.670073	0.615	0.445	0.00984161	DMAM2	Plgrkt
Tbc1d23	6.03436e-07	0.770762	0.559	0.378	0.0100991	DMAM2	Tbc1d23
Olfr1112	6.35858e-07	0.826134	0.36	0.196	0.0106417	DMAM2	Olfr111
Mcph1	6.39934e-07	1.08923	0.292	0.148	0.0107099	DMAM2	Mcph1
4931406P16Rik2	6.7282e-07	0.783579	0.36	0.192	0.0112603	DMAM2	4931406P16Rik
Raf11	6.85093e-07	0.877995	0.453	0.285	0.0114657	DMAM2	Raf1
Sbno11	7.00283e-07	0.785437	0.478	0.3	0.0117199	DMAM2	Sbno1
Rasa41	7.1455e-07	0.746236	0.509	0.32	0.0119587	DMAM2	Rasa4
Ppfibp2	7.2531e-07	1.29728	0.28	0.141	0.0121388	DMAM2	Ppfibp2
Edem2	7.27337e-07	0.96493	0.304	0.155	0.0121727	DMAM2	Edem2
Mthfs1	7.33315e-07	0.763743	0.528	0.354	0.0122728	DMAM2	Mthfs
Kcmf11	7.39144e-07	0.628255	0.509	0.314	0.0123703	DMAM2	Kcmf1
Gapvd11	7.9079e-07	0.673903	0.565	0.38	0.0132347	DMAM2	Gapvd1
Ddx311	8.24347e-07	0.855003	0.385	0.215	0.0137963	DMAM2	Ddx31
Cryzl1	8.3448e-07	0.850618	0.323	0.166	0.0139659	DMAM2	Cryzl1
Pvt12	8.64944e-07	0.635928	0.727	0.585	0.0144757	DMAM2	Pvt1
Tbc1d13	8.85422e-07	0.831201	0.398	0.229	0.0148184	DMAM2	Tbc1d1
Skap21	9.30579e-07	0.470262	0.863	0.715	0.0155742	DMAM2	Skap2
Eif4a11	9.36431e-07	1.01572	0.335	0.185	0.0156721	DMAM2	Eif4a1
Pkm1	9.80058e-07	1.01772	0.323	0.175	0.0164023	DMAM2	Pkm
Stk38	1.01715e-06	0.678263	0.503	0.311	0.0170231	DMAM2	Stk38
Akap102	1.03685e-06	0.55735	0.677	0.499	0.0173527	DMAM2	Akap10
Etl42	1.06834e-06	0.691032	0.36	0.195	0.0178798	DMAM2	Etl4
E130102H24Rik	1.09779e-06	0.93349	0.28	0.137	0.0183727	DMAM2	E130102H24Rik
Fbxl2	1.11878e-06	0.802367	0.342	0.181	0.018724	DMAM2	Fbxl2
Lrp1	1.14319e-06	0.532004	0.77	0.575	0.0191324	DMAM2	Lrp1
Dync1i2	1.18441e-06	0.683957	0.509	0.324	0.0198223	DMAM2	Dync1i2
Fgfr22	1.24141e-06	0.467873	0.87	0.736	0.0207762	DMAM2	Fgfr2
Usp371	1.26333e-06	0.84914	0.366	0.204	0.021143	DMAM2	Usp37
Rpl361	1.26737e-06	0.957631	0.317	0.166	0.0212107	DMAM2	Rpl36
Usp141	1.27312e-06	0.877995	0.304	0.156	0.0213069	DMAM2	Usp14
Nln1	1.28742e-06	0.94172	0.292	0.146	0.0215463	DMAM2	Nln
Ctsz2	1.34715e-06	0.653747	0.571	0.398	0.0225458	DMAM2	Ctsz
Rnf14	1.36345e-06	1.0155	0.292	0.147	0.0228187	DMAM2	Rnf14
Gm31323	1.42591e-06	1.05602	0.304	0.159	0.023864	DMAM2	Gm31323
Gm197101	1.5105e-06	0.649098	0.534	0.35	0.0252797	DMAM2	Gm19710
Mgmt	1.51887e-06	0.884689	0.323	0.168	0.0254199	DMAM2	Mgmt
Lamp12	1.57478e-06	0.837261	0.435	0.271	0.0263555	DMAM2	Lamp1
Hvcn11	1.65882e-06	1.03812	0.286	0.146	0.027762	DMAM2	Hvcn1
Arl8b	1.70116e-06	0.790036	0.398	0.23	0.0284706	DMAM2	Arl8b
Atp1b3	1.85309e-06	1.0772	0.28	0.143	0.0310134	DMAM2	Atp1b3
Rbpj1	1.98554e-06	0.268435	0.491	0.305	0.0332301	DMAM2	Rbpj
Fbxo42	2.05035e-06	0.812292	0.329	0.175	0.0343146	DMAM2	Fbxo42
Cacul12	2.07196e-06	0.846699	0.366	0.207	0.0346764	DMAM2	Cacul1
Taok31	2.13504e-06	0.563229	0.658	0.463	0.035732	DMAM2	Taok3
Ctsl2	2.23245e-06	1.07264	0.391	0.236	0.0373623	DMAM2	Ctsl
Prrc2b2	2.36047e-06	0.732101	0.379	0.214	0.0395048	DMAM2	Prrc2b
Tmed2	2.38327e-06	0.955997	0.304	0.16	0.0398864	DMAM2	Tmed2
Cog4	2.42046e-06	0.851078	0.317	0.167	0.0405088	DMAM2	Cog4
Dync1li11	2.4347e-06	0.789485	0.366	0.207	0.0407472	DMAM2	Dync1li1
Ptk2b1	2.45842e-06	0.737757	0.602	0.451	0.0411442	DMAM2	Ptk2b
Zfand52	2.45973e-06	0.938859	0.354	0.203	0.0411661	DMAM2	Zfand5
Gm10135	2.53547e-06	0.759813	0.379	0.214	0.0424337	DMAM2	Gm10135
Cdc42se2	2.60252e-06	0.721952	0.478	0.305	0.0435557	DMAM2	Cdc42se2
Gbe1	2.78346e-06	0.976928	0.28	0.142	0.046584	DMAM2	Gbe1
Pkn2	2.82643e-06	0.588488	0.509	0.318	0.0473032	DMAM2	Pkn2
Grn	2.87705e-06	0.79578	0.379	0.216	0.0481502	DMAM2	Grn
Ptpn1	2.88214e-06	0.676523	0.615	0.445	0.0482354	DMAM2	Ptpn1
Lmbrd11	3.03377e-06	0.812513	0.36	0.205	0.0507732	DMAM2	Lmbrd1
Lgals8	3.09908e-06	0.785647	0.391	0.23	0.0518662	DMAM2	Lgals8
Wwc2	3.23305e-06	0.662589	0.379	0.211	0.0541083	DMAM2	Wwc2
Mdm2	3.24083e-06	0.907439	0.298	0.157	0.0542385	DMAM2	Mdm2
Hexa1	3.35259e-06	0.780636	0.484	0.311	0.056109	DMAM2	Hexa
Smyd3	3.37425e-06	0.514276	0.82	0.631	0.0564715	DMAM2	Smyd3
Zswim8	3.5549e-06	0.98491	0.292	0.153	0.0594947	DMAM2	Zswim8
Manba1	3.84627e-06	0.812703	0.385	0.228	0.0643711	DMAM2	Manba
Sbno2	3.8805e-06	0.922389	0.366	0.215	0.064944	DMAM2	Sbno2
Riok31	3.89507e-06	0.829085	0.41	0.25	0.0651879	DMAM2	Riok3
Chm	3.98531e-06	0.785464	0.304	0.159	0.0666981	DMAM2	Chm
Igf2bp3	4.05087e-06	0.969143	0.261	0.131	0.0677953	DMAM2	Igf2bp3
Rhbdd1	4.19873e-06	0.947939	0.273	0.139	0.07027	DMAM2	Rhbdd1
Fuca1	4.20851e-06	0.779693	0.304	0.159	0.0704337	DMAM2	Fuca1
Tcp11l1	4.22337e-06	0.998289	0.261	0.131	0.0706824	DMAM2	Tcp11l1
Gm462241	4.24103e-06	0.774901	0.404	0.242	0.0709779	DMAM2	Gm46224
Vps50	4.26789e-06	0.875531	0.329	0.183	0.0714275	DMAM2	Vps50
Ifngr21	4.5448e-06	0.652619	0.565	0.387	0.0760617	DMAM2	Ifngr2
Rnf130	4.71137e-06	0.579624	0.547	0.356	0.0788494	DMAM2	Rnf130
Grb21	4.7801e-06	0.52344	0.708	0.54	0.0799997	DMAM2	Grb2
Ssu72	5.00721e-06	0.813686	0.385	0.23	0.0838006	DMAM2	Ssu72
Tmem184b2	5.12083e-06	0.744139	0.398	0.237	0.0857023	DMAM2	Tmem184b
Psmd71	5.12919e-06	0.901941	0.286	0.15	0.0858421	DMAM2	Psmd7
Bri31	5.19823e-06	0.746553	0.466	0.304	0.0869976	DMAM2	Bri3
Ddi22	5.38427e-06	0.638276	0.553	0.379	0.0901112	DMAM2	Ddi2
Dnm1l1	5.53172e-06	0.863495	0.329	0.184	0.0925788	DMAM2	Dnm1l
Kif16b	5.83864e-06	0.784885	0.373	0.216	0.0977154	DMAM2	Kif16b
Ecpas1	5.94853e-06	0.651381	0.54	0.371	0.0995545	DMAM2	Ecpas
Zfp4071	6.04331e-06	0.64024	0.528	0.346	0.101141	DMAM2	Zfp407
Arih2	6.1027e-06	0.749396	0.422	0.261	0.102135	DMAM2	Arih2
Ncoa6	6.14708e-06	0.645821	0.379	0.216	0.102878	DMAM2	Ncoa6
Spen	6.20117e-06	0.8859	0.317	0.174	0.103783	DMAM2	Spen
Mier1	6.22001e-06	0.669691	0.472	0.297	0.104098	DMAM2	Mier1
Gsk3b1	6.43723e-06	0.594823	0.615	0.446	0.107733	DMAM2	Gsk3b
Cwc27	6.85789e-06	0.82134	0.379	0.229	0.114774	DMAM2	Cwc27
Gm28198	6.90146e-06	1.04299	0.311	0.174	0.115503	DMAM2	Gm28198
Psmd111	7.4143e-06	0.9462	0.348	0.202	0.124086	DMAM2	Psmd11
Ctsa2	7.77473e-06	0.735037	0.398	0.24	0.130118	DMAM2	Ctsa
Pfkfb32	7.96974e-06	0.711871	0.472	0.309	0.133382	DMAM2	Pfkfb3
Uhrf2	8.45683e-06	0.801426	0.453	0.287	0.141534	DMAM2	Uhrf2
Gatad2a1	8.54191e-06	0.761325	0.329	0.184	0.142957	DMAM2	Gatad2a
Etfa	8.57811e-06	0.895589	0.286	0.152	0.143563	DMAM2	Etfa
Zfc3h11	8.94857e-06	0.697423	0.472	0.307	0.149763	DMAM2	Zfc3h1
Lpxn	8.95842e-06	0.670172	0.472	0.306	0.149928	DMAM2	Lpxn
Snrnp48	9.49943e-06	0.770895	0.342	0.194	0.158983	DMAM2	Snrnp48
Cblb	9.91569e-06	0.974671	0.292	0.16	0.165949	DMAM2	Cblb
Afg1l	1.00849e-05	0.888263	0.255	0.129	0.168781	DMAM2	Afg1l
Klf132	1.03981e-05	0.898459	0.335	0.19	0.174023	DMAM2	Klf13
Arhgef71	1.07407e-05	0.889288	0.298	0.163	0.179757	DMAM2	Arhgef7
Rpsa1	1.07687e-05	0.790228	0.335	0.19	0.180225	DMAM2	Rpsa
Adcy72	1.08629e-05	0.645821	0.497	0.329	0.181801	DMAM2	Adcy7
Eif2s21	1.08856e-05	0.744139	0.404	0.246	0.182182	DMAM2	Eif2s2
Nsf2	1.10245e-05	0.61473	0.503	0.339	0.184507	DMAM2	Nsf
Ext1	1.13045e-05	0.735506	0.615	0.433	0.189192	DMAM2	Ext1
Chd3	1.20608e-05	0.790036	0.373	0.225	0.20185	DMAM2	Chd3
Chst111	1.22907e-05	0.642379	0.528	0.377	0.205698	DMAM2	Chst11
Stam21	1.22989e-05	0.896257	0.28	0.149	0.205835	DMAM2	Stam2
Renbp	1.23336e-05	0.86173	0.273	0.144	0.206415	DMAM2	Renbp
Chchd31	1.24633e-05	0.572016	0.466	0.292	0.208587	DMAM2	Chchd3
Vcp	1.24804e-05	1.06068	0.317	0.184	0.208873	DMAM2	Vcp
Eif4g11	1.27492e-05	0.756979	0.391	0.24	0.213371	DMAM2	Eif4g1
Pitpna1	1.27934e-05	0.578435	0.609	0.434	0.21411	DMAM2	Pitpna
Kmt2a	1.29107e-05	0.533522	0.516	0.335	0.216074	DMAM2	Kmt2a
Traf6	1.30283e-05	0.853272	0.255	0.13	0.218041	DMAM2	Traf6
Appl21	1.32544e-05	0.805999	0.379	0.23	0.221825	DMAM2	Appl2
Znrf11	1.63464e-05	0.647579	0.472	0.308	0.273574	DMAM2	Znrf1
Dnaja2	1.68892e-05	0.802367	0.335	0.193	0.282657	DMAM2	Dnaja2
Tnfaip8	1.69243e-05	0.773626	0.441	0.296	0.283245	DMAM2	Tnfaip8
Vps13d1	1.70417e-05	0.677783	0.472	0.316	0.28521	DMAM2	Vps13d
Igsf61	1.70679e-05	0.714937	0.298	0.16	0.285648	DMAM2	Igsf6
Wdpcp	1.72392e-05	0.769204	0.292	0.156	0.288515	DMAM2	Wdpcp
Sdhb	1.75013e-05	0.858886	0.273	0.145	0.292902	DMAM2	Sdhb
Ubxn4	1.77834e-05	0.617285	0.447	0.284	0.297624	DMAM2	Ubxn4
D430042O09Rik	1.81132e-05	0.981478	0.286	0.158	0.303142	DMAM2	D430042O09Rik
Alkbh12	1.84729e-05	0.785757	0.342	0.201	0.309162	DMAM2	Alkbh1
Rps6kc1	1.85688e-05	0.792104	0.416	0.27	0.310767	DMAM2	Rps6kc1
Lamp22	1.8968e-05	0.476213	0.64	0.471	0.317449	DMAM2	Lamp2
Snx31	1.9207e-05	0.725992	0.335	0.193	0.321448	DMAM2	Snx3
Slc35f6	2.00144e-05	0.926552	0.261	0.138	0.33496	DMAM2	Slc35f6
Trim35	2.0104e-05	0.758135	0.323	0.183	0.336461	DMAM2	Trim35
Pkd2	2.01437e-05	0.82928	0.286	0.157	0.337125	DMAM2	Pkd2
Pip5k1a	2.04918e-05	0.681598	0.342	0.196	0.342951	DMAM2	Pip5k1a
Slc38a101	2.1976e-05	0.925929	0.273	0.149	0.36779	DMAM2	Slc38a10
Syngr11	2.28845e-05	0.543427	0.59	0.425	0.382995	DMAM2	Syngr1
St131	2.29407e-05	0.64704	0.354	0.205	0.383935	DMAM2	St13
Hdac4	2.46439e-05	0.8225	0.273	0.147	0.41244	DMAM2	Hdac4
Gse11	2.46495e-05	0.719138	0.404	0.249	0.412534	DMAM2	Gse1
Nup981	2.47748e-05	0.563085	0.453	0.286	0.414631	DMAM2	Nup98
Psmc6	2.57844e-05	0.776893	0.373	0.232	0.431528	DMAM2	Psmc6
Ankib11	2.68463e-05	0.783975	0.335	0.198	0.449299	DMAM2	Ankib1
Npc22	2.72828e-05	0.794579	0.379	0.239	0.456604	DMAM2	Npc2
6530409C15Rik	2.76426e-05	0.75442	0.354	0.216	0.462626	DMAM2	6530409C15Rik
Scfd2	2.79023e-05	0.775633	0.317	0.183	0.466974	DMAM2	Scfd2
U2af2	2.85208e-05	0.740252	0.335	0.197	0.477323	DMAM2	U2af2
Lpp1	2.86034e-05	0.548528	0.516	0.342	0.478707	DMAM2	Lpp
Gas51	2.86914e-05	0.652335	0.416	0.263	0.48018	DMAM2	Gas5
Ggnbp21	2.94942e-05	0.67288	0.478	0.315	0.493614	DMAM2	Ggnbp2
Ola11	2.97664e-05	0.75625	0.286	0.156	0.498171	DMAM2	Ola1
Dym1	3.00805e-05	0.633372	0.441	0.278	0.503428	DMAM2	Dym
Kdm5c	3.17195e-05	0.773216	0.317	0.181	0.530857	DMAM2	Kdm5c
Pibf1	3.76681e-05	0.559506	0.497	0.33	0.630414	DMAM2	Pibf1
Hnrnpc1	3.78165e-05	0.551494	0.478	0.32	0.632896	DMAM2	Hnrnpc
Naa40	3.81351e-05	0.819101	0.261	0.14	0.63823	DMAM2	Naa40
Oga	4.01338e-05	0.564724	0.491	0.333	0.671679	DMAM2	Oga
Otulin2	4.04256e-05	0.357761	0.54	0.359	0.676562	DMAM2	Otulin
A930001M01Rik	4.0926e-05	0.837023	0.286	0.16	0.684937	DMAM2	A930001M01Rik
Ergic11	4.18459e-05	0.830015	0.255	0.136	0.700333	DMAM2	Ergic1
Nfic	4.39551e-05	0.721816	0.348	0.21	0.735632	DMAM2	Nfic
Itgb11	4.51568e-05	0.598236	0.41	0.26	0.755744	DMAM2	Itgb1
Fam13b1	4.52911e-05	0.610168	0.528	0.38	0.757992	DMAM2	Fam13b
Mindy2	4.6869e-05	0.718612	0.385	0.24	0.7844	DMAM2	Mindy2
Dync1h11	4.75615e-05	0.661861	0.398	0.25	0.795989	DMAM2	Dync1h1
Pdss2	4.79372e-05	0.680803	0.398	0.254	0.802277	DMAM2	Pdss2
Timp21	4.99667e-05	0.815259	0.354	0.221	0.836243	DMAM2	Timp2
Adam17	5.1846e-05	0.634471	0.547	0.4	0.867695	DMAM2	Adam17
Thoc1	5.28526e-05	0.737132	0.342	0.205	0.884541	DMAM2	Thoc1
Atl3	5.3233e-05	0.887597	0.304	0.179	0.890907	DMAM2	Atl3
Strbp	5.69195e-05	0.399074	0.739	0.579	0.952605	DMAM2	Strbp
Gm20404	5.70095e-05	0.988178	0.292	0.172	0.954111	DMAM2	Gm20404
Asxl21	5.74223e-05	0.589381	0.559	0.416	0.961019	DMAM2	Asxl2
Agfg1	5.77296e-05	0.856421	0.292	0.167	0.966162	DMAM2	Agfg1
Wars2	5.82588e-05	0.96493	0.261	0.145	0.97502	DMAM2	Wars2
Kat6b	5.90153e-05	0.67169	0.354	0.216	0.987681	DMAM2	Kat6b
Serpinb6a	5.90941e-05	0.742643	0.292	0.167	0.988999	DMAM2	Serpinb6a
Strn1	5.95065e-05	0.759878	0.292	0.165	0.9959	DMAM2	Strn
Actn41	6.0855e-05	0.88949	0.273	0.154	1	DMAM2	Actn4
4930595D18Rik2	6.26178e-05	0.611337	0.36	0.217	1	DMAM2	4930595D18Rik
Glrp1	6.3274e-05	0.671041	0.385	0.246	1	DMAM2	Glrp1
Lcp11	6.4795e-05	0.545419	0.559	0.405	1	DMAM2	Lcp1
Cpped1	6.6485e-05	0.883836	0.267	0.149	1	DMAM2	Cpped1
Kdm1a1	6.76858e-05	0.677936	0.335	0.2	1	DMAM2	Kdm1a
Tspan52	6.77326e-05	0.869798	0.311	0.183	1	DMAM2	Tspan5
Rasal2	6.81271e-05	0.640343	0.429	0.28	1	DMAM2	Rasal2
A330023F24Rik1	6.91266e-05	0.641927	0.323	0.189	1	DMAM2	A330023F24Rik
Rab1a1	7.17485e-05	0.586741	0.404	0.255	1	DMAM2	Rab1a
Ncf22	7.34698e-05	0.500899	0.528	0.37	1	DMAM2	Ncf2
Smg71	7.35264e-05	0.642851	0.329	0.192	1	DMAM2	Smg7
Sec24a1	7.38584e-05	0.801238	0.298	0.174	1	DMAM2	Sec24a
R3hdm11	7.54014e-05	0.533492	0.528	0.378	1	DMAM2	R3hdm1
Lin52	7.78912e-05	0.70339	0.286	0.161	1	DMAM2	Lin52
Mbd2	7.86536e-05	0.60236	0.317	0.183	1	DMAM2	Mbd2
Ppp1r12b	7.91703e-05	0.736892	0.391	0.253	1	DMAM2	Ppp1r12b
Iars2	8.34904e-05	0.845705	0.28	0.161	1	DMAM2	Iars2
Gm28375	8.38037e-05	0.562493	0.398	0.247	1	DMAM2	Gm28375
Tbc1d9	8.3812e-05	0.686514	0.528	0.397	1	DMAM2	Tbc1d9
Herc4	8.55025e-05	0.557136	0.516	0.361	1	DMAM2	Herc4
Gm48765	8.74905e-05	0.558535	0.385	0.238	1	DMAM2	Gm48765
Vps35l	8.89946e-05	0.584123	0.435	0.287	1	DMAM2	Vps35l
Trip121	9.15322e-05	0.509199	0.64	0.496	1	DMAM2	Trip12
Eef1a12	9.42631e-05	0.422856	0.602	0.437	1	DMAM2	Eef1a1
Gusb	9.49681e-05	0.63669	0.404	0.261	1	DMAM2	Gusb
Nploc41	9.56505e-05	0.894968	0.28	0.164	1	DMAM2	Nploc4
Cbfa2t21	9.61513e-05	0.583199	0.447	0.296	1	DMAM2	Cbfa2t2
Suco	9.64202e-05	0.933434	0.273	0.158	1	DMAM2	Suco
Max	9.67628e-05	0.747186	0.273	0.154	1	DMAM2	Max
Rab11b	9.93875e-05	0.838466	0.261	0.146	1	DMAM2	Rab11b
Sp1001	0.000100912	0.643165	0.379	0.242	1	DMAM2	Sp100
Ttc32	0.000101322	0.514534	0.571	0.412	1	DMAM2	Ttc3
Ddx10	0.000101617	0.80316	0.261	0.146	1	DMAM2	Ddx10
Atf61	0.000102763	0.470491	0.528	0.367	1	DMAM2	Atf6
Rtf1	0.000105138	0.769935	0.304	0.18	1	DMAM2	Rtf1
Rbm3	0.000107287	0.819938	0.261	0.147	1	DMAM2	Rbm3
Arih11	0.000107486	0.365175	0.702	0.537	1	DMAM2	Arih1
Krit1	0.000113407	0.682112	0.348	0.216	1	DMAM2	Krit1
Rps6kb1	0.000113768	0.661141	0.41	0.273	1	DMAM2	Rps6kb1
Nsd3	0.000114115	0.434267	0.689	0.531	1	DMAM2	Nsd3
Mgll1	0.000117344	1.48058	0.348	0.235	1	DMAM2	Mgll
Psmb2	0.000121562	0.763888	0.292	0.171	1	DMAM2	Psmb2
Trip4	0.000122582	0.721025	0.298	0.175	1	DMAM2	Trip4
Ppard2	0.000123864	0.536062	0.497	0.342	1	DMAM2	Ppard
Acaca2	0.000125488	0.666768	0.379	0.241	1	DMAM2	Acaca
Dennd1a	0.000125797	0.556767	0.665	0.551	1	DMAM2	Dennd1a
Tfeb2	0.000126443	0.69164	0.373	0.239	1	DMAM2	Tfeb
Atp6v1h1	0.000127036	0.666726	0.335	0.205	1	DMAM2	Atp6v1h
Tmcc1	0.000128761	0.520909	0.658	0.517	1	DMAM2	Tmcc1
Vps13a	0.000129691	0.634118	0.366	0.229	1	DMAM2	Vps13a
Sema4d	0.00013147	0.523422	0.553	0.403	1	DMAM2	Sema4d
Gab2	0.000133283	0.312546	0.938	0.91	1	DMAM2	Gab2
Paxbp1	0.000136549	0.56698	0.509	0.367	1	DMAM2	Paxbp1
Safb2	0.000136822	0.67095	0.422	0.286	1	DMAM2	Safb2
Atp7a2	0.000137684	0.679061	0.484	0.347	1	DMAM2	Atp7a
Tnfrsf1b	0.000138361	0.771934	0.323	0.199	1	DMAM2	Tnfrsf1b
Prkcd1	0.000142747	0.415493	0.615	0.456	1	DMAM2	Prkcd
Ankhd1	0.000146622	0.450757	0.609	0.457	1	DMAM2	Ankhd1
Nfatc3	0.00014886	0.60074	0.404	0.266	1	DMAM2	Nfatc3
Slc38a2	0.00015428	0.66488	0.422	0.289	1	DMAM2	Slc38a2
Pcmtd1	0.00015499	0.605302	0.453	0.314	1	DMAM2	Pcmtd1
Baz2a	0.000156685	0.848848	0.255	0.146	1	DMAM2	Baz2a
Trappc6b	0.000160374	0.725992	0.286	0.167	1	DMAM2	Trappc6b
Esyt2	0.000166708	0.933259	0.292	0.179	1	DMAM2	Esyt2
Itpkb1	0.000167711	0.557954	0.516	0.368	1	DMAM2	Itpkb
Ank2	0.000168464	0.372828	0.398	0.261	1	DMAM2	Ank
Sergef	0.000168542	0.753299	0.255	0.143	1	DMAM2	Sergef
Senp51	0.000169067	0.542631	0.385	0.244	1	DMAM2	Senp5
Frrs12	0.000169947	0.554298	0.578	0.451	1	DMAM2	Frrs1
Man1c11	0.000173745	0.452273	0.665	0.518	1	DMAM2	Man1c1
Dop1b	0.000175423	0.638849	0.298	0.175	1	DMAM2	Dop1b
Chfr1	0.000181426	0.542834	0.41	0.271	1	DMAM2	Chfr
Anapc1	0.000182838	0.703723	0.261	0.148	1	DMAM2	Anapc1
Ybx11	0.000188743	0.731345	0.292	0.174	1	DMAM2	Ybx1
Eya31	0.000194972	0.62352	0.36	0.229	1	DMAM2	Eya3
Gm265321	0.000195128	0.987135	0.267	0.163	1	DMAM2	Gm26532
Arl151	0.000200229	0.339994	0.689	0.522	1	DMAM2	Arl15
Amn1	0.000204409	0.730975	0.286	0.169	1	DMAM2	Amn1
Serf2	0.000213463	0.742735	0.28	0.165	1	DMAM2	Serf2
Hbp1	0.00022076	0.697423	0.298	0.18	1	DMAM2	Hbp1
AU0202062	0.000224038	0.413355	0.689	0.546	1	DMAM2	AU020206
Fyn1	0.000224297	0.82928	0.255	0.147	1	DMAM2	Fyn
Sptlc2	0.000228372	0.736522	0.429	0.31	1	DMAM2	Sptlc2
Snx27	0.000230246	0.780816	0.292	0.177	1	DMAM2	Snx27
Ifi2041	0.000230899	0.806736	0.28	0.169	1	DMAM2	Ifi204
Rbm281	0.000232305	0.661861	0.304	0.184	1	DMAM2	Rbm28
Zfp91	0.000232906	0.5447	0.342	0.21	1	DMAM2	Zfp91
Hnrnpk1	0.000234863	0.612172	0.36	0.231	1	DMAM2	Hnrnpk
Inpp4a	0.00024157	0.766349	0.292	0.176	1	DMAM2	Inpp4a
Atxn2	0.000243561	0.580921	0.516	0.368	1	DMAM2	Atxn2
Ube2r2	0.000244689	0.699658	0.348	0.224	1	DMAM2	Ube2r2
Cdk171	0.000245734	0.532474	0.516	0.375	1	DMAM2	Cdk17
Depdc5	0.000245766	0.698586	0.348	0.227	1	DMAM2	Depdc5
Trpm72	0.000246206	0.463816	0.571	0.434	1	DMAM2	Trpm7
Ubp1	0.000253732	0.739167	0.255	0.146	1	DMAM2	Ubp1
Atpif11	0.000264913	0.650327	0.366	0.24	1	DMAM2	Atpif1
Caprin11	0.000267762	0.495181	0.429	0.285	1	DMAM2	Caprin1
Rad23b	0.000268035	0.794765	0.286	0.172	1	DMAM2	Rad23b
Rufy1	0.000268359	0.678686	0.298	0.18	1	DMAM2	Rufy1
Stk31	0.000278365	0.55415	0.491	0.347	1	DMAM2	Stk3
Tsga10	0.000283006	0.85444	0.261	0.154	1	DMAM2	Tsga10
Sacm1l	0.000285005	0.712695	0.28	0.166	1	DMAM2	Sacm1l
Acox1	0.000286428	0.852369	0.292	0.179	1	DMAM2	Acox1
Hnrnpm1	0.000301748	0.474921	0.516	0.369	1	DMAM2	Hnrnpm
Srek1	0.000306785	0.430759	0.596	0.449	1	DMAM2	Srek1
Pkp41	0.00030811	0.725992	0.298	0.184	1	DMAM2	Pkp4
Rrbp11	0.00031975	0.367827	0.876	0.769	1	DMAM2	Rrbp1
Nrp12	0.000319785	0.417365	0.64	0.495	1	DMAM2	Nrp1
Mphosph8	0.000321821	0.655602	0.267	0.156	1	DMAM2	Mphosph8
Ano6	0.000326138	0.641635	0.404	0.281	1	DMAM2	Ano6
Ak2	0.000339913	0.716812	0.267	0.158	1	DMAM2	Ak2
Rtn3	0.000345165	0.40339	0.727	0.613	1	DMAM2	Rtn3
Grina	0.000347029	0.862808	0.298	0.188	1	DMAM2	Grina
Tnpo1	0.00035678	0.547203	0.497	0.37	1	DMAM2	Tnpo1
Rad50	0.000359799	0.628381	0.311	0.19	1	DMAM2	Rad50
Rpl19	0.000380469	0.571106	0.323	0.202	1	DMAM2	Rpl19
Timm44	0.000388449	0.82759	0.255	0.152	1	DMAM2	Timm44
Ppia1	0.000392998	0.465991	0.528	0.391	1	DMAM2	Ppia
Asah11	0.000405956	0.418139	0.509	0.353	1	DMAM2	Asah1
Utp14a	0.000425902	0.743766	0.255	0.15	1	DMAM2	Utp14a
Wwp21	0.000432573	0.590032	0.404	0.276	1	DMAM2	Wwp2
Ranbp21	0.000443677	0.519775	0.416	0.28	1	DMAM2	Ranbp2
Gm26749	0.000451256	0.693963	0.391	0.275	1	DMAM2	Gm26749
Ube4a	0.000453671	0.62551	0.317	0.2	1	DMAM2	Ube4a
Mgat4b	0.000453677	0.67095	0.342	0.223	1	DMAM2	Mgat4b
Hnrnpf	0.000467541	0.46784	0.404	0.263	1	DMAM2	Hnrnpf
Zmynd8	0.000469641	0.355557	0.559	0.403	1	DMAM2	Zmynd8
Sirt2	0.000471169	0.70741	0.286	0.175	1	DMAM2	Sirt2
Atp6v1e1	0.000476459	0.656729	0.317	0.201	1	DMAM2	Atp6v1e1
Irf3	0.000476731	0.761696	0.255	0.151	1	DMAM2	Irf3
Usp9x1	0.000490909	0.442002	0.553	0.413	1	DMAM2	Usp9x
Raet1e1	0.000497333	0.348742	0.429	0.28	1	DMAM2	Raet1e
Kcnq1ot1	0.000503119	0.592276	0.416	0.294	1	DMAM2	Kcnq1ot1
Cplane11	0.000505689	0.668468	0.298	0.184	1	DMAM2	Cplane1
Kidins220	0.000522875	0.570422	0.441	0.321	1	DMAM2	Kidins220
Ogdh	0.000527635	0.568091	0.398	0.271	1	DMAM2	Ogdh
Erbin	0.00056201	0.379012	0.615	0.479	1	DMAM2	Erbin
Trmt1	0.000564256	0.751678	0.273	0.166	1	DMAM2	Trmt1
Gtpbp2	0.000571867	0.560445	0.41	0.289	1	DMAM2	Gtpbp2
Sos2	0.000575331	0.760054	0.292	0.186	1	DMAM2	Sos2
Map3k21	0.000584227	0.498186	0.404	0.272	1	DMAM2	Map3k2
Trip11	0.000588705	0.437797	0.453	0.306	1	DMAM2	Trip11
D5Ertd579e	0.000589505	0.568948	0.323	0.202	1	DMAM2	D5Ertd579e
Mrps281	0.00061621	0.644404	0.273	0.166	1	DMAM2	Mrps28
Pon2	0.000638107	0.755138	0.261	0.158	1	DMAM2	Pon2
Celf11	0.000646611	0.372234	0.683	0.564	1	DMAM2	Celf1
Xrn2	0.000650578	0.485475	0.497	0.363	1	DMAM2	Xrn2
Kansl1l	0.000651398	0.399263	0.627	0.515	1	DMAM2	Kansl1l
Usp32	0.000678748	0.539739	0.398	0.27	1	DMAM2	Usp32
Akap9	0.000683344	0.468834	0.429	0.29	1	DMAM2	Akap9
Gak1	0.000696687	0.501246	0.379	0.252	1	DMAM2	Gak
Acbd31	0.000703188	0.566462	0.342	0.221	1	DMAM2	Acbd3
2900089D17Rik1	0.000705505	0.64086	0.255	0.151	1	DMAM2	2900089D17Rik
Wdfy12	0.000707976	0.658777	0.323	0.213	1	DMAM2	Wdfy1
Ccnt2	0.00073491	0.45785	0.466	0.329	1	DMAM2	Ccnt2
Akap13	0.000736374	0.310822	0.82	0.679	1	DMAM2	Akap13
Csde11	0.000737868	0.517939	0.404	0.279	1	DMAM2	Csde1
Clk4	0.000751224	0.563552	0.379	0.254	1	DMAM2	Clk4
Stat3	0.000757768	0.47623	0.435	0.298	1	DMAM2	Stat3
Dnajc5	0.000757971	0.583639	0.391	0.269	1	DMAM2	Dnajc5
Tor1aip2	0.000763891	0.595793	0.292	0.182	1	DMAM2	Tor1aip2
Wdr43	0.000764935	0.641927	0.28	0.172	1	DMAM2	Wdr43
Hibadh	0.000773124	0.761148	0.267	0.166	1	DMAM2	Hibadh
Eif2ak4	0.000796213	0.593097	0.304	0.192	1	DMAM2	Eif2ak4
Arhgef112	0.000828944	0.588488	0.379	0.258	1	DMAM2	Arhgef11
Zfp6091	0.000834149	0.489189	0.447	0.319	1	DMAM2	Zfp609
Mink1	0.000840929	0.603135	0.292	0.183	1	DMAM2	Mink1
Ostf1	0.000842083	0.524358	0.354	0.235	1	DMAM2	Ostf1
Vps8	0.000861626	0.629039	0.373	0.255	1	DMAM2	Vps8
Ncoa11	0.000891751	0.439334	0.466	0.33	1	DMAM2	Ncoa1
Wwp1	0.000911875	0.274117	0.41	0.279	1	DMAM2	Wwp1
Hpcal12	0.000930999	0.631355	0.292	0.185	1	DMAM2	Hpcal1
Stx61	0.00094852	0.510979	0.298	0.185	1	DMAM2	Stx6
Spop	0.00105341	0.443592	0.571	0.432	1	DMAM2	Spop
Phf20l11	0.00108028	0.419066	0.534	0.391	1	DMAM2	Phf20l1
Ube2f1	0.00108253	0.620413	0.286	0.181	1	DMAM2	Ube2f
Abcb7	0.00112614	0.652619	0.323	0.211	1	DMAM2	Abcb7
Rasa3	0.00112983	0.501361	0.429	0.304	1	DMAM2	Rasa3
Eif3a1	0.00113599	0.576197	0.391	0.279	1	DMAM2	Eif3a
Fndc3a1	0.00114574	0.613292	0.478	0.375	1	DMAM2	Fndc3a
Dennd1b	0.00115543	0.452427	0.429	0.302	1	DMAM2	Dennd1b
Ccnl11	0.0011672	0.45959	0.484	0.359	1	DMAM2	Ccnl1
Rlim	0.00116875	0.641414	0.286	0.18	1	DMAM2	Rlim
Ube2d2a1	0.00119614	0.431087	0.466	0.336	1	DMAM2	Ube2d2a
Mctp1	0.0012116	0.265643	0.752	0.607	1	DMAM2	Mctp1
Aak11	0.00122565	0.316453	0.472	0.326	1	DMAM2	Aak1
Nol4l1	0.00123358	0.620413	0.404	0.294	1	DMAM2	Nol4l
Pi4kb	0.00123847	0.62913	0.335	0.227	1	DMAM2	Pi4kb
Neurl31	0.00124563	0.594747	0.317	0.208	1	DMAM2	Neurl3
Chka2	0.00126577	0.395843	0.366	0.241	1	DMAM2	Chka
Cpsf6	0.00126666	0.383523	0.516	0.381	1	DMAM2	Cpsf6
Ddx501	0.00126758	0.514356	0.466	0.335	1	DMAM2	Ddx50
Sel1l	0.00128683	0.635389	0.286	0.183	1	DMAM2	Sel1l
Stard5	0.00129477	0.546286	0.273	0.169	1	DMAM2	Stard5
Taf1d1	0.00129735	0.455304	0.435	0.313	1	DMAM2	Taf1d
Golgb1	0.00130002	0.549333	0.373	0.256	1	DMAM2	Golgb1
Naa151	0.0013241	0.472738	0.379	0.258	1	DMAM2	Naa15
Acox31	0.001334	0.646348	0.348	0.237	1	DMAM2	Acox3
Insyn2b2	0.00133846	0.361657	0.814	0.71	1	DMAM2	Insyn2b
Kdm4c	0.00135292	0.458511	0.416	0.287	1	DMAM2	Kdm4c
Mpp61	0.00140515	0.685864	0.342	0.234	1	DMAM2	Mpp6
Nudt5	0.00141005	0.57915	0.292	0.186	1	DMAM2	Nudt5
Ndel11	0.00141424	0.597408	0.304	0.199	1	DMAM2	Ndel1
Elmsan1	0.00141878	0.522197	0.311	0.201	1	DMAM2	Elmsan1
Hmox2	0.00142998	0.526101	0.366	0.247	1	DMAM2	Hmox2
Sec16a	0.00143386	0.558984	0.261	0.16	1	DMAM2	Sec16a
Cox4i1	0.00143937	0.429624	0.41	0.284	1	DMAM2	Cox4i1
Galnt11	0.00143966	0.64937	0.317	0.214	1	DMAM2	Galnt11
Hivep21	0.00144287	1.11843	0.255	0.163	1	DMAM2	Hivep2
Svil1	0.00145767	0.437779	0.366	0.246	1	DMAM2	Svil
Specc1l1	0.00149711	0.576051	0.317	0.211	1	DMAM2	Specc1l
Ranbp92	0.00150065	0.506804	0.466	0.341	1	DMAM2	Ranbp9
Larp41	0.00151929	0.607051	0.323	0.217	1	DMAM2	Larp4
Wipf11	0.00152372	0.383251	0.72	0.611	1	DMAM2	Wipf1
Klhl241	0.00157677	0.464628	0.373	0.253	1	DMAM2	Klhl24
Susd62	0.00160101	0.361323	0.565	0.435	1	DMAM2	Susd6
Stard9	0.0016128	0.344547	0.665	0.552	1	DMAM2	Stard9
Runx21	0.00161561	0.563121	0.329	0.222	1	DMAM2	Runx2
Sumo1	0.00162698	0.600461	0.354	0.245	1	DMAM2	Sumo1
Rab8b	0.00163823	0.356967	0.708	0.587	1	DMAM2	Rab8b
Invs	0.00164177	0.684964	0.255	0.158	1	DMAM2	Invs
Tbcd	0.0016425	0.668922	0.28	0.181	1	DMAM2	Tbcd
Srsf101	0.00166344	0.497079	0.41	0.293	1	DMAM2	Srsf10
Exoc6b	0.001666	0.339518	0.584	0.444	1	DMAM2	Exoc6b
Pigu	0.0016754	0.575167	0.267	0.167	1	DMAM2	Pigu
A930037H05Rik	0.00170065	0.551494	0.354	0.238	1	DMAM2	A930037H05Rik
Eif3c1	0.00171295	0.759878	0.267	0.173	1	DMAM2	Eif3c
Rnf21	0.00173591	0.586148	0.298	0.193	1	DMAM2	Rnf2
Ddx3y	0.00179774	0.581352	0.292	0.189	1	DMAM2	Ddx3y
Hnrnpdl	0.00179775	0.413068	0.453	0.324	1	DMAM2	Hnrnpdl
Rpl17	0.00181021	0.530521	0.292	0.187	1	DMAM2	Rpl17
Ccar11	0.001812	0.416483	0.429	0.301	1	DMAM2	Ccar1
Appl1	0.00182337	0.527088	0.261	0.161	1	DMAM2	Appl1
Tor1aip11	0.00183021	0.367322	0.503	0.369	1	DMAM2	Tor1aip1
Micu2	0.00184971	0.494593	0.36	0.246	1	DMAM2	Micu2
App1	0.00185934	0.450068	0.528	0.4	1	DMAM2	App
Sec24b2	0.00188582	0.481705	0.373	0.256	1	DMAM2	Sec24b
Epb41	0.00191874	0.37916	0.416	0.29	1	DMAM2	Epb41
Arid2	0.00192077	0.416722	0.435	0.311	1	DMAM2	Arid2
Prune21	0.00192619	0.521552	0.329	0.221	1	DMAM2	Prune2
Tsc22d21	0.00192828	0.455733	0.398	0.281	1	DMAM2	Tsc22d2
Gm137081	0.00195443	0.585129	0.366	0.257	1	DMAM2	Gm13708
Glg1	0.0019869	0.460374	0.416	0.3	1	DMAM2	Glg1
Dnajc11	0.00198881	0.300901	0.584	0.451	1	DMAM2	Dnajc1
U2surp1	0.0019949	0.448338	0.447	0.324	1	DMAM2	U2surp
Eya42	0.00201079	0.539579	0.379	0.268	1	DMAM2	Eya4
Usp471	0.00201475	0.430389	0.385	0.264	1	DMAM2	Usp47
Fip1l1	0.00203431	0.525542	0.292	0.189	1	DMAM2	Fip1l1
Lrrfip11	0.00205894	0.460625	0.453	0.332	1	DMAM2	Lrrfip1
Slf21	0.00210278	0.402476	0.509	0.376	1	DMAM2	Slf2
Tmbim6	0.00212944	0.610891	0.311	0.207	1	DMAM2	Tmbim6
Zdhhc6	0.00219004	0.699815	0.317	0.215	1	DMAM2	Zdhhc6
Pabpc11	0.00219899	0.464499	0.398	0.279	1	DMAM2	Pabpc1
Mapkapk21	0.00222206	0.824802	0.292	0.194	1	DMAM2	Mapkapk2
Slain2	0.0022232	0.662929	0.255	0.161	1	DMAM2	Slain2
Colgalt11	0.0022447	0.655602	0.329	0.228	1	DMAM2	Colgalt1
Chuk	0.00225127	0.634844	0.255	0.161	1	DMAM2	Chuk
Usp3	0.00226362	0.406881	0.41	0.288	1	DMAM2	Usp3
Golga5	0.00230233	0.542593	0.255	0.159	1	DMAM2	Golga5
Prkch2	0.00230606	0.322909	0.466	0.338	1	DMAM2	Prkch
Atp11b	0.00234292	0.518914	0.261	0.164	1	DMAM2	Atp11b
Tax1bp1	0.00234976	0.643324	0.36	0.254	1	DMAM2	Tax1bp1
Kpna32	0.00243594	0.468863	0.453	0.336	1	DMAM2	Kpna3
Atxn2l	0.00249914	0.504424	0.292	0.189	1	DMAM2	Atxn2l
Dmxl1	0.00250776	0.450864	0.472	0.347	1	DMAM2	Dmxl1
Avl9	0.00254074	0.506425	0.36	0.252	1	DMAM2	Avl9
Mfhas11	0.00254216	0.555321	0.373	0.258	1	DMAM2	Mfhas1
Rere	0.00264635	0.251453	0.851	0.771	1	DMAM2	Rere
Gm267402	0.00272709	0.300421	0.584	0.466	1	DMAM2	Gm26740
H2-K11	0.00273409	0.424687	0.422	0.305	1	DMAM2	H2-K1
Mib1	0.00278724	0.446656	0.354	0.24	1	DMAM2	Mib1
1500004A13Rik	0.00279318	0.552595	0.366	0.258	1	DMAM2	1500004A13Rik
N4bp11	0.00282245	0.397666	0.385	0.267	1	DMAM2	N4bp1
Psmd14	0.00282764	0.608985	0.292	0.195	1	DMAM2	Psmd14
Hnrnpa3	0.00287983	0.416379	0.615	0.496	1	DMAM2	Hnrnpa3
Akt32	0.0029118	0.397471	0.484	0.365	1	DMAM2	Akt3
Fam45a1	0.00292065	0.447737	0.311	0.204	1	DMAM2	Fam45a
Gm31763	0.00293324	0.700457	0.317	0.22	1	DMAM2	Gm31763
Vamp4	0.00298628	0.686583	0.304	0.212	1	DMAM2	Vamp4
Ambra1	0.00298793	0.256645	0.689	0.535	1	DMAM2	Ambra1
Coro71	0.0030436	0.640303	0.311	0.217	1	DMAM2	Coro7
Nipa2	0.00304673	0.530072	0.366	0.259	1	DMAM2	Nipa2
Unk	0.00306935	0.553321	0.342	0.238	1	DMAM2	Unk
Csnk1g32	0.00314311	0.471104	0.373	0.262	1	DMAM2	Csnk1g3
Phykpl1	0.00325458	0.572186	0.317	0.214	1	DMAM2	Phykpl
Ddhd21	0.00325771	0.359366	0.398	0.279	1	DMAM2	Ddhd2
Slc49a4	0.00326416	0.585814	0.261	0.167	1	DMAM2	Slc49a4
Gmds1	0.00328514	0.681238	0.286	0.19	1	DMAM2	Gmds
Arid1b1	0.0032905	0.365244	0.702	0.597	1	DMAM2	Arid1b
Stx81	0.00337314	0.452069	0.466	0.346	1	DMAM2	Stx8
Cep112	0.0033807	0.61956	0.273	0.178	1	DMAM2	Cep112
Birc6	0.0033851	0.386017	0.571	0.463	1	DMAM2	Birc6
Hnrnpl2	0.00338835	0.436062	0.447	0.337	1	DMAM2	Hnrnpl
Gm165991	0.00339324	0.331497	0.727	0.638	1	DMAM2	Gm16599
Tspan7	0.00344373	0.582136	0.398	0.3	1	DMAM2	Tspan7
Nadk1	0.00345605	0.580185	0.286	0.192	1	DMAM2	Nadk
Arcn1	0.00354326	0.500854	0.261	0.166	1	DMAM2	Arcn1
Ndufs4	0.00358613	0.515425	0.348	0.243	1	DMAM2	Ndufs4
Lcorl	0.00362084	0.335845	0.484	0.366	1	DMAM2	Lcorl
Uso11	0.0037282	0.694853	0.267	0.179	1	DMAM2	Uso1
Ctps21	0.00376818	0.636644	0.323	0.229	1	DMAM2	Ctps2
Spg11	0.00386596	0.552509	0.286	0.19	1	DMAM2	Spg11
Cnot6l	0.00386644	0.495037	0.36	0.254	1	DMAM2	Cnot6l
Rpl37a1	0.00400008	0.462957	0.298	0.198	1	DMAM2	Rpl37a
Rsrc1	0.00401958	0.307609	0.584	0.449	1	DMAM2	Rsrc1
Zfp1061	0.00408407	0.389708	0.41	0.296	1	DMAM2	Zfp106
Ptbp2	0.00414053	0.448545	0.416	0.305	1	DMAM2	Ptbp2
Htt1	0.00416736	0.43476	0.385	0.275	1	DMAM2	Htt
Frs2	0.00419898	0.479445	0.342	0.237	1	DMAM2	Frs2
Alpk11	0.00422192	0.504424	0.255	0.163	1	DMAM2	Alpk1
Ccdc931	0.00426841	0.503161	0.416	0.311	1	DMAM2	Ccdc93
Tmem164	0.00427867	0.267701	0.621	0.489	1	DMAM2	Tmem164
Slc10a7	0.00434376	0.573577	0.317	0.221	1	DMAM2	Slc10a7
Ywhag2	0.00443077	0.521633	0.342	0.242	1	DMAM2	Ywhag
Gon4l	0.00445609	0.474375	0.373	0.265	1	DMAM2	Gon4l
Copa1	0.00462243	0.467711	0.379	0.275	1	DMAM2	Copa
Map2k5	0.00486424	0.345284	0.491	0.366	1	DMAM2	Map2k5
Ppp4r2	0.00486564	0.497723	0.323	0.225	1	DMAM2	Ppp4r2
Slc30a7	0.00497591	0.61496	0.292	0.203	1	DMAM2	Slc30a7
Ccdc58	0.00512775	0.668381	0.255	0.17	1	DMAM2	Ccdc58
Ppp2r5c	0.00518485	0.371526	0.522	0.407	1	DMAM2	Ppp2r5c
Rab21	0.00519671	0.637224	0.261	0.175	1	DMAM2	Rab21
Mga	0.00523127	0.491716	0.354	0.254	1	DMAM2	Mga
Atxn7l1	0.00528757	0.369708	0.584	0.478	1	DMAM2	Atxn7l1
Zfp638	0.00548563	0.338197	0.59	0.482	1	DMAM2	Zfp638
Tnks2	0.00561559	0.352112	0.472	0.354	1	DMAM2	Tnks2
Fgd4	0.00562843	0.52036	0.391	0.295	1	DMAM2	Fgd4
Mapk8ip3	0.00566172	0.526772	0.286	0.194	1	DMAM2	Mapk8ip3
Nmt1	0.00589466	0.329102	0.497	0.377	1	DMAM2	Nmt1
Slc25a37	0.00600855	0.679532	0.261	0.176	1	DMAM2	Slc25a37
Braf	0.00611386	0.399085	0.385	0.278	1	DMAM2	Braf
Phf20	0.00622322	0.35998	0.484	0.369	1	DMAM2	Phf20
Dnajc13	0.00634325	0.359209	0.466	0.355	1	DMAM2	Dnajc13
Crebbp	0.00638313	0.373567	0.621	0.538	1	DMAM2	Crebbp
Hspa41	0.00645453	0.351226	0.441	0.33	1	DMAM2	Hspa4
Nav1	0.0064988	0.422942	0.366	0.262	1	DMAM2	Nav1
Atg5	0.00665305	0.610111	0.28	0.193	1	DMAM2	Atg5
Ahcyl11	0.00682904	0.607692	0.273	0.19	1	DMAM2	Ahcyl1
Nudcd31	0.00685573	0.338151	0.429	0.317	1	DMAM2	Nudcd3
Zzz3	0.00691327	0.472873	0.36	0.263	1	DMAM2	Zzz3
Gatad2b	0.00702261	0.279985	0.509	0.376	1	DMAM2	Gatad2b
2025-03-07	0.00711437	0.404064	0.391	0.287	1	DMAM2	2025-03-07
Rnf2131	0.00713459	0.345043	0.373	0.269	1	DMAM2	Rnf213
Rnf13	0.00716564	0.38316	0.578	0.469	1	DMAM2	Rnf13
Dyrk1a	0.00716592	0.319999	0.534	0.418	1	DMAM2	Dyrk1a
Trak12	0.00717132	0.36933	0.435	0.327	1	DMAM2	Trak1
Atf1	0.00717184	0.495935	0.298	0.207	1	DMAM2	Atf1
Umad1	0.00719842	0.449447	0.304	0.209	1	DMAM2	Umad1
Ap1g1	0.00722146	0.28583	0.416	0.298	1	DMAM2	Ap1g1
Cotl12	0.00729551	0.335116	0.528	0.421	1	DMAM2	Cotl1
Tmem2081	0.0073073	0.404064	0.36	0.259	1	DMAM2	Tmem208
Opa1	0.00732031	0.564104	0.311	0.219	1	DMAM2	Opa1
Reep3	0.00741519	0.423429	0.354	0.252	1	DMAM2	Reep3
Cdip11	0.00747722	0.413489	0.41	0.307	1	DMAM2	Cdip1
Slx4ip1	0.0075435	0.614023	0.261	0.179	1	DMAM2	Slx4ip
Scmh1	0.00761423	0.266328	0.497	0.379	1	DMAM2	Scmh1
Dis3l2	0.00761506	0.476935	0.472	0.38	1	DMAM2	Dis3l2
Nbas	0.00763642	0.467975	0.273	0.184	1	DMAM2	Nbas
Ep400	0.00764765	0.349044	0.379	0.273	1	DMAM2	Ep400
Ppp1r10	0.00767942	0.308182	0.41	0.295	1	DMAM2	Ppp1r10
Btk	0.00769323	0.257222	0.547	0.417	1	DMAM2	Btk
Mgrn11	0.00780778	0.417443	0.385	0.284	1	DMAM2	Mgrn1
Tec2	0.00797304	0.402261	0.497	0.4	1	DMAM2	Tec
Rab10	0.00806593	0.257074	0.497	0.38	1	DMAM2	Rab10
Ptpre1	0.0081984	0.466498	0.516	0.422	1	DMAM2	Ptpre
Tulp4	0.00822211	0.440021	0.447	0.348	1	DMAM2	Tulp4
Sf3b2	0.00827856	0.444579	0.286	0.196	1	DMAM2	Sf3b2
Dhx36	0.00845827	0.510383	0.329	0.239	1	DMAM2	Dhx36
Add1	0.00849913	0.338262	0.379	0.275	1	DMAM2	Add1
Nedd4l	0.00853892	0.380064	0.416	0.312	1	DMAM2	Nedd4l
Srpr	0.00859703	0.499098	0.317	0.223	1	DMAM2	Srpr
Tm9sf41	0.00862987	0.499924	0.298	0.209	1	DMAM2	Tm9sf4
Nck1	0.00881667	0.374582	0.335	0.237	1	DMAM2	Nck1
Ap2a2	0.00885091	0.498758	0.261	0.178	1	DMAM2	Ap2a2
Ptbp32	0.0089794	0.312141	0.596	0.492	1	DMAM2	Ptbp3
Nbr11	0.00906346	0.538735	0.286	0.201	1	DMAM2	Nbr1
Eif4h	0.00909913	0.540637	0.311	0.223	1	DMAM2	Eif4h
Pdpk12	0.00919697	0.451553	0.317	0.225	1	DMAM2	Pdpk1
Rmnd1	0.00925765	0.48241	0.292	0.205	1	DMAM2	Rmnd1
Rpl27a	0.00951006	0.402075	0.41	0.31	1	DMAM2	Rpl27a
Setd5	0.00965395	0.273442	0.609	0.498	1	DMAM2	Setd5
Angel2	0.00984376	0.650872	0.273	0.196	1	DMAM2	Angel2
Nufip22	0.00993023	0.387669	0.447	0.344	1	DMAM2	Nufip2
Atp6v0a11	0.00997424	0.317167	0.64	0.555	1	DMAM2	Atp6v0a1

## Sheet: Cycling
	p_val	avg_log2FC	pct.1	pct.2	p_val_adj	cluster	gene
Top2a	0	9.13686	0.892	0.005	0	Cycling	Top2a
Knl1	0	8.48297	0.811	0.005	0	Cycling	Knl1
Kif4	0	9.36433	0.622	0.001	0	Cycling	Kif4
Kif23	0	9.00058	0.595	0.001	0	Cycling	Kif23
Kif11	0	8.73754	0.595	0.001	0	Cycling	Kif11
Mki67	2.3139e-301	7.55697	0.757	0.005	3.87255e-297	Cycling	Mki67
Lockd	4.41609e-288	8.71617	0.676	0.004	7.39077e-284	Cycling	Lockd
Kif14	3.53026e-266	9.62736	0.459	0	5.90825e-262	Cycling	Kif14
Ckap2l	5.33938e-265	7.72981	0.622	0.004	8.93599e-261	Cycling	Ckap2l
Bub1b	1.82725e-260	7.98993	0.568	0.003	3.05809e-256	Cycling	Bub1b
Neil3	3.88409e-252	9.50806	0.459	0.001	6.50042e-248	Cycling	Neil3
Cdca8	6.8165e-249	8.29394	0.514	0.002	1.14081e-244	Cycling	Cdca8
Cdca2	9.23188e-230	8.23504	0.514	0.003	1.54505e-225	Cycling	Cdca2
Diaph3	2.28265e-210	7.04577	0.892	0.019	3.82025e-206	Cycling	Diaph3
Tpx2	9.23069e-202	7.27944	0.568	0.005	1.54485e-197	Cycling	Tpx2
Ckap2	5.47066e-186	7.82001	0.405	0.002	9.1557e-182	Cycling	Ckap2
Cep55	5.47066e-186	7.89801	0.405	0.002	9.1557e-182	Cycling	Cep55
Ect2	2.42894e-185	6.9049	0.595	0.008	4.06507e-181	Cycling	Ect2
Nusap1	1.28232e-184	6.36057	0.622	0.009	2.14609e-180	Cycling	Nusap1
Ccnf	7.95613e-183	6.84802	0.541	0.006	1.33154e-178	Cycling	Ccnf
Rad51ap1	8.37619e-173	6.51068	0.541	0.006	1.40184e-168	Cycling	Rad51ap1
Gm47207	1.09977e-172	6.61837	0.568	0.008	1.84057e-168	Cycling	Gm47207
Dlgap5	1.8767e-156	6.60701	0.486	0.006	3.14085e-152	Cycling	Dlgap5
Bard1	2.35715e-156	6.46951	0.486	0.006	3.94492e-152	Cycling	Bard1
Knstrn	1.02006e-154	7.30543	0.405	0.003	1.70718e-150	Cycling	Knstrn
Zwilch	2.19498e-152	6.23504	0.541	0.008	3.67353e-148	Cycling	Zwilch
Rad54b	2.69416e-148	7.09754	0.405	0.004	4.50894e-144	Cycling	Rad54b
Kifc1	3.16662e-148	6.94554	0.405	0.004	5.29965e-144	Cycling	Kifc1
Prr11	4.02711e-147	7.45744	0.378	0.003	6.73978e-143	Cycling	Prr11
Mis18bp1	1.09936e-146	6.15704	0.595	0.011	1.8399e-142	Cycling	Mis18bp1
Brca1	3.48401e-145	6.74962	0.432	0.005	5.83083e-141	Cycling	Brca1
Cenpe	1.42683e-144	6.71148	0.514	0.008	2.38793e-140	Cycling	Cenpe
Kif15	8.36952e-142	5.66314	0.676	0.017	1.40072e-137	Cycling	Kif15
Clspn	4.8403e-127	6.23504	0.432	0.006	8.10072e-123	Cycling	Clspn
Brip1	1.63305e-126	6.4888	0.486	0.009	2.73307e-122	Cycling	Brip1
Parpbp	3.92921e-123	6.69448	0.405	0.005	6.57593e-119	Cycling	Parpbp
Polq	7.49085e-121	6.58297	0.351	0.004	1.25367e-116	Cycling	Polq
Gm12811	7.71671e-116	6.70453	0.351	0.004	1.29147e-111	Cycling	Gm12811
Foxm1	4.82077e-111	6.44149	0.351	0.004	8.06804e-107	Cycling	Foxm1
Efcab11	5.84358e-111	5.98228	0.568	0.016	9.77981e-107	Cycling	Efcab11
Omd	9.37884e-111	6.23504	0.378	0.005	1.56964e-106	Cycling	Omd
Cenph	1.12633e-110	6.14758	0.378	0.005	1.88503e-106	Cycling	Cenph
Ccdc18	4.41627e-110	5.30543	0.514	0.012	7.39107e-106	Cycling	Ccdc18
Ogn	7.75244e-108	5.8062	0.486	0.011	1.29745e-103	Cycling	Ogn
Ncapg	2.73311e-100	6.15704	0.378	0.006	4.57413e-96	Cycling	Ncapg
Prc1	3.37633e-100	6.20188	0.514	0.014	5.65062e-96	Cycling	Prc1
Ndc80	5.19895e-98	5.69448	0.459	0.011	8.70096e-94	Cycling	Ndc80
Gen1	2.25551e-95	6.05447	0.351	0.006	3.77483e-91	Cycling	Gen1
Dtl	1.3782e-94	6.33458	0.324	0.005	2.30655e-90	Cycling	Dtl
Kif24	4.6084e-93	4.6635	0.703	0.032	7.71262e-89	Cycling	Kif24
Cit	1.06542e-92	4.83208	0.757	0.04	1.78309e-88	Cycling	Cit
Anln	1.55725e-90	5.79447	0.459	0.013	2.60621e-86	Cycling	Anln
Aspn	4.80811e-90	5.23504	0.486	0.014	8.04686e-86	Cycling	Aspn
Eldr	4.70994e-89	5.89401	0.351	0.006	7.88255e-85	Cycling	Eldr
Slc43a3	3.59703e-86	5.27811	0.432	0.011	6.01998e-82	Cycling	Slc43a3
Cenpf	1.98293e-85	5.13316	0.514	0.018	3.31864e-81	Cycling	Cenpf
Kif20b	1.23111e-84	5.13071	0.459	0.014	2.06039e-80	Cycling	Kif20b
Cenpp	2.45649e-82	4.61211	0.73	0.041	4.11118e-78	Cycling	Cenpp
Gm41555	5.71345e-81	5.19552	0.432	0.013	9.56203e-77	Cycling	Gm41555
Ezh2	8.2604e-81	4.6317	0.784	0.05	1.38246e-76	Cycling	Ezh2
Wee1	9.10974e-81	5.23504	0.405	0.011	1.52461e-76	Cycling	Wee1
Lmnb1	3.37415e-79	4.54968	0.676	0.037	5.64698e-75	Cycling	Lmnb1
Tacc3	9.54238e-78	5.09065	0.432	0.013	1.59701e-73	Cycling	Tacc3
Kif18a	2.30213e-77	5.27811	0.405	0.011	3.85284e-73	Cycling	Kif18a
Smc4	1.27986e-74	4.54171	0.73	0.047	2.14197e-70	Cycling	Smc4
Ecm2	9.8649e-74	5.46245	0.378	0.01	1.65099e-69	Cycling	Ecm2
Ncapd2	6.70804e-73	5.38705	0.405	0.013	1.12266e-68	Cycling	Ncapd2
Racgap1	3.98475e-71	5.6825	0.324	0.008	6.66887e-67	Cycling	Racgap1
Kntc1	2.81802e-69	4.74028	0.541	0.026	4.71624e-65	Cycling	Kntc1
Kifc5b	1.98302e-68	5.33458	0.351	0.01	3.31878e-64	Cycling	Kifc5b
Ncapg2	1.65042e-67	4.84273	0.541	0.027	2.76214e-63	Cycling	Ncapg2
Ccnb2	1.78525e-61	5.38705	0.324	0.009	2.98779e-57	Cycling	Ccnb2
Smc2	1.12795e-60	4.58297	0.622	0.042	1.88773e-56	Cycling	Smc2
Iqgap3	3.16136e-58	4.93019	0.378	0.014	5.29084e-54	Cycling	Iqgap3
Cbx5	1.69432e-57	3.85038	0.892	0.098	2.83562e-53	Cycling	Cbx5
Rccd1	6.28998e-55	4.3559	0.541	0.034	1.05269e-50	Cycling	Rccd1
Cenpa	3.22465e-53	5.72047	0.378	0.017	5.39678e-49	Cycling	Cenpa
Atad2	2.21705e-51	3.88564	0.757	0.076	3.71046e-47	Cycling	Atad2
Mms22l	3.23592e-50	4.04522	0.595	0.046	5.41564e-46	Cycling	Mms22l
Ulbp1	6.26034e-50	4.30093	0.514	0.034	1.04773e-45	Cycling	Ulbp1
Cep128	6.52505e-50	3.63301	0.838	0.097	1.09203e-45	Cycling	Cep128
Nsl1	4.15858e-49	5.10951	0.27	0.008	6.95979e-45	Cycling	Nsl1
Gm16036	8.71933e-49	4.15869	0.432	0.024	1.45927e-44	Cycling	Gm16036
Hjurp	4.15045e-48	3.89746	0.784	0.092	6.94619e-44	Cycling	Hjurp
Bora	7.11419e-48	4.65008	0.378	0.018	1.19063e-43	Cycling	Bora
Zgrf1	9.26847e-48	4.46453	0.378	0.018	1.55117e-43	Cycling	Zgrf1
Blm	2.46987e-47	3.65008	0.676	0.064	4.13357e-43	Cycling	Blm
Gm3550	7.47626e-45	4.93959	0.27	0.009	1.25123e-40	Cycling	Gm3550
Hmgb2	2.90887e-44	4.34921	0.432	0.027	4.86829e-40	Cycling	Hmgb2
Rad51	1.18323e-43	4.45077	0.378	0.02	1.98026e-39	Cycling	Rad51
Cdkn2b	2.4368e-41	4.91312	0.27	0.01	4.07824e-37	Cycling	Cdkn2b
5430427M07Rik	8.5262e-41	4.09302	0.459	0.033	1.42694e-36	Cycling	5430427M07Rik
Mastl	1.67643e-40	3.79144	0.514	0.042	2.80568e-36	Cycling	Mastl
Kif22	1.88055e-40	4.40215	0.351	0.019	3.14729e-36	Cycling	Kif22
Arhgap11a	2.48661e-40	3.6412	0.568	0.052	4.16159e-36	Cycling	Arhgap11a
Rcc1	3.54221e-40	4.39551	0.378	0.023	5.92824e-36	Cycling	Rcc1
Kctd18	1.05448e-37	3.65626	0.649	0.076	1.76477e-33	Cycling	Kctd18
Cep57l1	1.11466e-37	3.51125	0.595	0.062	1.8655e-33	Cycling	Cep57l1
Incenp	1.80214e-37	4.29315	0.378	0.024	3.01606e-33	Cycling	Incenp
Plk4	8.87269e-37	4.28085	0.351	0.021	1.48493e-32	Cycling	Plk4
Fancd2	9.51519e-37	4.40215	0.324	0.018	1.59246e-32	Cycling	Fancd2
Ska2	3.70513e-36	4.11166	0.351	0.022	6.2009e-32	Cycling	Ska2
Gm43305	9.27415e-33	3.84273	0.595	0.074	1.55212e-28	Cycling	Gm43305
Tmpo	2.47944e-31	3.47634	0.73	0.123	4.14959e-27	Cycling	Tmpo
Ddx11	3.10079e-31	4.00623	0.351	0.025	5.18948e-27	Cycling	Ddx11
Rad18	1.50887e-30	4.23504	0.324	0.022	2.52525e-26	Cycling	Rad18
Tyms	1.69159e-30	4.13268	0.324	0.022	2.83104e-26	Cycling	Tyms
G2e3	2.04432e-30	3.69315	0.541	0.066	3.42138e-26	Cycling	G2e3
Prim2	6.04851e-30	3.27038	0.595	0.078	1.01228e-25	Cycling	Prim2
Cdc7	7.87204e-30	4.23504	0.27	0.015	1.31746e-25	Cycling	Cdc7
Ncapd3	2.56731e-29	3.26899	0.676	0.107	4.29665e-25	Cycling	Ncapd3
Nemp1	1.17876e-28	3.44845	0.432	0.042	1.97278e-24	Cycling	Nemp1
Haspin	3.50508e-28	3.40722	0.459	0.049	5.86611e-24	Cycling	Haspin
Mcm6	3.2733e-27	3.6317	0.324	0.025	5.47819e-23	Cycling	Mcm6
Nsd21	3.57461e-26	3.0313	0.838	0.223	5.98246e-22	Cycling	Nsd2
Hirip3	1.34227e-25	3.45368	0.378	0.036	2.24642e-21	Cycling	Hirip3
H2afv	1.85739e-25	3.15532	0.486	0.06	3.10852e-21	Cycling	H2afv
Eri2	7.5389e-25	3.54115	0.378	0.038	1.26171e-20	Cycling	Eri2
Pola1	8.8723e-25	3.73862	0.568	0.09	1.48487e-20	Cycling	Pola1
Topbp1	1.17497e-24	2.94964	0.541	0.076	1.96643e-20	Cycling	Topbp1
Tfdp1	2.94579e-24	3.00058	0.432	0.049	4.93007e-20	Cycling	Tfdp1
Lin9	3.72075e-24	2.91312	0.568	0.086	6.22705e-20	Cycling	Lin9
Cdk5rap2	9.33891e-24	3.09988	0.541	0.082	1.56296e-19	Cycling	Cdk5rap2
Dbf4	1.13876e-23	3.69899	0.324	0.029	1.90584e-19	Cycling	Dbf4
Sdk11	1.37294e-23	3.33326	0.919	0.338	2.29776e-19	Cycling	Sdk1
Haus4	2.70659e-23	3.59946	0.324	0.029	4.52976e-19	Cycling	Haus4
Lbr	3.27073e-23	3.27157	0.378	0.04	5.47389e-19	Cycling	Lbr
Lig1	4.29669e-23	3.87247	0.297	0.025	7.19093e-19	Cycling	Lig1
Fancm	1.9198e-22	3.87515	0.297	0.026	3.21298e-18	Cycling	Fancm
Tk1	2.23317e-22	3.40047	0.351	0.036	3.73743e-18	Cycling	Tk1
Dnmt1	8.32107e-21	3.36057	0.378	0.045	1.39261e-16	Cycling	Dnmt1
Cep1121	9.07767e-21	2.94859	0.73	0.176	1.51924e-16	Cycling	Cep112
Rad51b1	9.38652e-21	3.18835	0.73	0.207	1.57093e-16	Cycling	Rad51b
Gins1	1.08612e-20	3.30093	0.324	0.033	1.81773e-16	Cycling	Gins1
Syne2	1.71815e-20	3.70666	0.27	0.023	2.8755e-16	Cycling	Syne2
Mdm1	1.96698e-20	3.54473	0.27	0.023	3.29194e-16	Cycling	Mdm1
Ndc1	2.18135e-20	3.50465	0.27	0.023	3.65071e-16	Cycling	Ndc1
Brca2	2.31003e-20	3.39854	0.324	0.034	3.86607e-16	Cycling	Brca2
Ncaph	3.69384e-20	3.99219	0.27	0.024	6.18201e-16	Cycling	Ncaph
BC048559	5.81995e-20	3.6825	0.27	0.024	9.74027e-16	Cycling	BC048559
Slc16a4	1.15832e-19	2.52575	0.541	0.09	1.93857e-15	Cycling	Slc16a4
Ccdc138	1.40873e-19	3.54202	0.297	0.03	2.35764e-15	Cycling	Ccdc138
Cntrob	2.51299e-19	3.55055	0.297	0.03	4.20574e-15	Cycling	Cntrob
Klhl32	5.79124e-19	3.68756	0.27	0.025	9.69222e-15	Cycling	Klhl32
Atad5	3.34625e-18	3.39177	0.324	0.038	5.60028e-14	Cycling	Atad5
Lin54	4.73211e-18	2.73254	0.432	0.065	7.91966e-14	Cycling	Lin54
Rbl1	7.18309e-18	3.0824	0.459	0.078	1.20216e-13	Cycling	Rbl1
Skp2	2.82598e-17	2.70161	0.432	0.068	4.72956e-13	Cycling	Skp2
Gm48228	5.94595e-17	2.35018	0.486	0.085	9.95115e-13	Cycling	Gm48228
Platr25	9.62784e-17	2.57842	0.432	0.07	1.61132e-12	Cycling	Platr25
9330159M07Rik	1.73091e-16	2.89591	0.459	0.081	2.89685e-12	Cycling	9330159M07Rik
Cep192	6.11997e-16	2.34921	0.703	0.203	1.02424e-11	Cycling	Cep192
Rexo5	6.61415e-16	3.65008	0.27	0.03	1.10694e-11	Cycling	Rexo5
Chek2	8.88857e-16	2.36605	0.459	0.081	1.48759e-11	Cycling	Chek2
Rfwd3	8.88953e-16	2.21781	0.568	0.123	1.48775e-11	Cycling	Rfwd3
Wdr76	1.11805e-15	2.98712	0.378	0.06	1.87117e-11	Cycling	Wdr76
Suz12	1.81247e-15	1.99197	0.784	0.245	3.03334e-11	Cycling	Suz12
Rangap1	5.03056e-15	3.09209	0.351	0.053	8.41914e-11	Cycling	Rangap1
Tipin	5.2812e-15	2.92692	0.378	0.062	8.83861e-11	Cycling	Tipin
Cenpc1	9.77915e-15	2.65008	0.486	0.101	1.63664e-10	Cycling	Cenpc1
Miip	1.04827e-14	2.76318	0.432	0.081	1.75438e-10	Cycling	Miip
Myef2	1.12619e-14	2.54521	0.459	0.089	1.8848e-10	Cycling	Myef2
Fanca	1.18868e-14	2.65008	0.351	0.053	1.98937e-10	Cycling	Fanca
Pbx31	3.26534e-14	1.94307	0.811	0.296	5.46487e-10	Cycling	Pbx3
Tnf	4.61464e-14	2.41304	0.27	0.034	7.72307e-10	Cycling	Tnf
Ttf2	5.16695e-14	2.61613	0.351	0.055	8.6474e-10	Cycling	Ttf2
Deaf1	6.145e-14	2.75557	0.324	0.048	1.02843e-09	Cycling	Deaf1
Cep85	2.16708e-13	2.71049	0.649	0.214	3.62683e-09	Cycling	Cep85
Bcl7a	2.30839e-13	2.2981	0.459	0.095	3.86332e-09	Cycling	Bcl7a
Rbbp8	2.51492e-13	2.3231	0.432	0.085	4.20897e-09	Cycling	Rbbp8
Ckap51	2.59844e-13	2.57405	0.703	0.264	4.34875e-09	Cycling	Ckap5
Cep97	2.83542e-13	2.89109	0.297	0.043	4.74536e-09	Cycling	Cep97
Sass6	3.39269e-13	2.38159	0.459	0.098	5.67801e-09	Cycling	Sass6
Nasp	4.02917e-13	2.83511	0.351	0.061	6.74322e-09	Cycling	Nasp
Cyhr1	8.62924e-13	2.29488	0.459	0.099	1.44419e-08	Cycling	Cyhr1
Alg8	9.64325e-13	2.28085	0.459	0.099	1.61389e-08	Cycling	Alg8
Mbd4	1.18001e-12	2.94964	0.27	0.038	1.97486e-08	Cycling	Mbd4
Atp10a	1.26431e-12	2.4566	0.378	0.07	2.11594e-08	Cycling	Atp10a
Zranb3	1.37772e-12	3.09754	0.27	0.038	2.30574e-08	Cycling	Zranb3
Slc7a11	1.50397e-12	2.14758	0.432	0.088	2.51704e-08	Cycling	Slc7a1
Sae1	1.80581e-12	2.41062	0.459	0.104	3.0222e-08	Cycling	Sae1
Ccdc15	2.01683e-12	2.72603	0.297	0.046	3.37537e-08	Cycling	Ccdc15
Hat1	3.51875e-12	2.22009	0.486	0.114	5.88898e-08	Cycling	Hat1
Ccdc82	4.42102e-12	1.92216	0.568	0.149	7.39901e-08	Cycling	Ccdc82
C79798	4.71891e-12	2.39527	0.432	0.096	7.89756e-08	Cycling	C79798
BC052040	6.78515e-12	2.09628	0.514	0.131	1.13556e-07	Cycling	BC052040
Nucks1	7.88579e-12	2.06861	0.514	0.129	1.31977e-07	Cycling	Nucks1
Gm42047	1.1152e-11	3.84127	0.324	0.061	1.86639e-07	Cycling	Gm42047
Terf1	1.11569e-11	1.95954	0.595	0.173	1.86722e-07	Cycling	Terf1
Alms1	1.3047e-11	2.90554	0.324	0.058	2.18354e-07	Cycling	Alms1
Haus6	1.40182e-11	2.6687	0.297	0.049	2.34609e-07	Cycling	Haus6
Rbm15	1.55183e-11	2.52609	0.324	0.057	2.59714e-07	Cycling	Rbm15
Tbc1d31	1.79558e-11	2.19795	0.486	0.123	3.00509e-07	Cycling	Tbc1d31
Ppfibp1	1.85709e-11	2.32815	0.378	0.076	3.10802e-07	Cycling	Ppfibp1
Ddx43	2.11676e-11	2.36831	0.378	0.077	3.5426e-07	Cycling	Ddx43
Gm27008	2.88797e-11	2.15073	0.459	0.111	4.83331e-07	Cycling	Gm27008
Nde1	3.18661e-11	3.05182	0.351	0.071	5.33312e-07	Cycling	Nde1
Lcorl1	3.45617e-11	2.27367	0.757	0.367	5.78425e-07	Cycling	Lcorl
Cep295	3.58806e-11	2.18903	0.514	0.141	6.00498e-07	Cycling	Cep295
Srbd1	3.78404e-11	2.01932	0.568	0.167	6.33296e-07	Cycling	Srbd1
Haus3	4.58727e-11	2.98712	0.297	0.052	7.67725e-07	Cycling	Haus3
Alg13	4.71405e-11	2.18296	0.405	0.088	7.88943e-07	Cycling	Alg13
Mast21	4.96319e-11	1.84939	0.595	0.179	8.30639e-07	Cycling	Mast2
Itgb3bp	7.23955e-11	2.0204	0.514	0.138	1.21161e-06	Cycling	Itgb3bp
Rad21	7.49082e-11	2.57969	0.378	0.082	1.25366e-06	Cycling	Rad21
1700025G04Rik	2.35954e-10	2.85653	0.27	0.046	3.94892e-06	Cycling	1700025G04Rik
Magi3	2.59184e-10	1.97259	0.514	0.141	4.3377e-06	Cycling	Magi3
Slc24a5	2.91247e-10	2.40082	0.378	0.086	4.87432e-06	Cycling	Slc24a5
Mtbp	3.2161e-10	2.56519	0.27	0.046	5.38246e-06	Cycling	Mtbp
Hdgf	4.78731e-10	2.44994	0.324	0.065	8.01204e-06	Cycling	Hdgf
Kmt5a	5.93331e-10	2.15289	0.378	0.085	9.92999e-06	Cycling	Kmt5a
Mcph11	6.00411e-10	1.91868	0.514	0.151	1.00485e-05	Cycling	Mcph1
Dtymk	7.20904e-10	2.25929	0.351	0.075	1.20651e-05	Cycling	Dtymk
Ncaph2	7.47656e-10	2.33458	0.351	0.076	1.25128e-05	Cycling	Ncaph2
Rttn	1.06004e-09	1.97273	0.459	0.123	1.77408e-05	Cycling	Rttn
Fra10ac1	1.1592e-09	2.04918	0.378	0.086	1.94004e-05	Cycling	Fra10ac1
Ubap2	1.30001e-09	1.97452	0.486	0.139	2.17569e-05	Cycling	Ubap2
Jade1	1.37131e-09	2.5346	0.27	0.048	2.29503e-05	Cycling	Jade1
Tpst1	1.65307e-09	2.30904	0.324	0.068	2.76658e-05	Cycling	Tpst1
Psd3	1.68008e-09	1.86767	0.459	0.124	2.81178e-05	Cycling	Psd3
Mphosph9	1.71568e-09	2.06984	0.378	0.088	2.87136e-05	Cycling	Mphosph9
Sclt1	2.656e-09	1.67608	0.568	0.184	4.44508e-05	Cycling	Sclt1
Wdcp	2.74219e-09	2.41192	0.297	0.059	4.58932e-05	Cycling	Wdcp
Jpt1	3.39023e-09	2.08637	0.405	0.104	5.67388e-05	Cycling	Jpt1
Nup205	3.40031e-09	2.00409	0.405	0.102	5.69076e-05	Cycling	Nup205
Map3k201	3.8764e-09	1.90657	0.459	0.128	6.48755e-05	Cycling	Map3k20
Htr2b1	4.68961e-09	1.88306	0.405	0.104	7.84854e-05	Cycling	Htr2b
Recql	5.21496e-09	2.59119	0.27	0.052	8.72775e-05	Cycling	Recql
Nedd1	5.89367e-09	2.33557	0.297	0.061	9.86364e-05	Cycling	Nedd1
Pycr2	6.49243e-09	2.44363	0.297	0.062	0.000108657	Cycling	Pycr2
Gm49417	6.5262e-09	2.33619	0.27	0.051	0.000109223	Cycling	Gm49417
Ddx20	8.27546e-09	2.39985	0.27	0.052	0.000138498	Cycling	Ddx20
Fut10	8.68562e-09	2.82565	0.27	0.052	0.000145362	Cycling	Fut10
Dna2	9.23584e-09	2.26051	0.405	0.113	0.000154571	Cycling	Dna2
Dtnb1	9.73169e-09	1.97122	0.405	0.106	0.00016287	Cycling	Dtnb
Rpa1	9.98377e-09	2.30273	0.324	0.072	0.000167088	Cycling	Rpa1
Vrk1	1.14006e-08	1.81551	0.514	0.168	0.000190801	Cycling	Vrk1
Cdc23	1.18633e-08	2.23504	0.324	0.073	0.000198545	Cycling	Cdc23
Morrbid2	1.35001e-08	1.75661	0.459	0.132	0.000225938	Cycling	Morrbid
Crybg3	1.46969e-08	1.92888	0.459	0.137	0.000245967	Cycling	Crybg3
Wdpcp1	1.52467e-08	1.95659	0.486	0.16	0.000255169	Cycling	Wdpcp
Uevld	1.68618e-08	2.22009	0.351	0.085	0.0002822	Cycling	Uevld
Pms2	1.90369e-08	2.32077	0.297	0.064	0.000318602	Cycling	Pms2
Tap1	1.90858e-08	2.39985	0.27	0.054	0.00031942	Cycling	Tap1
Psmd141	1.96588e-08	1.83169	0.541	0.196	0.000329009	Cycling	Psmd14
Cox20	2.11338e-08	2.26542	0.297	0.064	0.000353695	Cycling	Cox20
Naa401	2.18688e-08	1.93126	0.459	0.143	0.000365996	Cycling	Naa40
Brd8	2.41584e-08	1.66676	0.568	0.205	0.000404315	Cycling	Brd8
Rps6ka5	2.95193e-08	1.65401	0.649	0.288	0.000494036	Cycling	Rps6ka5
Slf1	3.27398e-08	1.90657	0.432	0.125	0.000547934	Cycling	Slf1
Ipo5	3.44946e-08	2.31618	0.324	0.078	0.000577302	Cycling	Ipo5
Ctdspl	3.50389e-08	2.35052	0.27	0.056	0.000586412	Cycling	Ctdspl
Eri1	3.96304e-08	2.41062	0.27	0.056	0.000663255	Cycling	Eri1
Odf2	4.51154e-08	1.73431	0.568	0.223	0.000755052	Cycling	Odf2
Ints2	5.77595e-08	1.85422	0.459	0.143	0.000966663	Cycling	Ints2
Anp32e	5.90254e-08	2.32815	0.27	0.057	0.000987849	Cycling	Anp32e
Bub3	7.06061e-08	2.10576	0.324	0.079	0.00118166	Cycling	Bub3
Apobec31	7.08005e-08	1.46936	0.784	0.423	0.00118492	Cycling	Apobec3
Smchd1	7.19878e-08	1.67923	0.676	0.323	0.00120479	Cycling	Smchd1
Tdp1	7.27418e-08	2.05941	0.324	0.079	0.00121741	Cycling	Tdp1
Pcnt	1.01402e-07	1.97821	0.378	0.105	0.00169706	Cycling	Pcnt
Slc20a2	1.14129e-07	1.96826	0.405	0.12	0.00191006	Cycling	Slc20a2
Ninl	1.21992e-07	2.17091	0.27	0.058	0.00204166	Cycling	Ninl
Fbxo34	1.42988e-07	2.0327	0.405	0.122	0.00239305	Cycling	Fbxo34
Nup155	1.69562e-07	2.26761	0.297	0.072	0.00283779	Cycling	Nup155
Pds5b	1.72053e-07	1.51371	0.568	0.216	0.00287947	Cycling	Pds5b
Trim43c	1.75862e-07	2.4955	0.27	0.061	0.00294323	Cycling	Trim43c
Taf1d2	2.10797e-07	1.58384	0.676	0.315	0.00352791	Cycling	Taf1d
Adk1	2.30814e-07	2.01008	0.378	0.111	0.0038629	Cycling	Adk
Cenpo	2.34252e-07	2.0713	0.297	0.071	0.00392045	Cycling	Cenpo
C2cd5	3.32787e-07	1.88101	0.405	0.125	0.00556953	Cycling	C2cd5
Inip	3.49468e-07	2.10951	0.27	0.062	0.0058487	Cycling	Inip
Cpd3	3.56341e-07	1.49125	0.541	0.201	0.00596372	Cycling	Cpd
Med21	3.87332e-07	2.15894	0.297	0.074	0.0064824	Cycling	Med21
Zfp808	3.90456e-07	2.3559	0.27	0.064	0.00653467	Cycling	Zfp808
Pdhx	4.20255e-07	2.26542	0.27	0.063	0.00703339	Cycling	Pdhx
Kcnk12	4.66355e-07	2.09369	0.324	0.088	0.00780492	Cycling	Kcnk12
Nup93	5.4263e-07	2.00238	0.324	0.087	0.00908146	Cycling	Nup93
Snrpd1	5.52449e-07	2.28395	0.297	0.076	0.00924579	Cycling	Snrpd1
Rnf1571	5.96169e-07	1.72314	0.486	0.178	0.00997749	Cycling	Rnf157
Btbd8	6.12284e-07	1.8062	0.324	0.085	0.0102472	Cycling	Btbd8
Exoc4	6.26428e-07	0.812544	0.973	0.724	0.0104839	Cycling	Exoc4
Slbp	6.36236e-07	1.86116	0.351	0.1	0.010648	Cycling	Slbp
Pold3	6.64966e-07	2.11092	0.324	0.09	0.0111289	Cycling	Pold3
Bcl22	6.80028e-07	1.34891	0.541	0.209	0.011381	Cycling	Bcl2
Anapc5	8.19782e-07	1.68046	0.486	0.182	0.0137199	Cycling	Anapc5
Exosc8	8.98594e-07	2.2053	0.27	0.066	0.0150389	Cycling	Exosc8
Spata6	9.0419e-07	1.86	0.351	0.102	0.0151325	Cycling	Spata6
Trim37	9.06173e-07	2.11403	0.351	0.103	0.0151657	Cycling	Trim37
Rif1	9.20582e-07	1.82197	0.432	0.15	0.0154069	Cycling	Rif1
Pms1	9.30363e-07	2.34891	0.27	0.067	0.0155706	Cycling	Pms1
Srek11	9.81106e-07	1.10343	0.811	0.452	0.0164198	Cycling	Srek1
Nin	1.00866e-06	1.70757	0.378	0.114	0.016881	Cycling	Nin
Cntln	1.11404e-06	2.09754	0.297	0.078	0.0186446	Cycling	Cntln
Ilf2	1.14612e-06	1.90932	0.378	0.119	0.0191815	Cycling	Ilf2
Ccdc77	1.14616e-06	2.16465	0.297	0.079	0.0191822	Cycling	Ccdc77
Tpm4	1.19013e-06	1.94628	0.27	0.065	0.0199181	Cycling	Tpm4
Gcnt22	1.2405e-06	1.70604	0.405	0.13	0.020761	Cycling	Gcnt2
Lsm6	1.31809e-06	2.07977	0.27	0.066	0.0220595	Cycling	Lsm6
Gmeb2	1.33314e-06	1.83467	0.351	0.104	0.0223115	Cycling	Gmeb2
Pard3bos11	1.34678e-06	1.31969	0.541	0.201	0.0225397	Cycling	Pard3bos1
Pde7a	1.39028e-06	1.67433	0.351	0.102	0.0232677	Cycling	Pde7a
Angpt21	1.41208e-06	2.08373	0.378	0.125	0.0236325	Cycling	Angpt2
Mgat52	1.63183e-06	0.86928	0.946	0.668	0.0273103	Cycling	Mgat5
4930405A10Rik2	1.69042e-06	1.15569	0.676	0.307	0.0282908	Cycling	4930405A10Rik
Gk	1.69607e-06	2.09209	0.297	0.08	0.0283855	Cycling	Gk
Uchl5	1.69617e-06	1.88371	0.351	0.107	0.0283871	Cycling	Uchl5
Upf1	1.89153e-06	2.16895	0.27	0.069	0.0316566	Cycling	Upf1
Rev3l1	2.02343e-06	1.78574	0.432	0.159	0.033864	Cycling	Rev3l
Sdad1	2.12888e-06	2.05785	0.27	0.068	0.035629	Cycling	Sdad1
Usp5	2.17865e-06	2.03626	0.27	0.068	0.0364619	Cycling	Usp5
Phtf1	2.48476e-06	1.60934	0.378	0.119	0.0415849	Cycling	Phtf1
Ric8b	2.80577e-06	1.43803	0.459	0.164	0.0469573	Cycling	Ric8b
Vkorc1l1	3.01035e-06	1.66519	0.405	0.137	0.0503812	Cycling	Vkorc1l1
A330040F15Rik1	3.29912e-06	1.47128	0.568	0.259	0.0552141	Cycling	A330040F15Rik
Ola12	3.48219e-06	1.72197	0.432	0.16	0.058278	Cycling	Ola1
Tubb5	3.49261e-06	1.74886	0.378	0.125	0.0584523	Cycling	Tubb5
Ube2s	3.533e-06	1.74566	0.324	0.094	0.0591283	Cycling	Ube2s
Lin521	3.56214e-06	1.36292	0.459	0.164	0.059616	Cycling	Lin52
Mad1l1	3.57978e-06	1.60084	0.405	0.137	0.0599112	Cycling	Mad1l1
Nop56	3.84487e-06	1.79083	0.324	0.095	0.0643477	Cycling	Nop56
Cisd2	3.93043e-06	1.49088	0.459	0.166	0.0657797	Cycling	Cisd2
Gstz1	4.00865e-06	1.65008	0.351	0.108	0.0670888	Cycling	Gstz1
Senp1	4.2045e-06	1.70453	0.378	0.125	0.0703665	Cycling	Senp1
Dgcr8	4.34963e-06	1.74106	0.351	0.11	0.0727955	Cycling	Dgcr8
Dek	4.38383e-06	1.77907	0.378	0.128	0.0733677	Cycling	Dek
Cops2	4.91475e-06	1.74073	0.324	0.096	0.0822533	Cycling	Cops2
Arap22	5.1542e-06	1.48909	0.405	0.139	0.0862608	Cycling	Arap2
Hnrnpu	5.6148e-06	1.09027	0.784	0.416	0.0939692	Cycling	Hnrnpu
Sun2	5.63769e-06	1.75823	0.351	0.112	0.0943523	Cycling	Sun2
Arhgap32	6.4685e-06	1.86872	0.324	0.1	0.108257	Cycling	Arhgap32
4930479D17Rik	6.76587e-06	2.23504	0.27	0.075	0.113234	Cycling	4930479D17Rik
Tmem245	7.12951e-06	1.11237	0.595	0.251	0.119319	Cycling	Tmem245
Gtf2f2	7.2099e-06	1.37396	0.405	0.137	0.120665	Cycling	Gtf2f2
Smc1a	7.21133e-06	1.56375	0.459	0.185	0.120689	Cycling	Smc1a
Arsb2	7.45717e-06	1.26414	0.73	0.417	0.124803	Cycling	Arsb
Fam76b	8.06686e-06	1.42035	0.595	0.287	0.135007	Cycling	Fam76b
Filip1l	8.43262e-06	1.34927	0.568	0.261	0.141128	Cycling	Filip1l
Xpo1	8.59712e-06	1.59381	0.432	0.166	0.143881	Cycling	Xpo1
Clic42	9.03319e-06	1.38587	0.351	0.111	0.151179	Cycling	Clic4
Tuba1b	9.21118e-06	1.95494	0.297	0.088	0.154158	Cycling	Tuba1b
Dcp2	9.61585e-06	1.75931	0.351	0.114	0.160931	Cycling	Dcp2
Pard3b1	1.06629e-05	1.25607	0.649	0.336	0.178454	Cycling	Pard3b
Nup188	1.08428e-05	1.6317	0.324	0.099	0.181465	Cycling	Nup188
Zfp934	1.09135e-05	1.43681	0.405	0.142	0.182648	Cycling	Zfp934
St7	1.13352e-05	1.79503	0.324	0.104	0.189705	Cycling	St7
Reps1	1.17854e-05	1.5041	0.405	0.145	0.197241	Cycling	Reps1
Brip1os	1.18985e-05	1.29085	0.622	0.329	0.199134	Cycling	Brip1os
2025-09-10	1.39263e-05	1.65309	0.378	0.133	0.233071	Cycling	2025-09-10
Tagap	1.44416e-05	1.85333	0.297	0.09	0.241694	Cycling	Tagap
Pla2g4a1	1.50652e-05	1.18986	0.73	0.409	0.252132	Cycling	Pla2g4a
Dcaf10	1.5376e-05	1.24863	0.459	0.174	0.257333	Cycling	Dcaf10
Srsf7	1.5493e-05	1.02064	0.757	0.507	0.259291	Cycling	Srsf7
Usp372	1.56112e-05	1.53269	0.486	0.209	0.26127	Cycling	Usp37
Nsd31	1.85184e-05	0.982522	0.865	0.536	0.309923	Cycling	Nsd3
Smyd4	1.88461e-05	1.6781	0.297	0.09	0.315409	Cycling	Smyd4
Cdk142	2.02088e-05	1.07173	0.757	0.496	0.338214	Cycling	Cdk14
Cbx3	2.12443e-05	1.89931	0.405	0.161	0.355545	Cycling	Cbx3
Stag11	2.13339e-05	0.940897	0.892	0.682	0.357045	Cycling	Stag1
Uhrf21	2.14807e-05	1.15823	0.622	0.292	0.359501	Cycling	Uhrf2
Polk	2.208e-05	1.78796	0.324	0.106	0.369531	Cycling	Polk
Ramp1	2.2388e-05	1.83295	0.297	0.093	0.374686	Cycling	Ramp1
Stat11	2.28254e-05	1.41009	0.514	0.219	0.382006	Cycling	Stat1
Slc10a71	2.41742e-05	1.60878	0.486	0.223	0.40458	Cycling	Slc10a7
Cux12	2.4665e-05	0.787251	0.865	0.708	0.412793	Cycling	Cux1
Cox10	2.57135e-05	1.71148	0.297	0.092	0.43034	Cycling	Cox10
Rai143	2.58206e-05	1.27883	0.432	0.166	0.432134	Cycling	Rai14
Plekhh2	2.73546e-05	1.73862	0.297	0.093	0.457807	Cycling	Plekhh2
Ascc31	2.80385e-05	0.938083	0.811	0.439	0.469253	Cycling	Ascc3
Ranbp22	2.84672e-05	1.22779	0.595	0.283	0.476427	Cycling	Ranbp2
Ctdspl2	2.84726e-05	1.16895	0.568	0.26	0.476517	Cycling	Ctdspl2
Hacd21	2.93275e-05	1.45254	0.432	0.173	0.490825	Cycling	Hacd2
G3bp11	2.94466e-05	1.66215	0.432	0.178	0.492818	Cycling	G3bp1
Pde4a	2.95514e-05	1.93248	0.297	0.096	0.494572	Cycling	Pde4a
Lrrcc1	3.00942e-05	1.53034	0.324	0.105	0.503657	Cycling	Lrrcc1
Psmd15	3.07964e-05	1.19065	0.541	0.245	0.515408	Cycling	Psmd1
Irf1	3.38027e-05	1.59644	0.27	0.079	0.565722	Cycling	Irf1
Gm16091	3.38972e-05	1.998	0.27	0.081	0.567303	Cycling	Gm16091
Fmr1	3.39789e-05	1.42769	0.378	0.136	0.56867	Cycling	Fmr1
Nav31	3.40571e-05	0.845563	0.919	0.804	0.56998	Cycling	Nav3
Hnrnpa2b1	3.53934e-05	0.734852	0.973	0.798	0.592344	Cycling	Hnrnpa2b1
Nap1l1	3.56685e-05	1.90206	0.27	0.082	0.596947	Cycling	Nap1l1
Baz1b	3.58173e-05	1.25167	0.568	0.266	0.599438	Cycling	Baz1b
Eftud2	3.67055e-05	1.83065	0.324	0.113	0.614303	Cycling	Eftud2
Pilra	3.70665e-05	1.73786	0.27	0.08	0.620345	Cycling	Pilra
Scaf11	3.73032e-05	0.952195	0.649	0.31	0.624307	Cycling	Scaf11
Cryl11	3.73042e-05	1.15412	0.622	0.327	0.624324	Cycling	Cryl1
Erc1	4.01446e-05	1.88564	0.27	0.081	0.671861	Cycling	Erc1
Bcas2	4.0478e-05	1.75061	0.297	0.095	0.67744	Cycling	Bcas2
Parvg	4.19302e-05	1.45041	0.378	0.139	0.701743	Cycling	Parvg
Gm472831	4.20078e-05	1.13396	0.73	0.457	0.703043	Cycling	Gm47283
Map3k51	4.24296e-05	0.983589	0.73	0.391	0.710101	Cycling	Map3k5
Rbbp7	4.40322e-05	1.83295	0.297	0.096	0.736923	Cycling	Rbbp7
Prpf4b	4.64683e-05	0.920698	0.838	0.535	0.777693	Cycling	Prpf4b
1600010M07Rik	5.32923e-05	1.20432	0.676	0.361	0.8919	Cycling	1600010M07Rik
Hpf11	5.34622e-05	1.43443	0.459	0.199	0.894743	Cycling	Hpf1
Prr14l	5.35345e-05	1.00573	0.676	0.374	0.895954	Cycling	Prr14l
Trim24	5.92813e-05	1.23504	0.432	0.172	0.992132	Cycling	Trim24
Capn7	5.97424e-05	1.55322	0.378	0.146	0.999848	Cycling	Capn7
Utp3	6.04237e-05	1.76472	0.27	0.084	1	Cycling	Utp3
Cep57	6.07444e-05	1.85422	0.27	0.084	1	Cycling	Cep57
Cyb5b	6.24467e-05	1.43681	0.378	0.143	1	Cycling	Cyb5b
Glod4	6.50005e-05	1.93387	0.27	0.085	1	Cycling	Glod4
Smc6	6.85704e-05	1.35444	0.459	0.199	1	Cycling	Smc6
Eefsec	6.97587e-05	1.32815	0.486	0.224	1	Cycling	Eefsec
Sfmbt1	7.00192e-05	1.09129	0.676	0.431	1	Cycling	Sfmbt1
Stmn1	7.44735e-05	1.41419	0.405	0.164	1	Cycling	Stmn1
Ap3m2	7.70172e-05	1.67339	0.297	0.099	1	Cycling	Ap3m2
Suclg2	9.33959e-05	0.959883	0.622	0.304	1	Cycling	Suclg2
Styx	9.95651e-05	1.77125	0.297	0.102	1	Cycling	Styx
Mrc2	0.000104424	1.90512	0.27	0.089	1	Cycling	Mrc2
Parp12	0.000108283	1.31023	0.378	0.145	1	Cycling	Parp12
Tcerg1	0.000110188	1.22662	0.405	0.159	1	Cycling	Tcerg1
Rec114	0.000113457	1.45543	0.351	0.131	1	Cycling	Rec114
Adprhl2	0.000114575	1.65556	0.27	0.086	1	Cycling	Adprhl2
Gas2l32	0.000114788	1.41401	0.324	0.115	1	Cycling	Gas2l3
Mapk8	0.000114789	1.33458	0.351	0.13	1	Cycling	Mapk8
Nlrp1b	0.000117092	1.06512	0.649	0.36	1	Cycling	Nlrp1b
Casp8ap2	0.000119235	1.63301	0.297	0.101	1	Cycling	Casp8ap2
Ube2g1	0.000124132	1.15862	0.514	0.245	1	Cycling	Ube2g1
Atm	0.00012534	1.73042	0.351	0.141	1	Cycling	Atm
Faf1	0.000132918	1.15205	0.595	0.346	1	Cycling	Faf1
Numa1	0.000135094	1.11957	0.514	0.241	1	Cycling	Numa1
Fam126a	0.000137205	1.54772	0.351	0.137	1	Cycling	Fam126a
Kpnb1	0.000139393	1.54654	0.324	0.118	1	Cycling	Kpnb1
Slc31a1	0.000139768	1.61544	0.27	0.088	1	Cycling	Slc31a1
Mat2a1	0.000140409	1.30431	0.486	0.235	1	Cycling	Mat2a
Eif3m	0.000142384	1.62301	0.27	0.088	1	Cycling	Eif3m
Nova1	0.000145693	1.60569	0.324	0.117	1	Cycling	Nova1
4931406P16Rik3	0.000146147	1.08124	0.459	0.198	1	Cycling	4931406P16Rik
Spidr	0.000152213	1.34717	0.486	0.227	1	Cycling	Spidr
Fndc3b2	0.000154604	0.941622	0.703	0.428	1	Cycling	Fndc3b
Atp11c1	0.000154743	1.57366	0.486	0.237	1	Cycling	Atp11c
Raet1e2	0.0001582	1.05303	0.568	0.285	1	Cycling	Raet1e
Rpgrip1	0.000159843	1.71148	0.27	0.09	1	Cycling	Rpgrip1
Dhdds	0.000163141	1.43738	0.351	0.135	1	Cycling	Dhdds
H2afz	0.000164786	1.3654	0.378	0.152	1	Cycling	H2afz
Pfn1	0.000165498	1.43564	0.324	0.118	1	Cycling	Pfn1
Acat1	0.000172108	1.40215	0.324	0.118	1	Cycling	Acat1
Xaf1	0.000174299	1.44932	0.297	0.103	1	Cycling	Xaf1
Pcgf5	0.000176471	1.91312	0.27	0.093	1	Cycling	Pcgf5
Wapl	0.000176828	0.88278	0.703	0.416	1	Cycling	Wapl
Xrn1	0.000177056	1.05053	0.703	0.391	1	Cycling	Xrn1
Gm320362	0.000180523	0.627952	0.919	0.667	1	Cycling	Gm32036
Rbm10	0.000184356	1.76056	0.27	0.091	1	Cycling	Rbm10
Diaph2	0.000191099	0.761113	0.919	0.817	1	Cycling	Diaph2
Lonrf32	0.000196708	1.37414	0.351	0.137	1	Cycling	Lonrf3
Tomm40	0.000202106	1.47605	0.297	0.105	1	Cycling	Tomm40
Gm165992	0.000205057	0.546032	0.865	0.64	1	Cycling	Gm16599
Ppp3cb	0.000205553	1.15313	0.486	0.23	1	Cycling	Ppp3cb
Rnf168	0.000216663	1.60569	0.27	0.091	1	Cycling	Rnf168
Agk	0.000217122	1.48016	0.297	0.105	1	Cycling	Agk
Ptpn4	0.000223145	1.26865	0.405	0.169	1	Cycling	Ptpn4
Vrk2	0.000225236	1.01623	0.676	0.454	1	Cycling	Vrk2
Tubgcp4	0.000228878	1.63301	0.297	0.108	1	Cycling	Tubgcp4
Ppp1r37	0.000236886	1.57035	0.27	0.091	1	Cycling	Ppp1r37
B230307C23Rik	0.000249218	1.43963	0.297	0.106	1	Cycling	B230307C23Rik
Acer31	0.000253959	0.683046	0.838	0.636	1	Cycling	Acer3
Pbrm1	0.000304337	0.8363	0.649	0.343	1	Cycling	Pbrm1
Ttc14	0.000304431	0.808779	0.784	0.435	1	Cycling	Ttc14
Mettl15	0.000305231	1.30093	0.324	0.122	1	Cycling	Mettl15
Casp7	0.000305817	1.94718	0.27	0.096	1	Cycling	Casp7
Ankrd40	0.000314231	1.50465	0.27	0.093	1	Cycling	Ankrd40
Fxr1	0.000333909	0.904725	0.622	0.33	1	Cycling	Fxr1
Zfp362	0.000353897	1.4234	0.297	0.108	1	Cycling	Zfp362
Mplkip	0.000360053	1.50503	0.297	0.111	1	Cycling	Mplkip
Dennd2c	0.000365438	1.38587	0.351	0.142	1	Cycling	Dennd2c
Gm42601	0.0003663	1.14405	0.297	0.106	1	Cycling	Gm42601
Ube3c	0.00036778	1.00502	0.595	0.327	1	Cycling	Ube3c
Smg72	0.000377222	1.18193	0.432	0.197	1	Cycling	Smg7
AU0202063	0.000386628	0.592541	0.892	0.549	1	Cycling	AU020206
Ankra2	0.000397337	1.62033	0.27	0.096	1	Cycling	Ankra2
Zdhhc21	0.00039903	1.76627	0.27	0.099	1	Cycling	Zdhhc21
Rcc2	0.000411686	1.30904	0.351	0.142	1	Cycling	Rcc2
Clasrp	0.000412518	1.46598	0.324	0.128	1	Cycling	Clasrp
Myo1e3	0.000422678	0.8731	0.595	0.336	1	Cycling	Myo1e
Zfp911	0.000432482	1.08937	0.459	0.214	1	Cycling	Zfp91
Mcu	0.000439464	1.50233	0.324	0.13	1	Cycling	Mcu
Rab5if	0.00044476	1.51955	0.27	0.095	1	Cycling	Rab5if
Fopnl	0.00044607	1.52455	0.27	0.096	1	Cycling	Fopnl
Slc9a1	0.000456301	1.3524	0.378	0.163	1	Cycling	Slc9a1
Zcchc9	0.000464033	1.37706	0.297	0.11	1	Cycling	Zcchc9
Trim30a2	0.000466425	0.744925	0.676	0.368	1	Cycling	Trim30a
Baz1a1	0.000468895	1.20124	0.514	0.267	1	Cycling	Baz1a
Cdk191	0.000470872	0.848202	0.703	0.432	1	Cycling	Cdk19
Dcbld2	0.000480025	1.78438	0.27	0.097	1	Cycling	Dcbld2
Taf151	0.000493204	0.717768	0.784	0.481	1	Cycling	Taf15
Nedd4l1	0.000496458	1.28668	0.568	0.315	1	Cycling	Nedd4l
Map1s	0.000510153	1.56734	0.27	0.098	1	Cycling	Map1s
Rfc1	0.000517187	1.33274	0.405	0.188	1	Cycling	Rfc1
Stat2	0.000521943	1.17375	0.378	0.16	1	Cycling	Stat2
Fam173a	0.00053108	1.27775	0.351	0.145	1	Cycling	Fam173a
Scmh11	0.000534906	1.18976	0.595	0.383	1	Cycling	Scmh1
Phka2	0.00053508	1.28085	0.459	0.222	1	Cycling	Phka2
Cdyl	0.000541907	1.11475	0.459	0.225	1	Cycling	Cdyl
Ptpa1	0.000546464	1.25685	0.459	0.227	1	Cycling	Ptpa
Usp142	0.000559889	1.17435	0.378	0.161	1	Cycling	Usp14
Zhx3	0.000570991	1.5648	0.27	0.099	1	Cycling	Zhx3
Khsrp	0.000576701	1.49937	0.297	0.115	1	Cycling	Khsrp
H2-Q4	0.000598158	1.54854	0.27	0.099	1	Cycling	H2-Q4
Cep833	0.000600691	1.41333	0.405	0.202	1	Cycling	Cep83
Eif2s22	0.0006144	1.07285	0.486	0.252	1	Cycling	Eif2s2
C2cd3	0.000614861	1.14493	0.378	0.161	1	Cycling	C2cd3
Hmgxb4	0.000625829	1.43312	0.351	0.152	1	Cycling	Hmgxb4
Fam53a	0.000639035	1.4513	0.27	0.098	1	Cycling	Fam53a
Pds5a	0.000654001	0.931709	0.649	0.406	1	Cycling	Pds5a
Actr33	0.000659374	0.911399	0.676	0.398	1	Cycling	Actr3
Rps19	0.000672883	1.29757	0.324	0.13	1	Cycling	Rps19
Gprasp1	0.000689185	1.1852	0.378	0.164	1	Cycling	Gprasp1
Slc38a21	0.000690432	1.10451	0.541	0.294	1	Cycling	Slc38a2
Rpn2	0.000717096	1.45607	0.27	0.099	1	Cycling	Rpn2
Stx12	0.000731627	1.13351	0.405	0.184	1	Cycling	Stx12
Dnm1l2	0.000733429	1.22158	0.405	0.19	1	Cycling	Dnm1l
Cgas	0.000736113	1.31221	0.297	0.114	1	Cycling	Cgas
Qser1	0.000745256	1.26638	0.351	0.147	1	Cycling	Qser1
Ctcf	0.00076291	1.25953	0.459	0.246	1	Cycling	Ctcf
Anp32b	0.000771286	1.62714	0.27	0.103	1	Cycling	Anp32b
Vps13b	0.000775501	0.828433	0.784	0.517	1	Cycling	Vps13b
Cklf	0.000786439	1.3132	0.351	0.151	1	Cycling	Cklf
Dyrk1a1	0.000805257	0.745865	0.703	0.421	1	Cycling	Dyrk1a
Far1	0.000805318	1.29085	0.486	0.248	1	Cycling	Far1
Azin1	0.000815327	1.44063	0.324	0.135	1	Cycling	Azin1
Srsf41	0.00081758	1.35018	0.405	0.197	1	Cycling	Srsf4
Fam111a	0.000823895	1.28751	0.324	0.132	1	Cycling	Fam111a
Taf1b	0.000842735	1.33382	0.351	0.154	1	Cycling	Taf1b
Stim1	0.000876103	0.968257	0.459	0.223	1	Cycling	Stim1
Rbmx	0.000877186	1.38474	0.297	0.117	1	Cycling	Rbmx
Med6	0.000911471	1.49165	0.297	0.12	1	Cycling	Med6
Nsmce23	0.000917995	0.664851	0.73	0.454	1	Cycling	Nsmce2
Fus	0.000922124	0.556752	0.919	0.719	1	Cycling	Fus
Abi2	0.000929467	1.46951	0.297	0.12	1	Cycling	Abi2
Cbfb1	0.000929897	1.35498	0.514	0.3	1	Cycling	Cbfb
Gstcd	0.00098087	1.15741	0.324	0.131	1	Cycling	Gstcd
Anapc11	0.000981088	1.47128	0.27	0.102	1	Cycling	Anapc11
B230219D22Rik	0.00105363	1.38038	0.324	0.138	1	Cycling	B230219D22Rik
Nadk2	0.00107382	1.50259	0.27	0.104	1	Cycling	Nadk2
Tmem179b	0.00110215	1.4137	0.27	0.103	1	Cycling	Tmem179b
Gm269172	0.00110511	1.03626	0.568	0.319	1	Cycling	Gm26917
Thoc11	0.00117115	1.12652	0.432	0.21	1	Cycling	Thoc1
Cstf3	0.00118352	0.732136	0.595	0.315	1	Cycling	Cstf3
Mindy3	0.00119286	1.20951	0.324	0.135	1	Cycling	Mindy3
Gm17590	0.00120768	1.44764	0.27	0.104	1	Cycling	Gm17590
Msra2	0.00120885	1.35369	0.351	0.156	1	Cycling	Msra
6720427I07Rik	0.00121871	1.08276	0.378	0.169	1	Cycling	6720427I07Rik
Celf2	0.00122868	0.551615	0.919	0.804	1	Cycling	Celf2
2700049A03Rik	0.00123093	1.32815	0.27	0.103	1	Cycling	2700049A03Rik
Gm36279	0.00123158	1.13965	0.351	0.152	1	Cycling	Gm36279
Edem11	0.00125454	1.03589	0.432	0.21	1	Cycling	Edem1
Anapc12	0.00126087	1.11166	0.351	0.152	1	Cycling	Anapc1
Dock1	0.00127838	1.03361	0.595	0.361	1	Cycling	Dock1
Ttll4	0.00129045	1.24636	0.297	0.119	1	Cycling	Ttll4
Nono	0.00132122	1.21066	0.432	0.216	1	Cycling	Nono
Rprd1b	0.00135641	1.24798	0.324	0.138	1	Cycling	Rprd1b
Ncoa5	0.00137526	1.40215	0.27	0.105	1	Cycling	Ncoa5
Srsf2	0.00138162	0.913116	0.595	0.359	1	Cycling	Srsf2
Ncoa71	0.0013915	1.6728	0.27	0.11	1	Cycling	Ncoa7
Cep250	0.00139797	1.17615	0.351	0.155	1	Cycling	Cep250
Smarcad1	0.00140146	0.947961	0.486	0.246	1	Cycling	Smarcad1
Lsm14a	0.0014427	0.879023	0.514	0.27	1	Cycling	Lsm14a
Wdr70	0.00152057	1.22195	0.432	0.224	1	Cycling	Wdr70
Dnajc12	0.00153941	0.681169	0.703	0.455	1	Cycling	Dnajc1
Ddx46	0.00154021	0.909324	0.459	0.226	1	Cycling	Ddx46
Pign1	0.00154096	0.993912	0.541	0.296	1	Cycling	Pign
Gm22146	0.00154377	1.35648	0.27	0.106	1	Cycling	Gm22146
Etv61	0.0015816	0.478147	0.946	0.749	1	Cycling	Etv6
Set	0.00160304	1.33253	0.27	0.105	1	Cycling	Set
Disp1	0.00164896	1.27727	0.297	0.123	1	Cycling	Disp1
Ago21	0.00171497	0.998326	0.405	0.192	1	Cycling	Ago2
Gm42726	0.00175483	1.49669	0.27	0.109	1	Cycling	Gm42726
Uvssa	0.00183317	1.41913	0.27	0.108	1	Cycling	Uvssa
Gm48708	0.00184675	1.14405	0.297	0.121	1	Cycling	Gm48708
Ctnnbl1	0.001853	1.13782	0.324	0.139	1	Cycling	Ctnnbl1
Ttc9c	0.00189156	1.06289	0.405	0.197	1	Cycling	Ttc9c
Map41	0.00189586	0.623752	0.811	0.618	1	Cycling	Map4
Ttc28	0.0019374	0.630676	0.838	0.651	1	Cycling	Ttc28
Phykpl2	0.00197586	0.99473	0.432	0.217	1	Cycling	Phykpl
Smarcb1	0.00200718	1.14153	0.324	0.141	1	Cycling	Smarcb1
Rapgef6	0.00201388	0.850832	0.676	0.47	1	Cycling	Rapgef6
Hdac1	0.00201604	1.11212	0.324	0.139	1	Cycling	Hdac1
Fat31	0.00201918	0.590418	0.73	0.512	1	Cycling	Fat3
Lair11	0.00202	0.532424	0.946	0.731	1	Cycling	Lair1
Insyn2a	0.00206732	0.825653	0.432	0.209	1	Cycling	Insyn2a
Smarca51	0.00207255	0.969244	0.432	0.216	1	Cycling	Smarca5
Etl43	0.00210257	1.45994	0.378	0.202	1	Cycling	Etl4
Clcc1	0.00214614	1.55858	0.27	0.113	1	Cycling	Clcc1
Arl6ip1	0.00216649	1.11957	0.297	0.123	1	Cycling	Arl6ip1
Pvt13	0.00217638	0.715747	0.811	0.591	1	Cycling	Pvt1
Kat7	0.00218318	1.26695	0.378	0.188	1	Cycling	Kat7
A630089N07Rik	0.00222871	1.2549	0.324	0.146	1	Cycling	A630089N07Rik
Smc5	0.00226475	1.76256	0.297	0.136	1	Cycling	Smc5
Elk32	0.0022674	0.78298	0.703	0.517	1	Cycling	Elk3
Mtmr2	0.00229595	1.51394	0.297	0.134	1	Cycling	Mtmr2
Brd9	0.00229775	1.13268	0.378	0.183	1	Cycling	Brd9
E130308A19Rik	0.00232018	1.24636	0.27	0.109	1	Cycling	E130308A19Rik
Zfp4072	0.00232169	0.762753	0.622	0.353	1	Cycling	Zfp407
Alkbh3	0.00232391	1.28933	0.27	0.109	1	Cycling	Alkbh3
Dtnbp13	0.00233666	0.891858	0.541	0.32	1	Cycling	Dtnbp1
Ccar12	0.00235411	0.833508	0.541	0.305	1	Cycling	Ccar1
Trip41	0.00236389	1.55322	0.351	0.18	1	Cycling	Trip4
Elmo11	0.00247329	0.338978	1	0.958	1	Cycling	Elmo1
Phactr4	0.00249104	1.25776	0.351	0.167	1	Cycling	Phactr4
Ltn1	0.00253364	1.26402	0.27	0.109	1	Cycling	Ltn1
Ewsr11	0.00263335	0.692786	0.703	0.427	1	Cycling	Ewsr1
Hsd17b121	0.00269725	1.2635	0.324	0.149	1	Cycling	Hsd17b12
Nr2c2	0.0027129	0.689394	0.622	0.365	1	Cycling	Nr2c2
Relb	0.00276522	1.49508	0.297	0.136	1	Cycling	Relb
Gm16192	0.00289034	1.37706	0.27	0.113	1	Cycling	Gm16192
Uhrf1bp1	0.0028955	1.23915	0.27	0.111	1	Cycling	Uhrf1bp1
Wrn	0.00292243	1.07719	0.405	0.208	1	Cycling	Wrn
Rnf214	0.00295311	1.02559	0.378	0.183	1	Cycling	Rnf214
Mcmbp1	0.00296162	1.23956	0.378	0.192	1	Cycling	Mcmbp
Cars2	0.00297711	1.25985	0.27	0.111	1	Cycling	Cars2
Gm471671	0.00298143	0.923977	0.541	0.326	1	Cycling	Gm47167
Ppp1cc	0.00300684	1.22755	0.297	0.129	1	Cycling	Ppp1cc
Map2k51	0.00302523	0.932829	0.568	0.37	1	Cycling	Map2k5
Ikzf11	0.00309725	0.518096	0.892	0.826	1	Cycling	Ikzf1
Glcci1	0.00311239	1.27697	0.27	0.112	1	Cycling	Glcci1
Dennd5a	0.00319243	0.913116	0.568	0.353	1	Cycling	Dennd5a
Rtf11	0.00322314	1.03479	0.378	0.185	1	Cycling	Rtf1
Tiam1	0.00325375	1.38293	0.297	0.132	1	Cycling	Tiam1
Depdc51	0.00326234	1.05966	0.432	0.231	1	Cycling	Depdc5
Zc3h18	0.0033037	1.44764	0.27	0.116	1	Cycling	Zc3h18
Gm268271	0.00331396	0.604493	0.676	0.477	1	Cycling	Gm26827
Smurf1	0.00332651	0.886997	0.514	0.285	1	Cycling	Smurf1
Strn2	0.00333458	1.21268	0.351	0.17	1	Cycling	Strn
Mir142hg2	0.00334043	0.622272	0.892	0.674	1	Cycling	Mir142hg
Supt16	0.00337128	1.05713	0.351	0.165	1	Cycling	Supt16
Zfp951	0.00344038	1.28473	0.27	0.114	1	Cycling	Zfp951
Peak13	0.00348206	0.891289	0.568	0.356	1	Cycling	Peak1
Cmss1	0.00354046	0.630541	0.838	0.579	1	Cycling	Cmss1
Ifrd1	0.00355121	1.167	0.27	0.113	1	Cycling	Ifrd1
Senp8	0.00357069	1.14758	0.27	0.112	1	Cycling	Senp8
Reep5	0.00358173	1.09294	0.351	0.168	1	Cycling	Reep5
Smg5	0.00358582	1.29787	0.27	0.114	1	Cycling	Smg5
Srrt	0.00368751	1.09628	0.324	0.147	1	Cycling	Srrt
Srsf11	0.00372445	0.571579	0.757	0.473	1	Cycling	Srsf11
Strn4	0.00373416	1.2228	0.27	0.113	1	Cycling	Strn4
Abcb71	0.00379258	1.10015	0.405	0.215	1	Cycling	Abcb7
Pkp42	0.00380754	1.00623	0.378	0.188	1	Cycling	Pkp4
Csnk1g33	0.00387212	0.825653	0.486	0.266	1	Cycling	Csnk1g3
Asxl11	0.00390648	0.884707	0.622	0.423	1	Cycling	Asxl1
Mlec	0.00394364	1.32415	0.27	0.116	1	Cycling	Mlec
Rad23b1	0.00402344	1.19308	0.351	0.176	1	Cycling	Rad23b
Khdc41	0.00405663	1.20383	0.378	0.192	1	Cycling	Khdc4
Hivep22	0.0040622	0.915372	0.351	0.166	1	Cycling	Hivep2
Kif2a	0.00407995	1.02259	0.324	0.147	1	Cycling	Kif2a
Sec61a2	0.00408317	1.13551	0.324	0.151	1	Cycling	Sec61a2
Birc61	0.00412813	0.655351	0.703	0.466	1	Cycling	Birc6
Ifi35	0.00414456	1.0321	0.297	0.13	1	Cycling	Ifi35
Slc30a5	0.0041465	1.07086	0.324	0.149	1	Cycling	Slc30a5
Nudt3	0.00415274	0.932481	0.378	0.184	1	Cycling	Nudt3
Npm1	0.00415944	0.981287	0.324	0.147	1	Cycling	Npm1
Ppm1e	0.00441387	1.07114	0.351	0.177	1	Cycling	Ppm1e
Cacnb22	0.00444469	0.711943	0.703	0.454	1	Cycling	Cacnb2
Psmc1	0.00445	1.27753	0.297	0.136	1	Cycling	Psmc1
Umad11	0.00455811	0.998005	0.405	0.212	1	Cycling	Umad1
Phtf2	0.00461265	1.01588	0.351	0.169	1	Cycling	Phtf2
Rufy33	0.00465685	0.936006	0.486	0.283	1	Cycling	Rufy3
Slc9a9	0.0046595	0.535174	0.973	0.804	1	Cycling	Slc9a9
Cd1801	0.00467615	0.79376	0.703	0.509	1	Cycling	Cd180
Rap1gap2	0.00483798	1.21137	0.324	0.156	1	Cycling	Rap1gap2
Cdc27	0.00490536	1.20918	0.351	0.182	1	Cycling	Cdc27
Irf51	0.00495295	0.77152	0.514	0.293	1	Cycling	Irf5
Ptprm1	0.00497628	0.639729	0.838	0.59	1	Cycling	Ptprm
Tm9sf2	0.00499463	0.8523	0.432	0.227	1	Cycling	Tm9sf2
Ftx	0.0053471	1.4873	0.27	0.123	1	Cycling	Ftx
Eea12	0.00537781	0.760932	0.459	0.247	1	Cycling	Eea1
Adhfe11	0.00538503	0.898761	0.459	0.26	1	Cycling	Adhfe1
Kpna33	0.00540355	0.757635	0.568	0.34	1	Cycling	Kpna3
Usp41	0.00540458	1.07014	0.351	0.175	1	Cycling	Usp4
Tnfaip81	0.00540645	0.840359	0.514	0.301	1	Cycling	Tnfaip8
Fam135a	0.0054352	1.15741	0.297	0.136	1	Cycling	Fam135a
Pigu1	0.00543667	0.967009	0.351	0.17	1	Cycling	Pigu
Fgf132	0.00557526	0.863145	0.784	0.573	1	Cycling	Fgf13
Hdac9	0.00560098	0.770577	0.757	0.586	1	Cycling	Hdac9
Cbfa2t22	0.00560561	0.630182	0.541	0.301	1	Cycling	Cbfa2t2
U2af1	0.00566905	1.14758	0.324	0.158	1	Cycling	U2af1
Hnrnpd	0.00576867	1.07854	0.378	0.2	1	Cycling	Hnrnpd
Ptpn11	0.00585133	1.16309	0.27	0.118	1	Cycling	Ptpn11
Nfya	0.00585741	1.07181	0.297	0.135	1	Cycling	Nfya
Zfp592	0.0058691	1.12283	0.351	0.18	1	Cycling	Zfp592
Stk11	0.00590334	1.26104	0.297	0.141	1	Cycling	Stk11
Cnot10	0.00596526	1.10302	0.324	0.157	1	Cycling	Cnot10
Etnk1	0.00605249	0.87468	0.486	0.285	1	Cycling	Etnk1
Ppp4r3a	0.00609543	0.773888	0.459	0.249	1	Cycling	Ppp4r3a
Nvl	0.00613518	1.23685	0.405	0.24	1	Cycling	Nvl
Gm39214	0.00614992	1.10576	0.297	0.138	1	Cycling	Gm39214
Dleu2	0.00619187	0.415766	1	0.908	1	Cycling	Dleu2
Itpr1	0.00619372	0.937363	0.297	0.134	1	Cycling	Itpr1
Rassf1	0.00631508	1.01911	0.297	0.135	1	Cycling	Rassf1
Nrf11	0.00633351	0.72033	0.595	0.365	1	Cycling	Nrf1
Cspp1	0.00639934	0.83805	0.459	0.254	1	Cycling	Cspp1
Pdcd2l	0.00641993	1.10951	0.27	0.119	1	Cycling	Pdcd2l
Ecpas2	0.00646048	0.805822	0.568	0.379	1	Cycling	Ecpas
Gm267491	0.00671491	1.02828	0.459	0.28	1	Cycling	Gm26749
Ints9	0.00684297	1.09829	0.27	0.119	1	Cycling	Ints9
Rexo4	0.00689402	1.14373	0.27	0.12	1	Cycling	Rexo4
Trak13	0.00693301	0.737039	0.541	0.33	1	Cycling	Trak1
Tnfrsf11a	0.00696981	0.641173	0.622	0.397	1	Cycling	Tnfrsf11a
Rapgef2	0.0071027	0.700666	0.541	0.316	1	Cycling	Rapgef2
Fbxw2	0.00717194	0.854799	0.432	0.239	1	Cycling	Fbxw2
Tra2b1	0.00718358	0.760701	0.595	0.404	1	Cycling	Tra2b
Otud4	0.00728511	1.03537	0.297	0.137	1	Cycling	Otud4
Phkb	0.00742995	0.522763	0.622	0.366	1	Cycling	Phkb
Ppp6c	0.00746657	1.24549	0.27	0.124	1	Cycling	Ppp6c
Cse1l	0.00749902	1.21268	0.27	0.123	1	Cycling	Cse1l
Yeats2	0.00753816	1.12083	0.27	0.121	1	Cycling	Yeats2
Mapk9	0.00755035	1.25395	0.27	0.124	1	Cycling	Mapk9
Prpf40a	0.00756348	0.748544	0.514	0.297	1	Cycling	Prpf40a
Abcb1b2	0.00758176	1.07686	0.405	0.231	1	Cycling	Abcb1b
Ddx58	0.00771809	1.17726	0.27	0.124	1	Cycling	Ddx58
Vav1	0.00772964	0.66657	0.622	0.411	1	Cycling	Vav1
Sp1002	0.00776511	1.50345	0.405	0.248	1	Cycling	Sp100
Sdccag81	0.00779534	0.846445	0.595	0.381	1	Cycling	Sdccag8
Znrf33	0.0078055	0.957059	0.405	0.224	1	Cycling	Znrf3
Fnip13	0.00784541	0.720471	0.676	0.488	1	Cycling	Fnip1
Rap1a1	0.00794555	0.641792	0.73	0.523	1	Cycling	Rap1a
Stt3b	0.00794888	1.28085	0.27	0.126	1	Cycling	Stt3b
Zfp871	0.00813456	0.933874	0.351	0.177	1	Cycling	Zfp871
Hspa42	0.00841915	0.795658	0.541	0.333	1	Cycling	Hspa4
Alkbh13	0.00845559	1.00724	0.378	0.207	1	Cycling	Alkbh1
Ythdf2	0.00849885	1.28974	0.351	0.194	1	Cycling	Ythdf2
Lrmda2	0.00849989	0.336099	1	0.968	1	Cycling	Lrmda
Sh3bp22	0.00852443	0.920069	0.459	0.281	1	Cycling	Sh3bp2
Sumf1	0.00855788	1.27015	0.27	0.127	1	Cycling	Sumf1
Nr6a1os1	0.00871416	0.88521	0.514	0.319	1	Cycling	Nr6a1os
Nipa21	0.00871815	0.951184	0.459	0.263	1	Cycling	Nipa2
Nr3c1	0.00886373	0.655351	0.676	0.451	1	Cycling	Nr3c1
Pde3b1	0.00889671	0.390099	0.973	0.802	1	Cycling	Pde3b
Zcchc2	0.00889741	1.1153	0.297	0.143	1	Cycling	Zcchc2
Hdlbp	0.00896627	0.731427	0.459	0.253	1	Cycling	Hdlbp
Mllt10	0.00897284	0.514922	0.865	0.558	1	Cycling	Mllt10
Tsacc	0.00902451	0.922161	0.297	0.139	1	Cycling	Tsacc
Trim34a	0.00936406	1.46951	0.27	0.128	1	Cycling	Trim34a
Terf2	0.0094281	1.00623	0.297	0.141	1	Cycling	Terf2
Acvr11	0.00956394	0.778347	0.486	0.286	1	Cycling	Acvr1
Ly861	0.00957057	0.606073	0.892	0.836	1	Cycling	Ly86
Smarcc1	0.00960489	1.05461	0.378	0.208	1	Cycling	Smarcc1
Herc6	0.00964619	1.68815	0.351	0.193	1	Cycling	Herc6
Clcn72	0.00966312	1.20005	0.297	0.145	1	Cycling	Clcn7
Arid21	0.00973518	0.601259	0.541	0.315	1	Cycling	Arid2
Hira1	0.00976917	1.07854	0.351	0.19	1	Cycling	Hira

## Sheet: IRM
	p_val	avg_log2FC	pct.1	pct.2	p_val_adj	cluster	gene
Cxcl10	4.90925e-122	7.95936	0.375	0.003	8.21612e-118	IRM	Cxcl10
Oasl1	9.5539e-120	6.51261	0.667	0.014	1.59894e-115	IRM	Oasl1
Rsad2	9.40032e-92	6.86625	0.5	0.01	1.57324e-87	IRM	Rsad2
Iigp1	2.66871e-90	7.18818	0.542	0.013	4.46635e-86	IRM	Iigp1
Ifit2	5.79497e-80	6.04911	0.792	0.034	9.69847e-76	IRM	Ifit2
Ifi211	1.136e-73	5.38082	0.667	0.026	1.90121e-69	IRM	Ifi211
Gm17268	1.16592e-67	5.39562	0.458	0.012	1.95129e-63	IRM	Gm17268
Irf7	1.97155e-67	5.07775	0.625	0.025	3.29959e-63	IRM	Irf7
Ifit3b	1.56649e-66	6.04313	0.375	0.008	2.62167e-62	IRM	Ifit3b
Ifit1	1.01318e-62	6.38082	0.292	0.005	1.69566e-58	IRM	Ifit1
Zbp1	1.62671e-46	4.84071	0.458	0.019	2.72246e-42	IRM	Zbp1
Ifit3	2.28518e-42	5.15576	0.458	0.022	3.82448e-38	IRM	Ifit3
Slfn5	3.49863e-42	4.17437	0.792	0.071	5.85531e-38	IRM	Slfn5
Usp18	8.39641e-42	4.58398	0.833	0.081	1.40522e-37	IRM	Usp18
Gbp6	3.58595e-40	5.39232	0.292	0.009	6.00144e-36	IRM	Gbp6
Acod1	8.54846e-40	3.94568	0.25	0.006	1.43067e-35	IRM	Acod1
Tnfsf10	3.44895e-39	4.98173	0.375	0.015	5.77216e-35	IRM	Tnfsf10
Ifi213	1.85593e-38	4.5171	0.75	0.072	3.10608e-34	IRM	Ifi213
Oasl2	1.13008e-36	4.36827	0.917	0.125	1.8913e-32	IRM	Oasl2
Gm4951	1.77937e-35	3.78495	0.958	0.138	2.97795e-31	IRM	Gm4951
Ifi2073	3.25549e-35	3.77274	0.917	0.124	5.44838e-31	IRM	Ifi207
Phf11d	4.22584e-35	4.36668	0.625	0.052	7.07236e-31	IRM	Phf11d
Ifi2042	2.65025e-34	4.07083	1	0.169	4.43546e-30	IRM	Ifi204
Abtb2	5.26729e-34	4.54432	0.333	0.014	8.81534e-30	IRM	Abtb2
Oas2	3.10248e-33	4.40197	0.583	0.047	5.19231e-29	IRM	Oas2
Ifi206	2.51008e-30	4.42403	0.5	0.038	4.20088e-26	IRM	Ifi206
Samd9l	1.24301e-29	3.98952	0.625	0.061	2.0803e-25	IRM	Samd9l
Trim30c	1.51466e-29	4.10726	0.417	0.026	2.53494e-25	IRM	Trim30c
Herc61	3.18218e-29	3.98124	0.958	0.189	5.3257e-25	IRM	Herc6
Slfn9	1.42003e-26	4.63595	0.333	0.019	2.37656e-22	IRM	Slfn9
Fam241a	5.43505e-26	4.0121	0.417	0.03	9.09611e-22	IRM	Fam241a
Stat21	9.47164e-26	3.50806	0.875	0.157	1.58517e-21	IRM	Stat2
Rnf2132	9.17227e-25	3.63759	1	0.269	1.53507e-20	IRM	Rnf213
Cybb1	1.56876e-24	3.76344	0.625	0.075	2.62548e-20	IRM	Cybb
Pml	4.45373e-24	3.0518	0.792	0.119	7.45376e-20	IRM	Pml
A930037H05Rik1	2.5486e-23	3.67759	0.958	0.239	4.26534e-19	IRM	A930037H05Rik
Stat12	4.63265e-23	3.16415	0.958	0.217	7.75321e-19	IRM	Stat1
Gm44148	1.51583e-22	3.73239	0.833	0.152	2.5369e-18	IRM	Gm44148
Ddx601	1.99465e-22	3.64225	0.833	0.164	3.33824e-18	IRM	Ddx60
Parp141	3.86563e-20	3.60617	0.958	0.268	6.46953e-16	IRM	Parp14
Helz2	4.03883e-20	4.28129	0.25	0.014	6.75939e-16	IRM	Helz2
Il2rg	5.60083e-20	4.0727	0.375	0.032	9.37354e-16	IRM	Il2rg
Gm4841	1.00056e-19	4.3484	0.292	0.02	1.67455e-15	IRM	Gm4841
Nlrc53	1.04277e-19	3.43883	0.792	0.17	1.74518e-15	IRM	Nlrc5
F830016B08Rik	2.91534e-19	4.28129	0.25	0.015	4.87912e-15	IRM	F830016B08Rik
Carmil1	3.31814e-19	3.55193	0.5	0.06	5.55323e-15	IRM	Carmil1
Ifi209	6.12119e-19	3.89224	0.375	0.034	1.02444e-14	IRM	Ifi209
Trim30a3	8.66571e-19	2.88151	0.958	0.367	1.45029e-14	IRM	Trim30a
Tor3a1	1.85758e-18	3.38775	0.708	0.134	3.10885e-14	IRM	Tor3a
Slfn8	1.95671e-18	2.82404	0.833	0.186	3.27476e-14	IRM	Slfn8
Cst7	8.95773e-18	4.14042	0.333	0.029	1.49917e-13	IRM	Cst7
Gvin1	1.16432e-17	3.5006	0.417	0.044	1.9486e-13	IRM	Gvin1
Tpst11	1.20809e-17	3.67642	0.5	0.068	2.02185e-13	IRM	Tpst1
Gm205591	1.46566e-17	3.67149	0.542	0.079	2.45293e-13	IRM	Gm20559
Sp1003	1.61766e-17	2.81434	0.917	0.244	2.70732e-13	IRM	Sp100
Ifi351	1.2635e-16	2.99291	0.667	0.127	2.11459e-12	IRM	Ifi35
Daxx	1.43735e-16	3.68634	0.417	0.049	2.40555e-12	IRM	Daxx
Znfx11	3.28326e-16	2.55254	0.875	0.246	5.49487e-12	IRM	Znfx1
Eif2ak2	3.54304e-16	2.42069	0.875	0.223	5.92962e-12	IRM	Eif2ak2
Ifih1	4.9889e-16	3.56927	0.583	0.1	8.34942e-12	IRM	Ifih1
Ccl12	6.24801e-16	3.32568	0.417	0.049	1.04567e-11	IRM	Ccl12
Chic1	1.41505e-15	3.80396	0.375	0.042	2.36823e-11	IRM	Chic1
Parp91	1.61302e-15	2.74879	0.792	0.207	2.69955e-11	IRM	Parp9
Trim30d	1.73587e-15	2.69132	0.875	0.246	2.90515e-11	IRM	Trim30d
Ddx581	2.15477e-15	2.96624	0.625	0.122	3.60623e-11	IRM	Ddx58
Zup1	3.36149e-15	2.60121	0.958	0.376	5.62578e-11	IRM	Zup1
Gm36043	3.97905e-15	3.58739	0.417	0.054	6.65934e-11	IRM	Gm36043
2025-03-05	5.03281e-15	2.84316	0.708	0.153	8.42291e-11	IRM	2025-03-05
Creb51	8.62181e-15	2.92417	0.583	0.102	1.44295e-10	IRM	Creb5
Cd2741	1.69964e-14	3.54432	0.5	0.08	2.84452e-10	IRM	Cd274
Slfn2	2.32308e-14	2.88643	0.625	0.122	3.88791e-10	IRM	Slfn2
Clec2d	2.76466e-14	2.88136	0.625	0.122	4.62694e-10	IRM	Clec2d
Phf11b	9.05251e-14	3.81562	0.333	0.038	1.51503e-09	IRM	Phf11b
Birc3	1.76841e-13	2.62593	0.708	0.161	2.95961e-09	IRM	Birc3
Fam53c	2.78548e-13	3.65124	0.25	0.022	4.66177e-09	IRM	Fam53c
Atp10a1	4.17729e-13	2.90625	0.458	0.071	6.99112e-09	IRM	Atp10a
Oas1a	6.63221e-13	3.34752	0.375	0.05	1.10997e-08	IRM	Oas1a
Parp11	8.37334e-13	3.52745	0.542	0.108	1.40136e-08	IRM	Parp11
Tdrd7	1.04066e-12	2.61832	0.667	0.152	1.74165e-08	IRM	Tdrd7
Il15ra	1.29232e-12	2.6545	0.542	0.1	2.16283e-08	IRM	Il15ra
Irgm1	1.69498e-12	2.99588	0.458	0.075	2.83672e-08	IRM	Irgm1
Prr5l1	2.08646e-12	2.62784	0.583	0.123	3.49191e-08	IRM	Prr5l
Ascc32	2.67882e-12	2.20182	0.917	0.44	4.48328e-08	IRM	Ascc3
Etnk11	2.84693e-12	2.27843	0.875	0.283	4.76462e-08	IRM	Etnk1
Parp121	3.03081e-12	2.55034	0.625	0.144	5.07237e-08	IRM	Parp12
Fmnl23	5.00377e-12	2.76926	0.958	0.45	8.37431e-08	IRM	Fmnl2
Axl3	5.69158e-12	2.5517	0.75	0.226	9.52543e-08	IRM	Axl
Lrch3	6.71616e-12	2.02779	0.958	0.416	1.12402e-07	IRM	Lrch3
Clic43	1.06663e-11	2.82336	0.542	0.111	1.78512e-07	IRM	Clic4
Dhx58	1.51376e-11	3.29226	0.333	0.044	2.53343e-07	IRM	Dhx58
Nfkbiz	1.98091e-11	2.46632	0.542	0.109	3.31525e-07	IRM	Nfkbiz
Gm16549	2.57434e-11	3.44478	0.25	0.026	4.30841e-07	IRM	Gm16549
Sass61	3.80866e-11	2.94115	0.5	0.099	6.37417e-07	IRM	Sass6
Gbp7	6.21496e-11	3.18442	0.333	0.047	1.04014e-06	IRM	Gbp7
Trim141	9.45566e-11	2.34752	0.75	0.239	1.5825e-06	IRM	Trim14
Sp140	1.16984e-10	2.97695	0.5	0.106	1.95784e-06	IRM	Sp140
Xaf11	1.21892e-10	2.60498	0.5	0.102	2.03998e-06	IRM	Xaf1
Setdb2	1.8949e-10	3.31781	0.292	0.038	3.1713e-06	IRM	Setdb2
Sh2d6	2.00336e-10	2.86625	0.375	0.06	3.35283e-06	IRM	Sh2d6
Slc25a22	2.48469e-10	3.33375	0.25	0.028	4.15838e-06	IRM	Slc25a22
4930599N23Rik	2.67038e-10	2.10289	0.792	0.3	4.46915e-06	IRM	4930599N23Rik
Samhd11	2.71365e-10	2.368	0.792	0.269	4.54156e-06	IRM	Samhd1
Tent4a	4.53537e-10	3.02297	0.417	0.079	7.59039e-06	IRM	Tent4a
Peli11	5.95797e-10	1.51492	1	0.466	9.97126e-06	IRM	Peli1
Tbc1d14	6.13492e-10	2.65517	0.708	0.235	1.02674e-05	IRM	Tbc1d1
Lgals3bp	6.81187e-10	2.94025	0.333	0.051	1.14003e-05	IRM	Lgals3bp
Itpr11	8.38433e-10	2.66775	0.542	0.132	1.4032e-05	IRM	Itpr1
Gm12474	8.51949e-10	3.578	0.292	0.04	1.42582e-05	IRM	Gm12474
Lgals9	9.87163e-10	1.79963	0.875	0.344	1.65212e-05	IRM	Lgals9
Zc3hav13	1.00963e-09	2.06874	0.792	0.301	1.68971e-05	IRM	Zc3hav1
Cd47	1.34154e-09	2.04996	0.667	0.196	2.2452e-05	IRM	Cd47
Tank3	1.41684e-09	2.64851	0.75	0.27	2.37123e-05	IRM	Tank
Pik3ap1	1.55731e-09	1.85265	0.958	0.6	2.60632e-05	IRM	Pik3ap1
Aoah1	1.67244e-09	3.20328	0.375	0.069	2.79899e-05	IRM	Aoah
Flt12	2.3438e-09	2.78153	0.458	0.098	3.92258e-05	IRM	Flt1
Sppl2a1	2.9759e-09	2.20578	0.75	0.265	4.98047e-05	IRM	Sppl2a
A330040F15Rik2	3.99286e-09	2.71425	0.708	0.259	6.68245e-05	IRM	A330040F15Rik
Keap1	4.7409e-09	2.19382	0.458	0.095	7.93437e-05	IRM	Keap1
Siglec1	5.5352e-09	3.11136	0.25	0.032	9.26371e-05	IRM	Siglec1
Fbxw17	7.1369e-09	2.74731	0.292	0.043	0.000119443	IRM	Fbxw17
Gm15564	7.35279e-09	2.86625	0.292	0.044	0.000123056	IRM	Gm15564
Bst2	8.01999e-09	3.09095	0.333	0.058	0.000134222	IRM	Bst2
Tmcc3	1.22899e-08	1.33468	1	0.949	0.000205683	IRM	Tmcc3
Usp25	1.44616e-08	2.19382	0.708	0.266	0.000242029	IRM	Usp25
Tlr2	1.45815e-08	2.90689	0.292	0.045	0.000244036	IRM	Tlr2
Tnf1	1.57555e-08	3.89662	0.25	0.035	0.000263684	IRM	Tnf
4930479D17Rik1	1.8407e-08	2.93766	0.375	0.075	0.00030806	IRM	4930479D17Rik
Nampt	2.08717e-08	2.368	0.458	0.105	0.000349309	IRM	Nampt
Lap3	2.67232e-08	2.54432	0.417	0.091	0.00044724	IRM	Lap3
Apobec13	2.76265e-08	1.7156	0.875	0.437	0.000462357	IRM	Apobec1
Arid5b3	3.79124e-08	2.59323	0.792	0.428	0.000634501	IRM	Arid5b
Cd300lf1	4.13073e-08	2.14482	0.5	0.129	0.000691318	IRM	Cd300lf
Trim12a1	5.99448e-08	1.94568	0.708	0.285	0.00100324	IRM	Trim12a
Gm4070	7.19294e-08	2.64783	0.375	0.078	0.00120381	IRM	Gm4070
Tbc1d81	9.63275e-08	1.83383	0.708	0.279	0.00161214	IRM	Tbc1d8
Epsti1	1.00176e-07	2.42799	0.75	0.37	0.00167655	IRM	Epsti1
Gm17435	1.10857e-07	3.18442	0.292	0.052	0.00185529	IRM	Gm17435
Dcp21	1.41067e-07	2.18979	0.458	0.115	0.00236091	IRM	Dcp2
Nsd32	1.5626e-07	1.65794	0.917	0.537	0.00261517	IRM	Nsd3
Etv62	1.56266e-07	1.30185	1	0.75	0.00261526	IRM	Etv6
Cxcl161	1.65316e-07	2.62375	0.375	0.082	0.00276674	IRM	Cxcl16
Rasa42	1.71233e-07	1.89737	0.75	0.327	0.00286575	IRM	Rasa4
Rnf19b	1.73407e-07	2.2469	0.5	0.139	0.00290214	IRM	Rnf19b
Rtp4	2.06458e-07	3.12928	0.292	0.054	0.00345528	IRM	Rtp4
Minpp1	2.28345e-07	2.46936	0.417	0.101	0.00382159	IRM	Minpp1
Fndc3a2	2.42002e-07	1.87214	0.792	0.378	0.00405015	IRM	Fndc3a
Akr1a13	2.73902e-07	1.88762	0.708	0.292	0.00458402	IRM	Akr1a1
Ubr41	3.37515e-07	2.00551	0.542	0.166	0.00564865	IRM	Ubr4
Relb1	3.39241e-07	1.85428	0.5	0.135	0.00567754	IRM	Relb
Lilrb4a3	3.45047e-07	1.85667	0.708	0.261	0.00577471	IRM	Lilrb4a
Trafd11	3.71862e-07	1.98445	0.667	0.248	0.00622348	IRM	Trafd1
Vcpip1	4.09382e-07	1.89553	0.5	0.136	0.00685142	IRM	Vcpip1
Casp4	4.67507e-07	2.57114	0.417	0.108	0.00782419	IRM	Casp4
Adar	5.39707e-07	2.14439	0.5	0.151	0.00903254	IRM	Adar
Hmgn3	5.41124e-07	2.56247	0.292	0.054	0.00905625	IRM	Hmgn3
Azi2	7.04276e-07	2.07107	0.5	0.15	0.0117868	IRM	Azi2
Fcgr1	8.00692e-07	1.76071	0.625	0.219	0.0134004	IRM	Fcgr1
Trim56	9.40264e-07	2.49868	0.375	0.092	0.0157363	IRM	Trim56
Aim2	1.11456e-06	1.68052	0.792	0.476	0.0186533	IRM	Aim2
Rhbdf2	1.21203e-06	2.34269	0.333	0.072	0.0202846	IRM	Rhbdf2
Parp10	1.29415e-06	2.56857	0.333	0.075	0.021659	IRM	Parp10
Casp1	1.39608e-06	2.5055	0.333	0.073	0.0233648	IRM	Casp1
Slc25a251	1.41372e-06	2.12302	0.5	0.161	0.02366	IRM	Slc25a25
Zbtb5	1.43961e-06	2.87447	0.292	0.058	0.0240934	IRM	Zbtb5
BE692007	1.44759e-06	2.4352	0.25	0.044	0.0242268	IRM	BE692007
9930111J21Rik21	1.53806e-06	1.71244	0.708	0.298	0.0257409	IRM	9930111J21Rik2
Gm428362	1.62869e-06	2.62178	0.375	0.098	0.0272578	IRM	Gm42836
Olfr56	1.63323e-06	2.68435	0.417	0.115	0.0273338	IRM	Olfr56
Cwc25	2.04353e-06	2.60751	0.25	0.045	0.0342005	IRM	Cwc25
Gsap3	2.20902e-06	1.41675	0.875	0.485	0.0369701	IRM	Gsap
Rmc1	2.31623e-06	2.61832	0.25	0.045	0.0387644	IRM	Rmc1
Hpse1	2.34623e-06	2.82185	0.25	0.046	0.0392665	IRM	Hpse
Med27	2.44416e-06	1.9525	0.458	0.129	0.0409055	IRM	Med27
Tapbp	2.49533e-06	2.59479	0.375	0.102	0.0417618	IRM	Tapbp
Bbx	2.55121e-06	2.41068	0.542	0.206	0.042697	IRM	Bbx
Il18	2.64164e-06	1.90763	0.542	0.189	0.0442105	IRM	Il18
Mapkapk22	2.66969e-06	1.55236	0.583	0.196	0.0446799	IRM	Mapkapk2
Il15	2.92386e-06	2.42273	0.542	0.184	0.0489337	IRM	Il15
Map3k8	2.94793e-06	2.339	0.417	0.117	0.0493365	IRM	Map3k8
1600020E01Rik	3.04386e-06	2.09996	0.417	0.112	0.050942	IRM	1600020E01Rik
Tap2	3.10205e-06	2.03843	0.375	0.092	0.0519159	IRM	Tap2
Gm152833	3.43672e-06	1.52405	0.792	0.368	0.057517	IRM	Gm15283
1981-03-01	3.68073e-06	1.89553	0.458	0.134	0.0616007	IRM	2025-03-08
Apobec32	3.72331e-06	1.52981	0.75	0.425	0.0623134	IRM	Apobec3
Plekho21	3.73948e-06	2.05889	0.333	0.076	0.062584	IRM	Plekho2
Trim43c1	4.10509e-06	2.45121	0.292	0.062	0.0687028	IRM	Trim43c
Sp110	4.19718e-06	1.86625	0.458	0.134	0.070244	IRM	Sp110
Slc15a32	4.27128e-06	1.95114	0.625	0.249	0.0714842	IRM	Slc15a3
Aen	4.68161e-06	2.56508	0.25	0.047	0.0783514	IRM	Aen
Irf2	4.77296e-06	1.16185	0.958	0.545	0.0798803	IRM	Irf2
Ikbke1	5.02994e-06	2.13154	0.292	0.061	0.0841811	IRM	Ikbke
Sdc3	5.43994e-06	2.48158	0.292	0.063	0.0910429	IRM	Sdc3
Rpe	5.66557e-06	2.29639	0.292	0.062	0.0948189	IRM	Rpe
Pik3r61	5.99678e-06	1.7899	0.583	0.222	0.100362	IRM	Pik3r6
Cpt1a	8.70463e-06	2.32881	0.292	0.065	0.145681	IRM	Cpt1a
Tob2	9.22564e-06	2.63743	0.25	0.05	0.1544	IRM	Tob2
Rufy34	9.24078e-06	1.86488	0.667	0.282	0.154654	IRM	Rufy3
Dtx3l	9.30499e-06	2.82959	0.333	0.086	0.155728	IRM	Dtx3l
Mthfr	9.48964e-06	2.54432	0.333	0.085	0.158819	IRM	Mthfr
Trim34a1	1.01917e-05	2.28838	0.417	0.128	0.170569	IRM	Trim34a
Myo1e4	1.0836e-05	2.0944	0.708	0.336	0.181351	IRM	Myo1e
Morc3	1.14956e-05	1.53065	0.833	0.426	0.19239	IRM	Morc3
H2-K12	1.2883e-05	1.58204	0.708	0.309	0.21561	IRM	H2-K1
Slc3a23	1.30361e-05	1.63316	0.542	0.19	0.218172	IRM	Slc3a2
Csf13	1.40886e-05	0.962641	0.542	0.182	0.235787	IRM	Csf1
Gm20663	1.59647e-05	2.47393	0.333	0.086	0.267186	IRM	Gm20663
Arhgap243	1.74415e-05	1.07916	0.833	0.469	0.291901	IRM	Arhgap24
Nectin4	2.02585e-05	2.40682	0.25	0.052	0.339046	IRM	Nectin4
Ly6e1	2.22554e-05	1.75856	0.583	0.241	0.372466	IRM	Ly6e
Xrn11	2.32707e-05	1.40489	0.75	0.392	0.389459	IRM	Xrn1
Tor1aip21	2.41238e-05	2.04259	0.5	0.186	0.403736	IRM	Tor1aip2
Trim25	2.48557e-05	2.20674	0.333	0.089	0.415985	IRM	Trim25
Ppfia4	2.57809e-05	1.25744	0.667	0.268	0.43147	IRM	Ppfia4
Etl44	2.99535e-05	1.63929	0.542	0.202	0.501302	IRM	Etl4
Trmt13	3.06898e-05	1.90321	0.5	0.192	0.513624	IRM	Trmt13
Uba7	3.10858e-05	1.96471	0.333	0.087	0.520252	IRM	Uba7
Eif1a	3.23692e-05	2.25481	0.292	0.071	0.541731	IRM	Eif1a
Dek1	3.909e-05	1.72329	0.417	0.129	0.65421	IRM	Dek
Tmem106a	4.08037e-05	2.26336	0.292	0.073	0.682891	IRM	Tmem106a
Lrmda3	4.53951e-05	0.657069	1	0.969	0.759732	IRM	Lrmda
Iqsec2	4.71903e-05	1.33673	0.625	0.257	0.789776	IRM	Iqsec2
Afmid	4.96252e-05	2.2899	0.25	0.056	0.830527	IRM	Afmid
Tnfsf81	5.04767e-05	2.06233	0.375	0.116	0.844778	IRM	Tnfsf8
Mcl12	5.28351e-05	1.27183	0.625	0.255	0.884249	IRM	Mcl1
Nono1	5.31879e-05	1.62433	0.542	0.216	0.890152	IRM	Nono
Med152	5.33206e-05	1.41834	0.625	0.255	0.892374	IRM	Med15
Slamf8	5.69906e-05	2.42331	0.25	0.057	0.953794	IRM	Slamf8
Smim3	5.71728e-05	1.91671	0.333	0.091	0.956845	IRM	Smim3
Tlr71	5.93131e-05	1.39101	0.708	0.358	0.992664	IRM	Tlr7
Adam331	5.96545e-05	2.5006	0.333	0.099	0.998378	IRM	Adam33
Sh3bp23	6.34187e-05	1.55127	0.625	0.28	1	IRM	Sh3bp2
Rnf114	6.38365e-05	1.80514	0.417	0.137	1	IRM	Rnf114
Trip122	6.50853e-05	1.01351	0.875	0.501	1	IRM	Trip12
Abcg13	7.26353e-05	1.40545	0.625	0.261	1	IRM	Abcg1
Resf1	7.27774e-05	1.59871	0.583	0.264	1	IRM	Resf1
Nfe2l1	7.5388e-05	1.8763	0.333	0.093	1	IRM	Nfe2l1
Ccl41	7.90348e-05	2.34752	0.25	0.059	1	IRM	Ccl4
H2-Q6	7.90513e-05	2.34269	0.25	0.059	1	IRM	H2-Q6
Ctla2b	8.25138e-05	2.30401	0.25	0.059	1	IRM	Ctla2b
Efcab14	8.98345e-05	1.7943	0.375	0.115	1	IRM	Efcab14
Anxa41	9.18816e-05	1.86175	0.333	0.095	1	IRM	Anxa4
Cers63	9.56758e-05	1.69738	0.625	0.304	1	IRM	Cers6
Irf11	9.69806e-05	2.97548	0.292	0.08	1	IRM	Irf1
Mov10	0.000101233	2.13531	0.292	0.078	1	IRM	Mov10
Actr21	0.000103823	1.09591	0.833	0.525	1	IRM	Actr2
Chmp4b1	0.000108956	1.65494	0.542	0.223	1	IRM	Chmp4b
Zfp516	0.000109476	1.92139	0.417	0.142	1	IRM	Zfp516
Tor1aip12	0.000109913	1.2723	0.75	0.373	1	IRM	Tor1aip1
Bach2os	0.00012107	1.69997	0.375	0.117	1	IRM	Bach2os
Rapgef21	0.000125548	1.59163	0.625	0.316	1	IRM	Rapgef2
Larp11	0.000126938	1.15975	0.792	0.417	1	IRM	Larp1
H2-T23	0.000127453	2.1579	0.25	0.06	1	IRM	H2-T23
Arl5c	0.000129198	1.85502	0.292	0.077	1	IRM	Arl5c
Olfr1113	0.000131816	1.83198	0.5	0.202	1	IRM	Olfr111
Cars	0.000134535	1.82672	0.333	0.097	1	IRM	Cars
Acer32	0.000137382	0.861821	0.958	0.636	1	IRM	Acer3
Gm12216	0.000148809	2.02495	0.333	0.102	1	IRM	Gm12216
Snd12	0.000149929	1.16512	0.833	0.476	1	IRM	Snd1
AU0202064	0.000150376	0.974127	0.875	0.551	1	IRM	AU020206
H2-T22	0.000153176	1.95336	0.292	0.079	1	IRM	H2-T22
Nfe2l23	0.000157682	1.38208	0.75	0.424	1	IRM	Nfe2l2
Ddhd13	0.000158372	1.8068	0.5	0.2	1	IRM	Ddhd1
Ranbp23	0.000166629	1.35127	0.625	0.285	1	IRM	Ranbp2
Trim12c	0.000166851	1.71904	0.458	0.175	1	IRM	Trim12c
Wdr431	0.000179568	1.63103	0.458	0.175	1	IRM	Wdr43
Stx18	0.000192307	1.46603	0.458	0.166	1	IRM	Stx18
Naa25	0.00020349	2.20914	0.333	0.107	1	IRM	Naa25
Eif2ak41	0.000208759	1.48687	0.5	0.196	1	IRM	Eif2ak4
Rasgef1b2	0.000213711	1.92541	0.375	0.128	1	IRM	Rasgef1b
Akt33	0.000221442	1.53346	0.708	0.369	1	IRM	Akt3
Il1rap	0.000237875	2.06627	0.25	0.063	1	IRM	Il1rap
Gm462242	0.000238994	1.63103	0.542	0.249	1	IRM	Gm46224
Adamts6	0.000239921	2.11623	0.292	0.083	1	IRM	Adamts6
Bcl2a1b2	0.000240079	1.42481	0.417	0.141	1	IRM	Bcl2a1b
Ppip5k2	0.000245516	1.61249	0.417	0.149	1	IRM	Ppip5k2
Homer1	0.000248326	2.36906	0.292	0.087	1	IRM	Homer1
Copb1	0.00025964	1.44916	0.417	0.144	1	IRM	Copb1
Morc2a	0.000269427	1.76471	0.375	0.128	1	IRM	Morc2a
Cep350	0.000270532	1.36456	0.625	0.321	1	IRM	Cep350
Rad51b2	0.000276026	1.43998	0.5	0.211	1	IRM	Rad51b
Apbb23	0.000283406	0.793193	0.875	0.601	1	IRM	Apbb2
Grn1	0.000301877	1.33097	0.542	0.223	1	IRM	Grn
Pgap2	0.00031168	1.59479	0.458	0.181	1	IRM	Pgap2
Smchd11	0.000314111	1.09206	0.667	0.325	1	IRM	Smchd1
Zfp4073	0.000329968	1.09855	0.708	0.354	1	IRM	Zfp407
Smarca52	0.000337588	1.15004	0.542	0.216	1	IRM	Smarca5
Cpd4	0.000345927	1.49396	0.5	0.202	1	IRM	Cpd
Mllt6	0.0003476	2.08864	0.25	0.066	1	IRM	Mllt6
Gm483831	0.00035533	1.43998	0.333	0.101	1	IRM	Gm48383
Aida	0.000366485	2.09617	0.25	0.066	1	IRM	Aida
H2-T24	0.00038136	1.75443	0.458	0.194	1	IRM	H2-T24
Cd86	0.00039442	1.65565	0.792	0.505	1	IRM	Cd86
5430427O19Rik	0.00039558	1.6568	0.375	0.13	1	IRM	5430427O19Rik
Gnptab3	0.000434647	1.70903	0.458	0.184	1	IRM	Gnptab
Slc16a103	0.000435022	1.11404	0.583	0.257	1	IRM	Slc16a10
Baiap2	0.000462708	2.26634	0.292	0.091	1	IRM	Baiap2
Susd63	0.00049776	1.41632	0.75	0.44	1	IRM	Susd6
B2m2	0.000500282	1.17354	0.583	0.264	1	IRM	B2m
H3f3b3	0.00052049	1.17575	0.667	0.366	1	IRM	H3f3b
Hif1a3	0.000535445	1.18442	0.542	0.231	1	IRM	Hif1a
Actr34	0.000548928	1.35546	0.708	0.399	1	IRM	Actr3
Itgax1	0.000557518	1.67862	0.292	0.087	1	IRM	Itgax
Abca13	0.000595565	1.18853	0.792	0.623	1	IRM	Abca1
Cd833	0.000595692	1.2109	0.417	0.158	1	IRM	Cd83
N4bp12	0.000658971	1.2118	0.583	0.271	1	IRM	N4bp1
Cgas1	0.000665587	1.81393	0.333	0.114	1	IRM	Cgas
A930007I19Rik1	0.000691549	1.75612	0.333	0.114	1	IRM	A930007I19Rik
Ccnl12	0.00069795	1.0912	0.667	0.364	1	IRM	Ccnl1
Dnmt3a2	0.000737648	0.723945	0.917	0.652	1	IRM	Dnmt3a
Rhoq	0.000753641	0.962969	0.667	0.311	1	IRM	Rhoq
Lamp23	0.000767042	1.2063	0.75	0.478	1	IRM	Lamp2
Psmb9	0.000806147	1.96418	0.292	0.094	1	IRM	Psmb9
C330018D20Rik	0.000832148	2.09806	0.25	0.072	1	IRM	C330018D20Rik
Fancc2	0.00083427	1.45295	0.417	0.163	1	IRM	Fancc
4930405A10Rik3	0.000843594	1.28932	0.583	0.31	1	IRM	4930405A10Rik
Ptchd12	0.000857392	1.48543	0.375	0.141	1	IRM	Ptchd1
Rai144	0.000872888	1.77475	0.417	0.168	1	IRM	Rai14
Sap30bp	0.00087524	2.22882	0.25	0.074	1	IRM	Sap30bp
Fnbp4	0.000882012	1.36423	0.583	0.289	1	IRM	Fnbp4
Kansl1l1	0.00088594	1.40682	0.833	0.519	1	IRM	Kansl1l
Mia3	0.000896229	1.27898	0.458	0.184	1	IRM	Mia3
Psme1	0.000897099	1.34269	0.417	0.159	1	IRM	Psme1
Synj1	0.000907022	1.35723	0.625	0.333	1	IRM	Synj1
Lyn	0.000909796	0.818804	1	0.899	1	IRM	Lyn
Tent5a	0.000919364	1.95936	0.25	0.072	1	IRM	Tent5a
Btaf11	0.00102441	1.18912	0.667	0.338	1	IRM	Btaf1
Capza2	0.00103999	0.836796	0.792	0.417	1	IRM	Capza2
P4ha11	0.00104361	1.07652	0.667	0.354	1	IRM	P4ha1
Fbxw111	0.00107442	1.14252	0.667	0.348	1	IRM	Fbxw11
Disc11	0.00108693	1.1736	0.625	0.329	1	IRM	Disc1
Socs7	0.00110429	1.82185	0.292	0.095	1	IRM	Socs7
Vps541	0.0011236	1.03991	0.708	0.424	1	IRM	Vps54
Zfas1	0.00115543	2.06535	0.25	0.075	1	IRM	Zfas1
Fgf133	0.00117283	1.05382	0.792	0.574	1	IRM	Fgf13
Slc29a31	0.00117379	1.30837	0.625	0.352	1	IRM	Slc29a3
Ttc37	0.00117511	1.70363	0.333	0.119	1	IRM	Ttc37
Bach1	0.00118223	1.33821	0.458	0.195	1	IRM	Bach1
Chm1	0.00118343	1.37707	0.417	0.165	1	IRM	Chm
Prune22	0.00123234	1.4347	0.5	0.225	1	IRM	Prune2
Ccnd1	0.0012393	1.79709	0.25	0.074	1	IRM	Ccnd1
Gtf2h11	0.00128602	1.32968	0.417	0.165	1	IRM	Gtf2h1
Klf6	0.0013091	1.89816	0.292	0.096	1	IRM	Klf6
Alpk12	0.0013498	1.29056	0.417	0.166	1	IRM	Alpk1
Gm26632	0.00136088	1.6457	0.25	0.073	1	IRM	Gm26632
Sash12	0.00136473	1.57207	0.375	0.149	1	IRM	Sash1
Ms4a6d1	0.00144528	1.47393	0.375	0.143	1	IRM	Ms4a6d
Ms4a6c	0.00145276	2.05889	0.25	0.077	1	IRM	Ms4a6c
Dclre1c1	0.00151637	1.09884	0.542	0.254	1	IRM	Dclre1c
Atp6v1d	0.00159073	1.44304	0.375	0.144	1	IRM	Atp6v1d
Gm269173	0.00163178	1.06947	0.625	0.32	1	IRM	Gm26917
B3gnt21	0.00174285	1.46822	0.375	0.148	1	IRM	B3gnt2
CAAA01118383.1	0.00179871	1.77274	0.25	0.076	1	IRM	CAAA01118383.1
Kctd4	0.00188328	1.6568	0.25	0.076	1	IRM	Kctd4
Tcf4	0.00190959	0.720071	0.958	0.682	1	IRM	Tcf4
Tmem131	0.00191205	1.02774	0.583	0.286	1	IRM	Tmem131
Gm39326	0.00192783	1.8344	0.25	0.078	1	IRM	Gm39326
Rubcnl1	0.00198415	1.34967	0.5	0.236	1	IRM	Rubcnl
Ccdc50	0.00200212	1.277	0.708	0.416	1	IRM	Ccdc50
Eepd12	0.00204502	1.41948	0.375	0.15	1	IRM	Eepd1
Alkbh14	0.00206307	1.28932	0.458	0.207	1	IRM	Alkbh1
Galnt73	0.00210107	1.54617	0.583	0.332	1	IRM	Galnt7
Elf1	0.00215087	1.00361	0.708	0.436	1	IRM	Elf1
Ercc62	0.00216982	1.71182	0.333	0.132	1	IRM	Ercc6
Gm433051	0.00230993	1.80555	0.25	0.08	1	IRM	Gm43305
Atp1b31	0.00231119	1.40682	0.375	0.149	1	IRM	Atp1b3
Nup982	0.00231348	1.00965	0.583	0.293	1	IRM	Nup98
Lcp2	0.0023286	1.14173	0.708	0.412	1	IRM	Lcp2
Plek2	0.00238919	1.2674	0.708	0.492	1	IRM	Plek
Max1	0.00240305	1.68776	0.375	0.159	1	IRM	Max
Prkcd2	0.00243457	0.945896	0.75	0.463	1	IRM	Prkcd
Rps28	0.0024661	1.55882	0.333	0.126	1	IRM	Rps28
Thumpd3	0.00251462	1.57517	0.375	0.155	1	IRM	Thumpd3
Gna132	0.00256424	1.31701	0.583	0.3	1	IRM	Gna13
Ripk2	0.00261978	1.45969	0.375	0.15	1	IRM	Ripk2
Rpl37a2	0.00263474	1.16581	0.458	0.202	1	IRM	Rpl37a
Washc4	0.00265336	0.987687	0.583	0.297	1	IRM	Washc4
Xrn21	0.00268664	1.14845	0.625	0.369	1	IRM	Xrn2
Milr1	0.00273126	1.52195	0.292	0.101	1	IRM	Milr1
Mid1	0.00273703	1.85807	0.292	0.106	1	IRM	Mid1
Abraxas2	0.0027569	1.41779	0.333	0.125	1	IRM	Abraxas2
Bcar33	0.00277947	1.84388	0.375	0.156	1	IRM	Bcar3
Bcl61	0.00278001	1.91723	0.25	0.083	1	IRM	Bcl6
Daam13	0.00281118	1.15029	0.5	0.241	1	IRM	Daam1
Gm12185	0.00283183	1.52777	0.375	0.16	1	IRM	Gm12185
Myo9b3	0.00284664	0.800159	0.792	0.445	1	IRM	Myo9b
Ermard	0.00288604	1.70782	0.25	0.08	1	IRM	Ermard
Fgr3	0.00289683	1.74764	0.417	0.202	1	IRM	Fgr
Cog8	0.00292471	1.71941	0.25	0.081	1	IRM	Cog8
Bfar	0.00298243	1.32709	0.458	0.222	1	IRM	Bfar
Lims11	0.00311077	0.715763	0.875	0.647	1	IRM	Lims1
4632427E13Rik1	0.00319845	0.799027	0.667	0.345	1	IRM	4632427E13Rik
Pde4b	0.00323121	2.08691	0.292	0.111	1	IRM	Pde4b
Mfsd14a	0.00324096	1.59097	0.333	0.132	1	IRM	Mfsd14a
B4galt52	0.00326755	1.88897	0.333	0.141	1	IRM	B4galt5
Gm16201	0.00333681	1.99725	0.25	0.084	1	IRM	Gm16201
Zswim81	0.00344251	1.45121	0.375	0.159	1	IRM	Zswim8
Rnf1151	0.00345256	1.30805	0.458	0.228	1	IRM	Rnf115
Tns33	0.0034713	0.816842	0.833	0.73	1	IRM	Tns3
Tmod3	0.00353241	1.33067	0.417	0.181	1	IRM	Tmod3
Tasor2	0.00360772	1.03187	0.542	0.265	1	IRM	Tasor2
Dock81	0.0036189	0.660953	0.958	0.877	1	IRM	Dock8
Ankfy1	0.00369336	0.851622	0.667	0.386	1	IRM	Ankfy1
Lmo4	0.00370688	1.30825	0.333	0.127	1	IRM	Lmo4
Il10ra2	0.00385241	1.02704	0.708	0.44	1	IRM	Il10ra
Psme4	0.00386452	0.797087	0.667	0.361	1	IRM	Psme4
9330159M07Rik1	0.00391884	1.78943	0.25	0.085	1	IRM	9330159M07Rik
Cpq1	0.00392918	1.11136	0.375	0.15	1	IRM	Cpq
D530033B14Rik	0.00399998	1.54242	0.417	0.2	1	IRM	D530033B14Rik
Mfhas12	0.00401352	1.01937	0.542	0.262	1	IRM	Mfhas1
Ube2d31	0.00403242	1.00236	0.625	0.335	1	IRM	Ube2d3
Dennd1b1	0.00405265	1.38057	0.542	0.307	1	IRM	Dennd1b
Plk31	0.00409562	1.78943	0.25	0.085	1	IRM	Plk3
Nlrp3	0.00411372	1.31507	0.333	0.128	1	IRM	Nlrp3
Gm288091	0.00423065	1.74731	0.25	0.085	1	IRM	Gm28809
Tram1	0.00426612	1.52478	0.333	0.136	1	IRM	Tram1
Glrp11	0.00432142	1.14439	0.5	0.252	1	IRM	Glrp1
Copz1	0.00436613	1.63468	0.25	0.084	1	IRM	Copz1
Ctsc1	0.00437162	0.836068	0.542	0.266	1	IRM	Ctsc
Vps501	0.00441325	1.24928	0.417	0.189	1	IRM	Vps50
Dst	0.00457122	0.559083	1	0.878	1	IRM	Dst
Acvr12	0.00462816	1.40955	0.5	0.287	1	IRM	Acvr1
Crk1	0.0046615	1.15751	0.542	0.291	1	IRM	Crk
Preb	0.00469687	1.2999	0.417	0.193	1	IRM	Preb
Cep1281	0.00475086	1.26634	0.292	0.105	1	IRM	Cep128
4933432I03Rik	0.00482873	1.55466	0.25	0.085	1	IRM	4933432I03Rik
Rcbtb1	0.00489799	1.32537	0.333	0.132	1	IRM	Rcbtb1
Ilkap	0.00499487	1.43998	0.333	0.135	1	IRM	Ilkap
Esr1	0.00509604	2.02831	0.292	0.118	1	IRM	Esr1
Lat21	0.00510275	1.49121	0.375	0.168	1	IRM	Lat2
Dad1	0.00512296	1.48254	0.292	0.109	1	IRM	Dad1
Smdt1	0.00513722	1.58614	0.25	0.086	1	IRM	Smdt1
Hivep23	0.00523619	1.45121	0.375	0.167	1	IRM	Hivep2
Rab12	0.00524741	1.17137	0.375	0.156	1	IRM	Rab12
Erap1	0.00530091	1.39864	0.292	0.108	1	IRM	Erap1
Gng123	0.00538863	0.909838	0.583	0.301	1	IRM	Gng12
Ugcg	0.00539897	1.55236	0.292	0.111	1	IRM	Ugcg
Sf3b31	0.00551246	1.36375	0.375	0.166	1	IRM	Sf3b3
Osbpl83	0.00570803	1.11684	0.667	0.441	1	IRM	Osbpl8
Pfkfb33	0.00573597	0.946302	0.583	0.316	1	IRM	Pfkfb3
Tra2b2	0.00582177	0.897236	0.667	0.404	1	IRM	Tra2b
Litaf2	0.00583317	1.09864	0.542	0.303	1	IRM	Litaf
Camkk2	0.00585671	1.02215	0.542	0.284	1	IRM	Camkk2
Csf2rb1	0.00585906	1.32968	0.375	0.168	1	IRM	Csf2rb
Ly9	0.00593765	1.69632	0.25	0.089	1	IRM	Ly9
Slc23a23	0.00596046	0.899963	0.625	0.346	1	IRM	Slc23a2
Zfp280c	0.00599204	1.16581	0.375	0.159	1	IRM	Zfp280c
Cd1802	0.00602805	0.934961	0.708	0.51	1	IRM	Cd180
Lamtor1	0.00604665	1.41999	0.333	0.138	1	IRM	Lamtor1
Sufu	0.00604731	1.39052	0.333	0.138	1	IRM	Sufu
Nup153	0.00606601	1.40354	0.333	0.138	1	IRM	Nup153
Pi4k2a	0.00607882	1.79096	0.333	0.146	1	IRM	Pi4k2a
Rrbp12	0.00630082	0.681164	0.917	0.774	1	IRM	Rrbp1
Lpp2	0.00631711	1.13639	0.583	0.35	1	IRM	Lpp
Gapvd12	0.00637513	0.81711	0.667	0.389	1	IRM	Gapvd1
Aig13	0.00649794	0.842771	0.583	0.299	1	IRM	Aig1
Irgm2	0.00659043	2.34792	0.333	0.156	1	IRM	Irgm2
A930015D03Rik	0.00660892	0.975001	0.542	0.279	1	IRM	A930015D03Rik
Asah2	0.00663277	1.62307	0.25	0.09	1	IRM	Asah2
Ythdf3	0.00683569	0.982442	0.583	0.339	1	IRM	Ythdf3
Mllt31	0.00698372	1.90277	0.292	0.122	1	IRM	Mllt3
Rab5c	0.00704951	1.54032	0.292	0.115	1	IRM	Rab5c
Lrguk	0.00706653	1.64816	0.25	0.091	1	IRM	Lrguk
Gpbp1	0.00719759	0.772904	0.625	0.336	1	IRM	Gpbp1
Pnpt1	0.00736825	1.92139	0.25	0.094	1	IRM	Pnpt1
Msn2	0.00753283	1.07767	0.625	0.399	1	IRM	Msn
Ptpn61	0.00757953	1.23028	0.375	0.167	1	IRM	Ptpn6
Ctse1	0.00759847	1.60572	0.25	0.092	1	IRM	Ctse
Camk2d	0.0077995	0.770539	0.917	0.692	1	IRM	Camk2d
Zeb23	0.00802799	0.669566	1	0.95	1	IRM	Zeb2
Ascc1	0.00806109	1.25892	0.292	0.112	1	IRM	Ascc1
Tmem68	0.00812546	1.44304	0.333	0.146	1	IRM	Tmem68
Timp22	0.00822136	1.09895	0.458	0.226	1	IRM	Timp2
Pdgfa2	0.00827744	1.49121	0.25	0.092	1	IRM	Pdgfa
Slc9a7	0.00832642	1.17276	0.375	0.168	1	IRM	Slc9a7
Nploc42	0.00837441	1.21454	0.375	0.169	1	IRM	Nploc4
Nfxl1	0.00837867	1.54432	0.333	0.154	1	IRM	Nfxl1
Plekhf2	0.00843285	1.61453	0.292	0.121	1	IRM	Plekhf2
Ctnnb13	0.00853794	1.5829	0.417	0.201	1	IRM	Ctnnb1
Patl1	0.00854391	1.37039	0.292	0.115	1	IRM	Patl1
Fyb1	0.00885546	0.876145	0.958	0.866	1	IRM	Fyb
Fnbp1l	0.00896528	1.48873	0.25	0.092	1	IRM	Fnbp1l
Slc10a72	0.00899778	0.9697	0.458	0.225	1	IRM	Slc10a7
Phtf11	0.00908231	1.54072	0.292	0.121	1	IRM	Phtf1
Dot1l1	0.00911412	1.28882	0.292	0.115	1	IRM	Dot1l
Rilpl11	0.0091667	1.13833	0.458	0.231	1	IRM	Rilpl1
Atp6v1b23	0.0091721	1.09366	0.5	0.272	1	IRM	Atp6v1b2
Sat12	0.00924753	0.751426	0.875	0.629	1	IRM	Sat1
Snx2	0.00929115	1.15889	0.542	0.331	1	IRM	Snx2
Snw1	0.0093416	1.29336	0.333	0.144	1	IRM	Snw1
Luc7l3	0.00935423	0.972947	0.708	0.471	1	IRM	Luc7l3
Copg2	0.00943442	1.10248	0.542	0.3	1	IRM	Copg2
Hivep1	0.00949024	1.54072	0.292	0.121	1	IRM	Hivep1
Ms4a6b	0.00963457	1.49121	0.25	0.094	1	IRM	Ms4a6b
Ift52	0.00969385	1.43255	0.292	0.119	1	IRM	Ift52
Csnk1g34	0.00970247	0.988198	0.5	0.266	1	IRM	Csnk1g3
Fam3c	0.0098111	1.33097	0.292	0.117	1	IRM	Fam3c
Cd244a2	0.00985295	1.13833	0.333	0.141	1	IRM	Cd244a
Vdac21	0.00990334	1.04972	0.458	0.234	1	IRM	Vdac2
Tsc22d22	0.00993189	0.894367	0.542	0.285	1	IRM	Tsc22d2

## Sheet: Macrophages
	p_val	avg_log2FC	pct.1	pct.2	p_val_adj	cluster	gene
F13a1	0	8.68773	0.98	0.005	0	Macrophage	F13a1
Mrc1	0	9.38808	0.96	0.01	0	Macrophage	Mrc1
Cd163	0	10.2964	0.68	0.001	0	Macrophage	Cd163
Gm49144	3.07468e-215	8.05693	0.42	0.001	5.14578e-211	Macrophage	Gm49144
Hsf3	2.8311e-208	10.5488	0.34	0	4.73813e-204	Macrophage	Hsf3
Cd38	8.03012e-188	6.60834	0.54	0.007	1.34392e-183	Macrophage	Cd38
Gm30489	9.69928e-180	8.17241	0.36	0.001	1.62327e-175	Macrophage	Gm30489
Tslp	4.92403e-178	6.74143	0.46	0.005	8.24086e-174	Macrophage	Tslp
Ifi203	1.92993e-152	5.36647	0.58	0.013	3.22994e-148	Macrophage	Ifi203
Iqgap2	1.23125e-150	5.33605	0.78	0.03	2.06062e-146	Macrophage	Iqgap2
Ms4a4a	4.38749e-146	7.20893	0.38	0.004	7.3429e-142	Macrophage	Ms4a4a
Vav3	4.23329e-141	5.65824	0.66	0.022	7.08483e-137	Macrophage	Vav3
F630028O10Rik	8.09814e-128	6.67738	0.5	0.012	1.3553e-123	Macrophage	F630028O10Rik
Cmah	2.85039e-126	6.46132	0.36	0.005	4.77041e-122	Macrophage	Cmah
Aoah2	5.00311e-111	4.6707	0.86	0.057	8.3732e-107	Macrophage	Aoah
Dab21	1.26556e-106	5.91627	0.96	0.086	2.11804e-102	Macrophage	Dab2
Mndal	7.30365e-101	4.88947	0.46	0.014	1.22234e-96	Macrophage	Mndal
Adam19	1.39147e-96	5.27932	0.36	0.008	2.32877e-92	Macrophage	Adam19
Ms4a71	2.10759e-85	4.01218	0.7	0.047	3.52727e-81	Macrophage	Ms4a7
Ptprk	2.57939e-78	5.53086	0.32	0.008	4.31686e-74	Macrophage	Ptprk
Cenpf1	2.64564e-76	4.99093	0.42	0.017	4.42775e-72	Macrophage	Cenpf
Samd4	1.28163e-74	4.49324	0.68	0.053	2.14494e-70	Macrophage	Samd4
Gm8369	1.89731e-72	5.26102	0.44	0.021	3.17534e-68	Macrophage	Gm8369
Itsn1	1.19553e-71	4.70446	0.88	0.107	2.00085e-67	Macrophage	Itsn1
Cd36	3.32535e-61	5.09346	0.28	0.009	5.5653e-57	Macrophage	Cd36
Mill2	6.72481e-61	4.95739	0.26	0.007	1.12546e-56	Macrophage	Mill2
Pstpip2	1.63803e-60	4.47197	0.5	0.034	2.74141e-56	Macrophage	Pstpip2
Vcam1	7.7767e-58	5.14182	0.3	0.011	1.30151e-53	Macrophage	Vcam1
Sorbs3	1.89913e-56	4.89343	0.28	0.01	3.17839e-52	Macrophage	Sorbs3
Nlrc4	1.89913e-56	4.89343	0.28	0.01	3.17839e-52	Macrophage	Nlrc4
Psd31	4.17231e-54	4.07421	0.8	0.116	6.98278e-50	Macrophage	Psd3
Arhgef3	7.59158e-54	4.11874	0.6	0.058	1.27053e-49	Macrophage	Arhgef3
Arhgap152	9.40007e-50	3.50084	0.9	0.164	1.5732e-45	Macrophage	Arhgap15
Dse1	3.12216e-48	3.57614	0.78	0.119	5.22525e-44	Macrophage	Dse
Plekhg5	5.39913e-48	3.93517	0.64	0.078	9.03599e-44	Macrophage	Plekhg5
Mcc	6.58621e-45	5.01629	0.3	0.016	1.10227e-40	Macrophage	Mcc
Rbpj2	2.41089e-42	4.71045	0.94	0.304	4.03486e-38	Macrophage	Rbpj
Gm123531	2.08969e-41	3.44207	0.98	0.3	3.49731e-37	Macrophage	Gm12353
Clec2d1	1.27558e-39	3.18209	0.72	0.116	2.13481e-35	Macrophage	Clec2d
Pde7b	2.18232e-39	4.73656	0.28	0.016	3.65233e-35	Macrophage	Pde7b
Wwp11	7.3205e-38	3.32174	0.92	0.275	1.22516e-33	Macrophage	Wwp1
Ms4a14	5.19365e-37	4.40923	0.26	0.014	8.69209e-33	Macrophage	Ms4a14
Tbc1d4	1.1647e-36	3.43741	0.72	0.133	1.94924e-32	Macrophage	Tbc1d4
Rnf150	7.5598e-36	3.08186	0.88	0.221	1.26521e-31	Macrophage	Rnf150
Ms4a6b1	1.21695e-35	3.18903	0.6	0.086	2.03669e-31	Macrophage	Ms4a6b
Stab11	1.11649e-33	3.81004	0.88	0.302	1.86856e-29	Macrophage	Stab1
Gm15991	3.63101e-32	4.10358	0.3	0.023	6.07687e-28	Macrophage	Gm15991
Slc9a91	1.88088e-31	2.26577	1	0.803	3.14784e-27	Macrophage	Slc9a9
Mtss12	6.90683e-29	2.58654	0.84	0.223	1.15593e-24	Macrophage	Mtss1
Nrg2	1.31097e-28	3.74327	0.4	0.048	2.19403e-24	Macrophage	Nrg2
Reps21	1.64395e-28	3.20893	0.5	0.074	2.75132e-24	Macrophage	Reps2
Slc26a11	4.60684e-28	3.38361	0.32	0.03	7.71001e-24	Macrophage	Slc26a11
St8sia4	1.27094e-27	3.05575	0.6	0.111	2.12704e-23	Macrophage	St8sia4
Ddx602	7.57221e-27	2.71373	0.7	0.16	1.26729e-22	Macrophage	Ddx60
Sash13	1.6321e-26	2.59529	0.66	0.142	2.73148e-22	Macrophage	Sash1
Arhgap191	5.00112e-26	3.08608	0.44	0.061	8.36987e-22	Macrophage	Arhgap19
Mctp11	6.78047e-26	2.50991	0.98	0.609	1.13478e-21	Macrophage	Mctp1
Colec121	8.67682e-26	2.62067	0.52	0.085	1.45215e-21	Macrophage	Colec12
Msr1	1.72348e-25	3.61556	0.28	0.026	2.88441e-21	Macrophage	Msr1
Clcn5	3.99714e-25	2.90958	0.66	0.156	6.68962e-21	Macrophage	Clcn5
Maf1	1.18541e-24	2.16852	0.96	0.507	1.98391e-20	Macrophage	Maf
Trpv4	1.84029e-24	3.68427	0.28	0.027	3.07991e-20	Macrophage	Trpv4
Slc14a1	7.40221e-23	3.75706	0.3	0.034	1.23883e-18	Macrophage	Slc14a1
Ripor2	7.59731e-23	3.09158	0.52	0.103	1.27149e-18	Macrophage	Ripor2
Nfxl11	1.03868e-22	2.84199	0.62	0.147	1.73833e-18	Macrophage	Nfxl1
Smagp	1.12881e-22	3.3918	0.26	0.025	1.88918e-18	Macrophage	Smagp
Gm49511	1.35187e-22	2.7126	0.6	0.136	2.2625e-18	Macrophage	Gm4951
Siglec11	2.24978e-22	3.69874	0.28	0.03	3.76522e-18	Macrophage	Siglec1
Ms4a6c1	6.02959e-22	2.62397	0.44	0.072	1.00911e-17	Macrophage	Ms4a6c
Myo5a3	7.01075e-22	2.07529	0.9	0.365	1.17332e-17	Macrophage	Myo5a
Lyz21	4.26726e-21	2.71708	0.5	0.098	7.14169e-17	Macrophage	Lyz2
Arhgap181	1.48287e-20	2.42633	0.64	0.159	2.48174e-16	Macrophage	Arhgap18
Hdac91	1.50512e-19	1.96991	0.94	0.581	2.51896e-15	Macrophage	Hdac9
Selenop	2.00293e-19	2.65521	0.68	0.203	3.3521e-15	Macrophage	Selenop
Trps13	2.4457e-19	2.2603	0.64	0.169	4.09313e-15	Macrophage	Trps1
Frmd4b	3.08761e-19	1.54575	0.98	0.844	5.16743e-15	Macrophage	Frmd4b
Abcg3	3.65103e-19	3.12647	0.28	0.034	6.11036e-15	Macrophage	Abcg3
Lrp6	4.56404e-19	2.50742	0.74	0.274	7.63837e-15	Macrophage	Lrp6
Osbpl9	5.72759e-19	2.37092	0.84	0.404	9.5857e-15	Macrophage	Osbpl9
Il16	9.40003e-19	3.50322	0.32	0.047	1.57319e-14	Macrophage	Il16
Itga4	1.1349e-18	2.809	0.32	0.045	1.89937e-14	Macrophage	Itga4
Sema4a	2.58172e-18	3.37356	0.26	0.031	4.32077e-14	Macrophage	Sema4a
Raph1	5.32293e-18	2.6397	0.48	0.106	8.90845e-14	Macrophage	Raph1
Pid1	7.67453e-18	1.90053	0.94	0.568	1.28441e-13	Macrophage	Pid1
Gab31	1.00365e-17	2.42306	0.58	0.155	1.67972e-13	Macrophage	Gab3
Adam332	3.31512e-17	2.04863	0.46	0.094	5.54819e-13	Macrophage	Adam33
Cybb2	3.43468e-17	2.41463	0.4	0.074	5.74828e-13	Macrophage	Cybb
Malat11	7.84382e-17	0.488588	1	1	1.31274e-12	Macrophage	Malat1
Pla2g7	2.07729e-16	3.41538	0.3	0.047	3.47655e-12	Macrophage	Pla2g7
Tmcc11	2.31277e-16	1.7391	0.92	0.518	3.87065e-12	Macrophage	Tmcc1
Nrp13	7.93818e-16	1.67249	0.9	0.496	1.32853e-11	Macrophage	Nrp1
P2rx7	9.45253e-16	2.75947	0.82	0.495	1.58198e-11	Macrophage	P2rx7
Ptk2	1.94167e-15	2.41538	0.4	0.081	3.24958e-11	Macrophage	Ptk2
Ctsc2	2.36163e-15	2.21309	0.7	0.261	3.95242e-11	Macrophage	Ctsc
Arhgap101	3.78905e-15	2.78747	0.34	0.063	6.34136e-11	Macrophage	Arhgap10
Blvrb	4.2843e-15	2.774	0.4	0.087	7.1702e-11	Macrophage	Blvrb
Ifi2074	4.6915e-15	2.70038	0.48	0.124	7.85169e-11	Macrophage	Ifi207
Hip1	6.63573e-15	2.59226	0.34	0.063	1.11056e-10	Macrophage	Hip1
Tmod1	7.20237e-15	2.68169	0.3	0.049	1.20539e-10	Macrophage	Tmod1
5033421B08Rik1	7.53808e-15	2.54752	0.46	0.115	1.26157e-10	Macrophage	5033421B08Rik
Eps151	3.75451e-14	2.32155	0.66	0.285	6.28354e-10	Macrophage	Eps15
Atrnl1	4.60895e-14	2.59061	0.42	0.099	7.71354e-10	Macrophage	Atrnl1
Rgl11	5.30063e-14	1.97077	0.72	0.293	8.87113e-10	Macrophage	Rgl1
Zfp36l1	9.52453e-14	2.28694	0.68	0.271	1.59402e-09	Macrophage	Zfp36l1
Slc7a151	1.0134e-13	2.51674	0.38	0.084	1.69603e-09	Macrophage	Slc7a15
Ap2a21	1.03892e-13	2.47442	0.54	0.176	1.73873e-09	Macrophage	Ap2a2
Slc15a2	1.13256e-13	3.08118	0.3	0.055	1.89545e-09	Macrophage	Slc15a2
Gm312431	1.26502e-13	2.13948	0.62	0.222	2.11713e-09	Macrophage	Gm31243
Bank11	2.04204e-13	2.20893	0.62	0.231	3.41755e-09	Macrophage	Bank1
Cd200r1	2.21434e-13	2.13854	0.48	0.129	3.70593e-09	Macrophage	Cd200r1
Kmo	2.70942e-13	2.66736	0.26	0.042	4.53449e-09	Macrophage	Kmo
Sbf2	2.87536e-13	1.41412	0.92	0.59	4.81221e-09	Macrophage	Sbf2
Tmem106a1	4.13073e-13	2.53965	0.34	0.07	6.91319e-09	Macrophage	Tmem106a
Acsl3	5.24801e-13	2.72351	0.26	0.043	8.78308e-09	Macrophage	Acsl3
Eps8	6.94228e-13	2.30428	0.48	0.136	1.16186e-08	Macrophage	Eps8
Gas6	9.55241e-13	2.02131	0.5	0.145	1.59869e-08	Macrophage	Gas6
Man2a1	1.10294e-12	2.35703	0.48	0.136	1.84588e-08	Macrophage	Man2a1
Stard8	1.64767e-12	2.63575	0.42	0.114	2.75755e-08	Macrophage	Stard8
Usp49	2.13106e-12	2.95871	0.28	0.053	3.56654e-08	Macrophage	Usp49
Hgsnat	3.43223e-12	3.49178	0.32	0.07	5.74417e-08	Macrophage	Hgsnat
Fgd6	3.88397e-12	2.72542	0.26	0.046	6.50021e-08	Macrophage	Fgd6
Dennd1a1	6.83247e-12	1.40803	0.86	0.552	1.14348e-07	Macrophage	Dennd1a
Dclre1c2	6.94221e-12	2.19729	0.6	0.25	1.16185e-07	Macrophage	Dclre1c
Snx21	1.13323e-11	2.10557	0.66	0.327	1.89657e-07	Macrophage	Snx2
Ext11	2.29006e-11	1.77136	0.76	0.437	3.83265e-07	Macrophage	Ext1
Cp	2.5945e-11	2.26927	0.52	0.189	4.34216e-07	Macrophage	Cp
Mdfic3	3.35133e-11	1.49012	0.52	0.162	5.60879e-07	Macrophage	Mdfic
Stk17b	4.14614e-11	2.30065	0.34	0.08	6.93899e-07	Macrophage	Stk17b
Gapvd13	5.67787e-11	1.50013	0.78	0.384	9.50249e-07	Macrophage	Gapvd1
Iqgap12	7.19489e-11	1.62111	0.4	0.104	1.20414e-06	Macrophage	Iqgap1
Igf13	8.12372e-11	1.56124	0.46	0.134	1.35959e-06	Macrophage	Igf1
Adam22	1.04147e-10	2.49622	0.28	0.059	1.743e-06	Macrophage	Adam22
Dmxl11	2.46878e-10	1.57267	0.72	0.348	4.13175e-06	Macrophage	Dmxl1
Gm15655	2.57819e-10	2.02131	0.38	0.102	4.31485e-06	Macrophage	Gm15655
Immp2l	6.55259e-10	1.55044	0.72	0.368	1.09664e-05	Macrophage	Immp2l
Rasal21	7.74265e-10	1.82939	0.62	0.282	1.29581e-05	Macrophage	Rasal2
Anapc152	8.2201e-10	1.40482	0.7	0.342	1.37572e-05	Macrophage	Anapc15
Zeb24	9.72305e-10	0.805453	1	0.95	1.62725e-05	Macrophage	Zeb2
Susd1	1.16664e-09	2.22315	0.28	0.063	1.95249e-05	Macrophage	Susd1
Cyp27a11	1.26807e-09	1.74262	0.5	0.175	2.12225e-05	Macrophage	Cyp27a1
Neat13	1.47323e-09	1.47197	0.68	0.352	2.4656e-05	Macrophage	Neat1
Snx83	1.94542e-09	1.66361	0.54	0.204	3.25586e-05	Macrophage	Snx8
Lifr1	1.99481e-09	2.05169	0.5	0.193	3.33852e-05	Macrophage	Lifr
Ifi2043	2.29478e-09	1.6423	0.48	0.17	3.84054e-05	Macrophage	Ifi204
2610507B11Rik	4.1491e-09	1.95739	0.4	0.126	6.94394e-05	Macrophage	2610507B11Rik
Ifi2131	4.17711e-09	1.88701	0.3	0.074	6.99081e-05	Macrophage	Ifi213
Atxn12	6.41881e-09	1.45254	0.76	0.462	0.000107425	Macrophage	Atxn1
Rnf141	7.26428e-09	2.19805	0.32	0.087	0.000121575	Macrophage	Rnf141
Clec4a2	9.37821e-09	2.10041	0.28	0.068	0.000156954	Macrophage	Clec4a2
Rnasel	1.25601e-08	2.26251	0.26	0.061	0.000210205	Macrophage	Rnasel
Etv1	1.35182e-08	2.27695	0.38	0.124	0.00022624	Macrophage	Etv1
Adgre1	1.63022e-08	1.55994	0.62	0.317	0.000272833	Macrophage	Adgre1
Enox2	1.69376e-08	1.7747	0.56	0.268	0.000283467	Macrophage	Enox2
Sh3bgrl1	1.77574e-08	1.78043	0.32	0.086	0.000297187	Macrophage	Sh3bgrl
Cfh2	2.24306e-08	1.3617	0.82	0.603	0.000375399	Macrophage	Cfh
Hacd4	2.29036e-08	2.18509	0.32	0.089	0.000383314	Macrophage	Hacd4
Fnbp1	2.31586e-08	0.956115	0.92	0.654	0.000387583	Macrophage	Fnbp1
Apoe3	2.47285e-08	1.06172	0.88	0.634	0.000413856	Macrophage	Apoe
C5ar11	4.62437e-08	2.09346	0.3	0.083	0.000773934	Macrophage	C5ar1
Prune23	6.26516e-08	1.58354	0.52	0.222	0.00104854	Macrophage	Prune2
B3galnt1	9.09956e-08	2.3272	0.26	0.067	0.0015229	Macrophage	B3galnt1
Epsti11	1.54115e-07	1.12697	0.72	0.367	0.00257927	Macrophage	Epsti1
Rbms11	1.5828e-07	1.59474	0.48	0.197	0.00264898	Macrophage	Rbms1
Sh3pxd2b2	2.593e-07	1.7939	0.34	0.109	0.00433965	Macrophage	Sh3pxd2b
Ric8b1	2.96796e-07	2.01052	0.42	0.164	0.00496718	Macrophage	Ric8b
Lilrb4a4	3.02323e-07	1.01069	0.6	0.258	0.00505967	Macrophage	Lilrb4a
Deptor	3.54661e-07	2.17592	0.26	0.071	0.0059356	Macrophage	Deptor
Herc41	3.61419e-07	1.473	0.64	0.365	0.00604871	Macrophage	Herc4
Ehd41	4.19387e-07	1.3997	0.66	0.376	0.00701886	Macrophage	Ehd4
Peak14	4.83687e-07	1.44871	0.64	0.353	0.00809499	Macrophage	Peak1
Fgd41	4.85061e-07	1.41436	0.6	0.295	0.00811798	Macrophage	Fgd4
Afap1l1	9.06688e-07	1.72946	0.36	0.129	0.0151743	Macrophage	Afap1l1
Snx61	1.47874e-06	1.37261	0.6	0.319	0.0247482	Macrophage	Snx6
Tnfrsf11a1	1.48923e-06	1.14675	0.68	0.395	0.0249238	Macrophage	Tnfrsf11a
Ms4a6d2	1.7574e-06	1.56829	0.38	0.141	0.0294118	Macrophage	Ms4a6d
Clec4a3	2.19775e-06	1.8397	0.28	0.088	0.0367815	Macrophage	Clec4a3
Tnfaip82	2.23063e-06	1.21014	0.6	0.299	0.0373319	Macrophage	Tnfaip8
Tcf41	3.27949e-06	0.941737	0.9	0.68	0.0548855	Macrophage	Tcf4
Fggy	3.34015e-06	1.48074	0.44	0.19	0.0559007	Macrophage	Fggy
Snap231	3.50053e-06	1.37243	0.48	0.214	0.0585849	Macrophage	Snap23
Gpr160	3.91945e-06	1.92765	0.38	0.158	0.065596	Macrophage	Gpr160
Galc1	4.10771e-06	1.68537	0.34	0.125	0.0687466	Macrophage	Galc
Dram21	4.69725e-06	1.21899	0.52	0.247	0.0786132	Macrophage	Dram2
Fcgr2b2	4.8201e-06	1.96036	0.38	0.163	0.0806692	Macrophage	Fcgr2b
Zdhhc141	5.25139e-06	1.32012	0.64	0.437	0.0878872	Macrophage	Zdhhc14
Pde4d1	5.33964e-06	1.151	0.62	0.328	0.0893642	Macrophage	Pde4d
Atg101	6.39871e-06	1.16317	0.6	0.317	0.107089	Macrophage	Atg10
Rftn13	7.72366e-06	1.06548	0.58	0.283	0.129263	Macrophage	Rftn1
Ocrl	8.4047e-06	1.69907	0.32	0.116	0.140661	Macrophage	Ocrl
Parp142	9.90414e-06	1.16391	0.52	0.269	0.165756	Macrophage	Parp14
B4galt6	1.0091e-05	1.56656	0.38	0.155	0.168883	Macrophage	B4galt6
Pola11	1.02254e-05	1.49622	0.28	0.093	0.171132	Macrophage	Pola1
Fcho2	1.13465e-05	1.08316	0.8	0.568	0.189895	Macrophage	Fcho2
Abca91	1.17316e-05	1.12012	0.7	0.45	0.19634	Macrophage	Abca9
Ppp3ca	1.30275e-05	0.964882	0.86	0.758	0.218027	Macrophage	Ppp3ca
Wdfy3	1.74834e-05	0.748012	0.84	0.615	0.292602	Macrophage	Wdfy3
Txnip	2.17905e-05	1.67534	0.36	0.148	0.364685	Macrophage	Txnip
Sesn11	2.27348e-05	1.13047	0.54	0.282	0.38049	Macrophage	Sesn1
Tpk1	2.44318e-05	1.88195	0.36	0.156	0.408891	Macrophage	Tpk1
Dock11	2.94497e-05	1.23522	0.6	0.36	0.49287	Macrophage	Dock1
Tsc22d1	3.93452e-05	1.60627	0.28	0.102	0.658481	Macrophage	Tsc22d1
Lst1	4.28077e-05	1.3369	0.38	0.164	0.71643	Macrophage	Lst1
Tlr4	4.34217e-05	1.46571	0.34	0.139	0.726705	Macrophage	Tlr4
Cltc	4.6523e-05	1.03831	0.68	0.483	0.778608	Macrophage	Cltc
Mtmr12	4.84181e-05	1.58954	0.32	0.13	0.810325	Macrophage	Mtmr12
Slc40a1	4.96779e-05	1.85815	0.34	0.141	0.831409	Macrophage	Slc40a1
Hivep32	5.24964e-05	0.689846	0.86	0.654	0.878581	Macrophage	Hivep3
Idh2	5.30575e-05	1.48101	0.28	0.102	0.88797	Macrophage	Idh2
Zfp7043	5.32746e-05	1.01004	0.5	0.255	0.891604	Macrophage	Zfp704
Cdc42se21	5.54037e-05	1.29565	0.52	0.311	0.927237	Macrophage	Cdc42se2
Ptbp33	6.7302e-05	0.860761	0.74	0.494	1	Macrophage	Ptbp3
Pitpna2	6.76185e-05	0.791525	0.72	0.439	1	Macrophage	Pitpna
Inpp4a1	7.0323e-05	1.63617	0.38	0.18	1	Macrophage	Inpp4a
Foxp1	7.24395e-05	0.863357	0.78	0.635	1	Macrophage	Foxp1
Maco1	7.57923e-05	1.50977	0.36	0.161	1	Macrophage	Maco1
Dock9	8.68651e-05	1.44597	0.32	0.131	1	Macrophage	Dock9
Gm204041	0.00010321	1.3557	0.38	0.176	1	Macrophage	Gm20404
App2	0.000120813	1.22735	0.6	0.404	1	Macrophage	App
Rhobtb12	0.000121722	1.00625	0.56	0.33	1	Macrophage	Rhobtb1
P2rx43	0.000124715	0.888442	0.66	0.425	1	Macrophage	P2rx4
Ptpn181	0.000134008	1.14237	0.44	0.22	1	Macrophage	Ptpn18
Svil2	0.000148141	1.06118	0.48	0.249	1	Macrophage	Svil
Snx32	0.000170329	1.37815	0.4	0.198	1	Macrophage	Snx3
Dera	0.000183061	1.66004	0.26	0.101	1	Macrophage	Dera
Akap103	0.000187827	1.06567	0.66	0.506	1	Macrophage	Akap10
Gm13710	0.000196045	1.19513	0.36	0.166	1	Macrophage	Gm13710
Tut7	0.000208584	1.15987	0.56	0.353	1	Macrophage	Tut7
2610203C22Rik1	0.000236588	1.13709	0.58	0.403	1	Macrophage	2610203C22Rik
Swap70	0.000253202	1.37243	0.42	0.217	1	Macrophage	Swap70
Rnf169	0.000274146	0.768441	0.74	0.531	1	Macrophage	Rnf169
Lima12	0.000274199	1.29747	0.36	0.171	1	Macrophage	Lima1
Pbx32	0.00027771	1.15502	0.52	0.298	1	Macrophage	Pbx3
Pias1	0.000308843	0.823089	0.72	0.538	1	Macrophage	Pias1
Nrros1	0.000332573	1.0285	0.66	0.459	1	Macrophage	Nrros
Pde7a1	0.000344754	1.42193	0.26	0.103	1	Macrophage	Pde7a
Herc1	0.000369343	0.892261	0.66	0.421	1	Macrophage	Herc1
Tm6sf11	0.000389104	0.91019	0.56	0.33	1	Macrophage	Tm6sf1
Esr11	0.000392597	1.3105	0.28	0.117	1	Macrophage	Esr1
Gng21	0.000407822	0.967155	0.64	0.429	1	Macrophage	Gng2
Rad51b3	0.000423506	2.21273	0.38	0.211	1	Macrophage	Rad51b
Srebf2	0.000431755	1.63243	0.26	0.108	1	Macrophage	Srebf2
Rabep12	0.000462592	0.761529	0.7	0.509	1	Macrophage	Rabep1
Nav11	0.000468323	1.14863	0.46	0.265	1	Macrophage	Nav1
Rapgef22	0.000479919	0.897866	0.54	0.315	1	Macrophage	Rapgef2
Atp6v0a12	0.000491316	0.929914	0.68	0.557	1	Macrophage	Atp6v0a1
Utrn1	0.000606752	1.06845	0.34	0.158	1	Macrophage	Utrn
Ncoa72	0.000702595	1.56893	0.26	0.109	1	Macrophage	Ncoa7
Slfn21	0.000814893	1.3576	0.28	0.124	1	Macrophage	Slfn2
Atxn3	0.00090762	1.49273	0.28	0.128	1	Macrophage	Atxn3
Arhgef113	0.00101164	0.954692	0.46	0.261	1	Macrophage	Arhgef11
Aplp23	0.00101824	0.825451	0.42	0.218	1	Macrophage	Aplp2
Dlc11	0.00105275	1.59347	0.32	0.161	1	Macrophage	Dlc1
Dock7	0.00112881	0.934408	0.46	0.264	1	Macrophage	Dock7
Gnaq2	0.00115591	0.60129	0.9	0.771	1	Macrophage	Gnaq
Ogt1	0.00124003	0.698449	0.66	0.456	1	Macrophage	Ogt
Notch2	0.00126194	0.870271	0.54	0.322	1	Macrophage	Notch2
Acat11	0.0013209	1.6423	0.26	0.118	1	Macrophage	Acat1
Snx242	0.00133596	0.662806	0.8	0.633	1	Macrophage	Snx24
Ralgps21	0.00140734	1.03286	0.38	0.199	1	Macrophage	Ralgps2
Ctnnd11	0.00141915	0.994761	0.5	0.31	1	Macrophage	Ctnnd1
Rubcn	0.00143378	1.42932	0.28	0.132	1	Macrophage	Rubcn
Pdlim5	0.00145746	1.22989	0.34	0.175	1	Macrophage	Pdlim5
Mon2	0.00150855	0.892742	0.54	0.347	1	Macrophage	Mon2
Ctsb3	0.00159534	0.641893	0.7	0.479	1	Macrophage	Ctsb
Lamp13	0.00161389	1.05843	0.46	0.277	1	Macrophage	Lamp1
Ulk21	0.00169655	0.726473	0.8	0.649	1	Macrophage	Ulk2
Tmem1401	0.00174527	1.26251	0.26	0.116	1	Macrophage	Tmem140
Pura	0.00189215	0.814402	0.48	0.276	1	Macrophage	Pura
Erbin1	0.00190726	0.656816	0.7	0.483	1	Macrophage	Erbin
Ctsa3	0.00200181	0.820863	0.44	0.245	1	Macrophage	Ctsa
Setx	0.00200753	1.13773	0.38	0.203	1	Macrophage	Setx
Slc16a71	0.0020186	0.911253	0.44	0.247	1	Macrophage	Slc16a7
Pten2	0.00213899	0.873083	0.6	0.424	1	Macrophage	Pten
Rbm472	0.00216345	0.807907	0.68	0.576	1	Macrophage	Rbm47
Elf23	0.00225651	0.762835	0.62	0.409	1	Macrophage	Elf2
Phf201	0.00233338	0.825605	0.6	0.372	1	Macrophage	Phf20
Ptgds1	0.00234058	1.1074	0.42	0.25	1	Macrophage	Ptgds
Map3k52	0.00243215	0.908144	0.56	0.392	1	Macrophage	Map3k5
E130102H24Rik1	0.00245227	0.930074	0.3	0.142	1	Macrophage	E130102H24Rik
Hdac41	0.00248258	1.27033	0.3	0.151	1	Macrophage	Hdac4
Snx9	0.00253192	0.93935	0.42	0.242	1	Macrophage	Snx9
Insyn2a1	0.00294081	1.41886	0.36	0.209	1	Macrophage	Insyn2a
Parvb2	0.00313542	0.897732	0.32	0.158	1	Macrophage	Parvb
Cep851	0.00317087	0.738142	0.4	0.217	1	Macrophage	Cep85
Atxn7l11	0.0032641	0.764149	0.68	0.481	1	Macrophage	Atxn7l1
Fli1	0.00338931	0.506151	0.82	0.782	1	Macrophage	Fli1
Cbl1	0.00354835	0.67259	0.64	0.466	1	Macrophage	Cbl
Stat22	0.0037	0.813005	0.32	0.16	1	Macrophage	Stat2
Snd13	0.0038996	0.855765	0.62	0.477	1	Macrophage	Snd1
Setdb1	0.00412981	1.05513	0.4	0.237	1	Macrophage	Setdb1
Samhd12	0.00418772	1.08071	0.44	0.271	1	Macrophage	Samhd1
Zswim61	0.00423095	0.478789	0.82	0.683	1	Macrophage	Zswim6
Pcca	0.00425214	0.825549	0.5	0.307	1	Macrophage	Pcca
Fer1	0.00428025	0.952594	0.48	0.313	1	Macrophage	Fer
Wasl	0.00456312	1.13568	0.36	0.214	1	Macrophage	Wasl
Susd64	0.00461721	0.693833	0.6	0.44	1	Macrophage	Susd6
Dennd1b2	0.00478139	0.790144	0.48	0.306	1	Macrophage	Dennd1b
Pxk1	0.00481303	0.795947	0.38	0.209	1	Macrophage	Pxk
Zscan26	0.00491102	1.08713	0.42	0.276	1	Macrophage	Zscan26
Uvrag	0.00491906	0.518762	0.82	0.691	1	Macrophage	Uvrag
Atp6v1a3	0.00509772	1.07377	0.36	0.205	1	Macrophage	Atp6v1a
Fnip14	0.00513121	0.697323	0.64	0.488	1	Macrophage	Fnip1
Rapgef61	0.00533715	0.722689	0.6	0.471	1	Macrophage	Rapgef6
Phactr21	0.00561701	1.01691	0.46	0.311	1	Macrophage	Phactr2
Rabgap1l	0.00566592	0.872443	0.34	0.186	1	Macrophage	Rabgap1l
Slc43a21	0.00571363	1.25931	0.36	0.215	1	Macrophage	Slc43a2
Rnf1301	0.00577137	0.753671	0.52	0.364	1	Macrophage	Rnf130
Hivep24	0.00594253	0.805211	0.32	0.166	1	Macrophage	Hivep2
Tent21	0.00607954	0.911253	0.5	0.357	1	Macrophage	Tent2
Ccdc66	0.00612476	1.12501	0.26	0.129	1	Macrophage	Ccdc66
Gas72	0.00613477	0.716712	0.32	0.172	1	Macrophage	Gas7
Exoc6b1	0.00620002	0.787035	0.62	0.449	1	Macrophage	Exoc6b
Hprt	0.006203	1.26338	0.32	0.18	1	Macrophage	Hprt
Ogfrl1	0.00635951	1.46621	0.28	0.149	1	Macrophage	Ogfrl1
Dnajc131	0.0063995	0.595626	0.56	0.358	1	Macrophage	Dnajc13
mt-Co1	0.00662992	0.499675	0.64	0.415	1	Macrophage	mt-Co1
Uty	0.00720593	0.702997	0.5	0.335	1	Macrophage	Uty
Adhfe12	0.00752788	0.869623	0.42	0.26	1	Macrophage	Adhfe1
Gpatch2	0.00785692	0.996234	0.42	0.265	1	Macrophage	Gpatch2
Atxn7	0.00790558	0.673266	0.54	0.371	1	Macrophage	Atxn7
Tgfbr2	0.00790608	0.510531	0.78	0.699	1	Macrophage	Tgfbr2
Ap1b1	0.00794828	0.986541	0.36	0.213	1	Macrophage	Ap1b1
Tpr	0.00813803	0.792315	0.58	0.438	1	Macrophage	Tpr
Hpgd2	0.00851646	0.985531	0.48	0.318	1	Macrophage	Hpgd
Rsrp1	0.00871226	0.360574	0.96	0.896	1	Macrophage	Rsrp1
Zbtb20	0.00882245	0.359528	0.84	0.757	1	Macrophage	Zbtb20
Pnisr1	0.00882993	0.532509	0.74	0.61	1	Macrophage	Pnisr
Gm47551	0.00890949	1.12147	0.3	0.161	1	Macrophage	Gm47551
AC149090.1	0.00912118	0.726968	0.8	0.774	1	Macrophage	AC149090.1
Oasl21	0.00954369	0.718268	0.26	0.129	1	Macrophage	Oasl2
Gm50861	0.00962054	0.616642	0.66	0.464	1	Macrophage	Gm5086

## Sheet: Lymphocyte
	p_val	avg_log2FC	pct.1	pct.2	p_val_adj	cluster	gene
Grap2	0	9.22297	0.722	0.002	0	Lymphocyte	Grap2
Gm2682	0	13.0393	0.667	0	0	Lymphocyte	Gm2682
Themis	0	10.5323	0.667	0.001	0	Lymphocyte	Themis
Itk	7.90676e-274	11.1913	0.444	0	1.32328e-269	Lymphocyte	Itk
Skap1	4.72937e-232	9.71322	0.722	0.004	7.91508e-228	Lymphocyte	Skap1
Lck	1.07351e-217	8.20191	0.611	0.003	1.79663e-213	Lymphocyte	Lck
Cd226	9.42995e-206	10.2844	0.333	0	1.5782e-201	Lymphocyte	Cd226
Ikzf3	9.66439e-172	9.86934	0.278	0	1.61743e-167	Lymphocyte	Ikzf3
Stat4	2.08734e-155	7.6714	0.556	0.004	3.49337e-151	Lymphocyte	Stat4
Mndal1	3.96199e-108	6.14687	0.778	0.017	6.63079e-104	Lymphocyte	Mndal
Atp8b4	5.47863e-95	6.78187	0.444	0.005	9.16903e-91	Lymphocyte	Atp8b4
Ifi2031	1.51951e-87	5.91759	0.722	0.019	2.54305e-83	Lymphocyte	Ifi203
Gimap6	6.86894e-79	5.76354	0.722	0.021	1.14959e-74	Lymphocyte	Gimap6
Adgre5	6.3508e-76	6.20637	0.389	0.005	1.06287e-71	Lymphocyte	Adgre5
St6galnac3	1.14716e-70	5.7698	0.556	0.014	1.91989e-66	Lymphocyte	St6galnac3
Gramd3	4.36276e-70	5.93479	0.722	0.025	7.30152e-66	Lymphocyte	Gramd3
Adam191	4.33595e-69	6.15509	0.5	0.011	7.25665e-65	Lymphocyte	Adam19
Ms4a4b	1.60432e-62	6.57068	0.667	0.024	2.68499e-58	Lymphocyte	Ms4a4b
Btla	2.92013e-60	5.59632	0.444	0.01	4.88714e-56	Lymphocyte	Btla
Cd5	1.60613e-59	5.76081	0.389	0.007	2.68802e-55	Lymphocyte	Cd5
Ap1s3	1.75191e-53	5.9218	0.333	0.006	2.932e-49	Lymphocyte	Ap1s3
Rinl	7.25044e-53	5.05408	0.778	0.04	1.21343e-48	Lymphocyte	Rinl
Ptpn22	1.58617e-49	5.24335	0.667	0.031	2.65462e-45	Lymphocyte	Ptpn22
Stap1	1.97338e-48	5.62726	0.444	0.013	3.30265e-44	Lymphocyte	Stap1
Trbc2	1.88453e-42	5.69941	0.333	0.008	3.15396e-38	Lymphocyte	Trbc2
Slco3a1	4.39383e-41	5.6063	0.444	0.016	7.35352e-37	Lymphocyte	Slco3a1
Ahnak	7.41352e-41	5.69941	0.278	0.006	1.24073e-36	Lymphocyte	Ahnak
Itga41	1.57295e-35	5.41562	0.667	0.046	2.63249e-31	Lymphocyte	Itga4
Cd247	3.58357e-34	5.44307	0.389	0.015	5.99747e-30	Lymphocyte	Cd247
Gm83691	5.57325e-34	4.18284	0.5	0.025	9.3274e-30	Lymphocyte	Gm8369
BE6920071	6.83236e-33	5.62541	0.611	0.042	1.14346e-28	Lymphocyte	BE692007
Gimap1	2.86603e-32	4.51178	0.5	0.027	4.79658e-28	Lymphocyte	Gimap1
Fam189b	1.43329e-30	4.96245	0.333	0.012	2.39875e-26	Lymphocyte	Fam189b
Nxpe3	4.01883e-30	4.17395	0.5	0.029	6.72591e-26	Lymphocyte	Nxpe3
Sesn3	1.15849e-28	4.08274	0.5	0.03	1.93884e-24	Lymphocyte	Sesn3
Slc1a5	3.16522e-26	4.16336	0.444	0.026	5.29731e-22	Lymphocyte	Slc1a5
Bcl11b	4.75522e-26	4.56556	0.444	0.027	7.95833e-22	Lymphocyte	Bcl11b
Arhgap153	3.18974e-25	3.88065	1	0.172	5.33835e-21	Lymphocyte	Arhgap15
Zc3h12d	3.47824e-25	4.96245	0.278	0.01	5.82119e-21	Lymphocyte	Zc3h12d
Ccnd2	8.97435e-24	4.86934	0.278	0.011	1.50195e-19	Lymphocyte	Ccnd2
Runx3	2.48648e-23	5.69941	0.278	0.011	4.16138e-19	Lymphocyte	Runx3
H2-Q7	2.8799e-23	4.66966	0.556	0.049	4.8198e-19	Lymphocyte	H2-Q7
Vav31	1.24904e-22	3.89735	0.444	0.03	2.09039e-18	Lymphocyte	Vav3
Emb	1.6467e-22	4.78187	0.278	0.012	2.75592e-18	Lymphocyte	Emb
Nedd91	2.15861e-22	4.01634	0.667	0.074	3.61264e-18	Lymphocyte	Nedd9
Il2rg1	1.22749e-21	4.59787	0.444	0.033	2.05432e-17	Lymphocyte	Il2rg
Iqgap21	1.62971e-21	3.57603	0.5	0.04	2.72748e-17	Lymphocyte	Iqgap2
Pde7a2	5.04586e-20	4.02995	0.722	0.102	8.44475e-16	Lymphocyte	Pde7a
Mfsd6	7.30092e-20	4.58393	0.278	0.014	1.22188e-15	Lymphocyte	Mfsd6
Shisa5	3.528e-19	4.31608	0.556	0.06	5.90447e-15	Lymphocyte	Shisa5
Tanc1	5.7292e-19	4.51178	0.278	0.014	9.58838e-15	Lymphocyte	Tanc1
Card11	1.38689e-17	3.765	0.667	0.094	2.32109e-13	Lymphocyte	Card11
Ppp3cc	1.83011e-17	4.1075	0.556	0.064	3.06287e-13	Lymphocyte	Ppp3cc
Ezr	1.07892e-16	4.28437	0.278	0.016	1.80568e-12	Lymphocyte	Ezr
Antxr2	1.12343e-16	3.9019	0.333	0.024	1.88018e-12	Lymphocyte	Antxr2
Itgal	1.21459e-16	4.85141	0.278	0.017	2.03275e-12	Lymphocyte	Itgal
Lrrc8c	1.34198e-16	4.28437	0.333	0.024	2.24593e-12	Lymphocyte	Lrrc8c
Nup210	1.5508e-16	4.49778	0.333	0.024	2.59542e-12	Lymphocyte	Nup210
Clec2d2	4.60435e-16	3.49225	0.722	0.123	7.70584e-12	Lymphocyte	Clec2d
Ms4a6c2	1.25049e-14	4.05831	0.556	0.076	2.09282e-10	Lymphocyte	Ms4a6c
Fxyd5	5.28286e-14	4.20909	0.278	0.02	8.84139e-10	Lymphocyte	Fxyd5
Gm494171	1.07902e-13	3.62412	0.444	0.052	1.80585e-09	Lymphocyte	Gm49417
Gm16093	4.38091e-13	4.07287	0.444	0.056	7.3319e-09	Lymphocyte	Gm16093
Ms4a6b2	5.79332e-13	4.06667	0.556	0.092	9.69571e-09	Lymphocyte	Ms4a6b
Fyn2	5.93956e-13	3.07089	0.722	0.15	9.94045e-09	Lymphocyte	Fyn
Pstpip1	7.79581e-13	3.91514	0.278	0.022	1.30471e-08	Lymphocyte	Pstpip1
Fam102a	1.31948e-12	3.4543	0.389	0.043	2.20828e-08	Lymphocyte	Fam102a
H2-Q61	3.46035e-12	3.501	0.444	0.058	5.79123e-08	Lymphocyte	H2-Q6
Gm4876	3.68081e-12	3.28437	0.556	0.092	6.16021e-08	Lymphocyte	Gm4876
Ifi2132	4.89437e-12	3.31208	0.5	0.075	8.19121e-08	Lymphocyte	Ifi213
Sp1004	7.05009e-12	2.77842	0.833	0.246	1.1799e-07	Lymphocyte	Sp100
Samd9l1	8.94436e-12	4.03315	0.444	0.063	1.49693e-07	Lymphocyte	Samd9l
Stk17b1	1.10435e-11	3.92261	0.5	0.082	1.84823e-07	Lymphocyte	Stk17b
Nedd4	1.21764e-11	3.36684	0.389	0.046	2.03785e-07	Lymphocyte	Nedd4
Prkcq	1.27204e-11	3.83152	0.444	0.062	2.12888e-07	Lymphocyte	Prkcq
Gm36975	1.40183e-11	2.80325	0.611	0.108	2.3461e-07	Lymphocyte	Gm36975
Cxcr6	1.9552e-11	3.34577	0.444	0.061	3.27222e-07	Lymphocyte	Cxcr6
Arhgap263	1.96091e-11	3.08274	0.722	0.169	3.28177e-07	Lymphocyte	Arhgap26
Slc14a11	5.8696e-11	4.13598	0.333	0.037	9.82336e-07	Lymphocyte	Slc14a1
Gm15336	1.00923e-10	3.10304	0.333	0.037	1.68904e-06	Lymphocyte	Gm15336
H2-K13	1.48904e-10	2.68234	0.833	0.309	2.49206e-06	Lymphocyte	H2-K1
Trerf11	2.10999e-10	3.30182	0.556	0.1	3.53128e-06	Lymphocyte	Trerf1
Crlf2	3.05484e-10	3.52949	0.278	0.027	5.11258e-06	Lymphocyte	Crlf2
Ablim1	3.50636e-10	2.87741	0.5	0.086	5.86824e-06	Lymphocyte	Ablim1
Mir142hg3	1.1719e-09	1.80143	1	0.675	1.96128e-05	Lymphocyte	Mir142hg
Ptprc2	1.58362e-09	1.80935	0.944	0.742	2.65035e-05	Lymphocyte	Ptprc
Pecam1	2.60911e-09	3.18751	0.333	0.043	4.36661e-05	Lymphocyte	Pecam1
2025-09-09	2.89018e-09	3.31475	0.278	0.03	4.837e-05	Lymphocyte	2025-09-09
Sult2b1	2.89233e-09	3.68446	0.278	0.031	4.8406e-05	Lymphocyte	Sult2b1
Lsp1	3.88927e-09	2.63093	0.5	0.092	6.50908e-05	Lymphocyte	Lsp1
Mllt32	5.08736e-09	3.02699	0.556	0.121	8.51421e-05	Lymphocyte	Mllt3
Gm40701	8.12184e-09	2.81307	0.444	0.078	0.000135927	Lymphocyte	Gm4070
2310001H17Rik	1.00968e-08	4.06198	0.278	0.034	0.00016898	Lymphocyte	2310001H17Rik
Bcl23	1.36459e-08	3.69356	0.667	0.211	0.000228378	Lymphocyte	Bcl2
Utrn2	2.14412e-08	2.75081	0.611	0.159	0.00035884	Lymphocyte	Utrn
Pim1	2.76919e-08	3.79895	0.278	0.035	0.000463452	Lymphocyte	Pim1
Acss2	3.95497e-08	3.12787	0.278	0.035	0.000661904	Lymphocyte	Acss2
Mta31	4.8779e-08	2.5398	0.667	0.203	0.000816365	Lymphocyte	Mta3
Arhgef31	6.97274e-08	2.64052	0.389	0.066	0.00116696	Lymphocyte	Arhgef3
Hivep25	1.06941e-07	2.43774	0.611	0.166	0.00178977	Lymphocyte	Hivep2
Vps13a1	1.15361e-07	2.23823	0.722	0.234	0.00193068	Lymphocyte	Vps13a
H2-D13	1.3862e-07	2.28156	0.722	0.275	0.00231995	Lymphocyte	H2-D1
Prkd2	1.56544e-07	3.23998	0.333	0.054	0.00261992	Lymphocyte	Prkd2
Satb1	2.05331e-07	3.74381	0.278	0.04	0.00343641	Lymphocyte	Satb1
Ifi2061	3.4962e-07	3.15509	0.278	0.04	0.00585124	Lymphocyte	Ifi206
Gm122161	6.30906e-07	2.9667	0.444	0.102	0.0105588	Lymphocyte	Gm12216
Arhgap9	1.02529e-06	3.0805	0.278	0.042	0.0171593	Lymphocyte	Arhgap9
Mitd1	1.16303e-06	3.15135	0.333	0.062	0.0194645	Lymphocyte	Mitd1
Diaph11	1.88288e-06	2.30886	0.5	0.128	0.0315119	Lymphocyte	Diaph1
Itpr12	1.90526e-06	2.67121	0.5	0.134	0.0318864	Lymphocyte	Itpr1
Gm205592	2.00907e-06	2.57932	0.389	0.081	0.0336237	Lymphocyte	Gm20559
Add3	4.21819e-06	2.18284	0.556	0.166	0.0705956	Lymphocyte	Add3
Leprotl1	4.97894e-06	3.13463	0.278	0.048	0.0833276	Lymphocyte	Leprotl1
Nlrc54	5.04067e-06	2.4438	0.556	0.173	0.0843607	Lymphocyte	Nlrc5
Coro2a	6.07153e-06	2.31914	0.556	0.176	0.101613	Lymphocyte	Coro2a
Raet1e3	6.48789e-06	1.80564	0.722	0.286	0.108581	Lymphocyte	Raet1e
Hip11	6.6118e-06	2.51178	0.333	0.066	0.110655	Lymphocyte	Hip1
Arap23	7.07636e-06	2.16395	0.5	0.14	0.11843	Lymphocyte	Arap2
Dgka	8.65187e-06	3.52061	0.278	0.051	0.144798	Lymphocyte	Dgka
Anxa6	8.85524e-06	3.25463	0.278	0.05	0.148201	Lymphocyte	Anxa6
Sntb22	9.03531e-06	2.4146	0.5	0.148	0.151215	Lymphocyte	Sntb2
Id2	1.08592e-05	2.70802	0.278	0.05	0.181739	Lymphocyte	Id2
Dnajc15	1.20691e-05	2.72272	0.389	0.095	0.201988	Lymphocyte	Dnajc15
Limk2	1.31279e-05	2.33484	0.389	0.092	0.219708	Lymphocyte	Limk2
A430093F15Rik	1.3706e-05	2.75188	0.278	0.051	0.229384	Lymphocyte	A430093F15Rik
Cyfip2	1.58783e-05	2.66966	0.278	0.051	0.265739	Lymphocyte	Cyfip2
H2-Q41	2.15566e-05	2.59787	0.389	0.099	0.360771	Lymphocyte	H2-Q4
Trp53inp1	2.20779e-05	2.45148	0.278	0.051	0.369496	Lymphocyte	Trp53inp1
Inpp4b1	2.49833e-05	1.50811	0.944	0.8	0.41812	Lymphocyte	Inpp4b
Pdcd4	2.57642e-05	2.78868	0.5	0.165	0.43119	Lymphocyte	Pdcd4
Cblb1	2.69763e-05	2.3589	0.5	0.165	0.451475	Lymphocyte	Cblb
Slfn22	3.71949e-05	2.31365	0.444	0.125	0.622494	Lymphocyte	Slfn2
Atxn13	4.24834e-05	1.90786	0.722	0.465	0.711002	Lymphocyte	Atxn1
Tsc22d11	5.99634e-05	2.21398	0.389	0.103	1	Lymphocyte	Tsc22d1
H2-T221	6.54539e-05	2.37148	0.333	0.079	1	Lymphocyte	H2-T22
Lta4h	6.5825e-05	2.55948	0.333	0.079	1	Lymphocyte	Lta4h
Ripor21	6.69321e-05	2.72298	0.389	0.109	1	Lymphocyte	Ripor2
Stn1	7.04442e-05	2.36154	0.278	0.056	1	Lymphocyte	Stn1
Mapkapk31	7.31181e-05	2.2904	0.444	0.139	1	Lymphocyte	Mapkapk3
St8sia41	0.000109406	2.72173	0.389	0.118	1	Lymphocyte	St8sia4
Mbp	0.000110908	1.53395	0.556	0.188	1	Lymphocyte	Mbp
Ly6e2	0.000113913	1.77075	0.611	0.241	1	Lymphocyte	Ly6e
Cd52	0.000114864	3.02134	0.278	0.062	1	Lymphocyte	Cd52
Rapgef62	0.000120584	1.71553	0.833	0.471	1	Lymphocyte	Rapgef6
Atp11b1	0.000137565	1.84526	0.5	0.167	1	Lymphocyte	Atp11b
Nsd33	0.000139432	1.53119	0.833	0.538	1	Lymphocyte	Nsd3
Mbnl11	0.000147433	1.11445	0.944	0.888	1	Lymphocyte	Mbnl1
Il7r	0.000169524	4.55343	0.278	0.069	1	Lymphocyte	Il7r
Skp1a	0.000178465	2.36949	0.278	0.062	1	Lymphocyte	Skp1a
Apobec33	0.000185792	1.47097	0.778	0.425	1	Lymphocyte	Apobec3
Slc35b3	0.000221638	1.84975	0.389	0.109	1	Lymphocyte	Slc35b3
Dtnb2	0.000232342	1.72979	0.389	0.108	1	Lymphocyte	Dtnb
Kmt2a1	0.000242294	1.80171	0.667	0.344	1	Lymphocyte	Kmt2a
Tmem1631	0.000253644	2.07883	0.278	0.063	1	Lymphocyte	Tmem163
Runx22	0.000256508	1.99897	0.556	0.226	1	Lymphocyte	Runx2
Rabgap1l1	0.00025698	2.36292	0.5	0.187	1	Lymphocyte	Rabgap1l
Gm472832	0.000278236	0.960444	0.889	0.458	1	Lymphocyte	Gm47283
Rfx31	0.000333282	1.77741	0.556	0.232	1	Lymphocyte	Rfx3
Psmb91	0.000397629	2.3823	0.333	0.094	1	Lymphocyte	Psmb9
Arhgap102	0.000412981	2.14921	0.278	0.067	1	Lymphocyte	Arhgap10
[truncated: 87 more rows]
