# Supplementary material for: Peroxisomal integrity in demyelination-associated microglia enables cellular debris clearance and myelin renewal in mice
Source: J Clin Invest. 2025 Nov 6;136(1):e179985. doi: 10.1172/JCI179985 (PMC12721888; doi:10.1172/JCI179985)
Supplement: Supplemental table 3 [file jci-136-179985-s081.xlsx]

## Sheet: Sheet1
Genes	baseMean	log2FoldChange	lfcSE	stat	pvalue	padj	Cluster	Norm.cts_Ctrl1	Norm.cts_Ctrl2	Norm.cts_Ctrl3	Norm.cts_PEX5cKO1	Norm.cts_PEX5cKO2	Norm.cts_PEX5cKO3
Malat1	15337.1	0.331915	0.0493259	6.72902	1.70813e-11	2.22963e-07	Homeostatic	13377.2	13539.6	13831.1	18060.3	16281.3	16933.3
Csmd3	1517.99	0.421215	0.0795601	5.2943	1.19471e-07	0.00077973	Homeostatic	1481.96	1238.02	1178.36	1799.54	1725.6	1684.48
Malat1	16766.8	0.336353	0.0651078	5.16609	2.39044e-07	0.00313076	Intermediate	13703.2	15411	15339.5	19404.6	19147.8	17594.5
Bank1	36.2679	1.66274	0.339053	4.90407	9.38709e-07	0.00614714	Intermediate	21.9739	18.7016	12.9427	71.1573	41.4279	51.4038
Csmd3	798.094	0.54747	0.114012	4.80188	1.57183e-06	0.00686209	Intermediate	667.762	606.866	668.4	1114.32	751.457	979.757
Gm31243	42.0141	1.4204	0.308754	4.60042	4.21646e-06	0.0138057	Intermediate	17.0908	28.9874	21.7253	79.6962	55.2372	49.3477
Agap1	40.9364	1.32402	0.293364	4.51324	6.38449e-06	0.0167235	Intermediate	26.857	21.5068	22.1876	65.4647	54.0865	55.5162
Exoc4	208.298	0.593255	0.144625	4.10202	4.0956e-05	0.0894001	Intermediate	146.493	188.886	163.171	217.741	269.282	264.216
Apoe	148.022	-0.795197	0.201531	-3.94579	7.95369e-05	0.148814	Intermediate	134.285	179.535	247.299	95.3508	109.324	122.341
Apoe	445.583	-1.67301	0.120864	-13.842	1.42146e-43	2.25728e-40	DMAM0	624.458	663.06	745.388	212.988	211.154	216.452
Nav3	173.106	0.887512	0.17987	4.93417	8.04911e-07	0.000639099	DMAM0	111.919	138.163	117.006	215.096	164.661	291.792
Slco2b1	119.541	-0.850367	0.18756	-4.53384	5.79205e-06	0.00306593	DMAM0	146.258	146.609	165.719	99.1131	79.4249	80.1231
Malat1	11893.5	0.259896	0.0604475	4.29954	1.71154e-05	0.00679479	DMAM0	10515.3	10868.4	11089.5	12256.3	13442.2	13189.2
Gas7	48.6744	-1.2328	0.293609	-4.19878	2.68357e-05	0.00789953	DMAM0	75.0367	62.143	67.1269	31.6318	30.9951	25.1132
Pla2g4a	43.6318	1.18976	0.284997	4.17463	2.98471e-05	0.00789953	DMAM0	29.2516	29.5632	22.1425	61.1549	65.8645	53.814
Atp8a2	72.5938	-0.988517	0.24446	-4.04367	5.26214e-05	0.0119375	DMAM0	117.006	85.0695	90.4348	40.067	50.367	52.6181
Slc24a3	33.4609	1.33858	0.337091	3.97099	7.15745e-05	0.0142075	DMAM0	20.3489	20.5132	17.2479	56.9373	27.1207	58.5975
Ctsc	33.0948	-1.49742	0.393236	-3.80795	0.000140124	0.0247241	DMAM0	57.2314	55.5064	34.7288	8.43515	27.1207	15.5463
Lilrb4a	101.756	0.752129	0.199347	3.77296	0.000161323	0.0256181	DMAM0	82.6675	82.6562	65.9615	99.1131	141.415	138.721
Dleu2	228.579	-0.495139	0.136552	-3.62601	0.000287836	0.0380904	DMAM0	272.167	267.275	263.846	206.661	166.599	194.926
Ly86	234.306	-0.529164	0.145093	-3.64707	0.000265246	0.0380904	DMAM0	300.147	283.565	251.493	208.77	154.975	206.885
Lrrc4	136.531	0.647076	0.182097	3.55347	0.000380188	0.0416915	DMAM0	91.5702	123.683	99.9911	181.356	189.845	132.741
Tgfbr1	308.773	-0.461293	0.128895	-3.57882	0.000345155	0.0416915	DMAM0	395.532	339.071	340.063	299.448	228.589	249.936
Zbtb20	149.504	-0.668125	0.188512	-3.5442	0.000393812	0.0416915	DMAM0	213.664	177.379	158.261	120.201	141.415	86.1024
AU020206	113.323	-0.661401	0.189348	-3.49304	0.000477553	0.0466605	DMAM0	133.54	132.733	150.569	90.6779	75.5505	96.8652
Cdk14	87.4553	0.753328	0.217368	3.46568	0.000528898	0.0466605	DMAM0	53.416	80.8462	60.8337	118.092	87.1736	124.37
Colec12	32.7418	-1.52308	0.438851	-3.4706	0.000519291	0.0466605	DMAM0	20.3489	45.2498	78.7809	14.7615	19.3719	17.938
Gm4258	39.8535	-1.05275	0.316896	-3.32207	0.000893518	0.0709453	DMAM0	54.6878	54.903	52.676	29.523	17.4347	29.8967
P3h2	42.1876	-1.09601	0.329695	-3.3243	0.000886408	0.0709453	DMAM0	64.8622	57.9197	47.7813	37.9582	29.0579	15.5463
Igf1	26.8136	-1.30266	0.394262	-3.30405	0.000952986	0.0720639	DMAM0	33.067	43.4398	38.4581	10.5439	17.4347	17.938
Maml2	148.542	-0.620481	0.188661	-3.28887	0.0010059	0.0726074	DMAM0	166.607	180.999	189.261	164.486	77.4877	112.411
Cdk6	38.956	1.10731	0.33986	3.25813	0.00112148	0.0742043	DMAM0	40.6979	16.8932	19.8118	44.2846	67.8017	44.2471
Pvt1	130.119	0.554923	0.169991	3.26443	0.00109686	0.0742043	DMAM0	103.016	116.443	98.5926	143.398	153.038	166.225
Blnk	110.283	-0.603097	0.188107	-3.20614	0.00134529	0.0791229	DMAM0	136.084	127.303	136.585	75.9164	94.9224	90.8859
Plcl1	180.918	-0.492282	0.153268	-3.21191	0.00131854	0.0791229	DMAM0	211.12	194.272	226.553	149.724	162.724	141.112
Ptprm	93.7011	0.716424	0.222699	3.21701	0.00129533	0.0791229	DMAM0	82.6675	74.2096	61.533	82.2428	108.483	153.071
Mir99ahg	215.9	0.503695	0.159086	3.16618	0.00154454	0.0845766	DMAM0	218.751	170.742	152.434	293.122	209.217	251.132
Rad51b	37.2658	-1.03813	0.327554	-3.16933	0.00152792	0.0845766	DMAM0	43.2415	50.6797	56.6383	21.0879	23.2463	28.7008
Oprm1	55.0698	-0.949661	0.301733	-3.14736	0.00164753	0.0872092	DMAM0	86.483	66.3663	62.6984	61.1549	30.9951	22.7215
Ctss	116.207	-0.574363	0.184779	-3.10838	0.00188119	0.0936052	DMAM0	148.802	135.749	135.419	78.0252	98.7968	100.453
Gm47283	61.1104	0.838652	0.269873	3.10758	0.00188625	0.0936052	DMAM0	31.7952	60.333	37.2927	80.134	94.9224	62.1851
E230029C05Rik	138.358	-0.548425	0.177363	-3.09211	0.0019874	0.0956362	DMAM0	192.043	150.229	154.532	118.092	96.8596	118.391
Lncpint	65.4437	-0.798194	0.260619	-3.06269	0.00219358	0.102453	DMAM0	101.745	76.6229	75.7508	33.7406	42.6182	62.1851
Agap1	30.9905	1.03003	0.346156	2.97563	0.00292391	0.122189	DMAM0	12.7181	19.9099	25.4057	50.6109	42.6182	34.6801
Ccnd3	159.719	-1.07185	0.35804	-2.99367	0.00275641	0.122189	DMAM0	273.439	174.362	199.982	132.854	114.294	63.3809
Csmd3	135.797	0.52436	0.175775	2.98314	0.00285306	0.122189	DMAM0	119.55	93.5162	121.901	170.812	135.603	173.401
Slc8a1	314.386	0.360986	0.121074	2.98153	0.00286811	0.122189	DMAM0	261.993	286.582	274.335	402.779	313.825	346.801
Pid1	97.7657	-0.605061	0.204214	-2.96287	0.00304782	0.124101	DMAM0	132.268	118.253	104.42	84.3515	75.5505	71.752
Arsb	47.6187	0.808027	0.274907	2.93928	0.0032898	0.130605	DMAM0	43.2415	29.5632	33.7965	48.5021	60.0529	70.5561
Apoe	83.0393	-1.34684	0.290794	-4.6316	3.62851e-06	0.0357008	DMAM1	77.941	125.34	150.568	49.5656	33.4845	61.3367
Gas7	23.1087	-2.34375	0.516661	-4.53635	5.72358e-06	0.0357008	DMAM1	41.4847	34.8167	38.4131	13.3446	2.67876	7.91441
Fgf13	176.705	-0.936638	0.213847	-4.37996	1.18703e-05	0.0493607	DMAM1	237.594	218.185	237.769	173.48	84.3809	108.823
Arid5b	21.9181	-2.34163	0.549709	-4.25976	2.04646e-05	0.0956005	IRM		41.2099	44.1804	5.26143	10.746	8.19254
Fmnl2	27.1999	-2.28049	0.53468	-4.26515	1.99769e-05	0.0956005	IRM		68.3217	35.4688	12.2767	9.91936	10.0131
