# Supplementary material for: Peroxisomal integrity in demyelination-associated microglia enables cellular debris clearance and myelin renewal in mice
Source: J Clin Invest. 2025 Nov 6;136(1):e179985. doi: 10.1172/JCI179985 (PMC12721888; doi:10.1172/JCI179985)
Supplement: Supplemental table 4 [file jci-136-179985-s082.xlsx]

## Sheet: DMAM2vDMAM0_DEGs
	p_val	avg_log2FC	pct.1	pct.2	p_val_adj
Gpnmb	1.29002e-70	5.03673	0.752	0.116	2.15898e-66
Lilr4b	3.6707e-65	3.87767	0.665	0.074	6.14328e-61
Iqgap1	7.26378e-52	3.46301	0.671	0.126	1.21567e-47
Lgals3	1.40876e-51	2.93071	0.714	0.152	2.35769e-47
Plxdc2	4.24243e-51	-2.27457	0.553	0.973	7.10013e-47
Ms4a7	5.51526e-45	3.39561	0.509	0.059	9.23034e-41
Mdfic	1.99488e-43	2.38414	0.795	0.298	3.33863e-39
Slco2b1	8.07659e-41	-3.12724	0.118	0.749	1.3517e-36
Lilrb4a	1.27253e-39	1.65667	0.957	0.554	2.1297e-35
Malat1	3.42134e-38	0.641882	1	1	5.72596e-34
Gpr137b	5.10287e-37	2.47623	0.646	0.173	8.54016e-33
Ly86	6.8036e-33	-2.13425	0.491	0.854	1.13865e-28
Fnip2	3.59128e-32	1.54773	0.932	0.658	6.01036e-28
Arhgap24	9.32674e-31	1.48838	0.919	0.721	1.56092e-26
Myof	1.0221e-30	2.41392	0.547	0.131	1.71058e-26
Airn	3.59253e-30	3.78571	0.373	0.051	6.01245e-26
Gm44649	4.84986e-30	4.12441	0.28	0.017	8.11673e-26
Neat1	6.15109e-30	1.90802	0.863	0.512	1.02945e-25
Ctsb	3.16545e-29	1.47761	0.932	0.641	5.29769e-25
Cx3cr1	3.56238e-29	-2.21361	0.224	0.726	5.96201e-25
Atp6v0d2	4.08655e-29	3.57372	0.416	0.076	6.83926e-25
Tanc2	4.32085e-29	-1.25382	0.783	0.98	7.23137e-25
Plcl1	1.02542e-28	-1.58187	0.348	0.845	1.71614e-24
E230029C05Rik	5.46044e-28	-2.06852	0.354	0.759	9.13859e-24
Htr2b	5.67879e-28	2.90894	0.416	0.074	9.50402e-24
Mef2c	6.63987e-28	-1.44319	0.615	0.907	1.11125e-23
Zfp704	3.18836e-26	1.4595	0.82	0.389	5.33604e-22
Sgk1	3.21229e-26	1.82475	0.683	0.285	5.37609e-22
Gm2629	4.19454e-26	-2.22351	0.242	0.687	7.01999e-22
Mtss1	7.20837e-26	2.5971	0.441	0.098	1.20639e-21
Lyst	8.13291e-26	1.32359	0.907	0.662	1.36112e-21
Fam129b	1.24301e-25	2.81927	0.379	0.067	2.0803e-21
Atp8a2	4.89571e-25	-2.88986	0.13	0.588	8.19346e-21
Gm35188	5.72797e-24	-1.66008	0.54	0.845	9.58633e-20
Rgs1	6.76909e-24	4.32397	0.273	0.03	1.13287e-19
Ahnak2	9.88773e-24	2.40696	0.435	0.103	1.65481e-19
Camk1d	1.37596e-23	-1.07956	0.77	0.938	2.30281e-19
Alcam	1.54941e-23	2.44207	0.571	0.212	2.59309e-19
Srgap2	2.64326e-23	-1.25754	0.708	0.928	4.42377e-19
Csf1r	3.12419e-23	-1.73528	0.354	0.732	5.22864e-19
Plxnc1	1.2532e-22	2.11638	0.478	0.135	2.09736e-18
Fgd2	2.75761e-22	-2.45422	0.13	0.574	4.61514e-18
Optn	3.97971e-22	2.21235	0.441	0.114	6.66044e-18
Aopep	5.21818e-22	1.39266	0.839	0.512	8.73315e-18
Dmxl2	5.64949e-22	2.12441	0.497	0.153	9.45499e-18
Osbpl8	6.99249e-22	1.3493	0.876	0.567	1.17026e-17
Ttyh2	1.46513e-21	1.96081	0.509	0.162	2.45204e-17
Xdh	2.21657e-21	3.17291	0.286	0.042	3.70965e-17
Zfp710	2.49352e-21	-1.5879	0.416	0.768	4.17316e-17
B4galt5	3.08162e-21	2.23133	0.472	0.146	5.1574e-17
Ercc6	3.40256e-21	2.17291	0.491	0.16	5.69453e-17
Gm50035	3.96687e-21	-2.0552	0.199	0.62	6.63895e-17
Anpep	4.88933e-21	5.10579	0.161	0.003	8.18279e-17
Igf2r	5.38468e-21	3.27335	0.286	0.044	9.0118e-17
Csf3r	9.41081e-21	-1.3204	0.547	0.84	1.57499e-16
Capn15	1.03273e-20	1.91054	0.565	0.221	1.72838e-16
Tnfaip2	1.68139e-20	2.78782	0.311	0.056	2.81398e-16
Inpp5d	2.35389e-20	-0.932863	0.82	0.97	3.93947e-16
Plpp3	2.98314e-20	3.1672	0.248	0.03	4.99258e-16
Dleu2	4.66557e-20	-1.04869	0.727	0.923	7.80829e-16
Cyth1	9.30808e-20	1.70901	0.621	0.276	1.5578e-15
Cipc	1.47034e-19	2.01317	0.435	0.123	2.46077e-15
Ccnd3	1.5721e-19	-1.61597	0.36	0.721	2.63107e-15
Csmd3	1.89278e-19	-2.39728	0.143	0.552	3.16775e-15
Iqsec1	2.19212e-19	1.67631	0.565	0.227	3.66873e-15
Rilpl2	3.2149e-19	2.76141	0.292	0.052	5.38046e-15
Syne1	3.28839e-19	2.98876	0.292	0.054	5.50345e-15
Lrp12	3.35703e-19	1.7158	0.547	0.207	5.61833e-15
Pik3r5	3.59475e-19	1.71928	0.584	0.246	6.01618e-15
Rab7b	5.08382e-19	1.90765	0.478	0.153	8.50829e-15
St18	6.66555e-19	4.63064	0.205	0.02	1.11555e-14
Zmiz1	9.04199e-19	1.05636	0.876	0.663	1.51327e-14
Agap1	1.07428e-18	1.90226	0.59	0.256	1.79792e-14
Stra6l	1.35889e-18	2.63547	0.298	0.057	2.27424e-14
Ctnnb1	1.55094e-18	1.50928	0.609	0.261	2.59565e-14
Arhgap5	1.77112e-18	-1.75706	0.304	0.65	2.96414e-14
Smap2	2.00614e-18	-1.67629	0.335	0.68	3.35748e-14
Gm10790	2.0488e-18	-3.06805	0.093	0.465	3.42887e-14
Atp6v1a	2.26341e-18	1.47066	0.621	0.276	3.78804e-14
Zfhx3	3.08027e-18	-1.11206	0.689	0.879	5.15514e-14
Ssh2	4.00704e-18	-1.14336	0.652	0.867	6.70619e-14
Tecpr1	5.64673e-18	1.89346	0.509	0.195	9.45037e-14
Sash1	5.65981e-18	1.60844	0.652	0.327	9.47225e-14
Psmd1	6.4659e-18	1.48159	0.571	0.234	1.08213e-13
Nlrc3	8.74326e-18	2.31309	0.329	0.076	1.46327e-13
Aoah	1.64951e-17	2.28502	0.342	0.082	2.76062e-13
Rnf216	2.32979e-17	-1.40118	0.385	0.727	3.89914e-13
Uhrf1bp1l	3.43771e-17	2.12044	0.335	0.081	5.75334e-13
Cd300lf	5.22013e-17	1.69996	0.559	0.242	8.7364e-13
Abr	5.59591e-17	0.991881	0.925	0.695	9.36532e-13
P3h2	1.55123e-16	-3.43491	0.05	0.392	2.59614e-12
Ms4a14	1.84352e-16	3.37817	0.168	0.013	3.08531e-12
Iqgap2	2.08955e-16	3.93785	0.186	0.02	3.49706e-12
Mgat5	2.10761e-16	0.918355	0.863	0.633	3.5273e-12
Fam219a	2.11481e-16	1.36649	0.665	0.375	3.53935e-12
Fth1	2.35109e-16	1.28367	0.77	0.497	3.93479e-12
Bin1	3.29376e-16	-1.41616	0.366	0.694	5.51243e-12
Fabp5	3.33875e-16	1.9297	0.41	0.133	5.58773e-12
Apobec1	3.45912e-16	0.873784	0.913	0.721	5.78919e-12
P2ry12	1.23194e-15	-2.05986	0.224	0.556	2.06178e-11
Sestd1	1.25e-15	3.46836	0.155	0.012	2.09201e-11
Xylt1	1.67859e-15	1.30385	0.733	0.431	2.80928e-11
Chn2	1.70038e-15	-1.21664	0.429	0.747	2.84576e-11
Txnrd1	1.72454e-15	2.50789	0.298	0.074	2.88618e-11
Litaf	1.74709e-15	1.3658	0.634	0.325	2.92393e-11
Rbm47	2.54509e-15	0.933487	0.876	0.609	4.25947e-11
Siglech	2.56254e-15	-3.14408	0.056	0.384	4.28867e-11
Vav3	3.0551e-15	3.62037	0.168	0.017	5.11301e-11
Apbb1ip	3.05887e-15	-0.982959	0.634	0.865	5.11932e-11
Gpr34	4.92916e-15	-2.22512	0.149	0.481	8.24944e-11
Msn	5.01691e-15	1.11741	0.708	0.387	8.39631e-11
Hexb	5.08802e-15	-0.686801	0.826	0.949	8.5153e-11
Gm15261	5.60014e-15	2.96284	0.23	0.04	9.37239e-11
Pde7b	6.31432e-15	5.02091	0.13	0.007	1.05676e-10
Pde3b	6.659e-15	-1.54439	0.373	0.657	1.11445e-10
Atg7	9.82674e-15	1.19611	0.671	0.372	1.6446e-10
Atxn1	1.04374e-14	1.21041	0.696	0.382	1.7468e-10
Slc7a15	1.09199e-14	1.92826	0.348	0.103	1.82755e-10
Slc26a11	1.10076e-14	2.95052	0.205	0.032	1.84224e-10
Spp1	1.14331e-14	2.17769	0.391	0.133	1.91345e-10
Kif13b	1.64818e-14	0.960807	0.82	0.576	2.75839e-10
Serinc3	1.66041e-14	-1.50892	0.304	0.62	2.77887e-10
Eprs	3.03532e-14	1.49811	0.466	0.182	5.07992e-10
Slc7a11	3.32188e-14	3.55717	0.174	0.022	5.5595e-10
Clic4	3.56317e-14	1.73656	0.416	0.15	5.96333e-10
Ddhd1	4.58942e-14	1.3277	0.671	0.387	7.68085e-10
C9orf72	4.85895e-14	1.31104	0.547	0.247	8.13194e-10
Fnip1	4.94662e-14	0.891042	0.826	0.582	8.27866e-10
Rftn1	5.10068e-14	0.991297	0.807	0.561	8.53649e-10
Dnase1l1	5.37172e-14	1.7513	0.36	0.111	8.9901e-10
Myo5a	5.82602e-14	0.823796	0.913	0.695	9.75042e-10
Anxa4	7.12233e-14	1.60425	0.41	0.146	1.19199e-09
Lair1	9.1523e-14	-1.24792	0.398	0.7	1.53173e-09
Galnt6	1.48677e-13	2.78152	0.199	0.034	2.48826e-09
Slc38a6	1.57957e-13	1.25722	0.665	0.401	2.64356e-09
Med12l	1.60453e-13	-1.70766	0.28	0.572	2.68534e-09
Flvcr1	1.71168e-13	2.32229	0.261	0.062	2.86466e-09
Dock8	2.16731e-13	-0.825182	0.64	0.88	3.62721e-09
Bcl2	2.97307e-13	1.50696	0.522	0.256	4.97573e-09
Wdr91	3.08704e-13	1.7459	0.354	0.116	5.16647e-09
Fgf13	4.96518e-13	-1.16747	0.559	0.82	8.30973e-09
Oprm1	5.01922e-13	-2.1166	0.13	0.438	8.40017e-09
Ipcef1	5.19882e-13	-2.49511	0.068	0.364	8.70075e-09
Ftl1	6.37315e-13	1.53395	0.503	0.234	1.06661e-08
Fam20c	7.44636e-13	1.47128	0.453	0.185	1.24622e-08
A830008E24Rik	8.95919e-13	-2.64016	0.075	0.364	1.49941e-08
Tmsb4x	9.92988e-13	-1.15316	0.466	0.712	1.66187e-08
Pou2f2	1.18971e-12	-1.13197	0.391	0.682	1.99111e-08
Fmn1	1.41177e-12	0.936441	0.814	0.584	2.36274e-08
Atp8a1	1.68263e-12	-1.05157	0.596	0.785	2.81605e-08
Asph	1.91026e-12	-1.21267	0.509	0.714	3.19701e-08
Dennd4a	1.99504e-12	-1.09719	0.559	0.764	3.3389e-08
Clcn7	2.10414e-12	1.30917	0.466	0.195	3.52148e-08
Slamf7	2.34632e-12	1.85693	0.255	0.062	3.92679e-08
Arhgap6	2.46858e-12	2.65713	0.193	0.035	4.13142e-08
Hpse	2.73509e-12	1.84493	0.323	0.104	4.57744e-08
Lrrc27	2.77269e-12	2.99888	0.149	0.019	4.64038e-08
Slc3a2	2.80702e-12	1.26673	0.516	0.253	4.69783e-08
Rap2a	3.72564e-12	1.25113	0.571	0.306	6.23523e-08
Stx3	4.456e-12	1.97455	0.261	0.069	7.45755e-08
Cfh	4.71889e-12	-1.59675	0.199	0.5	7.89754e-08
Gm37240	5.22579e-12	0.950425	0.913	0.783	8.74588e-08
Plekhm2	5.59356e-12	0.749491	0.87	0.645	9.36138e-08
Slc9a9	5.86528e-12	-0.925972	0.534	0.778	9.81613e-08
Morrbid	6.17098e-12	1.58701	0.404	0.158	1.03277e-07
Gm50020	6.33572e-12	1.90765	0.267	0.072	1.06035e-07
Gm42836	7.03382e-12	1.39101	0.46	0.204	1.17718e-07
Aig1	7.43672e-12	1.15961	0.64	0.377	1.24461e-07
Rab37	7.49963e-12	1.56889	0.373	0.138	1.25514e-07
Pag1	7.69734e-12	-0.810312	0.64	0.835	1.28823e-07
Samd4	8.69843e-12	2.36145	0.18	0.032	1.45577e-07
Atf3	1.00391e-11	2.37936	0.236	0.059	1.68015e-07
Mmp12	1.07339e-11	7.20533	0.106	0.007	1.79642e-07
Slc7a2	1.24836e-11	4.31636	0.106	0.007	2.08925e-07
Ago2	1.31004e-11	1.34473	0.447	0.189	2.19248e-07
Epb41l2	1.3203e-11	-0.597356	0.863	0.956	2.20966e-07
Sall1	1.34806e-11	-2.8059	0.05	0.311	2.25612e-07
Clec12a	1.3818e-11	3.7314	0.106	0.007	2.31257e-07
4933406I18Rik	1.55882e-11	-1.41715	0.298	0.577	2.60884e-07
Samd8	1.64812e-11	1.30676	0.491	0.231	2.75829e-07
Cpeb4	1.64825e-11	1.49906	0.416	0.175	2.7585e-07
Mef2a	1.65469e-11	-0.577113	0.913	0.966	2.76928e-07
Pla2g7	1.73643e-11	2.2385	0.236	0.061	2.90608e-07
Plau	1.81865e-11	2.02677	0.28	0.084	3.0437e-07
Adap2	2.07266e-11	-0.881168	0.596	0.808	3.4688e-07
Plxnd1	2.29249e-11	2.94753	0.137	0.017	3.83671e-07
Adap2os	2.47295e-11	-0.860653	0.609	0.816	4.13873e-07
4930551O13Rik	3.23519e-11	3.02091	0.13	0.015	5.41441e-07
Dock4	3.68263e-11	-0.69	0.826	0.924	6.16325e-07
Piezo1	3.85684e-11	1.56458	0.379	0.153	6.45481e-07
Soat1	4.0009e-11	1.10387	0.627	0.379	6.6959e-07
Mir99ahg	4.40728e-11	-0.82952	0.584	0.81	7.37602e-07
Prdx1	5.27046e-11	1.65573	0.41	0.18	8.82065e-07
Znrf1	5.33878e-11	1.27694	0.472	0.217	8.93498e-07
Akirin1	5.85412e-11	1.1688	0.503	0.242	9.79745e-07
Gdpd5	6.02419e-11	2.53548	0.168	0.03	1.00821e-06
Mbnl2	6.11096e-11	0.802318	0.839	0.633	1.02273e-06
Fbxo32	6.43197e-11	2.39155	0.242	0.069	1.07645e-06
Zfand2a	6.43577e-11	2.12441	0.248	0.071	1.07709e-06
Ophn1	7.29721e-11	-0.897523	0.565	0.781	1.22126e-06
Foxn3	7.65541e-11	-0.616249	0.814	0.918	1.28121e-06
4933421D24Rik	7.81492e-11	2.8834	0.137	0.019	1.3079e-06
Aff4	8.80062e-11	0.932012	0.652	0.387	1.47287e-06
Abca9	9.17536e-11	-2.62561	0.068	0.32	1.53559e-06
Pdgfa	1.03319e-10	1.84864	0.323	0.118	1.72915e-06
Nedd9	1.09624e-10	1.44088	0.348	0.128	1.83467e-06
Inpp4b	1.20212e-10	-0.86429	0.571	0.773	2.01186e-06
Fndc3b	1.25771e-10	0.848969	0.702	0.46	2.1049e-06
Lrrfip2	1.29685e-10	1.21814	0.46	0.212	2.17041e-06
Plcb4	1.32007e-10	2.46836	0.18	0.037	2.20927e-06
Mpp1	1.43387e-10	1.62037	0.311	0.108	2.39972e-06
Maml3	1.59729e-10	-0.786763	0.671	0.847	2.67322e-06
C1qa	1.60735e-10	-1.38669	0.236	0.508	2.69006e-06
Gm42418	1.6564e-10	-0.367419	0.994	0.998	2.77216e-06
Aph1c	1.93402e-10	2.36257	0.205	0.051	3.23678e-06
Utrn	2.04413e-10	1.58727	0.335	0.125	3.42105e-06
Igf1	2.20256e-10	1.76011	0.497	0.283	3.6862e-06
Vim	2.37776e-10	2.8834	0.137	0.02	3.97942e-06
Ttc27	2.38627e-10	1.7491	0.329	0.126	3.99366e-06
Atp6v0d1	2.39769e-10	1.05402	0.559	0.305	4.01277e-06
Ifitm10	2.59707e-10	-1.36052	0.242	0.527	4.34646e-06
Ncapg2	2.83416e-10	2.32701	0.18	0.039	4.74325e-06
Qk	2.84781e-10	-0.618357	0.894	0.948	4.7661e-06
Msrb1	3.25201e-10	2.31225	0.186	0.042	5.44256e-06
Marcks	3.28251e-10	-1.26415	0.298	0.554	5.49361e-06
Ankrd12	3.70015e-10	0.723691	0.795	0.537	6.19257e-06
Fndc9	4.16959e-10	3.24597	0.106	0.01	6.97823e-06
Cadm1	5.19346e-10	-0.878837	0.578	0.801	8.69177e-06
Lipa	5.49987e-10	1.56737	0.398	0.185	9.20458e-06
Lrp1	5.98404e-10	0.814361	0.77	0.508	1.00149e-05
Arhgap18	6.637e-10	1.26832	0.379	0.157	1.11077e-05
Nsmce2	6.74316e-10	0.756222	0.758	0.512	1.12853e-05
Capn3	7.24761e-10	-2.29186	0.075	0.315	1.21296e-05
Mrtfa	7.2647e-10	0.934801	0.665	0.421	1.21582e-05
Slc11a2	7.93309e-10	1.5325	0.335	0.133	1.32768e-05
Dapk1	9.09001e-10	1.29844	0.429	0.202	1.5213e-05
Rbms1	9.29915e-10	1.29017	0.466	0.239	1.55631e-05
Tns1	9.81573e-10	-1.70905	0.161	0.416	1.64276e-05
Sdcbp	1.03705e-09	0.892015	0.658	0.402	1.73561e-05
Fyb	1.03998e-09	-0.551873	0.826	0.933	1.74051e-05
Gna13	1.07596e-09	0.973412	0.553	0.293	1.80073e-05
4930471E19Rik	1.2398e-09	2.92522	0.13	0.02	2.07493e-05
Gnptab	1.25222e-09	1.2873	0.478	0.253	2.09572e-05
Diaph1	1.28726e-09	1.45341	0.354	0.148	2.15436e-05
Slc27a1	1.28831e-09	2.15904	0.217	0.062	2.15611e-05
Nav2	1.33393e-09	-0.723987	0.839	0.906	2.23246e-05
Gyg	1.37431e-09	1.91993	0.211	0.057	2.30005e-05
Hk3	1.38472e-09	1.44559	0.422	0.205	2.31747e-05
Gm14764	1.38578e-09	2.57146	0.143	0.025	2.31925e-05
Apoe	1.52682e-09	-0.949523	0.932	0.934	2.55529e-05
Lonrf3	1.96714e-09	1.32269	0.373	0.16	3.2922e-05
Gnl3	2.06942e-09	1.24467	0.391	0.17	3.46338e-05
F11r	2.21422e-09	-1.64963	0.186	0.426	3.70571e-05
Unc93b1	2.2857e-09	-0.828795	0.553	0.739	3.82535e-05
St3gal6	2.59133e-09	-1.65119	0.149	0.401	4.33685e-05
Tnip1	2.74701e-09	1.41251	0.292	0.104	4.59739e-05
Bcl2l1	3.28526e-09	0.95	0.671	0.476	5.4982e-05
Rnf149	3.40939e-09	1.15405	0.484	0.253	5.70596e-05
Col4a3bp	3.57198e-09	1.19289	0.46	0.227	5.97807e-05
Ppp1r9a	4.00678e-09	-1.06185	0.366	0.606	6.70575e-05
Cd200r4	4.01802e-09	2.03952	0.186	0.047	6.72456e-05
Arhgap45	4.09333e-09	-0.726708	0.72	0.823	6.8506e-05
Lhfpl2	4.30335e-09	0.721515	0.845	0.655	7.20208e-05
Selplg	4.40189e-09	-1.45492	0.137	0.391	7.36701e-05
2025-03-08	4.59009e-09	1.20533	0.348	0.141	7.68198e-05
Nom1	4.70428e-09	1.48747	0.298	0.113	7.87308e-05
Gm15738	5.43327e-09	1.62756	0.292	0.113	9.09312e-05
Nceh1	5.61889e-09	0.957913	0.571	0.343	9.40378e-05
Lyz2	6.03401e-09	1.45764	0.416	0.205	0.000100985
Lrrk1	6.42306e-09	-1.19555	0.304	0.534	0.000107496
Fxyd5	6.82885e-09	2.9614	0.106	0.013	0.000114288
Cdo1	6.89564e-09	3.00893	0.106	0.013	0.000115405
Slc1a3	7.29751e-09	-1.80465	0.149	0.379	0.000122131
Bnip3l	7.52236e-09	1.37279	0.348	0.148	0.000125894
Ikzf1	7.83685e-09	-0.692991	0.565	0.798	0.000131157
Parvb	7.86512e-09	1.10828	0.435	0.215	0.000131631
Gm15635	8.64158e-09	-3.33577	0.019	0.21	0.000144625
Trps1	9.61391e-09	1.16671	0.578	0.369	0.000160898
Tmcc3	9.9701e-09	-0.481929	0.87	0.968	0.00016686
Rusc2	1.04063e-08	1.3275	0.441	0.229	0.000174159
Arhgap10	1.09249e-08	1.80323	0.267	0.098	0.000182839
Rnf128	1.12823e-08	2.10579	0.174	0.044	0.00018882
Gm34280	1.19474e-08	-2.53913	0.043	0.247	0.000199952
Afdn	1.20317e-08	1.58895	0.261	0.093	0.000201363
Rnf157	1.39562e-08	1.29844	0.348	0.153	0.00023357
Ppfia4	1.49794e-08	-2.12857	0.087	0.301	0.000250695
Igf2bp2	1.51902e-08	1.65713	0.255	0.091	0.000254222
Pld3	1.56789e-08	1.07049	0.379	0.168	0.000262401
Rab7	1.67611e-08	0.975766	0.565	0.338	0.000280513
St8sia6	1.7292e-08	-2.70756	0.05	0.251	0.000289399
Col27a1	1.78007e-08	-3.6191	0.012	0.194	0.000297913
Tgfbi	1.93243e-08	2.449	0.143	0.03	0.000323411
Kctd12	1.96451e-08	-2.3813	0.043	0.244	0.00032878
Snx10	2.11241e-08	0.823696	0.596	0.359	0.000353532
Dot1l	2.22371e-08	1.42106	0.242	0.081	0.000372159
Pim1	2.28585e-08	2.12044	0.168	0.042	0.00038256
Psmd8	2.52547e-08	1.74044	0.236	0.081	0.000422663
Nav3	2.53266e-08	-1.03042	0.416	0.63	0.000423866
Gga2	2.55019e-08	1.41392	0.28	0.106	0.000426801
Tnfsf12	2.58696e-08	1.52432	0.255	0.091	0.000432954
Psap	2.65508e-08	0.722434	0.839	0.7	0.000444354
Sh3bp2	2.7015e-08	0.877778	0.553	0.318	0.000452124
4933400F21Rik	2.88617e-08	1.8834	0.186	0.052	0.00048303
Lasp1	2.98365e-08	1.26401	0.354	0.16	0.000499343
Gm21057	3.13026e-08	-1.93476	0.106	0.32	0.00052388
Msr1	3.154e-08	2.31225	0.155	0.037	0.000527854
Bmp2k	3.81596e-08	-0.864411	0.435	0.658	0.000638639
Cyfip2	3.8347e-08	2.09753	0.161	0.04	0.000641775
Cbl	3.84519e-08	0.875453	0.634	0.429	0.000643531
Cfdp1	4.00035e-08	1.10579	0.317	0.13	0.000669498
Itgb5	4.16477e-08	-0.734073	0.683	0.815	0.000697015
Arhgap19	4.3734e-08	1.33321	0.292	0.116	0.000731933
Hpgd	4.38308e-08	-2.73865	0.031	0.217	0.000733553
Kcnma1	4.38761e-08	-1.0173	0.348	0.579	0.00073431
Snx24	4.57042e-08	0.62132	0.832	0.641	0.000764905
Cdk18	4.59686e-08	2.29844	0.143	0.032	0.000769331
Tnik	4.59923e-08	2.02542	0.168	0.044	0.000769727
Gm5086	4.81379e-08	-0.977891	0.298	0.53	0.000805636
Plk3	5.84858e-08	1.44452	0.242	0.084	0.000978818
E230032D23Rik	6.58448e-08	2.13716	0.155	0.039	0.00110198
Reps2	6.98039e-08	1.08134	0.342	0.148	0.00116824
Tmem87b	7.03341e-08	0.978143	0.497	0.278	0.00117711
Frmd4a	7.29226e-08	-0.605821	0.72	0.864	0.00122043
4930479D17Rik	7.30193e-08	1.91315	0.193	0.059	0.00122205
Ms4a6d	7.44279e-08	1.13071	0.373	0.177	0.00124563
Mgll	8.30003e-08	1.99252	0.348	0.17	0.00138909
Vwa8	8.38514e-08	0.940627	0.447	0.232	0.00140334
H3f3b	8.59936e-08	0.83462	0.646	0.441	0.00143919
Gm12353	8.75018e-08	0.977015	0.553	0.345	0.00146443
Sqstm1	8.77417e-08	1.26135	0.429	0.237	0.00146845
Dennd4c	8.79418e-08	1.04387	0.478	0.264	0.00147179
Cacna1d	8.81438e-08	-0.685101	0.621	0.766	0.00147517
Chd9	9.12562e-08	-0.689487	0.646	0.798	0.00152726
Eepd1	9.17524e-08	1.14147	0.435	0.239	0.00153557
Id2	9.53483e-08	1.8094	0.186	0.056	0.00159575
Tgfbr1	9.72524e-08	-0.535416	0.888	0.943	0.00162762
Rab40c	1.00922e-07	0.832418	0.571	0.35	0.00168903
Tlk1	1.11336e-07	0.919471	0.584	0.382	0.00186333
Gm48383	1.1284e-07	1.44412	0.255	0.096	0.0018885
Pde8a	1.15412e-07	1.61331	0.199	0.062	0.00193154
Luzp1	1.15963e-07	1.04094	0.484	0.276	0.00194076
Map4k3	1.21572e-07	0.792087	0.64	0.431	0.00203463
Rcsd1	1.21794e-07	-1.66092	0.137	0.343	0.00203834
Nktr	1.26629e-07	0.720172	0.696	0.465	0.00211926
Myo1e	1.30574e-07	0.730346	0.733	0.542	0.00218529
Knop1	1.33552e-07	1.1488	0.472	0.271	0.00223512
Ext1	1.34023e-07	0.96706	0.615	0.377	0.00224302
Ldlrad4	1.36104e-07	-0.514368	0.851	0.943	0.00227784
Adam33	1.4998e-07	0.968144	0.435	0.231	0.00251007
Tbxas1	1.52971e-07	-0.755315	0.596	0.734	0.00256012
Mast2	1.66836e-07	1.19058	0.348	0.163	0.00279217
Rab20	1.77669e-07	1.58384	0.205	0.067	0.00297347
Gm12474	1.9236e-07	1.69496	0.211	0.072	0.00321934
Itga5	1.92567e-07	1.31115	0.335	0.157	0.00322281
Mapkapk3	1.97737e-07	1.07077	0.373	0.18	0.00330933
Gramd1b	1.97756e-07	1.49436	0.317	0.145	0.00330965
Snd1	2.00883e-07	0.679044	0.696	0.466	0.00336198
Golm1	2.05281e-07	-1.21212	0.205	0.423	0.00343559
Kpna4	2.05406e-07	0.760344	0.708	0.515	0.00343767
Ubap1	2.10051e-07	1.26449	0.286	0.118	0.00351541
Mrpl54	2.12123e-07	2.54637	0.106	0.019	0.00355009
Dip2b	2.21073e-07	-0.767551	0.547	0.714	0.00369988
Gcfc2	2.29471e-07	1.66101	0.205	0.069	0.00384043
Chm	2.31666e-07	1.01399	0.304	0.128	0.00387716
Fblim1	2.75236e-07	1.10991	0.453	0.268	0.00460635
Usp50	2.84523e-07	-0.820396	0.565	0.71	0.00476177
Gcnt2	3.0159e-07	1.33406	0.323	0.15	0.00504741
Aff1	3.08748e-07	0.819708	0.553	0.348	0.0051672
Golga4	3.09166e-07	0.981377	0.447	0.244	0.0051742
Serpine2	3.10512e-07	-1.43451	0.168	0.377	0.00519672
5033421B08Rik	3.13127e-07	1.17713	0.348	0.16	0.0052405
Wdr7	3.153e-07	0.791144	0.516	0.295	0.00527687
Tifab	3.22234e-07	-1.91534	0.056	0.237	0.00539291
Mir22hg	3.33368e-07	2.39798	0.112	0.022	0.00557924
Gm35154	3.44053e-07	-2.81704	0.031	0.197	0.00575808
Tank	3.51341e-07	1.02572	0.528	0.325	0.00588005
Card19	3.59157e-07	1.70832	0.174	0.052	0.00601085
Cep164	3.6858e-07	1.45169	0.236	0.089	0.00616856
Nuak1	3.71506e-07	-1.25153	0.248	0.458	0.00621752
Adam9	3.76553e-07	1.40947	0.267	0.111	0.006302
Ttc7b	3.80252e-07	0.93102	0.41	0.21	0.0063639
Lrrc8b	3.84539e-07	2.02091	0.13	0.03	0.00643564
Ldlrad3	3.92899e-07	1.49811	0.311	0.145	0.00657556
Traf3	3.95206e-07	0.686842	0.609	0.372	0.00661416
Hspa9	3.96954e-07	1.33001	0.342	0.168	0.00664343
Nt5dc3	4.40697e-07	1.47678	0.23	0.086	0.00737551
Cyth4	4.81964e-07	-0.630369	0.646	0.778	0.00806616
Dnmt3a	4.90854e-07	0.552356	0.839	0.685	0.00821493
C77080	4.9421e-07	2.20533	0.118	0.025	0.0082711
Tgfbr2	4.94847e-07	-0.706207	0.571	0.726	0.00828176
Lysmd4	5.10883e-07	-0.458952	0.919	0.949	0.00855014
C1qb	5.3536e-07	-0.939924	0.36	0.567	0.00895979
Dapp1	5.38898e-07	-1.20791	0.23	0.433	0.009019
Phf7	5.44213e-07	1.64239	0.186	0.061	0.00910795
Mertk	5.53001e-07	-0.541642	0.826	0.904	0.00925503
Nagk	5.58127e-07	0.910572	0.534	0.342	0.00934082
Irf8	5.93261e-07	-0.78201	0.41	0.606	0.00992882
Sntb2	6.0266e-07	1.30676	0.391	0.214	0.0100861
Nbeal1	6.0918e-07	0.932312	0.429	0.234	0.0101952
Csf2rb2	6.18571e-07	1.8834	0.193	0.066	0.0103524
Ahcyl2	6.53146e-07	0.68946	0.565	0.338	0.0109311
Ikbke	6.53235e-07	1.1946	0.311	0.143	0.0109325
Bcl2a1a	6.61641e-07	1.67695	0.149	0.04	0.0110732
Gas2l3	6.87333e-07	0.883402	0.441	0.242	0.0115032
Sae1	6.92087e-07	1.4473	0.248	0.101	0.0115828
Cnot4	7.03987e-07	0.635475	0.733	0.566	0.0117819
Syk	7.13727e-07	0.894543	0.528	0.34	0.0119449
Tom1	7.48781e-07	1.04013	0.354	0.173	0.0125316
Lamc1	7.50927e-07	1.58642	0.174	0.054	0.0125675
Bcar3	7.5431e-07	0.891766	0.553	0.357	0.0126241
Gch1	7.58699e-07	2.04846	0.161	0.049	0.0126976
Prdx6	7.75735e-07	2.01465	0.13	0.032	0.0129827
Siglec1	8.14438e-07	1.92522	0.168	0.052	0.0136304
Abhd12	8.33209e-07	-0.662372	0.677	0.788	0.0139446
Ctsd	8.57618e-07	0.549836	0.82	0.636	0.0143531
Gm42477	8.81082e-07	-2.25615	0.031	0.192	0.0147458
Rab3gap2	8.88451e-07	1.14644	0.36	0.187	0.0148691
Ascc2	9.01723e-07	1.2294	0.329	0.16	0.0150912
Comt	9.21567e-07	-0.932284	0.348	0.54	0.0154233
Antxr2	9.27361e-07	1.93785	0.143	0.039	0.0155203
Cask	9.58092e-07	-1.15277	0.329	0.502	0.0160346
Agmo	1.03685e-06	-1.40569	0.168	0.364	0.0173528
Sgms1	1.08289e-06	0.85888	0.596	0.411	0.0181232
Tmem189	1.11681e-06	1.00893	0.441	0.256	0.0186909
Cst3	1.16583e-06	-0.96784	0.323	0.53	0.0195114
Plin2	1.22474e-06	1.35139	0.323	0.16	0.0204973
Cnrip1	1.23309e-06	1.70507	0.186	0.064	0.020637
Ctnna1	1.2401e-06	0.919322	0.348	0.167	0.0207543
Adgb	1.27026e-06	1.45044	0.186	0.062	0.0212591
Polr2a	1.27694e-06	1.10175	0.366	0.194	0.0213709
Parp8	1.30139e-06	-0.978287	0.298	0.495	0.02178
Ubap2l	1.30728e-06	0.642394	0.602	0.37	0.0218786
Arap2	1.3183e-06	1.34997	0.317	0.155	0.0220631
Rps6ka2	1.32361e-06	1.60163	0.23	0.093	0.0221519
Ufd1	1.38328e-06	1.26325	0.28	0.125	0.0231506
Dtnbp1	1.44902e-06	0.743738	0.621	0.443	0.0242508
Cab39	1.45288e-06	0.856435	0.472	0.285	0.0243154
Mrtfb	1.48455e-06	1.09362	0.317	0.15	0.0248454
Vmp1	1.4939e-06	0.900276	0.503	0.315	0.025002
Cdk6	1.57596e-06	0.94832	0.453	0.266	0.0263752
Gns	1.61151e-06	0.518477	0.77	0.599	0.0269702
Itgb1	1.67479e-06	0.85693	0.41	0.222	0.0280293
Bin2	1.74163e-06	-1.2081	0.211	0.407	0.029148
Arl14ep	1.7633e-06	1.36883	0.224	0.088	0.0295107
Ncoa7	1.7721e-06	1.09913	0.273	0.12	0.0296578
Slc41a2	1.7729e-06	2.27572	0.112	0.025	0.0296712
Hccs	1.7729e-06	2.34283	0.112	0.025	0.0296712
Bhlhe41	1.84656e-06	1.06119	0.354	0.182	0.0309041
Yars	1.89537e-06	1.05587	0.348	0.177	0.031721
Cstb	1.96846e-06	1.66767	0.161	0.051	0.0329441
Tgfa	1.98058e-06	-1.6323	0.075	0.247	0.0331469
Cdk14	2.04468e-06	1.00181	0.696	0.554	0.0342198
Pros1	2.09444e-06	-1.02949	0.292	0.483	0.0350525
Blvrb	2.13443e-06	1.43594	0.248	0.106	0.0357219
Lars	2.16184e-06	0.875039	0.422	0.234	0.0361806
B3galnt2	2.21861e-06	1.45531	0.255	0.111	0.0371307
Rnh1	2.28588e-06	1.23359	0.286	0.133	0.0382565
Pirb	2.35043e-06	1.28904	0.255	0.109	0.0393368
Ifi207	2.38844e-06	0.996613	0.441	0.263	0.0399729
Tcp11l1	2.47869e-06	1.16971	0.261	0.113	0.0414833
Mbnl1	2.49003e-06	-0.568243	0.776	0.86	0.0416731
Hnrnpll	2.56494e-06	1.03541	0.342	0.175	0.0429268
Psma3	2.63363e-06	0.759771	0.472	0.278	0.0440764
Crem	2.66598e-06	1.36494	0.211	0.081	0.0446179
Bin3	2.68989e-06	1.14644	0.23	0.091	0.045018
Dusp3	2.85101e-06	0.973915	0.373	0.199	0.0477146
Slc15a3	2.96073e-06	0.942959	0.484	0.286	0.0495507
Irak2	2.96453e-06	0.495866	0.839	0.685	0.0496144
Ptprc	2.97581e-06	-0.521754	0.82	0.874	0.0498032
Cd74	2.99724e-06	-4.12783	0.006	0.135	0.0501618
Frmd4b	3.0913e-06	-0.490365	0.714	0.832	0.051736
Plxna2	3.11834e-06	1.9423	0.137	0.039	0.0521885
Cyp27a1	3.19345e-06	-1.38962	0.106	0.286	0.0534455
Med15	3.22235e-06	0.835649	0.478	0.29	0.0539293
Ssbp2	3.26292e-06	-1.10798	0.193	0.382	0.0546082
Pik3cb	3.33123e-06	0.62325	0.64	0.458	0.0557515
Eif1a	3.37586e-06	1.41392	0.211	0.082	0.0564984
Gm4951	3.41083e-06	-2.10011	0.05	0.205	0.0570837
Cerk	3.41554e-06	0.48843	0.87	0.709	0.0571625
Tln2	3.4419e-06	-1.9579	0.068	0.229	0.0576037
Kcmf1	3.46443e-06	0.688231	0.509	0.306	0.0579807
Pacrg	3.49384e-06	1.79029	0.143	0.042	0.0584729
Otulinl	3.72386e-06	-0.742252	0.571	0.684	0.0623225
Itga11	3.73685e-06	1.8834	0.106	0.024	0.06254
Agl	3.85361e-06	1.00893	0.317	0.153	0.064494
Rhbdd1	4.08596e-06	1.21202	0.273	0.125	0.0683827
Shtn1	4.16272e-06	1.62037	0.18	0.064	0.0696672
Sik3	4.18269e-06	0.679607	0.584	0.391	0.0700014
Abl2	4.18349e-06	0.745019	0.553	0.382	0.0700148
Rtn4rl1	4.18353e-06	-1.08622	0.199	0.391	0.0700155
Dync1i2	4.21608e-06	0.757349	0.509	0.32	0.0705603
C1qc	4.2469e-06	-0.920827	0.335	0.517	0.0710762
Fam120a	4.26903e-06	0.89118	0.441	0.264	0.0714464
Katnbl1	4.28343e-06	1.40806	0.217	0.088	0.0716876
Vps26a	4.43841e-06	0.920877	0.385	0.209	0.0742812
Fbxw7	4.4868e-06	0.893744	0.528	0.345	0.0750912
Ankrd44	4.56953e-06	-0.647979	0.665	0.759	0.0764757
Impact	4.57124e-06	0.921073	0.435	0.258	0.0765042
Plk2	4.61158e-06	1.9736	0.149	0.047	0.0771795
Gla	4.71419e-06	2.06783	0.124	0.034	0.0788967
Ldlr	4.7246e-06	2.05333	0.124	0.034	0.079071
Gm26917	4.77747e-06	0.962474	0.54	0.367	0.0799557
Tex2	4.87166e-06	1.05655	0.36	0.19	0.0815322
Ralgapa2	4.98775e-06	0.7874	0.466	0.278	0.0834749
Zc3h12a	5.02692e-06	1.449	0.193	0.072	0.0841305
Prr5l	5.07831e-06	0.848637	0.379	0.204	0.0849905
Rai14	5.1177e-06	0.687005	0.522	0.318	0.0856498
Plekho2	5.22794e-06	1.69076	0.193	0.074	0.0874948
Ttc12	5.25997e-06	1.9448	0.13	0.037	0.0880309
Stk38l	5.38376e-06	1.52585	0.161	0.054	0.0901027
Lrrc4	5.5293e-06	0.547731	0.814	0.645	0.0925384
Vsir	5.66939e-06	-0.911778	0.236	0.429	0.0948828
Sh3pxd2b	5.67222e-06	0.883402	0.429	0.249	0.0949303
Gm13919	5.67383e-06	1.56693	0.205	0.082	0.0949572
Dtnb	5.69569e-06	1.1412	0.261	0.118	0.0953231
Scpep1os	5.72026e-06	0.976512	0.255	0.111	0.0957344
Pbdc1	5.72665e-06	1.62037	0.18	0.066	0.0958412
Mllt3	5.7841e-06	1.22044	0.267	0.121	0.0968026
Gng12	5.80469e-06	0.668134	0.627	0.439	0.0971472
Gtf2h2	5.85174e-06	-1.17267	0.217	0.399	0.0979347
Snx30	5.98531e-06	0.654268	0.627	0.456	0.10017
Cacnb2	6.05297e-06	-2.56872	0.043	0.189	0.101302
Slc8b1	6.3091e-06	1.02714	0.292	0.14	0.105589
Akr1a1	6.48921e-06	0.819272	0.528	0.364	0.108603
Taldo1	6.50771e-06	1.25891	0.236	0.101	0.108913
Wdtc1	6.64512e-06	1.34997	0.199	0.077	0.111213
Mettl9	6.79134e-06	0.960364	0.373	0.204	0.11366
Csf2rb	6.89671e-06	1.06578	0.36	0.192	0.115423
Mbtps2	6.98131e-06	0.725861	0.41	0.224	0.116839
Ate1	7.2212e-06	0.892925	0.385	0.209	0.120854
Abcc1	7.34478e-06	1.34498	0.217	0.091	0.122922
Gm4258	7.37099e-06	-1.0112	0.261	0.448	0.123361
Gm45894	7.38371e-06	1.22044	0.211	0.084	0.123574
Slc6a6	7.53244e-06	0.573381	0.727	0.564	0.126063
Nfe2l2	7.55644e-06	0.583463	0.72	0.519	0.126465
Tmem38b	7.58734e-06	1.58967	0.168	0.059	0.126982
Senp3	7.82737e-06	1.48005	0.174	0.062	0.130999
Gm36043	8.40691e-06	1.30967	0.224	0.094	0.140698
Fam49b	8.48199e-06	-0.539042	0.764	0.83	0.141955
Arhgap39	8.8202e-06	-0.73853	0.516	0.652	0.147615
4930533B01Rik	9.01494e-06	1.02211	0.422	0.253	0.150874
Mlxipl	9.04661e-06	-1.14044	0.149	0.328	0.151404
Cdt1	9.10004e-06	1.93999	0.13	0.039	0.152298
Mfsd12	9.17348e-06	0.891264	0.41	0.237	0.153527
Tnfaip3	9.20664e-06	1.49638	0.186	0.071	0.154082
Rora	9.25716e-06	1.55083	0.161	0.056	0.154928
Pkn2	9.39507e-06	0.642394	0.509	0.31	0.157236
Rgs10	9.60158e-06	-1.02537	0.248	0.428	0.160692
Rasgef1b	9.60907e-06	0.991927	0.335	0.178	0.160817
Tbce	9.76423e-06	0.991927	0.335	0.178	0.163414
Ivns1abp	9.99263e-06	-0.810171	0.373	0.547	0.167237
Adssl1	1.01167e-05	1.81301	0.118	0.032	0.169313
Gdpd1	1.0144e-05	1.8834	0.124	0.035	0.16977
Itm2b	1.01924e-05	-0.76935	0.478	0.614	0.170581
Ankib1	1.02444e-05	0.927796	0.335	0.175	0.171451
Mical2	1.03601e-05	1.39798	0.217	0.093	0.173387
Slc25a37	1.04537e-05	1.28972	0.261	0.123	0.174952
Rap1gds1	1.05405e-05	-0.656871	0.559	0.712	0.176406
Spata13	1.09374e-05	-1.30582	0.161	0.333	0.183049
Nnat	1.10581e-05	1.22805	0.217	0.091	0.185069
Sgpl1	1.13323e-05	0.683465	0.509	0.327	0.189657
Arfgef2	1.13378e-05	0.883402	0.441	0.274	0.18975
Mtpn	1.16245e-05	1.35984	0.18	0.067	0.194547
Rassf8	1.19725e-05	0.936514	0.379	0.209	0.200371
Gde1	1.20097e-05	1.06524	0.354	0.197	0.200995
Pi4ka	1.2197e-05	0.819899	0.46	0.286	0.204128
Ntpcr	1.22696e-05	-1.06877	0.211	0.396	0.205345
Gm34408	1.25886e-05	-1.94949	0.081	0.231	0.210683
Maf	1.26428e-05	-1.19555	0.18	0.357	0.21159
Cd44	1.34384e-05	1.38383	0.248	0.114	0.224905
Mnat1	1.37835e-05	0.763821	0.398	0.226	0.23068
Arhgap15	1.42388e-05	1.37817	0.416	0.269	0.2383
Ipo5	1.44644e-05	1.56929	0.186	0.074	0.242075
Ddx60	1.45551e-05	1.10579	0.317	0.165	0.243594
Slc7a1	1.48094e-05	1.33086	0.211	0.089	0.247851
Ptgs1	1.49073e-05	-2.02349	0.05	0.19	0.249489
Hspd1	1.49253e-05	1.25722	0.236	0.106	0.24979
Tent5c	1.51467e-05	0.928726	0.416	0.249	0.253495
Mcoln2	1.52539e-05	1.96586	0.106	0.027	0.255289
Gm16552	1.5533e-05	1.13716	0.292	0.148	0.259961
Tbca	1.55696e-05	1.06896	0.298	0.152	0.260574
Rab9	1.58183e-05	1.7314	0.143	0.047	0.264736
Ell2	1.58725e-05	1.19926	0.342	0.194	0.265643
Angpt2	1.58777e-05	0.850488	0.323	0.163	0.265729
Spata6	1.5946e-05	1.27768	0.23	0.103	0.266872
E530011L22Rik	1.59861e-05	1.09613	0.311	0.163	0.267544
Lin52	1.60943e-05	0.988372	0.286	0.14	0.269354
Apobec3	1.66599e-05	-1.04921	0.311	0.466	0.27882
Slirp	1.71353e-05	1.8834	0.112	0.03	0.286776
Dab2	1.77156e-05	1.17785	0.273	0.135	0.296488
Dock10	1.77411e-05	0.646251	0.745	0.66	0.296915
Dnajc8	1.80001e-05	0.769582	0.354	0.19	0.30125
Ubl3	1.80755e-05	0.688007	0.534	0.354	0.302511
Npepps	1.81596e-05	0.728517	0.571	0.407	0.30392
Mknk1	1.86611e-05	-0.869642	0.304	0.476	0.312313
Gm43378	1.9108e-05	-3.0552	0.012	0.128	0.319791
Atp6v1c1	1.95353e-05	0.682195	0.578	0.418	0.326943
Lpcat2	1.99969e-05	-0.690245	0.46	0.621	0.334668
Gm15601	2.03758e-05	1.40806	0.199	0.082	0.341009
Abce1	2.05111e-05	1.16094	0.224	0.098	0.343274
Lpp	2.05367e-05	0.686365	0.516	0.33	0.343702
Ssh1	2.05427e-05	1.08044	0.261	0.125	0.343802
Tmem104	2.08346e-05	0.816571	0.466	0.295	0.348687
Psmd11	2.12537e-05	1.03125	0.348	0.194	0.355703
Tsc1	2.24983e-05	0.827549	0.385	0.217	0.376532
Ddit3	2.26569e-05	1.7459	0.149	0.052	0.379186
Dhrs3	2.3068e-05	0.664568	0.503	0.325	0.386066
Atf5	2.32483e-05	2.46836	0.106	0.029	0.389083
Nup205	2.33207e-05	1.11081	0.248	0.116	0.390296
Gm16189	2.34201e-05	1.33591	0.174	0.066	0.391959
Flna	2.34326e-05	1.50489	0.161	0.059	0.392168
Tmlhe	2.4023e-05	1.12851	0.242	0.111	0.402049
Lst1	2.44049e-05	-2.58909	0.025	0.146	0.408441
Scpep1	2.45673e-05	1.13338	0.304	0.162	0.411158
Srpk2	2.57776e-05	0.555828	0.64	0.453	0.431413
Eif2s2	2.5825e-05	0.827134	0.404	0.236	0.432207
Gm17178	2.59188e-05	1.18296	0.211	0.091	0.433776
Rpap2	2.61305e-05	1.24869	0.199	0.082	0.437319
Cybb	2.61467e-05	1.75014	0.286	0.153	0.437591
Slc44a1	2.64587e-05	1.00508	0.323	0.173	0.442812
Ptpn12	2.6871e-05	1.13617	0.255	0.123	0.449713
Ifrd1	2.76022e-05	1.31572	0.248	0.118	0.461951
Lrrc58	2.88676e-05	0.921876	0.304	0.158	0.483128
Map3k20	2.97258e-05	0.944803	0.298	0.153	0.49749
4930402H24Rik	3.01287e-05	0.951421	0.354	0.2	0.504235
Zeb1	3.03778e-05	-0.890786	0.404	0.554	0.508402
Tbc1d12	3.06573e-05	0.823696	0.348	0.19	0.51308
Cd300c2	3.0691e-05	-0.851501	0.335	0.507	0.513645
Lyn	3.11263e-05	-0.526204	0.752	0.869	0.52093
Wnk1	3.11947e-05	-0.581266	0.615	0.727	0.522075
Tcirg1	3.12094e-05	0.618505	0.571	0.397	0.52232
Arf4	3.15333e-05	0.862341	0.348	0.19	0.527741
Gas7	3.15555e-05	-1.36309	0.224	0.377	0.528112
Selenop	3.22365e-05	-2.26634	0.043	0.172	0.53951
Gm15283	3.22746e-05	0.660321	0.689	0.51	0.540148
Eif6	3.26068e-05	1.7314	0.106	0.029	0.545707
Sars	3.28292e-05	1.25018	0.242	0.116	0.54943
Tmed2	3.3101e-05	0.934933	0.304	0.158	0.553978
Mcm9	3.40523e-05	1.12156	0.242	0.114	0.5699
Abi3	3.43649e-05	-0.940347	0.236	0.407	0.57513
Psmc4	3.45003e-05	1.50007	0.137	0.045	0.577397
Mocs2	3.48171e-05	1.58795	0.124	0.039	0.582699
P2rx7	3.51982e-05	-0.788682	0.366	0.54	0.589076
Tbc1d15	3.55109e-05	1.05113	0.23	0.104	0.594311
Anxa5	3.55965e-05	1.1798	0.193	0.079	0.595744
Plekhm1	3.58152e-05	1.11606	0.255	0.125	0.599404
Cebpg	3.60396e-05	0.66101	0.509	0.335	0.603158
Ndufs7	3.68992e-05	1.52083	0.155	0.057	0.617545
AU022793	3.84058e-05	0.835308	0.311	0.162	0.642759
Rdh5	3.84556e-05	0.855922	0.366	0.212	0.643593
Gm39326	3.87301e-05	1.4813	0.155	0.057	0.648187
Hdac4	3.91457e-05	1.00124	0.273	0.136	0.655142
Wwc2	4.00226e-05	0.679044	0.379	0.212	0.669818
Runx1	4.0156e-05	-0.530815	0.752	0.85	0.672051
Gm20559	4.05547e-05	1.01833	0.255	0.125	0.678723
Lin54	4.10726e-05	1.26449	0.161	0.061	0.687391
Slc46a3	4.15767e-05	-1.5003	0.081	0.222	0.695827
Rab11b	4.17173e-05	0.96057	0.261	0.126	0.698181
Fam234a	4.21745e-05	1.40423	0.168	0.066	0.705833
Ppfibp2	4.23431e-05	1.24597	0.28	0.146	0.708654
9530068E07Rik	4.34092e-05	1.49638	0.149	0.054	0.726497
Fbrsl1	4.39273e-05	-1.23207	0.23	0.379	0.735168
Sh3pxd2a	4.43622e-05	-0.875931	0.23	0.407	0.742446
Cpeb1	4.62513e-05	1.40341	0.186	0.077	0.774061
Ly6e	4.63448e-05	-1.55844	0.087	0.229	0.775627
Cog7	4.67651e-05	1.13974	0.224	0.103	0.78266
Pebp1	4.68486e-05	0.686019	0.559	0.389	0.784058
Tbc1d8	4.7135e-05	-0.872422	0.273	0.441	0.788852
Gm13391	4.74979e-05	1.18296	0.261	0.133	0.794924
Ttll5	4.85475e-05	1.16458	0.236	0.113	0.812491
Rbm3	4.87023e-05	0.964021	0.261	0.128	0.815081
Leng1	4.90235e-05	1.63547	0.155	0.059	0.820457
Amz1	4.95932e-05	0.850612	0.398	0.241	0.829991
Gpcpd1	4.96808e-05	0.559051	0.528	0.342	0.831458
Npc1	4.98049e-05	0.637492	0.528	0.345	0.833535
Slc43a2	5.11556e-05	0.85874	0.379	0.226	0.85614
Atp6v0e	5.23419e-05	1.03541	0.261	0.13	0.875994
Gclm	5.37526e-05	1.57306	0.13	0.044	0.899604
Gas5	5.44994e-05	0.721131	0.416	0.254	0.912102
Tbc1d23	5.59678e-05	0.72241	0.559	0.404	0.936678
Creb5	5.6623e-05	1.21098	0.248	0.121	0.947643
Hpgds	5.74816e-05	-0.491405	0.714	0.795	0.962013
Mycbp2	5.78837e-05	-0.538514	0.646	0.736	0.968742
Coro1c	5.78971e-05	0.818632	0.441	0.285	0.968966
Tmem140	5.92193e-05	0.898832	0.261	0.128	0.991095
Dnm1l	6.01395e-05	0.883402	0.329	0.184	1
Vps50	6.01482e-05	0.872347	0.329	0.184	1
Zfyve26	6.09031e-05	0.780309	0.404	0.242	1
Capg	6.12728e-05	1.24095	0.211	0.096	1
Sh3bgrl	6.15209e-05	1.21927	0.261	0.133	1
Erc1	6.22759e-05	0.998879	0.217	0.098	1
Liph	6.25691e-05	-2.1166	0.037	0.157	1
Mier1	6.3134e-05	0.684331	0.472	0.303	1
Ptpn1	6.41894e-05	0.63371	0.615	0.46	1
Xkr4	6.54113e-05	-2.58909	0.025	0.136	1
Pdlim5	6.61968e-05	1.03541	0.236	0.113	1
Naa50	6.65228e-05	0.973199	0.298	0.16	1
Gsr	6.70971e-05	1.34026	0.18	0.076	1
Ssu72	6.72622e-05	0.828954	0.385	0.234	1
Mrps21	6.7828e-05	1.26673	0.174	0.071	1
Pip4k2a	6.79896e-05	-0.509218	0.665	0.791	1
Trim35	6.93657e-05	0.823531	0.323	0.177	1
Capza2	7.04271e-05	-0.940027	0.292	0.438	1
Cmtm7	7.09e-05	-1.31008	0.155	0.301	1
Bcl2a1b	7.13342e-05	0.852814	0.342	0.194	1
Eea1	7.23461e-05	0.771099	0.435	0.279	1
Ago3	7.29703e-05	0.439302	0.683	0.497	1
Hip1	7.36263e-05	1.55083	0.143	0.052	1
Bbs9	7.44396e-05	-1.09388	0.205	0.355	1
Zswim6	7.44425e-05	-0.559442	0.547	0.68	1
Map2k6	7.61896e-05	-1.30924	0.099	0.244	1
2610027K06Rik	7.66596e-05	1.17886	0.155	0.059	1
Pacs2	8.00848e-05	0.764758	0.379	0.226	1
Lcp1	8.27137e-05	0.640546	0.559	0.396	1
Rxra	8.3268e-05	1.23133	0.168	0.067	1
Apba1	8.33791e-05	-0.89049	0.354	0.492	1
Vps13c	8.45064e-05	0.475956	0.764	0.625	1
Pitpna	8.45132e-05	0.565178	0.609	0.439	1
Ifngr1	8.4552e-05	-0.89504	0.186	0.348	1
Gm16153	8.54292e-05	1.19988	0.18	0.076	1
Fchsd2	8.54998e-05	-0.795682	0.329	0.5	1
Gm15764	8.63164e-05	-0.995291	0.155	0.313	1
0610040J01Rik	8.69989e-05	-1.01545	0.242	0.392	1
Ogt	8.93082e-05	0.563224	0.64	0.495	1
Gtf2f2	8.96468e-05	1.13421	0.23	0.111	1
St7	9.10525e-05	1.00893	0.217	0.101	1
Snx1	9.13612e-05	0.798235	0.373	0.224	1
Rrbp1	9.25026e-05	0.427088	0.876	0.758	1
Ccdc146	9.41953e-05	1.41628	0.168	0.069	1
Pde4d	9.63383e-05	1.30917	0.304	0.178	1
Rtn1	9.76218e-05	-1.0426	0.205	0.36	1
Cfap74	9.81897e-05	-2.19189	0.037	0.152	1
Zbtb20	9.84552e-05	-0.525922	0.72	0.798	1
Ccny	9.97419e-05	0.619602	0.59	0.433	1
Cables1	0.000101555	-1.44699	0.087	0.222	1
Il6ra	0.000101746	-0.883501	0.292	0.448	1
Dctn4	0.000102288	0.819272	0.398	0.246	1
Ints13	0.000103278	1.7314	0.106	0.032	1
Arih1	0.000103364	0.421822	0.702	0.529	1
Rhbdf2	0.000103442	1.06028	0.211	0.098	1
Galnt7	0.000105818	0.514168	0.627	0.456	1
Igf1os	0.000105939	1.68177	0.106	0.032	1
Pld4	0.00011028	-1.05704	0.186	0.335	1
Parp4	0.000110852	0.896113	0.304	0.168	1
Esd	0.000111572	1.40535	0.23	0.116	1
Ncoa6	0.0001125	0.628981	0.379	0.219	1
Cxcl16	0.000113162	1.16351	0.242	0.123	1
Zdhhc18	0.000115014	1.10579	0.23	0.113	1
Lrch1	0.000115586	-0.502392	0.671	0.763	1
Cttnbp2nl	0.000118443	-0.565239	0.453	0.614	1
Daglb	0.000120499	-0.740554	0.329	0.493	1
St13	0.000120845	0.635475	0.354	0.202	1
Cat	0.000121997	1.58084	0.149	0.059	1
Ptger4	0.000123311	1.02313	0.292	0.162	1
Hat1	0.00012399	1.09333	0.236	0.118	1
Arid5b	0.000126366	0.464573	0.795	0.635	1
Nrp2	0.000126617	0.692624	0.547	0.387	1
BC035044	0.000129909	-2.52599	0.019	0.12	1
Synj2	0.000130701	0.895084	0.311	0.175	1
2025-03-01	0.000130915	-0.604263	0.429	0.584	1
Plek	0.000131679	0.807571	0.64	0.527	1
Lgals8	0.000134299	0.703367	0.391	0.241	1
Arl8b	0.000141511	0.696702	0.398	0.246	1
Rev3l	0.000146729	0.791772	0.311	0.172	1
Prkx	0.000149298	1.70652	0.118	0.04	1
Rufy3	0.000151676	0.635475	0.534	0.386	1
5330438D12Rik	0.000153249	-0.445789	0.795	0.855	1
Hgf	0.000153318	1.26869	0.168	0.071	1
Rbm28	0.000159186	0.794397	0.304	0.168	1
Sparc	0.000160123	-1.85806	0.043	0.157	1
Atp10a	0.000160783	1.0859	0.211	0.101	1
Cd300lb	0.000161204	0.995048	0.23	0.113	1
Ern1	0.000162404	0.750952	0.385	0.231	1
Uhrf2	0.000163424	0.759574	0.453	0.291	1
Hvcn1	0.000163939	0.870346	0.286	0.155	1
Ints6l	0.00016765	-1.07376	0.261	0.401	1
Acer3	0.000167915	-0.614545	0.609	0.702	1
Ptk2b	0.000171392	0.672564	0.602	0.468	1
Arl15	0.000171688	0.432231	0.689	0.52	1
Arap1	0.000172266	0.802482	0.298	0.163	1
Ulk2	0.000172594	-0.631171	0.453	0.599	1
Dpp7	0.000173504	1.41392	0.143	0.056	1
Rcor1	0.000175049	0.626766	0.491	0.34	1
Trpc4	0.000176929	-2.55954	0.037	0.145	1
Rev1	0.000178127	0.774281	0.354	0.214	1
Spag9	0.000178787	0.588395	0.714	0.611	1
Psmd5	0.000181142	1.54637	0.112	0.037	1
Hk2	0.000181832	-0.594321	0.429	0.586	1
Chst11	0.000182805	0.851867	0.528	0.406	1
Zfp697	0.000187877	1.06237	0.267	0.146	1
Dnajb14	0.000192425	-0.811185	0.261	0.421	1
2610204G07Rik	0.0001937	1.55083	0.137	0.052	1
Agfg1	0.000195853	0.971629	0.292	0.163	1
Dhps	0.00019651	0.901104	0.236	0.118	1
Fhit	0.000198906	-1.12425	0.168	0.308	1
Smdt1	0.000200108	1.29844	0.168	0.072	1
Nek6	0.000200246	0.824509	0.453	0.328	1
Mapk6	0.000204883	1.19309	0.217	0.108	1
Cd300a	0.000205191	0.694641	0.391	0.244	1
Fbxl2	0.000205449	0.654584	0.342	0.197	1
Zfp90	0.000206003	-1.17287	0.118	0.254	1
Cux1	0.00020895	0.339082	0.876	0.769	1
Lncpint	0.000209164	0.414095	0.745	0.581	1
D430042O09Rik	0.000210219	0.943775	0.286	0.158	1
Psmd7	0.000211619	0.780309	0.286	0.155	1
Ppp1r14b	0.000213816	1.26191	0.155	0.064	1
Kcnab1	0.000215967	1.2578	0.155	0.064	1
Klf3	0.000216124	-1.07437	0.137	0.278	1
Batf3	0.000217363	-1.99107	0.031	0.135	1
Myh9	0.000218816	0.629264	0.509	0.342	1
Arih2	0.000219605	0.689721	0.422	0.274	1
Eml2	0.000226357	1.42397	0.13	0.049	1
Cd84	0.000226372	0.363957	0.888	0.83	1
Tmem65	0.000226755	0.82812	0.317	0.184	1
Chfr	0.000227127	0.568529	0.41	0.256	1
Sptlc2	0.000228098	0.825558	0.429	0.296	1
Gpr157	0.000228574	1.25537	0.174	0.077	1
Plod1	0.000229919	1.04846	0.205	0.098	1
Sall3	0.000230386	-1.29717	0.068	0.192	1
Lmbrd1	0.000231384	0.692104	0.36	0.219	1
Slc17a5	0.000232481	0.751299	0.348	0.207	1
Limd1	0.000234558	1.01269	0.205	0.098	1
Cd27	0.000234747	0.981966	0.248	0.13	1
Kmt5a	0.000239483	1.15349	0.211	0.104	1
Fancc	0.00024215	0.743851	0.329	0.192	1
Traf3ip3	0.000242258	-1.25045	0.093	0.222	1
Fam45a	0.000244605	0.722247	0.311	0.173	1
Fbxl17	0.000244844	0.540258	0.826	0.739	1
Ikbkg	0.000248521	0.72868	0.286	0.155	1
2210408F21Rik	0.000249623	1.06783	0.224	0.113	1
Mcl1	0.000251324	0.772119	0.429	0.295	1
Tmem243	0.000253742	-0.645851	0.404	0.54	1
Vps37c	0.000254722	1.21098	0.174	0.077	1
Utp14a	0.000256491	0.839901	0.255	0.133	1
Riok3	0.000262593	0.741383	0.41	0.266	1
Nhlrc3	0.000264933	1.06711	0.236	0.123	1
Maml2	0.000266328	-0.515868	0.727	0.779	1
AB124611	0.00026843	1.05517	0.242	0.128	1
Shb	0.000275453	-1.9531	0.037	0.141	1
Mycbp	0.000281466	0.681768	0.46	0.313	1
Gbe1	0.000285374	0.934933	0.28	0.155	1
Sbno1	0.000288031	0.674307	0.478	0.337	1
Asb2	0.000288183	-1.82809	0.056	0.167	1
Mvb12b	0.00029134	0.557527	0.584	0.431	1
Gm13067	0.000295286	1.50489	0.112	0.039	1
U2af2	0.000296981	0.726677	0.335	0.2	1
Aplp2	0.00030021	0.593896	0.497	0.343	1
Mctp1	0.000304435	0.475318	0.752	0.601	1
B430010I23Rik	0.00030455	-0.848402	0.298	0.448	1
Mcph1	0.000307167	0.942781	0.292	0.17	1
Grb2	0.000308381	0.433599	0.708	0.557	1
Comtd1	0.00031424	1.48286	0.13	0.051	1
Cd86	0.000315348	-0.655757	0.398	0.534	1
Gab3	0.000315929	0.709919	0.379	0.239	1
Map7d1	0.000319677	0.959351	0.211	0.103	1
Adk	0.000323801	0.857867	0.28	0.155	1
Zfp655	0.000324127	1.20533	0.186	0.088	1
Arhgap17	0.000324986	-0.526118	0.522	0.653	1
Anxa7	0.00032617	1.27197	0.18	0.084	1
Rasal2	0.000328822	0.65104	0.429	0.276	1
Usp37	0.000329244	0.698978	0.366	0.226	1
Trf	0.000329522	-0.70156	0.205	0.36	1
Pip5k1a	0.000338018	0.635475	0.342	0.2	1
Nucks1	0.00034133	0.883402	0.242	0.126	1
Snapin	0.000345385	1.38864	0.13	0.051	1
Gm11084	0.000346161	0.90358	0.217	0.108	1
Pwwp2a	0.000354279	-0.799592	0.329	0.463	1
Dync1li1	0.000354499	0.687005	0.366	0.227	1
Rnf115	0.000356564	0.579853	0.41	0.258	1
Kdm1a	0.000357034	0.698047	0.335	0.2	1
Actn1	0.000357274	1.17713	0.112	0.039	1
Tbc1d9	0.000357421	0.696002	0.528	0.399	1
Tatdn2	0.000366399	1.13004	0.193	0.093	1
Slc36a4	0.000386614	1.05113	0.217	0.111	1
Rasal3	0.000394508	-1.08149	0.143	0.274	1
Metap1d	0.00039562	0.507387	0.447	0.29	1
Jdp2	0.000397504	1.41392	0.137	0.056	1
Pikfyve	0.000398605	0.633176	0.348	0.209	1
Gm26827	0.000400127	-0.789487	0.224	0.375	1
Cwc27	0.00040379	0.786105	0.379	0.249	1
Sf3b1	0.00040437	-0.543708	0.509	0.623	1
Pip4p2	0.000406233	0.757871	0.292	0.165	1
Rasgrp3	0.000416516	-0.525868	0.453	0.609	1
Usp14	0.000420481	0.620368	0.304	0.172	1
Ecpas	0.000423921	0.579341	0.54	0.401	1
Etv6	0.000429007	-0.472157	0.671	0.771	1
Scamp5	0.00043415	-1.05247	0.124	0.254	1
Sec24a	0.000437289	0.825455	0.298	0.173	1
Ctc1	0.000439318	-1.62295	0.062	0.172	1
Traf6	0.000442099	0.760545	0.255	0.136	1
Pcnx	0.000443424	0.727751	0.379	0.239	1
Arl4c	0.000449565	0.840758	0.273	0.153	1
Eif4g1	0.000449843	0.713477	0.391	0.254	1
Mtm1	0.000450026	0.739566	0.317	0.185	1
Tpd52	0.000450727	0.501532	0.627	0.473	1
Uso1	0.000454973	1.02091	0.267	0.153	1
Ccdc186	0.000456666	1.0859	0.217	0.113	1
Rnpep	0.0004587	-0.836285	0.342	0.46	1
Hs2st1	0.000463511	0.603294	0.404	0.259	1
Dram1	0.00046847	1.29844	0.149	0.064	1
Cbfa2t2	0.000469689	0.654778	0.447	0.303	1
3222401L13Rik	0.000469692	-1.53164	0.062	0.172	1
Dusp16	0.000479239	0.962837	0.248	0.135	1
Krit1	0.000480684	0.685463	0.348	0.212	1
Spen	0.000486442	0.780717	0.317	0.189	1
Pacsin1	0.000491894	-1.54765	0.062	0.172	1
Sec11a	0.000492957	1.14644	0.205	0.104	1
Mapk14	0.000496637	-0.732257	0.286	0.429	1
Rell1	0.000500802	0.859943	0.292	0.17	1
Plpbp	0.00050325	1.36257	0.13	0.052	1
Gm15503	0.000504243	-1.67459	0.05	0.153	1
Snx8	0.000506692	0.545707	0.441	0.285	1
Plekhm3	0.000509715	0.415897	0.634	0.475	1
Rabep1	0.000512059	0.492009	0.689	0.564	1
Nfatc3	0.000513383	0.595421	0.404	0.263	1
Atg13	0.000523317	1.10204	0.174	0.081	1
Raph1	0.000525458	0.811612	0.242	0.13	1
Rcc1l	0.000530655	1.29844	0.13	0.052	1
Cyp4v3	0.000535346	0.759074	0.273	0.153	1
Arhgap23	0.000540736	1.45277	0.124	0.049	1
Ap3s1	0.000542479	0.713477	0.329	0.199	1
Pcyt1a	0.000578339	1.06174	0.211	0.108	1
Rpl10	0.000581024	1.00626	0.248	0.14	1
Mdm2	0.000582024	0.769944	0.298	0.175	1
Cdc42se2	0.000587301	0.608061	0.478	0.337	1
Aak1	0.000587513	0.476227	0.472	0.315	1
Mical1	0.00058965	1.34283	0.124	0.049	1
Hmox2	0.000590055	0.669623	0.366	0.227	1
Kif16b	0.000591194	0.669277	0.373	0.236	1
Hspa5	0.000599002	1.02426	0.217	0.114	1
Cmip	0.000616042	0.277886	0.863	0.719	1
Iqsec2	0.000617836	-1.13726	0.149	0.273	1
Hibadh	0.000622726	0.896823	0.267	0.153	1
Rps6kc1	0.000637345	0.761006	0.416	0.291	1
Nat9	0.000652034	1.39798	0.118	0.045	1
Hivep2	0.000657683	1.32397	0.255	0.146	1
Gnaq	0.000680763	0.361104	0.882	0.813	1
Cenpc1	0.000683059	0.948497	0.199	0.099	1
Spindoc	0.000688354	1.03541	0.168	0.077	1
Taco1	0.000692774	1.17291	0.18	0.088	1
Gm15614	0.000694873	-1.13726	0.118	0.241	1
Gm49417	0.000695065	1.19152	0.137	0.057	1
Pdlim4	0.000700408	1.3809	0.13	0.054	1
Galnt3	0.000703798	0.954956	0.168	0.077	1
Cpt1a	0.000707254	1.22044	0.168	0.079	1
Nuak2	0.000714906	1.06397	0.174	0.082	1
Mad1l1	0.000714975	0.883402	0.248	0.138	1
Cyba	0.000715692	0.538873	0.404	0.259	1
Dtx3	0.000725387	0.681768	0.292	0.168	1
Atp1b3	0.000727552	0.832776	0.28	0.163	1
Apaf1	0.000734486	0.675003	0.373	0.239	1
Mthfsl	0.000746023	0.614913	0.267	0.146	1
Ift43	0.0007462	1.56147	0.106	0.039	1
Herc2	0.000748153	-0.541904	0.46	0.577	1
Ralgapa1	0.000767556	0.405661	0.565	0.397	1
Gsk3b	0.000768835	0.513608	0.615	0.48	1
Lrrc8d	0.000771174	0.451392	0.627	0.481	1
Slc38a2	0.000783799	0.641327	0.422	0.291	1
Glul	0.000786214	-1.17188	0.075	0.185	1
Hmgcl	0.000789259	0.774878	0.323	0.2	1
Nfia	0.000789678	-0.499342	0.422	0.588	1
Rhobtb1	0.000798941	-1.66839	0.056	0.157	1
Reep5	0.000810162	0.797672	0.248	0.138	1
Cd34	0.000811129	-1.8791	0.037	0.13	1
Rnf14	0.000820469	0.883402	0.292	0.173	1
Sec16a	0.000831322	0.670409	0.261	0.145	1
Skap2	0.000831633	0.359322	0.863	0.754	1
Vac14	0.000836778	0.731399	0.329	0.207	1
Stam2	0.000842532	0.765833	0.28	0.162	1
Spire1	0.000845727	-0.715043	0.366	0.488	1
Psma2	0.000851114	1.28195	0.149	0.067	1
Galns	0.00085415	0.867461	0.236	0.13	1
Snrnp48	0.00085505	0.637926	0.342	0.21	1
Son	0.000860101	-0.355748	0.807	0.848	1
Gan	0.000868225	1.11473	0.155	0.071	1
Ergic1	0.000868962	0.720464	0.255	0.141	1
Arl10	0.000875772	-1.21896	0.099	0.212	1
M6pr	0.000877461	0.954956	0.18	0.088	1
Dkc1	0.000886881	1.10579	0.174	0.084	1
Mroh1	0.000902829	0.603294	0.472	0.338	1
Slc38a10	0.000910461	0.827907	0.273	0.162	1
Setd5	0.000919122	0.458715	0.609	0.471	1
Cndp2	0.00092731	0.795939	0.292	0.175	1
Pi4kb	0.000928942	0.749546	0.335	0.214	1
Pgd	0.000931229	0.840758	0.267	0.155	1
Fkbp5	0.000931288	-0.788468	0.242	0.372	1
Cdk5rap2	0.000936098	1.18296	0.168	0.081	1
Ctdp1	0.000939708	0.932312	0.18	0.088	1
Csf2ra	0.000945144	0.4198	0.602	0.473	1
Rabgef1	0.000945441	0.952665	0.168	0.079	1
Arsb	0.000945507	-0.949488	0.217	0.345	1
Tmem273	0.000947835	0.740798	0.348	0.226	1
Lpxn	0.000952878	0.569438	0.472	0.333	1
Clasp2	0.000969913	-0.604148	0.441	0.552	1
Soga1	0.000969952	-0.623703	0.404	0.524	1
Oga	0.00097715	0.517753	0.491	0.347	1
Zfp385a	0.000991851	-1.2483	0.099	0.21	1
Ddx31	0.000995644	0.614585	0.385	0.249	1
Ulk4	0.000999385	0.950516	0.217	0.116	1
2025-09-11	0.00100592	0.932312	0.211	0.113	1
Klhl20	0.00100839	1.39798	0.13	0.056	1
Hnrnpc	0.00101406	0.470206	0.478	0.34	1
Ola1	0.00101494	0.692459	0.286	0.168	1
Tmem106a	0.00101893	0.817814	0.23	0.125	1
Tubgcp5	0.00103053	-0.9537	0.273	0.391	1
Fip1l1	0.00103403	0.645538	0.292	0.172	1
Rbpj	0.00103705	0.551206	0.491	0.345	1
Aldh2	0.00104549	1.29844	0.13	0.056	1
Pced1b	0.00105493	0.819272	0.23	0.125	1
Pde4b	0.00105516	1.21098	0.155	0.072	1
Nmt1	0.00107049	0.426545	0.497	0.34	1
Pafah1b2	0.00107173	0.904161	0.199	0.103	1
Chchd3	0.0010719	0.481714	0.466	0.318	1
Abcd4	0.00107508	1.18679	0.155	0.072	1
B4galt7	0.00107783	1.39798	0.112	0.044	1
Tacc1	0.0010836	-0.684458	0.416	0.539	1
Nrbf2	0.00108637	1.06237	0.161	0.076	1
Nr3c2	0.00108778	-0.879098	0.186	0.315	1
Ostf1	0.00108965	0.52585	0.354	0.222	1
Utp15	0.00109983	1.37644	0.112	0.044	1
2610203C22Rik	0.00110922	-0.998542	0.186	0.308	1
Dtx3l	0.0011111	-1.8328	0.037	0.126	1
Sfxn1	0.0011155	1.13617	0.155	0.072	1
Gm37168	0.00111735	0.70283	0.28	0.163	1
Lsg1	0.00112879	0.93587	0.224	0.123	1
Rnf130	0.00114268	0.448633	0.547	0.392	1
Atp2c1	0.00114461	-0.71606	0.329	0.458	1
Ptprm	0.00114718	0.720928	0.609	0.525	1
Nup98	0.00115143	0.419455	0.453	0.303	1
Pgs1	0.00115516	1.01906	0.211	0.114	1
Mrpl19	0.00116149	1.17291	0.13	0.056	1
Suco	0.00116558	0.94929	0.273	0.165	1
Smndc1	0.00116928	1.04846	0.199	0.104	1
Magi1	0.00118005	-0.415389	0.509	0.657	1
Scfd2	0.00118369	0.704079	0.317	0.197	1
Fbxw17	0.00118529	1.33908	0.124	0.052	1
Etfa	0.0011867	0.745899	0.286	0.17	1
Peli2	0.00119238	-0.777111	0.311	0.424	1
Gm42962	0.00119516	-0.714676	0.292	0.431	1
Phyhd1	0.00120931	-0.735949	0.373	0.481	1
Washc2	0.00121155	0.727283	0.348	0.227	1
Sbno2	0.0012183	0.682583	0.366	0.241	1
Akap6	0.00122483	1.40947	0.106	0.04	1
Wsb2	0.00123046	1.05333	0.155	0.072	1
Pdk1	0.00123355	-1.10874	0.118	0.232	1
Pkig	0.0012365	-0.890005	0.224	0.345	1
Tmc6	0.00124124	1.00471	0.174	0.086	1
Iars2	0.00124889	0.8054	0.28	0.168	1
Gusb	0.00126308	0.60023	0.404	0.271	1
Clip1	0.00128722	-0.747075	0.261	0.391	1
Git2	0.00129369	-0.64016	0.366	0.495	1
Kdm5c	0.00130492	0.678582	0.317	0.195	1
Nampt	0.00131301	0.958953	0.242	0.14	1
Stard8	0.00131881	0.952115	0.217	0.12	1
Aatk	0.00132414	0.883402	0.186	0.094	1
Cxxc5	0.00132786	-1.1166	0.124	0.237	1
Gm7480	0.00134525	0.311615	0.745	0.613	1
Atxn2	0.00135286	0.544878	0.516	0.369	1
Nfs1	0.00136378	0.97898	0.199	0.104	1
Exoc6b	0.00137154	0.406154	0.584	0.434	1
Slc12a9	0.00137483	-0.902473	0.143	0.264	1
Dop1b	0.00138839	0.600095	0.298	0.178	1
Zc3hav1	0.00139025	0.59062	0.491	0.352	1
9430038I01Rik	0.00139633	1.09753	0.149	0.069	1
Gas6	0.00140251	0.929206	0.224	0.125	1
Rnaseh2b	0.00140573	1.32152	0.118	0.049	1
Sort1	0.00142191	-0.899974	0.137	0.254	1
Acadl	0.00142239	0.986496	0.161	0.077	1
Elf2	0.00142243	0.405355	0.652	0.519	1
Nploc4	0.0014302	0.797429	0.28	0.17	1
Aars	0.00143736	0.990317	0.186	0.096	1
Fli1	0.00144467	-0.422915	0.72	0.771	1
A930001M01Rik	0.00145156	0.719427	0.286	0.172	1
Atp11b	0.00145572	0.665497	0.261	0.152	1
Suds3	0.00146413	1.11288	0.174	0.088	1
Nsmf	0.00147463	1.25113	0.118	0.049	1
Dnaja2	0.00148147	0.664234	0.335	0.212	1
F730043M19Rik	0.00148604	1.07605	0.137	0.061	1
Ap2a2	0.00148773	0.814361	0.261	0.153	1
Chuk	0.00149363	0.706524	0.255	0.146	1
Iffo1	0.0015042	-0.831957	0.193	0.318	1
Gm10785	0.00151215	0.668959	0.366	0.242	1
Gm26714	0.00151723	-0.993587	0.13	0.242	1
Vat1	0.00152997	1.41774	0.112	0.045	1
Acbd3	0.00153779	0.638984	0.342	0.217	1
Klhl6	0.00154393	-0.651873	0.28	0.419	1
Gm46367	0.00157563	-0.715802	0.391	0.503	1
Galc	0.00157979	0.893183	0.317	0.207	1
Btg1	0.00158059	0.794593	0.292	0.18	1
Acot8	0.00158208	1.05333	0.143	0.066	1
Mgmt	0.00158266	0.687005	0.323	0.2	1
Zfp407	0.00159432	0.468365	0.528	0.372	1
Dnaja3	0.00159672	0.682869	0.298	0.182	1
Ctss	0.00160371	-0.225945	0.702	0.766	1
Itgav	0.0016158	0.578264	0.478	0.34	1
Edem1	0.00162503	0.777608	0.248	0.143	1
Smg7	0.00163174	0.556592	0.329	0.204	1
Plxdc1	0.00164545	-0.516721	0.311	0.453	1
Rpsa	0.00164586	0.61843	0.335	0.212	1
Ccdc9	0.00164649	1.08985	0.161	0.079	1
Psmd2	0.00169932	1.05743	0.13	0.057	1
Dcaf1	0.0017052	1.15758	0.149	0.071	1
Pld1	0.0017117	-0.835861	0.211	0.332	1
Pan3	0.00172529	-0.494775	0.646	0.694	1
Rnf180	0.00175089	-0.507512	0.578	0.648	1
Psmc3	0.00175443	1.00076	0.18	0.093	1
Ogdh	0.00176057	0.614585	0.398	0.276	1
Dag1	0.00176523	1.03096	0.186	0.098	1
Nup93	0.00177586	1.00893	0.18	0.093	1
Rbm5	0.00178449	-0.562515	0.398	0.505	1
Dhx9	0.00178782	-0.594076	0.311	0.438	1
Cnppd1	0.00178871	1.0837	0.149	0.071	1
Pwwp2b	0.00179976	1.23133	0.124	0.054	1
Lima1	0.00180773	0.734176	0.348	0.227	1
Zdhhc13	0.00181025	-1.32959	0.062	0.157	1
Pea15a	0.00181313	0.767925	0.23	0.13	1
Rcan1	0.00181728	1.23133	0.137	0.062	1
Rpl36	0.00182122	0.610384	0.317	0.195	1
Emc1	0.00184631	1.35289	0.106	0.042	1
Pinx1	0.00184631	1.35289	0.106	0.042	1
Rlim	0.00185145	0.716505	0.286	0.173	1
4930444A19Rik	0.00186108	-0.58324	0.429	0.559	1
Cryzl1	0.00186789	0.541711	0.323	0.2	1
Ddx10	0.00188266	0.726898	0.261	0.155	1
Rab39	0.00188446	-1.37141	0.056	0.148	1
Wdr11	0.00190611	0.762387	0.224	0.125	1
Rad23b	0.00191163	0.775599	0.286	0.175	1
Senp5	0.00193227	0.531417	0.385	0.256	1
Igf2bp3	0.00193637	0.743225	0.261	0.155	1
Ebf3	0.00194592	-1.31538	0.056	0.148	1
Dnajc3	0.00194869	0.693071	0.23	0.128	1
Utp4	0.00194881	1.24597	0.106	0.042	1
Ift88	0.00195023	1.06783	0.137	0.062	1
Prkca	0.0019788	-1.14044	0.155	0.264	1
Trub1	0.00199021	1.09491	0.124	0.054	1
Kmt2a	0.00200052	0.420156	0.516	0.372	1
6530409C15Rik	0.00200311	0.561474	0.354	0.232	1
Zfp64	0.00200697	0.731399	0.199	0.106	1
Sipa1l2	0.00201596	-0.538459	0.565	0.652	1
Rint1	0.00202407	0.979618	0.168	0.084	1
Psmc6	0.00202887	0.612375	0.373	0.253	1
Cep70	0.00204772	0.70018	0.261	0.155	1
Minar1	0.00205063	-1.92395	0.037	0.12	1
Lemd3	0.00205454	0.925222	0.199	0.108	1
Polk	0.00206907	0.939986	0.205	0.113	1
Skp2	0.00209012	0.817313	0.174	0.088	1
D5Ertd579e	0.00209815	0.630422	0.323	0.204	1
Gm15965	0.00210759	1.12441	0.143	0.067	1
Wars2	0.0021225	0.896113	0.261	0.158	1
Slc46a2	0.00212321	0.985282	0.124	0.054	1
Fbxw8	0.00212533	0.84276	0.193	0.103	1
Dennd1a	0.00213282	0.501019	0.665	0.574	1
Gm10135	0.00213474	0.582743	0.379	0.251	1
Serf2	0.00213688	0.676951	0.28	0.17	1
Kcnj2	0.00214379	-1.59465	0.037	0.12	1
Ubxn4	0.00214421	0.46445	0.447	0.31	1
Kcnk6	0.00215914	-1.57603	0.037	0.12	1
Ndufa6	0.00216678	1.06982	0.168	0.086	1
Gapvd1	0.00217175	0.431706	0.565	0.438	1
Vipas39	0.00217402	0.930708	0.168	0.084	1
Trim12a	0.00217732	-0.671813	0.242	0.367	1
P2ry6	0.00217742	-0.641767	0.379	0.49	1
Gm14023	0.00217885	1.09199	0.143	0.067	1
Atp6v1b2	0.00217971	0.470005	0.509	0.377	1
Rbpms	0.00218867	0.685463	0.36	0.237	1
Mob2	0.00219182	0.883402	0.193	0.103	1
Uqcrq	0.00219742	0.930708	0.174	0.089	1
Cars	0.00220274	0.970865	0.18	0.094	1
Fgd6	0.00222801	0.927796	0.174	0.089	1
Akap9	0.00228125	0.499487	0.429	0.291	1
Sh3bgrl3	0.0022963	0.927796	0.18	0.094	1
Cd2ap	0.00229848	-0.671187	0.335	0.446	1
Sf1	0.00231423	0.692459	0.286	0.177	1
Farsb	0.00232427	0.763108	0.248	0.146	1
4933433G19Rik	0.00236066	0.994434	0.143	0.067	1
Nae1	0.00236166	0.821118	0.193	0.103	1
Spg21	0.00237448	0.990317	0.161	0.081	1
Tsc22d1	0.00238373	1.13133	0.186	0.101	1
Xpr1	0.00239466	0.455309	0.491	0.355	1
Pi4k2a	0.00240167	0.852375	0.236	0.138	1
Znrf3	0.00240529	0.36575	0.478	0.347	1
Gpr160	0.00242202	-1.20406	0.093	0.192	1
Mras	0.00242405	-1.21613	0.075	0.17	1
Rnf144b	0.00243263	0.781523	0.217	0.121	1
Abcg1	0.00243461	0.419576	0.578	0.449	1
Snx11	0.00244104	0.985282	0.13	0.059	1
Insr	0.00247502	-0.67408	0.248	0.374	1
Morn1	0.0024924	1.10099	0.137	0.064	1
Epb41	0.00249632	0.422428	0.416	0.279	1
Ccdc93	0.00249867	0.573805	0.416	0.29	1
Dars2	0.0025461	1.16094	0.112	0.047	1
Creg1	0.00254921	0.937173	0.211	0.12	1
Gpr146	0.00257531	-1.28652	0.05	0.136	1
Stip1	0.00258747	1.00893	0.199	0.111	1
Gm37494	0.00260071	-0.865947	0.155	0.268	1
Eno2	0.00261632	1.29844	0.13	0.061	1
Gmds	0.00264346	0.854058	0.286	0.178	1
Cyfip1	0.00266215	-0.480452	0.59	0.655	1
Thoc1	0.00266333	0.601989	0.342	0.222	1
Zfp992	0.00267252	-1.0426	0.106	0.207	1
Myo9b	0.00267872	0.30071	0.752	0.628	1
Srek1	0.00269366	0.391549	0.596	0.461	1
Nmt2	0.00270256	0.790293	0.23	0.133	1
Ciao3	0.00270527	0.969132	0.149	0.072	1
Hook2	0.0027055	0.781523	0.217	0.123	1
A430090L17Rik	0.00273359	0.948497	0.168	0.086	1
Peak1	0.00274685	0.564833	0.54	0.423	1
Sdad1	0.00274887	1.06627	0.124	0.056	1
Ppp2r1a	0.00277143	0.909397	0.168	0.086	1
Chil1	0.00277852	-1.4671	0.05	0.135	1
Tnf	0.00278023	0.722938	0.124	0.056	1
Extl3	0.0027822	-0.442672	0.478	0.603	1
Hck	0.00282152	-0.532648	0.36	0.483	1
Gm28198	0.00282373	0.844408	0.311	0.205	1
Chek2	0.00282583	0.749546	0.205	0.113	1
Tnfaip8	0.00282633	0.619341	0.441	0.333	1
Cd180	0.00282786	-0.512006	0.41	0.515	1
Gria2	0.00283693	0.749101	0.242	0.143	1
Eif3c	0.00284366	0.808114	0.267	0.167	1
Actr1b	0.00288598	0.883402	0.168	0.086	1
Baz2a	0.00289179	0.716752	0.255	0.155	1
Lrrc8dos	0.00289486	1.15904	0.13	0.061	1
Plgrkt	0.00290237	0.399828	0.615	0.505	1
Hdlbp	0.00290469	0.556901	0.335	0.217	1
Slc31a2	0.00290972	0.708905	0.199	0.108	1
Nub1	0.00291625	0.491085	0.41	0.283	1
Ptpro	0.00292547	-0.650241	0.311	0.433	1
Tmbim1	0.0029465	1.06982	0.168	0.088	1
Psmc1	0.00296448	0.736561	0.23	0.133	1
Gk	0.00302536	0.930196	0.217	0.128	1
Stk38	0.00302908	0.445593	0.503	0.372	1
Pnisr	0.0030476	0.344426	0.665	0.556	1
Abcc4	0.00307933	1.08504	0.13	0.061	1
6330562C20Rik	0.00309481	0.97267	0.143	0.069	1
Lag3	0.00311463	-1.45447	0.043	0.125	1
Mpp5	0.00313204	0.614913	0.242	0.141	1
Uap1	0.00318559	0.93785	0.161	0.082	1
Smyd3	0.00319765	0.350124	0.82	0.685	1
Zfand3	0.00324269	0.407593	0.702	0.596	1
Scamp1	0.00326915	0.605868	0.335	0.222	1
Ambra1	0.00329019	0.309537	0.689	0.535	1
Acox1	0.00330954	0.860319	0.292	0.19	1
Ctsh	0.00331211	-0.595495	0.398	0.495	1
Gm17231	0.00331652	-0.717502	0.242	0.362	1
Edem2	0.0033205	0.639477	0.304	0.195	1
Ildr2	0.00332265	-1.9579	0.031	0.104	1
Ctbp2	0.00340844	0.832776	0.224	0.131	1
Tex10	0.00343619	0.627062	0.211	0.118	1
Psmc5	0.00344614	0.883402	0.13	0.061	1
Wdpcp	0.00344773	0.556752	0.292	0.18	1
Gm20275	0.00344979	-0.428498	0.696	0.721	1
Atp6v1h	0.0034534	0.552196	0.335	0.221	1
Dennd1b	0.0034574	0.49033	0.429	0.303	1
Chd3	0.0034705	0.607768	0.373	0.261	1
Setd4	0.00348206	0.990317	0.155	0.079	1
Nif3l1	0.00348241	1.06028	0.137	0.066	1
Ccdc50	0.00348966	-0.652651	0.329	0.438	1
Raf1	0.00349961	0.547799	0.453	0.342	1
Cln5	0.00350106	1.13338	0.124	0.057	1
Grn	0.00357822	0.46087	0.379	0.251	1
Eif3m	0.00361347	1.01465	0.137	0.066	1
Adarb1	0.00362707	0.905429	0.174	0.093	1
Gm26542	0.00363081	-0.621748	0.385	0.493	1
Rab1a	0.00366067	0.468365	0.404	0.278	1
Gatad2a	0.0036725	0.51567	0.329	0.214	1
Slc12a2	0.00367454	-0.943761	0.174	0.279	1
Agtpbp1	0.00369043	0.403409	0.335	0.212	1
Nek7	0.00372128	-0.448112	0.528	0.601	1
Vps26c	0.00372311	0.957403	0.199	0.113	1
Srpr	0.00372572	0.635475	0.317	0.205	1
Ccnt2	0.00372604	0.443638	0.466	0.335	1
Hps1	0.00374291	0.904776	0.186	0.103	1
Gm40841	0.00376363	-0.960947	0.106	0.205	1
Pibf1	0.00377116	0.452352	0.497	0.364	1
Naa15	0.00379618	0.507893	0.379	0.259	1
Pex16	0.0038354	1.27335	0.106	0.045	1
Pts	0.00384084	-0.752634	0.193	0.303	1
Gtf2h1	0.00384251	0.433369	0.323	0.205	1
Gnpda1	0.00384659	0.566545	0.311	0.2	1
Ube4a	0.00386402	0.624315	0.317	0.209	1
Trak2	0.00387447	0.944803	0.137	0.066	1
Sdk1	0.00391074	-0.889187	0.186	0.295	1
Tspan7	0.00391922	0.657013	0.398	0.295	1
Ppp1r21	0.00392778	-0.663086	0.18	0.293	1
Psmb2	0.00394573	0.66101	0.292	0.187	1
Slc38a7	0.00395215	0.902018	0.205	0.118	1
Fkbp1a	0.00395324	0.655596	0.211	0.12	1
Ppp1r10	0.00396476	0.394017	0.41	0.279	1
Ap2a1	0.0039861	0.686365	0.224	0.13	1
Npepl1	0.00400224	0.93587	0.161	0.084	1
Fam13b	0.00401663	0.508363	0.528	0.416	1
Krr1	0.0040486	0.754119	0.174	0.093	1
Max	0.00405526	0.573547	0.273	0.168	1
Rpl9	0.004058	-0.853563	0.143	0.249	1
Sptssa	0.00405823	1.40696	0.112	0.051	1
Gm16337	0.00406759	-0.70156	0.484	0.557	1
Caprin1	0.00411236	0.406693	0.429	0.3	1
Anapc1	0.00411296	0.620368	0.261	0.16	1
Mrpl16	0.00411376	1.14644	0.106	0.045	1
Trip12	0.00412553	0.42323	0.64	0.535	1
Usp4	0.00416982	0.626244	0.236	0.14	1
Srrm2	0.00418104	-0.417767	0.646	0.721	1
Eid1	0.00421626	-1.36453	0.056	0.138	1
Snx3	0.00421636	0.530731	0.335	0.222	1
Acaca	0.00422715	-0.492465	0.379	0.497	1
Fam102b	0.00422861	-0.619098	0.248	0.365	1
Nbea	0.00425105	-0.819502	0.224	0.33	1
Washc3	0.00431965	0.826069	0.199	0.113	1
Tut4	0.00432505	-0.51484	0.342	0.463	1
Gm26749	0.00432939	0.633926	0.391	0.288	1
Rp2	0.00435282	-0.869761	0.186	0.29	1
Rasa4	0.00436078	0.460993	0.509	0.382	1
Mtg2	0.00436106	1.05051	0.168	0.091	1
Snap29	0.00436682	0.854833	0.143	0.071	1
Bcl2l11	0.00438913	0.815658	0.248	0.155	1
Il18	0.00440897	-0.913611	0.093	0.189	1
Peli1	0.00442424	-0.51682	0.441	0.539	1
Gm19710	0.0044449	0.348439	0.534	0.406	1
Gab1	0.00445042	-1.0386	0.099	0.194	1
Galk2	0.00445753	0.499797	0.416	0.291	1
Cep83	0.00446204	0.673479	0.36	0.249	1
Tmem181a	0.00446754	0.835039	0.224	0.135	1
Ldlrap1	0.00448843	1.20533	0.149	0.077	1
Zfp787	0.00450729	0.704079	0.205	0.116	1
Pik3cd	0.00454595	-0.612798	0.398	0.495	1
Camk2n1	0.00455965	1.0421	0.137	0.067	1
Ptpn23	0.00459039	1.03541	0.137	0.067	1
Tm2d1	0.00459163	0.781523	0.217	0.128	1
R3hdm1	0.00461769	0.428208	0.528	0.414	1
Ide	0.00462415	1.13338	0.124	0.059	1
Fbl	0.00465258	0.772371	0.248	0.153	1
4930517O19Rik	0.0046536	-0.608074	0.304	0.423	1
Cpd	0.00465704	0.713477	0.398	0.298	1
Dazap2	0.00475887	1.10579	0.124	0.059	1
Myo1g	0.00479794	1.08504	0.124	0.059	1
Dync1h1	0.00480825	0.491977	0.398	0.278	1
9930111J21Rik2	0.00481694	-0.553584	0.248	0.367	1
4930404N11Rik	0.00482531	0.866724	0.23	0.141	1
Phc2	0.00485446	-0.667685	0.404	0.487	1
Rpn1	0.0048593	1.13133	0.112	0.051	1
Srsf9	0.00489926	-1.24213	0.062	0.145	1
Hsf2	0.00490842	1.11787	0.112	0.051	1
Gng10	0.00491503	-1.32171	0.05	0.128	1
Arid2	0.00496772	0.443703	0.435	0.313	1
Gm2245	0.00496818	-0.331487	0.702	0.798	1
Dock2	0.0049773	-0.220508	0.919	0.929	1
Sec23ip	0.0049782	0.930708	0.168	0.091	1
Rbbp8	0.00497855	0.90765	0.155	0.081	1
Homer3	0.00498099	1.14644	0.13	0.064	1
Golim4	0.00503364	1.04013	0.161	0.088	1
Msra	0.00504249	0.528737	0.304	0.197	1
St8sia4	0.00508332	-0.988441	0.118	0.214	1
App	0.00508357	0.466978	0.528	0.401	1
Depdc5	0.0051451	0.597493	0.348	0.242	1
Rab28	0.00517316	0.583842	0.217	0.126	1
Ap3m1	0.00517905	0.821118	0.186	0.104	1
Bclaf1	0.00517963	0.386571	0.466	0.335	1
Gm28375	0.00518509	0.397975	0.398	0.271	1
Map3k3	0.00518701	-0.535202	0.466	0.552	1
Usp9x	0.00518723	0.401125	0.553	0.436	1
Rab27a	0.00520733	-1.13897	0.087	0.175	1
Por	0.00520749	0.759414	0.199	0.114	1
Ggnbp2	0.00523995	0.52856	0.478	0.352	1
Slc35b1	0.00525596	0.883402	0.137	0.067	1
Fundc1	0.00526804	1.27335	0.106	0.047	1
Hnrnpa2b1	0.00529066	-0.356206	0.795	0.803	1
B4galt4	0.00532195	-1.41777	0.037	0.109	1
Zbtb7a	0.00532623	0.5446	0.286	0.182	1
Tax1bp1	0.00533267	0.668959	0.36	0.253	1
Ap1g1	0.00535343	0.364935	0.416	0.285	1
Pnpla7	0.00535696	0.273822	0.839	0.736	1
Adipor1	0.00536022	0.656333	0.242	0.148	1
Jmjd1c	0.00538632	0.304026	0.845	0.746	1
Ank2	0.0053901	-0.36577	0.571	0.69	1
E330020D12Rik	0.00539626	-0.74038	0.261	0.375	1
Ccar1	0.00540591	0.368829	0.429	0.298	1
Mob3b	0.00545651	0.957403	0.149	0.077	1
Rnmt	0.00555644	0.723746	0.248	0.155	1
1600020E01Rik	0.00556111	0.770928	0.193	0.109	1
Rpl17	0.00556214	0.511433	0.292	0.187	1
Med26	0.00556825	0.737972	0.186	0.104	1
Epb41l3	0.00558623	0.762096	0.248	0.157	1
Agpat4	0.0056158	1.27933	0.124	0.061	1
Otud4	0.00563267	0.837109	0.236	0.148	1
Kif21b	0.0056767	-0.85853	0.168	0.268	1
Cnbd2	0.00570212	1.13617	0.137	0.069	1
Orai2	0.00576093	-1.14635	0.106	0.195	1
Mib1	0.00576791	0.452063	0.354	0.234	1
Heatr5a	0.00576905	-0.52553	0.342	0.456	1
Il10ra	0.00577282	-0.540624	0.286	0.394	1
Flot2	0.00579379	0.8054	0.143	0.072	1
Actn4	0.00581686	0.668389	0.273	0.177	1
Speg	0.00583125	0.671099	0.224	0.133	1
BC005537	0.00584781	0.504891	0.373	0.259	1
Slc39a14	0.00585953	1.03541	0.118	0.056	1
Gnas	0.00592525	-0.438526	0.447	0.566	1
Vps13a	0.00593117	0.503371	0.366	0.253	1
Anxa2	0.00595594	0.934028	0.155	0.082	1
Itga4	0.00608097	1.14644	0.161	0.089	1
Lamtor1	0.00611237	0.627062	0.211	0.123	1
Zfp280c	0.00612044	0.611598	0.224	0.133	1
Galnt11	0.00615121	0.624016	0.317	0.219	1
Maml1	0.0061755	-0.936777	0.18	0.278	1
AU020206	0.00617801	-0.340262	0.689	0.764	1
Mark2	0.00618706	0.503863	0.472	0.36	1
Trub2	0.00619154	0.815231	0.18	0.101	1
Mfsd11	0.00619414	0.487474	0.36	0.251	1
Cpsf6	0.00620902	0.382504	0.516	0.397	1
Aph1a	0.00622221	1.20533	0.112	0.052	1
Psmd13	0.00622752	0.774878	0.186	0.106	1
Lifr	0.00629249	-1.35606	0.05	0.125	1
Fem1b	0.00629959	0.929206	0.174	0.098	1
Trappc11	0.00631266	0.908493	0.161	0.088	1
Gtpbp2	0.0063389	0.497344	0.41	0.301	1
Zc2hc1a	0.00636089	0.819272	0.13	0.064	1
Tprkb	0.0063645	1.0037	0.143	0.074	1
Hnrnpdl	0.00637013	0.397975	0.453	0.325	1
Zswim8	0.00640761	0.657334	0.292	0.192	1
Glrp1	0.0064178	0.459903	0.385	0.271	1
Rab11fip5	0.00642579	-0.719939	0.199	0.303	1
Kansl1l	0.00645822	0.376195	0.627	0.559	1
Zfc3h1	0.00653109	0.499352	0.472	0.359	1
Usp2	0.00659382	-1.14044	0.081	0.165	1
Gnpat	0.00663117	0.655992	0.23	0.14	1
Usp47	0.00665911	0.37974	0.385	0.264	1
Tns3	0.00667397	0.318069	0.882	0.825	1
Rragd	0.00673399	1.07605	0.112	0.052	1
Zcchc4	0.00674091	0.861707	0.174	0.098	1
Plekhn1	0.00676162	1.07605	0.13	0.066	1
8030453O22Rik	0.00677282	0.883402	0.224	0.14	1
Ddx1	0.00678027	0.765221	0.224	0.136	1
Sh3tc1	0.00678391	-0.979094	0.05	0.126	1
Slfn2	0.00680633	0.815658	0.236	0.148	1
Zfp638	0.00680809	0.406649	0.59	0.488	1
Twf2	0.00680923	-0.984494	0.106	0.195	1
Vgll4	0.00682894	-0.516777	0.286	0.404	1
Rnf185	0.00683627	0.745899	0.205	0.121	1
Laptm5	0.00686566	-0.584037	0.248	0.359	1
Rnf8	0.00687415	0.538267	0.224	0.133	1
Sos1	0.00691097	0.648937	0.255	0.162	1
Dctn6	0.00691404	0.832776	0.161	0.088	1
Med23	0.00694834	0.861707	0.18	0.103	1
Atxn10	0.00695247	0.337291	0.59	0.455	1
Srpk1	0.00697959	0.801872	0.224	0.138	1
Spata5	0.00700239	0.485525	0.354	0.249	1
Prcp	0.00701412	-0.648318	0.224	0.33	1
Trappc6b	0.00702004	0.5446	0.286	0.185	1
Gna15	0.007056	-0.70156	0.286	0.382	1
Cramp1l	0.00705744	0.807051	0.236	0.148	1
Pycard	0.00706806	-0.59992	0.248	0.359	1
Amn1	0.00708807	0.561474	0.286	0.185	1
Nt5c	0.00710481	0.767925	0.168	0.093	1
Ctns	0.00723831	0.860319	0.168	0.093	1
4930565N06Rik	0.00736175	0.824509	0.186	0.108	1
Cebpb	0.00737979	0.861707	0.18	0.103	1
Ptchd1	0.00741097	-0.656117	0.174	0.279	1
Usp36	0.00743229	0.774878	0.174	0.098	1
Eif4a1	0.0074617	0.602116	0.335	0.237	1
Gm4117	0.00748446	0.592171	0.18	0.101	1
Gm15345	0.00750527	-0.756008	0.106	0.199	1
Trpm2	0.00751105	-0.856137	0.143	0.239	1
Hcfc1	0.00753286	1.02779	0.118	0.057	1
Mmp14	0.007546	1.16094	0.106	0.049	1
Hectd2os	0.00755721	1.11081	0.118	0.057	1
Zfp131	0.00756838	0.819272	0.174	0.098	1
Map2k4	0.00759487	-0.690333	0.242	0.343	1
Gm48765	0.0076197	0.408916	0.385	0.266	1
Pcp4	0.00763108	-0.733269	0.155	0.256	1
Dcbld2	0.00764595	1.8834	0.118	0.059	1
Tgif1	0.00765551	0.609227	0.248	0.157	1
Dubr	0.00767315	1.03541	0.118	0.057	1
Tor1aip1	0.00770095	0.372204	0.503	0.38	1
Npm1	0.0077052	0.57528	0.236	0.145	1
Gm13710	0.00771622	-0.837444	0.124	0.221	1
St8sia1	0.00771643	-1.28652	0.043	0.114	1
Ppp3cb	0.00774405	-0.591377	0.161	0.264	1
E230016M11Rik	0.00774701	1.23133	0.13	0.067	1
Ints6	0.00776115	0.990317	0.186	0.111	1
Nedd8	0.00778419	0.629646	0.211	0.126	1
Acad8	0.0077942	0.976512	0.137	0.071	1
Cysltr1	0.00782889	-1.5187	0.037	0.104	1
Gm4876	0.00782906	1.1658	0.155	0.084	1
Pogk	0.00788329	0.750136	0.174	0.098	1
Nckap5los	0.0079028	0.883402	0.13	0.066	1
Dagla	0.00790986	0.583842	0.224	0.135	1
Nenf	0.00794052	1.21355	0.112	0.054	1
Cradd	0.00798322	-0.708224	0.292	0.391	1
Thra	0.00799305	-1.47917	0.037	0.104	1
Esyt1	0.00802323	1.11787	0.106	0.049	1
Tbc1d24	0.00803015	0.684622	0.236	0.148	1
Ccdc47	0.00805031	0.633788	0.242	0.15	1
Smo	0.00811588	-1.26165	0.075	0.153	1
Ddx58	0.00814161	0.919928	0.199	0.118	1
Serpinb6a	0.00815489	0.566212	0.292	0.195	1
Gtpbp4	0.00815601	0.675807	0.236	0.148	1
Mbd2	0.00817939	0.376442	0.317	0.205	1
Mrpl33	0.00819813	0.693578	0.18	0.103	1
B2m	0.00820397	-0.61583	0.273	0.374	1
Secisbp2	0.00821773	0.481304	0.304	0.202	1
Capns1	0.00825942	0.990317	0.149	0.081	1
Arfgap3	0.00826806	0.862341	0.18	0.104	1
Fuca1	0.00826988	0.496379	0.304	0.202	1
Arglu1	0.00828916	-0.422701	0.466	0.569	1
Phf14	0.00833467	-0.45242	0.516	0.598	1
Phf20	0.00838125	0.39125	0.484	0.365	1
Vcp	0.00838169	0.775762	0.317	0.224	1
Gm20404	0.00840009	0.751697	0.292	0.202	1
Stk16	0.00842388	1.16094	0.112	0.054	1
Copb2	0.00845041	1.02779	0.124	0.062	1
Bach2	0.00846757	-0.518082	0.472	0.552	1
Cyp20a1	0.00852163	0.813013	0.118	0.057	1
Spns1	0.00855971	0.764758	0.193	0.113	1
Ust	0.00868961	0.902018	0.168	0.094	1
Mfn2	0.00870013	0.883402	0.143	0.076	1
Mindy2	0.00870343	0.524948	0.385	0.274	1
Rps6kb1	0.00871329	0.493456	0.41	0.305	1
Mphosph8	0.00873677	0.504891	0.267	0.17	1
Cog4	0.00877575	0.417317	0.317	0.21	1
Rab3il1	0.00879984	-0.850424	0.118	0.209	1
Znrf2	0.00880519	-0.531635	0.416	0.515	1
Kras	0.00882068	0.603294	0.236	0.146	1
Rnf141	0.00884078	1.03541	0.13	0.067	1
Tbc1d16	0.00888301	-0.697798	0.329	0.424	1
Kcnq1ot1	0.00892042	0.539448	0.416	0.32	1
Prickle1	0.00898165	-1.35691	0.112	0.194	1
Sgsm2	0.00898936	0.910369	0.149	0.081	1
Scmh1	0.00905063	0.368191	0.497	0.377	1
Celf2	0.00906999	-0.309863	0.696	0.758	1
Mthfr	0.00915222	0.790293	0.174	0.099	1
Strn	0.00916821	0.551206	0.292	0.192	1
Zfp654	0.00917242	0.539448	0.224	0.136	1
Rubcn	0.00921178	0.764758	0.193	0.114	1
Tmem176b	0.00922495	-1.43853	0.037	0.103	1
Nup50	0.00924922	0.883402	0.149	0.081	1
Atp2b1	0.00925893	0.35457	0.764	0.694	1
Dap	0.00936168	0.883402	0.124	0.062	1
Rab31	0.0094273	0.415147	0.547	0.449	1
Insyn2a	0.00944202	0.574074	0.286	0.192	1
Arhgap22	0.00947025	0.294387	0.714	0.591	1
Arhgap26	0.00953269	0.304108	0.41	0.29	1
Ugcg	0.00956476	0.783867	0.186	0.109	1
Dnajc1	0.00959676	0.235919	0.584	0.456	1
Gm17359	0.00963229	0.920877	0.193	0.116	1
Rbm17	0.00964896	0.741383	0.168	0.094	1
Cep57l1	0.00967478	0.644615	0.137	0.071	1
Il6st	0.00970537	-0.804075	0.224	0.32	1
Sacm1l	0.00971654	0.550827	0.28	0.184	1
Il11ra1	0.00972161	1.06627	0.118	0.059	1
Epsti1	0.00983759	-0.462373	0.273	0.38	1
Hif1a	0.00993512	0.490526	0.46	0.345	1
Snrk	0.00997974	-0.564479	0.267	0.367	1
Wdr43	0.0100951	0.527258	0.28	0.184	1
Arid3b	0.010101	-0.983331	0.093	0.175	1
a	0.0101119	0.994434	0.149	0.082	1
Nsd3	0.01014	0.340985	0.689	0.581	1
Gm42601	0.0101627	-1.70156	0.043	0.109	1
Ubash3b	0.010169	-0.34185	0.621	0.678	1
Afg1l	0.0101853	0.543173	0.255	0.163	1
Echs1	0.0101965	0.450443	0.28	0.182	1
Padi2	0.0102384	-0.623558	0.075	0.155	1
Arhgap31	0.0102951	0.504115	0.497	0.391	1
Rpl6	0.0103004	0.545533	0.342	0.246	1
Rdx	0.0103254	0.786541	0.186	0.111	1
Mapkap1	0.0103717	0.429684	0.429	0.32	1
Gm26936	0.0103866	-0.651807	0.261	0.354	1
Vezt	0.0103978	0.598949	0.217	0.133	1
Birc6	0.0104496	0.388638	0.571	0.475	1
Sdhb	0.0104563	0.493835	0.273	0.177	1
Tra2a	0.0104818	-0.463401	0.429	0.512	1
Kdm4c	0.0105087	0.346735	0.416	0.295	1
Csad	0.0105469	-0.776848	0.143	0.236	1
Yy1	0.0105525	0.476227	0.273	0.177	1
Cdk7	0.0106064	0.640131	0.248	0.162	1
Slc23a2	0.0106702	0.365227	0.553	0.436	1
Ccpg1	0.0107932	-1.14902	0.062	0.135	1
Osbpl11	0.0108105	-0.531635	0.373	0.471	1
Rragc	0.0108682	0.566373	0.304	0.209	1
Ctnnbl1	0.0109001	0.639477	0.217	0.135	1
Ubp1	0.010906	0.587946	0.255	0.165	1
Got1	0.0109269	0.520832	0.242	0.153	1
Rpl19	0.0109321	0.423971	0.323	0.221	1
Gm31323	0.010983	0.636608	0.304	0.209	1
Osbpl2	0.0110026	0.655992	0.217	0.135	1
Rtf1	0.011029	0.532905	0.304	0.207	1
Rab3ip	0.0110334	-1.14635	0.062	0.135	1
Lrmp	0.011056	-0.810085	0.18	0.273	1
Gak	0.0110842	0.427723	0.379	0.273	1
Kcnrg	0.0111011	-1.0334	0.149	0.234	1
Golgb1	0.0111285	0.494705	0.373	0.269	1
Pdhb	0.0111383	0.755647	0.161	0.091	1
Sympk	0.0111426	0.736561	0.161	0.091	1
Pign	0.011212	-0.573553	0.273	0.37	1
Meis1	0.0112629	-1.26634	0.037	0.101	1
Fbxo28	0.0113006	0.854833	0.143	0.077	1
Kif1a	0.0113118	0.849455	0.118	0.059	1
Naa35	0.0113234	-0.628098	0.255	0.348	1
Calm2	0.0113277	-0.445546	0.379	0.48	1
1500004A13Rik	0.0113408	0.490257	0.366	0.263	1
Gm15478	0.0113425	-0.675565	0.248	0.345	1
Hnrnpk	0.011388	0.433792	0.36	0.254	1
Asap1	0.0113884	-0.279122	0.783	0.822	1
Rnf121	0.0114277	0.824509	0.193	0.118	1
Slc35f6	0.0114763	0.617812	0.261	0.172	1
Fam117b	0.0114933	-0.481779	0.224	0.323	1
Orc2	0.0115907	0.66101	0.211	0.131	1
Smurf1	0.0116535	-0.695684	0.205	0.3	1
Cpped1	0.0116764	0.664762	0.267	0.18	1
Mir133a-1hg	0.0117325	0.501973	0.224	0.138	1
Zfp69	0.0117475	-0.981668	0.068	0.143	1
Fbxo42	0.0118004	0.497749	0.329	0.229	1
I830077J02Rik	0.0118379	-1.21175	0.062	0.133	1
B3gnt2	0.0118394	0.571124	0.298	0.205	1
Tm9sf4	0.0118587	0.561474	0.298	0.205	1
Sos2	0.0119133	0.610384	0.292	0.202	1
Clcn5	0.0119195	0.561474	0.23	0.145	1
Tmbim6	0.0119327	0.606174	0.311	0.217	1
Arhgap4	0.0120597	-0.884152	0.118	0.202	1
Vps37a	0.0120788	0.695775	0.205	0.126	1
Bcas2	0.0121084	0.97267	0.137	0.074	1
Trim36	0.0121306	-1.10266	0.068	0.141	1
Ybx1	0.0121309	0.509007	0.292	0.197	1
Dnajc5	0.0121806	0.488543	0.391	0.288	1
Adgre1	0.0122492	0.52856	0.404	0.311	1
2025-09-10	0.0122594	0.643575	0.224	0.141	1
Rasa2	0.0122673	0.627747	0.242	0.157	1
Mindy1	0.0123123	0.961405	0.112	0.056	1
Hace1	0.0123472	0.695775	0.186	0.111	1
Arcn1	0.0123856	0.480438	0.261	0.168	1
Numb	0.012386	-0.406817	0.516	0.586	1
Slc25a12	0.0124199	0.645243	0.211	0.131	1
Tnpo2	0.0124308	0.942296	0.137	0.074	1
Atxn2l	0.012444	0.482864	0.292	0.195	1
Il21r	0.0125334	-0.690834	0.242	0.335	1
Atm	0.0125778	0.44283	0.242	0.153	1
Ube2f	0.0125811	0.540258	0.286	0.194	1
Med8	0.0126063	0.810646	0.161	0.093	1
Prmt2	0.0126127	0.921876	0.112	0.056	1
Large1	0.0126594	0.306568	0.795	0.712	1
H2-D1	0.012749	0.557174	0.497	0.421	1
Vps13d	0.0127745	0.435476	0.472	0.369	1
Nos1ap	0.0127756	-1.10528	0.093	0.17	1
8030442B05Rik	0.0128391	-0.829316	0.075	0.152	1
0610012G03Rik	0.0128475	0.819272	0.13	0.069	1
Ube2j2	0.0128573	0.667084	0.199	0.121	1
Snx2	0.0128888	0.529053	0.398	0.301	1
Cacul1	0.0129315	0.494705	0.366	0.266	1
Cpeb2	0.0129965	0.624668	0.429	0.337	1
Lsm4	0.0130188	1.04941	0.118	0.061	1
Srr	0.0131171	0.453414	0.211	0.128	1
Zc3h13	0.0131272	-0.728782	0.193	0.281	1
Npnt	0.0131573	-0.923953	0.137	0.221	1
Lims1	0.013285	-0.452294	0.571	0.616	1
Rxylt1	0.0133668	0.653105	0.149	0.082	1
Polg	0.0133892	0.764103	0.174	0.103	1
Ubald2	0.0133961	0.883402	0.118	0.061	1
Cct8	0.0134298	0.90765	0.161	0.094	1
Scly	0.0134732	0.883402	0.143	0.079	1
Kat6b	0.0135502	0.458517	0.354	0.254	1
Glg1	0.0136151	0.405753	0.416	0.311	1
Echdc1	0.013652	0.49436	0.23	0.145	1
Klc1	0.0136747	0.615469	0.261	0.175	1
Fbxo8	0.0137086	0.883402	0.118	0.061	1
Dera	0.0137175	0.708316	0.174	0.103	1
Ube2d2a	0.0137199	0.354032	0.466	0.359	1
Hexa	0.0137855	0.436795	0.484	0.372	1
Mgat4a	0.0138798	-0.525611	0.447	0.515	1
Cdk8	0.0139021	0.407983	0.602	0.5	1
Spi1	0.0139045	-0.548913	0.398	0.478	1
Hacd4	0.0139057	0.817814	0.199	0.125	1
Pcmtd1	0.0139413	0.457796	0.453	0.355	1
Als2	0.0140451	0.70283	0.161	0.093	1
Actb	0.0140575	-0.576029	0.28	0.374	1
Gmcl1	0.0141316	0.713477	0.161	0.093	1
Arhgap21	0.0141464	0.690757	0.161	0.093	1
Smim14	0.0141564	0.368829	0.553	0.448	1
Ube2v1	0.0141748	1.00893	0.106	0.052	1
Arhgef7	0.0142029	0.497124	0.298	0.205	1
Gbf1	0.0142158	0.403409	0.435	0.327	1
Tbc1d1	0.0142387	0.545707	0.398	0.305	1
Rap2b	0.0142631	0.5446	0.28	0.189	1
Hsd17b12	0.0142756	0.496379	0.224	0.14	1
Fcrl1	0.0143149	1.21202	0.118	0.062	1
Vps35l	0.0143392	0.415253	0.435	0.332	1
Olfr112	0.0144628	0.493835	0.23	0.145	1
2025-09-07	0.0144654	0.566212	0.311	0.217	1
Nudcd3	0.0144762	0.363624	0.429	0.32	1
Dpy19l4	0.0144781	-0.391492	0.429	0.527	1
Gstcd	0.0145209	0.595421	0.217	0.138	1
Prrc2b	0.0145572	0.360724	0.379	0.269	1
Polr3c	0.0145584	0.865024	0.193	0.121	1
Trp53	0.0146855	-0.82147	0.143	0.227	1
Stat3	0.0147872	0.374389	0.435	0.323	1
Tsc22d4	0.0148158	-0.531635	0.36	0.449	1
Gm47283	0.0148239	0.400011	0.54	0.458	1
Sncb	0.0148419	0.924044	0.106	0.052	1
Stk3	0.014845	0.374389	0.491	0.375	1
Ano6	0.0148835	0.456777	0.404	0.308	1
Odc1	0.0149018	0.850981	0.124	0.066	1
Ubxn2a	0.0150166	0.808114	0.155	0.089	1
Hps4	0.015022	-0.473083	0.304	0.412	1
Gon4l	0.0150554	0.434644	0.373	0.269	1
Cd82	0.0151719	0.915111	0.13	0.071	1
Mid1	0.0152573	1.17886	0.124	0.067	1
Ammecr1l	0.0153876	0.569742	0.199	0.121	1
Slain2	0.0153955	0.567626	0.255	0.168	1
Elmsan1	0.0154217	0.392655	0.311	0.212	1
Slc39a9	0.0154543	0.995877	0.112	0.057	1
9130015G15Rik	0.0154573	-0.654766	0.236	0.327	1
Med12	0.0154879	1.00205	0.112	0.057	1
Zfp395	0.0155661	-1.05071	0.081	0.153	1
Tpp1	0.0156125	0.817313	0.174	0.104	1
Nsun3	0.0156552	0.93587	0.149	0.086	1
Apbb2	0.0156729	0.307269	0.894	0.862	1
Dipk1a	0.0156762	0.883402	0.143	0.081	1
Pdss2	0.0158982	0.448016	0.398	0.301	1
Stam	0.0159408	0.569742	0.205	0.128	1
Kif1bp	0.0159756	0.854833	0.13	0.071	1
Arhgef3	0.0160023	0.734539	0.13	0.071	1
Ubap2	0.0160478	0.499487	0.224	0.141	1
Nedd4l	0.0160586	0.372713	0.416	0.306	1
Zfp800	0.0161258	0.750136	0.174	0.104	1
Vcl	0.0161338	0.921876	0.112	0.057	1
Lrrc57	0.016209	0.883402	0.112	0.057	1
Cyb5a	0.0162409	0.511433	0.205	0.126	1
Cgas	0.0163225	-0.909156	0.075	0.146	1
Ccng2	0.0163604	-0.79467	0.043	0.106	1
Atp6v0a1	0.016386	0.349424	0.64	0.564	1
Ptafr	0.0163974	-0.785625	0.13	0.214	1
Lrp5	0.0164044	-0.676025	0.205	0.295	1
Gm28501	0.0164181	-0.621707	0.335	0.414	1
Avl9	0.016429	0.465896	0.36	0.266	1
Taf1d	0.0164566	0.366529	0.435	0.333	1
Herc3	0.016461	0.853655	0.137	0.076	1
Blm	0.0165014	0.860319	0.155	0.091	1
Rngtt	0.016517	0.423971	0.342	0.244	1
Nckap5l	0.0165188	0.499259	0.298	0.209	1
Rnf111	0.0165777	0.340668	0.491	0.372	1
Rala	0.0166258	0.421296	0.273	0.182	1
Med21	0.0166724	0.799338	0.13	0.071	1
Abcd3	0.0167297	0.840334	0.174	0.106	1
Ptpn11	0.0167691	0.719015	0.161	0.094	1
Cdk13	0.016796	0.352451	0.528	0.441	1
Cdipt	0.0168461	0.591636	0.174	0.103	1
Cd68	0.0168523	0.75687	0.273	0.192	1
Rassf4	0.0168774	-0.717862	0.23	0.315	1
Gstz1	0.0168912	0.753006	0.18	0.109	1
Map2k5	0.0169056	0.327295	0.491	0.374	1
Arid1a	0.0169265	-0.48117	0.385	0.475	1
Igf1r	0.0169317	-0.605455	0.298	0.387	1
Ripk1	0.0169849	0.553697	0.217	0.138	1
Sem1	0.0170071	0.679869	0.186	0.114	1
Akap10	0.0170489	0.27696	0.677	0.581	1
Irf3	0.0170658	0.542365	0.255	0.17	1
Asxl1	0.0171985	0.441565	0.484	0.375	1
Elf1	0.0172164	-0.451293	0.435	0.522	1
Tbc1d22a	0.0172264	0.249674	0.745	0.662	1
Rps6ka5	0.0172419	-0.696324	0.236	0.325	1
Tlr13	0.0173033	1.02779	0.106	0.054	1
Pkd2	0.0173345	0.474937	0.286	0.197	1
Nudt13	0.0173358	0.668389	0.168	0.099	1
Pla2g4a	0.0173614	0.502798	0.422	0.323	1
Tpcn2	0.0174291	0.790293	0.161	0.096	1
Tmem163	0.0174438	-1.29592	0.068	0.136	1
Mettl2	0.0174505	0.828954	0.149	0.086	1
Gm50368	0.0175748	0.854833	0.118	0.062	1
Ccnc	0.0176409	0.947533	0.124	0.067	1
Sh3kbp1	0.0176632	-0.395413	0.658	0.697	1
Dhx36	0.0176739	0.473758	0.329	0.234	1
Pak1	0.0176881	-0.821142	0.143	0.226	1
Dcp1b	0.0177241	0.709754	0.217	0.141	1
Fam114a1	0.0177661	0.593896	0.236	0.157	1
Herc4	0.0177968	0.334966	0.516	0.406	1
Hsp90aa1	0.0178093	0.423971	0.255	0.168	1
Gm26759	0.0179001	1.04387	0.106	0.054	1
Picalm	0.0179706	-0.357421	0.534	0.625	1
Cbfb	0.0180516	0.433599	0.391	0.29	1
Flad1	0.0180702	0.883402	0.124	0.067	1
Cd274	0.0180914	0.767925	0.255	0.177	1
Rassf2	0.0181443	-0.347697	0.255	0.36	1
Chordc1	0.0183159	0.646363	0.168	0.099	1
Mia3	0.0183184	0.52585	0.261	0.177	1
B3gntl1	0.0183977	0.547119	0.224	0.145	1
Gm10974	0.0184261	-0.754858	0.143	0.224	1
Mapk1ip1l	0.0185222	0.656333	0.23	0.152	1
Umad1	0.018558	0.561474	0.304	0.215	1
C3ar1	0.0185628	0.476978	0.317	0.224	1
Gm32036	0.018598	-0.672521	0.441	0.49	1
Srsf10	0.0186384	0.446538	0.41	0.315	1
Aida	0.0186475	0.965864	0.106	0.054	1
Prkaa1	0.0186512	0.913776	0.13	0.072	1
Zfand5	0.0187303	0.496379	0.354	0.263	1
Donson	0.0187584	1.05743	0.112	0.059	1
Tulp4	0.018775	0.389085	0.447	0.343	1
Phykpl	0.0189324	0.508363	0.317	0.222	1
Nol10	0.0189479	0.819272	0.124	0.067	1
Man2a1	0.0189749	0.568892	0.211	0.135	1
Amdhd2	0.0190057	0.722938	0.186	0.116	1
Med27	0.0190283	0.8054	0.18	0.111	1
Parp11	0.0190289	0.583842	0.211	0.135	1
Safb2	0.0190825	0.456392	0.422	0.328	1
Gm34589	0.0191053	-1.08343	0.056	0.12	1
Actr3	0.0191814	0.26652	0.584	0.476	1
Slc16a10	0.0192106	0.63878	0.472	0.382	1
Trem2	0.019273	-0.513745	0.36	0.444	1
Zfp91	0.0193296	0.331417	0.342	0.241	1
Psme4	0.0193334	0.395852	0.441	0.337	1
Prmt7	0.0194758	0.655596	0.199	0.126	1
Fam129a	0.0194908	-0.708224	0.18	0.264	1
Arid4b	0.0194954	0.365554	0.435	0.333	1
Ppip5k1	0.0196045	0.767925	0.18	0.111	1
Pcif1	0.0196793	0.539448	0.23	0.15	1
Abcb1b	0.0197169	-0.387702	0.217	0.323	1
Stab1	0.019725	0.47429	0.28	0.192	1
Trim30a	0.0197734	-0.670309	0.342	0.418	1
Gm33370	0.0198692	-1.33383	0.056	0.118	1
Cdc14a	0.019883	0.821118	0.168	0.103	1
Lrrfip1	0.0199851	0.410031	0.453	0.354	1
Nipa2	0.0201302	0.422268	0.366	0.266	1
Inpp4a	0.0202597	0.581512	0.292	0.207	1
Cd200r1	0.0203042	0.640131	0.236	0.158	1
Tmsb10	0.0205265	0.985282	0.118	0.064	1
Gm15155	0.020572	-1.20852	0.075	0.143	1
Ipo7	0.0207994	0.637242	0.217	0.143	1
Vrk1	0.0208334	-0.74338	0.087	0.16	1
Baz1a	0.0208416	0.432191	0.335	0.241	1
Abcd1	0.0208508	-1.04948	0.062	0.126	1
Gtpbp8	0.020852	0.883402	0.112	0.059	1
Gm31763	0.0209555	0.66101	0.317	0.232	1
Adnp	0.0211424	-0.694674	0.205	0.286	1
E130102H24Rik	0.0211582	0.372918	0.28	0.189	1
Ptpn2	0.021189	0.41828	0.248	0.163	1
2025-03-07	0.0212719	0.376442	0.391	0.293	1
Wwp1	0.0212874	0.271063	0.41	0.311	1
Strbp	0.0214185	0.253701	0.739	0.635	1
Arhgdia	0.0215292	0.883402	0.118	0.064	1
Mfhas1	0.0217729	0.554779	0.373	0.278	1
Stk19	0.0217957	0.561474	0.217	0.141	1
Ptbp2	0.0218385	0.388077	0.416	0.318	1
Cdk5	0.0219315	0.883402	0.118	0.064	1
Selenoi	0.0219511	0.883402	0.118	0.064	1
Nudcd2	0.0219511	0.883402	0.118	0.064	1
Malsu1	0.0220545	0.673949	0.174	0.106	1
Commd4	0.0221625	1.0037	0.13	0.074	1
Pkm	0.0221642	0.557042	0.323	0.242	1
Faf1	0.0221857	0.397975	0.441	0.347	1
Unk	0.0221933	0.489123	0.342	0.253	1
Rasgrf1	0.0221986	-0.889187	0.099	0.172	1
Wdyhv1	0.0222224	0.916569	0.124	0.069	1
Rpl36al	0.0222364	0.912549	0.124	0.069	1
Vps8	0.0224161	0.533595	0.373	0.285	1
Bax	0.0224533	0.574074	0.236	0.158	1
Atp6v0a2	0.0224545	-1.03943	0.068	0.133	1
Abcb7	0.0224779	0.548983	0.323	0.234	1
P2rx4	0.0225946	0.24225	0.714	0.625	1
Ankrd28	0.022618	0.75629	0.186	0.12	1
Angel2	0.022669	0.664568	0.273	0.197	1
Psmd6	0.0227134	0.913776	0.13	0.074	1
Flt1	0.022721	1.04239	0.304	0.227	1
Dym	0.0227856	0.351682	0.441	0.33	1
Ubr4	0.0228212	0.652622	0.248	0.172	1
Becn1	0.0228647	0.633424	0.205	0.133	1
Nbas	0.0229021	0.413082	0.273	0.187	1
Zfp692	0.0229352	0.719904	0.143	0.082	1
Hmgxb3	0.022939	0.578548	0.199	0.126	1
Rpl7a	0.0229538	0.729074	0.168	0.103	1
Ston2	0.0230138	0.721131	0.118	0.064	1
Ppp1r12b	0.0231058	0.527743	0.391	0.305	1
Rps18	0.0231126	0.614913	0.224	0.15	1
Lamp1	0.023224	0.449892	0.435	0.348	1
Nfic	0.0232284	0.333715	0.348	0.249	1
St5	0.0232336	0.834822	0.28	0.204	1
Mypop	0.0234261	-1.16971	0.056	0.116	1
Mapk3	0.0234519	0.883402	0.149	0.089	1
Scaf8	0.0234808	0.403409	0.441	0.343	1
St6galnac5	0.0235064	0.752158	0.118	0.064	1
Psmd12	0.0236077	0.63878	0.23	0.155	1
Zfp827	0.0236268	1.02091	0.106	0.056	1
Ttc28	0.0236416	-0.303842	0.578	0.68	1
Ecd	0.0236881	0.523506	0.174	0.106	1
Nelfa	0.0237134	0.961405	0.106	0.056	1
Paxbp1	0.0238247	0.349514	0.509	0.414	1
Gtpbp1	0.0239241	-0.955317	0.068	0.133	1
Arhgap35	0.0239333	0.365554	0.236	0.155	1
Pafah1b1	0.0240019	0.321523	0.64	0.586	1
Gtf3c1	0.0241123	0.690757	0.161	0.098	1
Rab21	0.024229	0.561474	0.261	0.182	1
B3galt5	0.0243138	-1.05071	0.075	0.14	1
F630206G17Rik	0.0245014	-0.742783	0.118	0.194	1
Azin1	0.0245904	0.568892	0.217	0.143	1
Ctla2b	0.0246142	0.646363	0.149	0.088	1
Grk6	0.0246892	0.843874	0.106	0.056	1
Isca2	0.0247051	0.642394	0.186	0.118	1
Cblb	0.0247937	0.640546	0.292	0.214	1
Ube2r2	0.024831	0.465994	0.348	0.261	1
Naa40	0.0248589	0.457137	0.261	0.178	1
Ccdc174	0.024883	0.803232	0.174	0.109	1
Trip4	0.0248965	0.419455	0.298	0.209	1
Abcg2	0.0253017	-0.784022	0.087	0.157	1
Vegfb	0.0253302	0.798513	0.174	0.109	1
Psd3	0.0253403	0.607768	0.186	0.118	1
Mpv17	0.0254047	0.802482	0.143	0.084	1
Ptprj	0.0255663	-0.253651	0.646	0.737	1
Xrn2	0.0256522	0.368191	0.497	0.399	1
Ypel2	0.0257726	-0.987611	0.106	0.175	1
Cdh23	0.0258657	-0.344008	0.311	0.409	1
AI480526	0.0259847	0.763108	0.137	0.079	1
Chsy1	0.0259871	-0.70156	0.093	0.165	1
Mgrn1	0.0260327	0.380902	0.385	0.29	1
Dgkz	0.0260356	0.307373	0.683	0.618	1
Dnmt3aos	0.0260592	0.883402	0.112	0.061	1
Dgkh	0.0261019	0.589219	0.211	0.138	1
Zdhhc6	0.0261099	0.675597	0.317	0.237	1
Tug1	0.0261361	0.546367	0.217	0.143	1
Ppp3cc	0.0261444	0.719904	0.13	0.074	1
Sema4d	0.0261805	0.353302	0.553	0.46	1
Tmed7	0.026188	0.6121	0.174	0.108	1
Eif2ak4	0.0262595	0.421672	0.304	0.215	1
Aste1	0.0262613	-0.894205	0.112	0.184	1
Cep128	0.0263778	0.646363	0.199	0.13	1
Grina	0.0263862	0.622277	0.298	0.219	1
Commd7	0.0264532	0.570244	0.199	0.128	1
Tor1a	0.0266528	0.813013	0.112	0.061	1
Trp53inp1	0.0267018	0.816288	0.112	0.061	1
Cep162	0.0267179	0.43023	0.242	0.162	1
Ankhd1	0.0267645	0.274141	0.609	0.513	1
Tspan4	0.0270374	0.883402	0.118	0.066	1
Acrbp	0.0270465	0.883402	0.118	0.066	1
Mrpl24	0.0270648	0.798513	0.174	0.111	1
Rhoh	0.0270794	-0.544019	0.286	0.367	1
Kcnj13	0.0271131	0.883402	0.124	0.071	1
Creb1	0.0271819	-0.587488	0.298	0.375	1
Yipf5	0.0273246	0.845928	0.18	0.116	1
Iqcb1	0.0273499	0.683465	0.18	0.114	1
Ltc4s	0.0273732	-0.527531	0.093	0.165	1
Smg5	0.027383	0.601003	0.211	0.14	1
Syngr1	0.0273896	0.250822	0.59	0.485	1
Bri3	0.027494	0.377703	0.466	0.377	1
Taok3	0.0275154	0.249805	0.658	0.537	1
Ptges3	0.0275357	0.524948	0.217	0.143	1
Yes1	0.0275993	-1.0552	0.087	0.152	1
Asxl2	0.027634	0.355154	0.559	0.475	1
Tasp1	0.0276562	0.601003	0.199	0.13	1
Eif3h	0.0276562	0.601003	0.199	0.13	1
Map11	0.0276598	-0.760454	0.112	0.184	1
Cox4i1	0.0279454	0.304316	0.41	0.308	1
Ldhb	0.0279951	-0.616444	0.174	0.254	1
Psen2	0.0281881	0.65392	0.161	0.099	1
Tnfrsf1b	0.0282323	0.49828	0.323	0.239	1
Trim34a	0.0283301	-0.829316	0.106	0.175	1
Trappc9	0.0285199	0.328813	0.429	0.333	1
Mrpl48	0.0286662	0.85693	0.143	0.086	1
Haus8	0.0286705	0.85693	0.137	0.081	1
Ccnl1	0.0286884	0.325661	0.484	0.391	1
Ptpn18	0.0287653	-0.70156	0.124	0.197	1
Wwp2	0.0289051	0.362056	0.404	0.308	1
Rtn3	0.0292463	0.243368	0.727	0.668	1
Rsu1	0.0292564	0.33712	0.329	0.239	1
Dnajb6	0.0293349	0.356738	0.441	0.347	1
Erg28	0.0294303	0.828954	0.137	0.081	1
CAAA01118383.1	0.0294303	0.828954	0.137	0.081	1
Map3k2	0.0294842	0.317549	0.404	0.303	1
Yju2	0.0294889	0.752158	0.118	0.066	1
Gm14471	0.0294999	0.681768	0.118	0.066	1
Entpd1	0.0295914	-0.378445	0.497	0.604	1
Gmip	0.0296538	-0.584377	0.242	0.327	1
Eif3a	0.0296733	0.41015	0.391	0.305	1
Itgam	0.029697	-0.55717	0.373	0.444	1
Rnf2	0.0297088	0.405355	0.298	0.212	1
Ndufa5	0.0297312	0.740444	0.124	0.071	1
Tifa	0.0297723	-0.764886	0.143	0.217	1
Tbcd	0.0298638	0.487474	0.28	0.2	1
Nipal3	0.0300212	0.615922	0.155	0.094	1
Prpf40a	0.0301101	0.405823	0.379	0.29	1
Stk4	0.0301602	0.326673	0.435	0.332	1
Gnai3	0.0301608	0.754119	0.224	0.157	1
Rapgef5	0.0301629	-0.368985	0.441	0.532	1
2025-03-03	0.0302188	-0.89147	0.348	0.407	1
Pigu	0.0302736	0.498112	0.267	0.189	1
Slc37a3	0.0303056	0.921876	0.106	0.057	1
Trip11	0.0303735	0.303793	0.453	0.343	1
Blnk	0.0304261	-0.304225	0.708	0.742	1
Gm26626	0.0305345	0.536952	0.18	0.114	1
Tmx4	0.0306636	0.561474	0.193	0.125	1
Snx18	0.0306696	-0.485832	0.217	0.305	1
Lamp2	0.030732	0.25227	0.64	0.547	1
Usp3	0.0307712	0.310217	0.41	0.315	1
Csde1	0.0307825	0.348625	0.404	0.313	1
Gm26532	0.0308365	0.575735	0.267	0.195	1
Gm26632	0.03101	0.570812	0.161	0.099	1
Nrp1	0.0311138	-0.294136	0.64	0.712	1
Plekhg5	0.0311884	-1.17549	0.05	0.104	1
Mxd4	0.0311884	-1.17549	0.05	0.104	1
Kidins220	0.0313287	0.371689	0.441	0.362	1
Zfp346	0.0314994	0.5446	0.193	0.125	1
Gm49189	0.0315366	0.843874	0.106	0.057	1
Chpt1	0.031557	0.698978	0.161	0.101	1
St3gal5	0.0316673	-0.711544	0.124	0.195	1
Rnf38	0.0316794	0.49006	0.317	0.236	1
Mbd1	0.0316997	0.724204	0.161	0.101	1
[truncated: 3,890 more rows]

## Sheet: DMAM2vDMAM1_DEGs
	p_val	avg_log2FC	pct.1	pct.2	p_val_adj
Plxdc2	2.33803e-37	-2.72477	0.553	0.975	3.91292e-33
Gpnmb	5.04793e-33	4.99286	0.752	0.112	8.44822e-29
Malat1	3.0231e-28	0.703583	1	1	5.05947e-24
Myo1e	3.32238e-27	-1.66573	0.733	0.981	5.56034e-23
Lpl	3.82596e-27	-3.73335	0.118	0.683	6.40313e-23
Asph	1.22729e-25	-2.02725	0.509	0.863	2.054e-21
Mef2c	2.8741e-24	-2.0166	0.615	0.925	4.81009e-20
Apbb1ip	5.78773e-24	-1.74877	0.634	0.963	9.68634e-20
2025-03-03	3.32521e-23	-2.51129	0.348	0.783	5.56507e-19
Fnip2	7.18485e-23	1.69613	0.932	0.602	1.20246e-18
Arhgap24	5.56945e-22	1.63617	0.919	0.671	9.32103e-18
Gm2629	3.00738e-21	-2.34941	0.242	0.733	5.03314e-17
Fgf13	5.98786e-21	-2.06268	0.559	0.907	1.00213e-16
Ms4a7	6.51331e-21	4.27302	0.509	0.043	1.09007e-16
Chn2	7.41415e-20	-1.99744	0.429	0.851	1.24083e-15
Lyst	9.55276e-18	1.38333	0.907	0.627	1.59875e-13
Csf1	7.88451e-17	-2.19659	0.366	0.745	1.31955e-12
Mdfic	1.3468e-16	1.60627	0.795	0.41	2.254e-12
Pik3r5	1.6759e-16	2.05311	0.584	0.149	2.80479e-12
Abr	3.51712e-16	1.27762	0.925	0.634	5.88625e-12
Chst11	7.11332e-16	-1.7169	0.528	0.832	1.19049e-11
Gm50035	1.2584e-15	-2.04731	0.199	0.621	2.10606e-11
Smap2	3.00257e-15	-1.81307	0.335	0.72	5.0251e-11
Sash1	3.03373e-15	2.06834	0.652	0.236	5.07725e-11
Csmd3	6.30067e-15	-2.56737	0.143	0.553	1.05448e-10
Lilr4b	7.03398e-15	1.94918	0.665	0.273	1.17721e-10
Ahnak2	8.09575e-15	3.14505	0.435	0.062	1.3549e-10
Tgfbr1	9.59142e-15	-1.07771	0.888	0.957	1.60522e-10
Ptprc	1.13446e-14	-1.00492	0.82	0.944	1.89863e-10
Ccl3	1.36694e-14	-3.76939	0.037	0.391	2.28771e-10
Pnpla7	2.34506e-14	1.30439	0.839	0.472	3.9247e-10
Eml4	2.75337e-14	-1.58042	0.484	0.77	4.60804e-10
Ank	3.52049e-14	-2.01691	0.398	0.752	5.89189e-10
Plcl1	3.92847e-14	-1.38837	0.348	0.77	6.57469e-10
Atp8a2	8.14406e-14	-2.62149	0.13	0.503	1.36299e-09
Tnfaip2	8.83706e-14	5.18982	0.311	0.006	1.47897e-09
Tmsb4x	9.29052e-14	-1.46411	0.466	0.795	1.55486e-09
Hivep3	1.04662e-13	-1.52223	0.534	0.814	1.75163e-09
Zfp704	1.0774e-13	1.29177	0.82	0.441	1.80314e-09
Cyfip1	1.47649e-13	-1.20645	0.59	0.87	2.47105e-09
Asap1	1.54581e-13	-1.08969	0.783	0.932	2.58706e-09
Kcnma1	1.76129e-13	-1.72767	0.348	0.702	2.9477e-09
Slco2b1	1.77134e-13	-2.23589	0.118	0.497	2.96451e-09
Zmiz1	1.98074e-13	1.14585	0.876	0.64	3.31497e-09
Capn15	2.63856e-13	2.16099	0.565	0.205	4.41589e-09
Mtss1	3.31262e-13	2.85505	0.441	0.093	5.544e-09
Kif13b	3.34979e-13	1.26908	0.82	0.559	5.60621e-09
Iqgap1	3.74327e-13	1.76768	0.671	0.28	6.26474e-09
Rasgrp3	1.07572e-12	-1.29508	0.453	0.789	1.80033e-08
Ccl4	1.29794e-12	-3.57432	0.099	0.429	2.17224e-08
Slc25a25	1.38998e-12	-2.06667	0.174	0.54	2.32627e-08
Ddhd1	1.74291e-12	1.79008	0.671	0.348	2.91694e-08
Atp6v0d2	3.4468e-12	2.94029	0.416	0.087	5.76857e-08
Cd9	3.72684e-12	-1.08712	0.634	0.913	6.23724e-08
Zfp710	4.22445e-12	-1.33643	0.416	0.764	7.07003e-08
Gpr137b	5.83564e-12	1.54628	0.646	0.28	9.76653e-08
Gns	6.18302e-12	1.18057	0.77	0.453	1.03479e-07
Atxn1	1.30612e-11	1.55061	0.696	0.342	2.18592e-07
Tmem163	1.88333e-11	-3.24345	0.068	0.373	3.15194e-07
Nav3	1.99271e-11	-1.35967	0.416	0.733	3.335e-07
Myo5a	2.66146e-11	0.970616	0.913	0.665	4.45421e-07
Dnase1l1	2.74129e-11	2.48938	0.36	0.056	4.58782e-07
Psap	2.79467e-11	1.17472	0.839	0.615	4.67715e-07
Apobec1	4.16051e-11	0.902074	0.913	0.702	6.96302e-07
Cipc	5.1742e-11	2.07973	0.435	0.106	8.65954e-07
Aoah	5.3955e-11	3.41954	0.342	0.056	9.02991e-07
Hpse	6.18027e-11	3.20945	0.323	0.043	1.03433e-06
Mpp1	8.96538e-11	3.09954	0.311	0.037	1.50045e-06
Cx3cr1	1.13813e-10	-1.81399	0.224	0.553	1.90478e-06
Gm12353	1.38628e-10	1.77007	0.553	0.23	2.32007e-06
Slc38a6	1.5393e-10	1.36976	0.665	0.348	2.57617e-06
Apbb2	2.02541e-10	-0.632965	0.894	0.975	3.38973e-06
Neat1	2.31658e-10	1.21608	0.863	0.677	3.87702e-06
Cd180	3.35783e-10	-1.2824	0.41	0.714	5.61966e-06
Numb	3.98939e-10	-1.39132	0.516	0.764	6.67664e-06
Dmxl2	4.43849e-10	1.89308	0.497	0.186	7.42826e-06
Etv6	4.77542e-10	-1.10813	0.671	0.845	7.99215e-06
Rsrp1	5.12496e-10	0.688569	0.957	0.839	8.57713e-06
Mef2a	5.3776e-10	-0.795382	0.913	0.969	8.99995e-06
Foxn3	5.51713e-10	-0.888001	0.814	0.925	9.23347e-06
Syne1	6.09607e-10	3.14975	0.292	0.037	1.02024e-05
Ms4a6d	6.57708e-10	2.0199	0.373	0.081	1.10074e-05
Mir99ahg	7.16448e-10	-1.10476	0.584	0.845	1.19905e-05
Etl4	8.03666e-10	-1.68571	0.36	0.646	1.34501e-05
Gnas	8.24837e-10	-1.17664	0.447	0.752	1.38045e-05
Stra6l	9.38716e-10	3	0.298	0.043	1.57104e-05
Dgkd	9.61489e-10	-1.30166	0.534	0.739	1.60915e-05
Lair1	1.26265e-09	-1.1362	0.398	0.733	2.11316e-05
Xdh	1.33529e-09	3.04439	0.286	0.037	2.23474e-05
Gas7	1.55445e-09	-2.28889	0.224	0.491	2.60153e-05
Srgap2	1.64371e-09	-0.980217	0.708	0.87	2.75091e-05
Syk	2.08178e-09	1.53051	0.528	0.211	3.48407e-05
Pde3b	2.40027e-09	-1.44746	0.373	0.671	4.0171e-05
Tecpr1	3.4775e-09	1.77761	0.509	0.217	5.81995e-05
Airn	3.5236e-09	2.59418	0.373	0.099	5.89709e-05
Cd300lf	4.31351e-09	1.42321	0.559	0.242	7.21909e-05
Lyz2	4.89501e-09	2.3112	0.416	0.137	8.1923e-05
Fth1	5.16713e-09	1.22091	0.77	0.553	8.6477e-05
Aph1c	6.80382e-09	4.52356	0.205	0.006	0.000113869
Gm15345	7.32155e-09	-1.98606	0.106	0.385	0.000122533
Trpc4	8.13957e-09	-4.04439	0.037	0.261	0.000136224
Kcnj2	8.34443e-09	-2.974	0.037	0.267	0.000139652
Daglb	9.16979e-09	-1.33374	0.329	0.615	0.000153466
Npc1	1.2378e-08	1.29662	0.528	0.217	0.000207159
Dock10	1.34778e-08	1.08793	0.745	0.559	0.000225565
Efhd2	1.65289e-08	-1.58496	0.168	0.453	0.000276628
Tanc2	1.68983e-08	-0.765779	0.783	0.925	0.00028281
Lims1	1.77773e-08	-1.1366	0.571	0.745	0.000297521
Rpl10a	1.79651e-08	-1.25457	0.298	0.596	0.000300665
Plpp3	1.95796e-08	3	0.248	0.031	0.000327684
Cyth1	2.76275e-08	1.21703	0.621	0.323	0.000462374
Rftn1	2.80978e-08	0.917538	0.807	0.547	0.000470244
Fabp5	2.87138e-08	1.66297	0.41	0.137	0.000480553
Slc7a15	3.07367e-08	1.97085	0.348	0.093	0.000514409
Slc26a11	3.66572e-08	2.87447	0.205	0.012	0.000613494
Rilpl2	3.79884e-08	2.62803	0.292	0.062	0.000635774
Samd8	3.89521e-08	1.57258	0.491	0.217	0.000651902
AC149090.1	3.90089e-08	0.934112	0.82	0.596	0.000652852
St8sia6	3.96998e-08	-2.76553	0.05	0.273	0.000664416
Lgals3	4.6634e-08	0.988412	0.714	0.466	0.000780467
Cadm1	4.76678e-08	-1.12786	0.578	0.807	0.000797768
Iqsec1	4.85714e-08	1.28843	0.565	0.292	0.00081289
Arhgap19	5.17806e-08	2.34792	0.292	0.062	0.0008666
Pla2g7	5.26994e-08	3.1964	0.236	0.031	0.000881977
Dennd4a	5.38735e-08	-1.14244	0.559	0.758	0.000901626
Wdr91	5.97791e-08	1.95936	0.354	0.106	0.00100046
Pag1	6.24786e-08	-0.751653	0.64	0.87	0.00104564
Lhfpl2	8.04053e-08	0.836501	0.845	0.621	0.00134566
Hexb	8.10042e-08	-0.591068	0.826	0.957	0.00135569
Acer3	8.4865e-08	-1.07936	0.609	0.776	0.0014203
Sirpa	8.65411e-08	-0.713583	0.789	0.919	0.00144835
St18	1.00733e-07	4.23266	0.205	0.019	0.00168587
Gm46367	1.08503e-07	-1.42786	0.391	0.615	0.00181591
Zswim6	1.1118e-07	-1	0.547	0.783	0.0018607
Prickle1	1.18524e-07	-2.48543	0.112	0.342	0.00198362
Igf2r	1.20782e-07	2.24793	0.286	0.062	0.00202141
Dock2	1.23573e-07	-0.613212	0.919	0.975	0.00206812
Smad7	1.29296e-07	-1.19265	0.41	0.658	0.00216389
Slamf7	1.36297e-07	2.16993	0.255	0.043	0.00228106
Gpr183	1.36361e-07	-1.49333	0.292	0.553	0.00228213
Mlxipl	1.56088e-07	-1.6477	0.149	0.41	0.00261229
Arid5b	1.63727e-07	0.848756	0.795	0.534	0.00274013
Ly86	1.67522e-07	-1.76618	0.491	0.677	0.00280365
Cpeb4	1.81187e-07	1.61566	0.416	0.161	0.00303235
C5ar1	1.9997e-07	-2.28011	0.062	0.28	0.00334669
Tgfbr2	2.13121e-07	-0.868534	0.571	0.776	0.00356679
Actr3b	2.15897e-07	-2.03562	0.099	0.335	0.00361326
Arhgap15	2.20777e-07	2.1177	0.416	0.174	0.00369492
Plxnc1	2.20846e-07	1.34104	0.478	0.211	0.00369609
Ptchd1	2.27965e-07	-1.71329	0.174	0.429	0.00381522
Cables1	2.32266e-07	-2.27009	0.087	0.311	0.00388721
Trps1	2.64171e-07	1.3388	0.578	0.335	0.00442117
Vav3	2.77225e-07	4.32193	0.168	0.006	0.00463964
Pim1	2.8272e-07	4.04439	0.168	0.006	0.0047316
Atp6v1a	3.10258e-07	1.00922	0.621	0.342	0.00519249
Gm37240	3.33329e-07	0.89061	0.913	0.795	0.00557859
Ddx5	3.53164e-07	0.767091	0.845	0.708	0.00591056
Arhgap5	3.91739e-07	-1.27886	0.304	0.553	0.00655614
Rap2a	3.96205e-07	1.11247	0.571	0.311	0.00663088
Cdk6	4.11938e-07	-1.22404	0.453	0.671	0.0068942
Otulin	4.21935e-07	-1.24442	0.54	0.696	0.0070615
Magi1	4.23007e-07	-0.880418	0.509	0.764	0.00707945
Soat1	4.2468e-07	1.12063	0.627	0.379	0.00710745
Fcgr2b	4.38197e-07	1.67807	0.317	0.087	0.00733366
Ctnnb1	4.81226e-07	1.09818	0.609	0.354	0.0080538
Anpep	5.21822e-07	3.80735	0.161	0.006	0.00873321
Ubash3b	5.29882e-07	-0.841302	0.621	0.801	0.00886811
Ppfia4	5.32788e-07	-2	0.087	0.304	0.00891673
Nlrc3	5.45445e-07	1.72247	0.329	0.099	0.00912857
Reps2	5.54337e-07	1.82597	0.342	0.112	0.00927739
Ttyh2	5.57804e-07	1.28473	0.509	0.255	0.0093354
Agl	6.23428e-07	1.81943	0.317	0.093	0.0104337
Iqgap2	6.25564e-07	3.75489	0.186	0.019	0.0104694
Arhgap25	6.30803e-07	-0.926683	0.677	0.839	0.0105571
Basp1	6.55751e-07	-0.895204	0.516	0.752	0.0109747
Adgb	6.74803e-07	3.32193	0.186	0.019	0.0112935
Slc15a3	7.01309e-07	-0.878321	0.484	0.689	0.0117371
Gm19522	7.24011e-07	1.27753	0.348	0.106	0.012117
Rab37	8.4075e-07	1.58496	0.373	0.137	0.0140708
Rell1	9.16938e-07	2.02385	0.292	0.081	0.0153459
Optn	9.37179e-07	1.4011	0.441	0.193	0.0156846
Il4i1	9.39681e-07	-4.08746	0.006	0.155	0.0157265
Sestd1	9.54072e-07	3.75489	0.155	0.006	0.0159673
Samsn1	9.66299e-07	-1.21957	0.335	0.571	0.016172
Slc27a1	1.0197e-06	2.71621	0.217	0.037	0.0170657
Gga2	1.13758e-06	2	0.28	0.075	0.0190386
Ms4a14	1.15525e-06	3.36923	0.168	0.012	0.0193342
Hacd2	1.25158e-06	-1.65821	0.18	0.404	0.0209465
Snx10	1.34454e-06	0.940294	0.596	0.335	0.0225022
Aff1	1.47171e-06	1.12553	0.553	0.317	0.0246305
Ddx60	1.62946e-06	1.80735	0.317	0.099	0.0272707
Ldlrad4	1.63991e-06	-0.686737	0.851	0.913	0.0274455
Ccl6	1.72549e-06	-3.80735	0.006	0.149	0.0288779
Fmnl3	1.74505e-06	-0.981621	0.366	0.621	0.0292051
Actb	1.78045e-06	-1.21501	0.28	0.516	0.0297976
Anxa4	1.89296e-06	1.47573	0.41	0.18	0.0316806
Itpkb	1.92034e-06	-0.878321	0.516	0.72	0.0321389
Rnf216	1.99498e-06	-0.925999	0.385	0.634	0.033388
Cd300a	2.17174e-06	1.53916	0.391	0.161	0.0363463
Nceh1	2.24146e-06	0.861617	0.571	0.323	0.037513
Mllt3	2.27039e-06	2	0.267	0.068	0.0379973
Adam33	2.27336e-06	1.43781	0.435	0.211	0.0380469
Hpgd	2.39026e-06	-2.61471	0.031	0.199	0.0400034
Bnip3l	2.4337e-06	1.54597	0.348	0.124	0.0407304
Arhgap18	2.564e-06	1.39689	0.379	0.149	0.0429111
Stard9	2.65381e-06	0.889817	0.665	0.466	0.0444142
Pacsin1	2.68103e-06	-2.63559	0.062	0.248	0.0448697
Maml3	2.8584e-06	-0.722632	0.671	0.851	0.0478383
Rnf157	2.96926e-06	1.60407	0.348	0.13	0.0496936
Fat3	3.12781e-06	-1.14425	0.484	0.708	0.0523469
Mgll	3.27407e-06	2.2384	0.348	0.137	0.0547948
Lyn	3.29826e-06	-0.594065	0.752	0.907	0.0551997
Cfh	3.31141e-06	-1.49476	0.199	0.429	0.0554198
St3gal6	3.32713e-06	-1.64046	0.149	0.373	0.0556828
Sall1	3.44121e-06	-2.07039	0.05	0.23	0.0575921
C9orf72	3.51903e-06	0.962847	0.547	0.286	0.0588944
Ctsb	3.64078e-06	0.692891	0.932	0.814	0.0609322
Fam219a	3.64834e-06	0.920147	0.665	0.491	0.0610587
Mbnl2	3.88978e-06	0.594008	0.839	0.634	0.0650993
Rbms1	3.98492e-06	1.24327	0.466	0.23	0.0666917
Runx1	4.04608e-06	-0.73434	0.752	0.87	0.0677152
Gdpd5	4.0701e-06	3.04439	0.168	0.019	0.0681172
Ncapg2	4.20939e-06	2.76553	0.18	0.025	0.0704484
Plpp1	4.62548e-06	-1.95109	0.087	0.28	0.077412
Acaca	4.78596e-06	-1	0.379	0.615	0.0800979
Knop1	5.10579e-06	1.34577	0.472	0.248	0.0854504
Cd74	5.61892e-06	-4.04439	0.006	0.137	0.0940382
Ptprj	5.70617e-06	-0.728014	0.646	0.826	0.0954984
Aig1	5.96697e-06	0.834941	0.64	0.391	0.0998632
Simc1	6.26906e-06	-1.88982	0.093	0.286	0.104919
Tnip1	6.33113e-06	1.66297	0.292	0.093	0.105958
Tnrc6b	6.6538e-06	0.894205	0.64	0.441	0.111358
Lrrc27	6.99818e-06	3.11548	0.149	0.012	0.117122
Lrmda	8.02053e-06	0.389247	0.981	0.975	0.134232
Clip1	8.03664e-06	-1.1822	0.261	0.484	0.134501
Pros1	8.09331e-06	-1.06609	0.292	0.516	0.13545
Fn1	8.09636e-06	-2.47131	0.068	0.248	0.135501
Rnf130	8.6696e-06	0.905363	0.547	0.298	0.145094
Slc43a2	8.68845e-06	1.35548	0.379	0.161	0.14541
Atg7	9.16301e-06	0.812914	0.671	0.46	0.153352
Pirb	9.3889e-06	1.97199	0.255	0.075	0.157133
Irf5	9.98514e-06	-1.23816	0.205	0.422	0.167111
4930471E19Rik	1.00323e-05	4.12928	0.13	0.006	0.167901
Lysmd4	1.02502e-05	-0.60022	0.919	0.944	0.171547
Mycbp	1.09235e-05	1.1375	0.46	0.242	0.182816
Fbxo32	1.13975e-05	2.19265	0.242	0.068	0.190749
Flvcr1	1.17696e-05	2.02385	0.261	0.081	0.196976
Lipa	1.24024e-05	1.29278	0.398	0.18	0.207567
Rere	1.26132e-05	0.584963	0.851	0.696	0.211095
Sh3pxd2a	1.27908e-05	-1.1964	0.23	0.453	0.214067
Sgk1	1.28517e-05	0.836074	0.683	0.497	0.215087
Bcl2	1.33719e-05	-0.83399	0.522	0.702	0.223792
Tlr2	1.45042e-05	-1.7885	0.043	0.205	0.242742
Gm15601	1.69075e-05	2.35755	0.199	0.043	0.282963
Slc17a5	1.69832e-05	1.48938	0.348	0.149	0.284232
Hist1h2be	1.84168e-05	3.58496	0.124	0.006	0.308223
Angpt2	1.87497e-05	1.11548	0.323	0.118	0.313794
Ago2	1.89019e-05	1.14359	0.447	0.224	0.316343
Dennd1a	1.89554e-05	0.956561	0.665	0.497	0.317238
Foxp1	1.90767e-05	0.822654	0.714	0.534	0.319268
Nckap5l	1.92269e-05	1.63472	0.298	0.112	0.321782
Sdcbp	1.9877e-05	0.792405	0.658	0.453	0.332661
Blvrb	2.02345e-05	1.87447	0.248	0.075	0.338644
Tmem140	2.13774e-05	1.55459	0.261	0.081	0.357772
Errfi1	2.15964e-05	-1.97199	0.062	0.23	0.361438
Map4	2.19613e-05	-0.694911	0.621	0.764	0.367544
Cdo1	2.36393e-05	4.58496	0.106	0	0.395627
Fndc9	2.37608e-05	4.16993	0.106	0	0.39766
Bin1	2.43235e-05	-0.935149	0.366	0.584	0.407078
Tmem87b	2.65778e-05	1	0.497	0.28	0.444806
Macf1	2.66043e-05	-0.397851	0.913	0.981	0.44525
Cyp4v3	2.78987e-05	1.55639	0.273	0.093	0.466912
Gm15261	3.07792e-05	1.80735	0.23	0.062	0.515121
Otulinl	3.16963e-05	0.856636	0.571	0.36	0.53047
Mylip	3.20257e-05	-0.744441	0.571	0.745	0.535983
Plcb4	3.46752e-05	2.47805	0.18	0.037	0.580325
Stard5	3.51317e-05	1.44478	0.273	0.093	0.587964
Pde7b	3.70977e-05	3.87447	0.13	0.012	0.620867
Gm35188	3.72829e-05	-0.795801	0.54	0.758	0.623966
Irf8	3.73718e-05	-0.920273	0.41	0.602	0.625454
Plgrkt	4.04574e-05	0.813849	0.615	0.422	0.677094
E230032D23Rik	4.17439e-05	2.63227	0.155	0.025	0.698627
4930517O19Rik	4.19773e-05	-0.982926	0.304	0.509	0.702533
Rassf8	4.22902e-05	1.28758	0.379	0.174	0.707769
4933406I18Rik	4.31484e-05	-1.16046	0.298	0.491	0.722131
Mettl9	4.37861e-05	1.17932	0.373	0.168	0.732804
Nfkb1	4.49381e-05	-1.00487	0.615	0.696	0.752085
Gab3	4.49549e-05	1.16993	0.379	0.18	0.752366
Cd86	4.53881e-05	-1.10154	0.398	0.578	0.759615
Rpl9	4.5745e-05	-1.26748	0.143	0.335	0.765588
Vwa8	4.63983e-05	1.03242	0.447	0.236	0.776522
Washc3	4.69629e-05	2.03953	0.199	0.05	0.785971
Ftl1	4.84134e-05	1.09954	0.503	0.298	0.810246
Cep162	4.9423e-05	1.48543	0.242	0.075	0.827143
Rbm47	5.08841e-05	0.502185	0.876	0.683	0.851596
Hacd4	5.23193e-05	1.96683	0.199	0.05	0.875615
Zc3h6	5.28359e-05	1.89308	0.242	0.081	0.884262
Galnt6	5.32828e-05	1.89812	0.199	0.05	0.891741
Tnfsf12	5.3999e-05	1.61667	0.255	0.087	0.903727
Tmem243	5.51298e-05	-0.89812	0.404	0.59	0.922653
Ccdc93	5.58269e-05	1.16227	0.416	0.217	0.934318
Fnip1	5.72914e-05	0.535037	0.826	0.652	0.958829
Mknk1	5.76522e-05	-1.03684	0.304	0.503	0.964866
Slc7a8	6.01635e-05	-0.957936	0.36	0.54	1
Hmox2	6.06546e-05	1.16993	0.366	0.168	1
Gas6	6.24735e-05	1.88452	0.224	0.068	1
Msrb1	6.28615e-05	1.80735	0.186	0.043	1
Htr2b	6.54739e-05	1.40663	0.416	0.217	1
Smyd3	6.64179e-05	0.65874	0.82	0.689	1
Dhrs3	6.75649e-05	0.880701	0.503	0.298	1
Dglucy	7.08865e-05	1.58496	0.236	0.075	1
Rb1cc1	7.38776e-05	1.20945	0.366	0.174	1
Atp8a1	7.54885e-05	-0.869416	0.596	0.727	1
Akap5	7.59332e-05	-2.43296	0.025	0.149	1
Lmo2	7.87379e-05	-0.866733	0.422	0.596	1
Cebpg	7.90485e-05	0.84022	0.509	0.298	1
Cnnm2	8.03568e-05	1.71049	0.186	0.043	1
Wdr7	8.22743e-05	0.705553	0.516	0.292	1
Evi2a	8.28211e-05	-1.8625	0.05	0.193	1
Epb41l3	8.32564e-05	1.74543	0.248	0.087	1
Tmem65	9.2767e-05	1.29956	0.317	0.137	1
Ttll5	9.62822e-05	1.77761	0.236	0.081	1
Vps13c	9.63765e-05	0.598795	0.764	0.59	1
Ppfibp2	9.86937e-05	1.65535	0.28	0.112	1
Kctd12	0.000100455	-2.078	0.043	0.18	1
Gm50020	0.000103529	1.73697	0.267	0.106	1
Slc7a2	0.000104483	3.75489	0.106	0.006	1
Coro1a	0.000104817	-1.58496	0.093	0.255	1
Pdcd1	0.000105598	-3.39232	0.006	0.106	1
Orai1	0.000107828	-1.45251	0.112	0.28	1
Tnik	0.000108745	2.19265	0.168	0.037	1
Hs2st1	0.000109392	1.10692	0.404	0.211	1
Btbd1	0.000109916	-0.847997	0.255	0.453	1
Tns1	0.000110004	-1.22882	0.161	0.348	1
Nrf1	0.000113623	-0.943416	0.298	0.503	1
Gm7480	0.000114157	0.571906	0.745	0.559	1
Slc31a2	0.000115676	1.80735	0.199	0.056	1
Hook2	0.000115723	1.77259	0.217	0.068	1
Hk3	0.000116289	1.1375	0.422	0.23	1
Mrc2	0.00011822	-2.926	0.025	0.143	1
Wwp1	0.000122277	0.919382	0.41	0.211	1
C77080	0.000129886	2.73697	0.118	0.012	1
Cdk5	0.000129886	2.73697	0.118	0.012	1
Utrn	0.000130735	1.30378	0.335	0.155	1
Mthfs	0.000131325	0.916477	0.528	0.335	1
Rai14	0.000131405	-0.807355	0.522	0.665	1
Smox	0.000134493	-1.30256	0.168	0.348	1
Rai1	0.000134494	-0.807355	0.335	0.528	1
Slc38a9	0.000138531	1.14136	0.36	0.174	1
Cep164	0.000140763	1.51937	0.236	0.081	1
Ipcef1	0.00014198	-1.61667	0.068	0.217	1
Fcrls	0.000142614	-0.931053	0.292	0.497	1
Myof	0.000144195	0.831024	0.547	0.329	1
Sat1	0.000146598	0.579424	0.863	0.671	1
Med14	0.000147422	-1.44057	0.193	0.366	1
Gls	0.000149667	-0.736966	0.453	0.615	1
Atp13a2	0.000150876	1.3112	0.317	0.143	1
Gm20721	0.000153657	-1.40808	0.149	0.317	1
Ggta1	0.000153716	1.80735	0.186	0.05	1
Usp3	0.000153896	0.865699	0.41	0.211	1
Nes	0.000155972	-2.152	0.043	0.174	1
Nedd9	0.000157507	1.07595	0.348	0.161	1
Cacna1a	0.000159878	-0.548699	0.627	0.832	1
Tsc22d1	0.000162261	1.7885	0.186	0.05	1
Ufd1	0.000163956	1.29546	0.28	0.112	1
Dip2b	0.000168361	-0.68054	0.547	0.696	1
Gm12474	0.000169205	1.8413	0.211	0.068	1
Osbpl2	0.000170374	1.45066	0.217	0.068	1
Tex2	0.000171367	1.22239	0.36	0.18	1
Tk2	0.000176838	1.25154	0.28	0.112	1
Cd34	0.00019056	-2.05063	0.037	0.161	1
Slc11a2	0.000196602	1.20163	0.335	0.161	1
Tbxas1	0.000202349	-0.693022	0.596	0.745	1
Rora	0.000205808	1.94753	0.161	0.037	1
Pak2	0.000213499	-0.73441	0.509	0.652	1
Metap1d	0.000213592	0.803308	0.447	0.242	1
Gm21057	0.000216844	-1.50696	0.106	0.261	1
Gde1	0.000217679	1.20353	0.354	0.18	1
Rhoh	0.000217726	-0.962198	0.286	0.466	1
Col27a1	0.000222369	-2.80735	0.012	0.112	1
Kif9	0.000225353	2.37851	0.137	0.025	1
Dkk2	0.000225475	-2.1375	0.031	0.149	1
Lrmp	0.000228658	-1.22882	0.18	0.354	1
4933421D24Rik	0.000233722	2.26303	0.137	0.025	1
Cep57l1	0.000233722	2.32193	0.137	0.025	1
Ikbke	0.000234562	1.3112	0.311	0.143	1
Lgals8	0.000234628	1.05585	0.391	0.211	1
Hmgcl	0.000235771	1.14202	0.323	0.149	1
Epb41l2	0.00023801	-0.390132	0.863	0.938	1
Hnrnpa2b1	0.000246188	-0.53981	0.795	0.857	1
Olfr111	0.000255311	-0.89439	0.36	0.534	1
Fam234a	0.000255675	2.04439	0.168	0.043	1
Ptpn6	0.000256446	-1.29768	0.124	0.286	1
Gm26740	0.000257141	0.756443	0.584	0.41	1
Hcls1	0.000260531	-1.24793	0.075	0.224	1
Usp45	0.000261298	1.44057	0.211	0.068	1
Slc25a37	0.000263637	1.45943	0.261	0.106	1
Fggy	0.000265437	1.40599	0.261	0.106	1
Mvb12b	0.000267813	0.780434	0.584	0.404	1
Galnt3	0.000270724	1.9542	0.168	0.043	1
AU020206	0.000270763	-0.526399	0.689	0.82	1
Nptn	0.000275588	-0.696219	0.634	0.714	1
Rcbtb2	0.000275601	0.857042	0.447	0.255	1
Nhlrc3	0.000283386	1.4361	0.236	0.087	1
Igf2bp2	0.000292772	1.26849	0.255	0.099	1
Zfp385a	0.000297935	-1.52725	0.099	0.248	1
Lilrb4a	0.000299235	0.468227	0.957	0.826	1
P3h2	0.000313087	-2.20163	0.05	0.174	1
Tlk1	0.000328197	0.800691	0.584	0.429	1
Slc7a11	0.000338835	2.36565	0.174	0.05	1
Phf7	0.000363219	1.58496	0.186	0.056	1
Tmem268	0.000364539	2.11548	0.143	0.031	1
Pfkfb3	0.000365735	-0.755763	0.472	0.634	1
Prkn	0.000386816	0.773724	0.578	0.404	1
Gclm	0.000388638	2.32193	0.13	0.025	1
Anxa6	0.000395428	2.66297	0.106	0.012	1
Adprh	0.000402963	-2.20163	0.025	0.13	1
Nrgn	0.00040301	-1.19265	0.106	0.261	1
Evi5	0.000405872	1.49033	0.267	0.118	1
Gm15965	0.000406431	1.89308	0.143	0.031	1
Lsm4	0.000408238	2.52356	0.118	0.019	1
Cers6	0.000408652	-0.68226	0.484	0.652	1
Dusp16	0.000409398	-0.947533	0.248	0.429	1
Mrpl15	0.000416224	-2.1375	0.025	0.13	1
Nat9	0.000424637	2.32193	0.118	0.019	1
Cacnb2	0.000431025	-2.22239	0.043	0.161	1
Clec12a	0.000439336	2.16993	0.106	0.012	1
Lpar6	0.000440828	2	0.161	0.043	1
Shtn1	0.00044557	2	0.18	0.056	1
Cab39	0.00044824	0.773724	0.472	0.292	1
Sall3	0.00045065	-1.41504	0.068	0.205	1
Cd27	0.000472115	1.26849	0.248	0.099	1
Picalm	0.000474083	-0.799087	0.534	0.689	1
Crem	0.00049254	1.4021	0.211	0.075	1
Tm9sf3	0.0004928	-0.880418	0.242	0.422	1
Ptk2	0.000505507	-2.14684	0.037	0.149	1
Meis3	0.000507498	-1.73697	0.043	0.161	1
Gm45894	0.000513256	1.36257	0.211	0.075	1
Gm10851	0.000516359	-1.11247	0.18	0.348	1
Liph	0.000518361	-2.09954	0.037	0.149	1
Cotl1	0.000541898	-0.800131	0.528	0.671	1
Cerk	0.000541972	0.483038	0.87	0.733	1
Gm10785	0.000546122	0.825971	0.366	0.186	1
Akirin1	0.000557654	0.782902	0.503	0.323	1
Opa3	0.000574525	-1.9542	0.037	0.149	1
Pak1	0.000585611	-1.26748	0.143	0.298	1
Siglec1	0.000588195	1.95936	0.168	0.05	1
Klhl6	0.000591619	-0.906891	0.28	0.46	1
Sorl1	0.000597499	1.51457	0.199	0.068	1
Ets1	0.000600039	-1.28951	0.093	0.236	1
Nudc	0.000615541	-1.34104	0.081	0.217	1
Ddx58	0.000617894	1.51457	0.199	0.068	1
Cd83	0.000623746	-0.837729	0.298	0.478	1
Cog7	0.000628863	1.42626	0.224	0.087	1
Retreg1	0.000629228	-0.667804	0.534	0.665	1
Gtf2h2	0.000630875	-1.01749	0.217	0.385	1
Plxna2	0.000632451	2.05889	0.137	0.031	1
Cnot4	0.000645484	0.509253	0.733	0.59	1
Btbd9	0.000645928	-0.485427	0.727	0.851	1
AI480526	0.000656364	1.9386	0.137	0.031	1
2610020C07Rik	0.000674609	-1.03505	0.311	0.466	1
Zmynd8	0.000697704	0.544805	0.559	0.354	1
Oga	0.000702245	0.656046	0.491	0.304	1
B3gntl1	0.000729429	1.23447	0.224	0.087	1
Rasa4	0.000734274	0.645335	0.509	0.311	1
Actn1	0.000734644	2.24793	0.112	0.019	1
Gm46411	0.00075187	0.91983	0.342	0.174	1
Il10rb	0.000753756	0.731183	0.41	0.23	1
Rnh1	0.000759276	1.21412	0.286	0.137	1
6530409C15Rik	0.000778546	1	0.354	0.193	1
Fry	0.000780862	1.04891	0.286	0.13	1
Abhd12	0.000782455	-0.509472	0.677	0.795	1
5033421B08Rik	0.000793868	0.955146	0.348	0.174	1
Cnot3	0.000800037	1.25154	0.255	0.112	1
Nsmce2	0.000800124	0.543142	0.758	0.602	1
Dhx32	0.000808615	-1.63227	0.118	0.255	1
Evl	0.000814926	-0.656516	0.46	0.602	1
Camk1d	0.00081952	-0.469761	0.77	0.894	1
Fgf2	0.000819566	-1.55459	0.087	0.217	1
Ttc27	0.000823921	1.27009	0.329	0.18	1
Efr3b	0.00084342	-1.40718	0.118	0.261	1
Tmem189	0.000851967	0.973528	0.441	0.286	1
Card19	0.000861791	1.63227	0.174	0.056	1
2025-03-08	0.000862486	0.893085	0.348	0.18	1
Fbxw11	0.000877179	-0.702614	0.422	0.59	1
Mgat4a	0.000884449	-0.793549	0.447	0.578	1
Wnk1	0.000884588	-0.554413	0.615	0.733	1
Ncoa7	0.000892023	1.11103	0.273	0.124	1
Adk	0.000900894	1.05247	0.28	0.13	1
Epb41	0.000907389	0.576501	0.416	0.23	1
Igf1r	0.000927468	-0.920928	0.298	0.466	1
Scfd2	0.000930358	0.839535	0.317	0.155	1
Tgfb1	0.000934653	-1.26053	0.261	0.404	1
Anxa3	0.000946705	-0.482664	0.708	0.82	1
Ldlrad3	0.000954387	1.52725	0.311	0.168	1
Pdgfb	0.000970006	-1.23173	0.292	0.441	1
Gm16337	0.000972919	-0.906891	0.484	0.609	1
Rpl23a	0.000973346	-1.77761	0.037	0.143	1
Gm13391	0.000985783	1.22239	0.261	0.118	1
Tab1	0.000995148	1.38702	0.193	0.068	1
Atp1a1	0.0010046	-1.1375	0.205	0.354	1
Ypel3	0.00100713	1.08246	0.205	0.075	1
Agap1	0.0010073	0.829381	0.59	0.422	1
Bmp2k	0.00102878	-0.771925	0.435	0.59	1
Gm16759	0.00103239	1.64386	0.143	0.037	1
Arfgef2	0.00103918	0.822002	0.441	0.28	1
B4galt5	0.00104343	0.911191	0.472	0.329	1
Ttc12	0.00104444	2	0.13	0.031	1
Cpne3	0.00105746	1.73697	0.161	0.05	1
Mbip	0.00105746	1.68806	0.161	0.05	1
Plaur	0.00106025	-0.869939	0.248	0.416	1
Sdccag8	0.00107728	0.925999	0.354	0.193	1
Gm16153	0.00107912	1.58496	0.18	0.062	1
Gm36043	0.00109031	1.42626	0.224	0.093	1
Piezo1	0.00110045	0.924449	0.379	0.224	1
Arid3b	0.00111703	-1.40439	0.093	0.224	1
Kat6b	0.00112184	0.797507	0.354	0.186	1
Elk3	0.00112481	-0.630544	0.534	0.671	1
Nmnat3	0.00113146	1.25634	0.217	0.087	1
Oprm1	0.00114029	-1.20945	0.13	0.28	1
Mtdh	0.00114993	-0.544321	0.509	0.689	1
Prkch	0.00118276	-0.935551	0.466	0.565	1
Ly96	0.00120983	1.48543	0.161	0.05	1
Tdg	0.0012103	-2	0.025	0.118	1
Gm15635	0.00123783	-2.24793	0.019	0.106	1
Gm26827	0.00124158	-1.12455	0.224	0.373	1
Mxi1	0.00126788	1.10434	0.236	0.099	1
Serpine2	0.0012731	-1.078	0.168	0.323	1
Tbc1d9	0.00128946	0.736966	0.528	0.366	1
Serpinb6a	0.00129041	1.02385	0.292	0.143	1
Tbca	0.001297	1.05063	0.298	0.149	1
Clip2	0.00130081	-0.881356	0.193	0.348	1
Ppm1g	0.00130283	-1.44057	0.081	0.205	1
Rnf14	0.00133049	1.02647	0.292	0.143	1
Phlpp2	0.00135879	-1.36257	0.081	0.205	1
Amdhd2	0.00136179	1.5025	0.186	0.068	1
Dync1i2	0.0013666	0.675565	0.509	0.335	1
Lman2	0.00137339	-1.64386	0.043	0.149	1
Map2k4	0.00140453	-0.983126	0.242	0.391	1
Fbxw7	0.00141927	0.807355	0.528	0.366	1
Rap1gds1	0.0014207	-0.588102	0.559	0.72	1
Inpp5d	0.00143076	-0.467439	0.82	0.888	1
AW554918	0.00144822	0.719892	0.385	0.217	1
Rttn	0.00145478	1.15528	0.248	0.112	1
Lrp12	0.0014632	0.584963	0.547	0.36	1
Slc44a1	0.00147022	1.08746	0.323	0.174	1
C1qa	0.00149278	-0.912537	0.236	0.391	1
Srpk2	0.00153492	0.613532	0.64	0.472	1
Mak16	0.00154072	-1.35755	0.087	0.211	1
Tspan7	0.00155796	1.04264	0.398	0.255	1
Zfp69	0.00156071	-1.4021	0.068	0.186	1
Gm44649	0.00156465	1.05658	0.28	0.137	1
Gnpat	0.00159505	1.18763	0.23	0.099	1
Rcsd1	0.00160405	-1.24793	0.137	0.273	1
Prdx1	0.00160665	0.963474	0.41	0.261	1
Gyg	0.00161061	1.32193	0.211	0.087	1
Plxnd1	0.00161083	1.71621	0.137	0.037	1
Cox8a	0.0016178	-0.818162	0.199	0.354	1
Gm49417	0.00162285	1.70044	0.137	0.037	1
Atf3	0.00162404	-0.891066	0.236	0.385	1
Ascc2	0.00164907	1.13327	0.329	0.186	1
Rabgap1	0.0016584	0.72792	0.497	0.335	1
Herc4	0.00166699	0.757143	0.516	0.36	1
Zdhhc13	0.00166766	-1.58496	0.062	0.174	1
Slc29a3	0.00166959	0.937264	0.404	0.248	1
Mier1	0.00168885	0.732067	0.472	0.298	1
Anapc15	0.00169206	0.574393	0.596	0.441	1
Hps1	0.00169349	1.28011	0.186	0.068	1
E230029C05Rik	0.00169383	-0.937069	0.354	0.497	1
Gm17359	0.00172734	1.47805	0.193	0.075	1
Gse1	0.00173638	0.807355	0.404	0.236	1
Tpm4	0.00175413	-1.34792	0.118	0.248	1
Nub1	0.00176144	0.736966	0.41	0.242	1
Rin2	0.00181522	-0.971618	0.329	0.478	1
Arpc5	0.00182186	-1.10236	0.186	0.329	1
Top3b	0.00182288	1.19265	0.186	0.068	1
Osbpl3	0.00183444	0.95818	0.329	0.18	1
Gpr34	0.00186468	-1.30117	0.149	0.286	1
Bcas3os1	0.00186723	1.58496	0.205	0.087	1
Uhrf1bp1l	0.00187317	1	0.335	0.193	1
Wdtc1	0.00187525	1.44057	0.199	0.081	1
Zdhhc14	0.00187845	0.901222	0.447	0.292	1
Gm16189	0.00188515	1.58496	0.174	0.062	1
Itga4	0.00194853	1.82597	0.161	0.056	1
Shld2	0.00194856	1.17834	0.211	0.087	1
Nf1	0.00196678	-0.484481	0.714	0.776	1
Osbpl9	0.00196805	0.728327	0.491	0.335	1
Ssh1	0.00197543	1.03103	0.261	0.124	1
Dars2	0.00199292	2	0.112	0.025	1
Gm13067	0.00199292	2	0.112	0.025	1
Gstz1	0.00200105	1.62449	0.18	0.068	1
Lrrfip2	0.00200361	0.796467	0.46	0.311	1
Gm42962	0.0020267	-0.764372	0.292	0.46	1
Tsc1	0.00203122	0.85561	0.385	0.23	1
Emc8	0.00205377	1.27302	0.155	0.05	1
Dym	0.00206221	0.616671	0.441	0.261	1
Son	0.0020709	-0.363166	0.807	0.876	1
Alpk1	0.00207592	-1	0.255	0.398	1
Nrros	0.00208821	-0.687061	0.416	0.571	1
Tatdn2	0.00208941	1.22239	0.193	0.075	1
Pacrg	0.00210707	1.73697	0.143	0.043	1
Zfand2a	0.00211842	1.17688	0.248	0.118	1
Golm1	0.00214045	-0.893085	0.205	0.354	1
Med23	0.00215402	1.45943	0.18	0.068	1
Gm49521	0.00215402	-1.45943	0.068	0.18	1
G3bp1	0.00217575	-0.947533	0.23	0.379	1
Ube2d3	0.00218105	-0.670936	0.379	0.528	1
Abca1	0.00218324	0.429684	0.857	0.758	1
Tbc1d14	0.00222398	0.78182	0.441	0.28	1
Antxr2	0.00223159	1.58496	0.143	0.043	1
Shld1	0.00223174	1.152	0.217	0.093	1
Glrp1	0.00223488	0.765535	0.385	0.23	1
Mat2a	0.00225592	-0.788496	0.28	0.435	1
Pde4d	0.0022702	1.40439	0.304	0.174	1
Mgmt	0.00227472	1	0.323	0.174	1
Mrps21	0.00227927	1.09954	0.174	0.062	1
Zfand6	0.00228132	0.886789	0.422	0.28	1
Csf2rb	0.00229413	1.03653	0.36	0.211	1
Adgre1	0.00229628	0.769702	0.404	0.255	1
Npepl1	0.00230913	1.48543	0.161	0.056	1
Depdc5	0.00231623	0.941897	0.348	0.205	1
P2ry6	0.00232243	-0.668794	0.379	0.528	1
Pafah1b2	0.00236664	1.22239	0.199	0.081	1
Cspg4	0.00236733	-1.45943	0.093	0.211	1
Cd14	0.00239006	-1.44746	0.056	0.161	1
Adam9	0.0024101	1.16993	0.267	0.137	1
Plod1	0.00242827	1.30256	0.205	0.087	1
Prkcd	0.00244958	0.555816	0.615	0.472	1
Herc1	0.00245257	0.591535	0.516	0.348	1
Cep250	0.00248484	1.14439	0.224	0.099	1
Ptpra	0.00249366	-0.651272	0.602	0.689	1
Rbm25	0.00251789	-0.494264	0.696	0.789	1
Gm13919	0.00252154	1.72792	0.205	0.093	1
Elmsan1	0.0025434	0.903785	0.311	0.168	1
Mov10	0.00255206	-1.71621	0.037	0.13	1
Gm15764	0.00255992	-0.928447	0.155	0.298	1
Ctsd	0.00260415	0.41354	0.82	0.671	1
Psmd8	0.00261743	1.26303	0.236	0.112	1
St7	0.00265039	0.932886	0.217	0.093	1
Cblb	0.00269318	1.04891	0.292	0.155	1
Zfyve26	0.00269893	0.754888	0.404	0.248	1
Ubtd2	0.00269974	-1.36257	0.075	0.186	1
Bri3	0.00270709	0.72792	0.466	0.311	1
Pml	0.00271158	1.078	0.199	0.081	1
Mbtps2	0.00272222	0.670692	0.41	0.248	1
Stim1	0.00278689	0.869939	0.267	0.13	1
Spg21	0.00280295	1.22239	0.161	0.056	1
Ogt	0.00284125	0.533432	0.64	0.509	1
Sh3kbp1	0.00286604	-0.507231	0.658	0.758	1
Col4a3bp	0.00290117	0.825321	0.46	0.311	1
Zfp655	0.00290601	1.32193	0.186	0.075	1
Csf2rb2	0.00291016	1.5502	0.193	0.081	1
Arhgap4	0.00295494	-1.16227	0.118	0.242	1
Fryl	0.0029714	0.72514	0.398	0.242	1
Dpy19l4	0.00298458	-0.57586	0.429	0.584	1
Nedd4l	0.00298724	0.838719	0.416	0.273	1
Atp6v0d1	0.0029926	0.530515	0.559	0.391	1
1700012D14Rik	0.0030322	1.09311	0.18	0.068	1
Gm10790	0.00304082	-1.19794	0.093	0.211	1
Cd274	0.00304249	0.952694	0.255	0.124	1
Ssbp2	0.00304427	-0.874469	0.193	0.335	1
Edem2	0.00306532	0.83289	0.304	0.161	1
Bcl6	0.00307723	-0.973033	0.124	0.255	1
Rxra	0.00310019	1.34792	0.168	0.062	1
Znrf1	0.00311465	0.644669	0.472	0.317	1
Fblim1	0.00312205	0.782902	0.453	0.311	1
Katnbl1	0.00315684	1.27009	0.217	0.099	1
Akap1	0.00318278	-2.1375	0.025	0.106	1
Snx30	0.00318428	0.449611	0.627	0.466	1
Ctps2	0.00320096	1	0.323	0.186	1
Olfr110	0.00323902	-1.67807	0.056	0.155	1
Cmc1	0.00324294	1.09954	0.236	0.112	1
Gpr157	0.0032561	1.45943	0.174	0.068	1
Pnisr	0.00326471	0.432111	0.665	0.503	1
Cdyl2	0.00326805	1.06413	0.224	0.099	1
Ddx21	0.0032693	-1.02857	0.13	0.261	1
Dleu2	0.00328846	-0.571157	0.727	0.783	1
Mmp14	0.00329502	2	0.106	0.025	1
Erg28	0.00329898	1.70044	0.137	0.043	1
Tmem38b	0.00332068	1.25376	0.168	0.062	1
Gm26759	0.00335206	1.926	0.106	0.025	1
Ell	0.0033644	1	0.23	0.106	1
Plek	0.00336848	-0.369677	0.64	0.814	1
Cttnbp2nl	0.00340925	-0.616157	0.453	0.602	1
Etf1	0.00341226	-0.90182	0.211	0.348	1
Uri1	0.00343083	1.03395	0.236	0.112	1
Lncpint	0.00343158	0.346176	0.745	0.578	1
Mcoln2	0.00343405	1.848	0.106	0.025	1
Fhad1	0.00348704	-1.62449	0.056	0.155	1
Plekhm2	0.00353022	0.36759	0.87	0.727	1
Ifi207	0.00354613	0.72792	0.441	0.286	1
Supt6	0.00356749	-0.874469	0.155	0.292	1
Zcchc4	0.0035873	1.34395	0.174	0.068	1
Uevld	0.0035873	1.34395	0.174	0.068	1
Mia2	0.00359638	0.756074	0.385	0.242	1
Hsd17b12	0.00360007	-0.884523	0.224	0.36	1
Clint1	0.0036601	-0.592457	0.571	0.665	1
Cpeb1	0.003699	1.16046	0.186	0.075	1
Ldlr	0.0037108	1.94753	0.124	0.037	1
Amz1	0.00371955	0.661584	0.398	0.242	1
Gnpda1	0.00372169	0.878694	0.311	0.174	1
Cflar	0.00373491	0.422024	0.602	0.441	1
Pwwp2a	0.00375496	-0.768184	0.329	0.46	1
Pip4p2	0.00375883	0.874469	0.292	0.155	1
Acad8	0.00378747	1.41504	0.137	0.043	1
Abcg1	0.00378898	0.464281	0.578	0.404	1
Klhl5	0.00379106	0.974005	0.273	0.143	1
Gdpd1	0.00379879	1.94753	0.124	0.037	1
Eepd1	0.00380095	0.791892	0.435	0.298	1
Tia1	0.00380904	0.859822	0.261	0.13	1
Cap1	0.00382713	-0.762308	0.366	0.509	1
Chd7	0.00384136	-0.567475	0.627	0.696	1
Acad10	0.00388867	1.8365	0.124	0.037	1
Tmem273	0.00389081	0.840522	0.348	0.205	1
Arglu1	0.00392766	-0.549557	0.466	0.615	1
Csf1r	0.00394322	-0.623437	0.354	0.509	1
Gm11084	0.00397208	1.08246	0.217	0.099	1
Rreb1	0.00398074	0.370519	0.888	0.764	1
Ehd4	0.00398202	-0.678072	0.41	0.528	1
Cd244a	0.0040463	0.816288	0.36	0.217	1
2210408F21Rik	0.00407139	1.18442	0.224	0.106	1
Shb	0.004073	-1.71621	0.037	0.124	1
Psmd1	0.00407446	0.51307	0.571	0.422	1
Gxylt1	0.00407693	-1.03562	0.106	0.224	1
Atg13	0.00409085	1.19265	0.174	0.068	1
Cracr2a	0.00412526	1.26303	0.137	0.043	1
Cul9	0.00413782	0.862496	0.23	0.106	1
Trub1	0.00416759	1.65208	0.124	0.037	1
Ncoa6	0.0041697	0.514573	0.379	0.224	1
Pcbd2	0.00423342	1.22239	0.18	0.075	1
Eif5a	0.00426598	-1.04731	0.068	0.174	1
Tgfbi	0.00426627	1.75002	0.143	0.05	1
Mroh1	0.004304	0.691878	0.472	0.329	1
Masp1	0.00431605	-1.58496	0.037	0.124	1
Lars	0.00431911	0.61891	0.422	0.261	1
Nfkbiz	0.00432273	-1.29546	0.118	0.236	1
Trf	0.0043509	-0.4975	0.205	0.36	1
Tmlhe	0.00436074	0.941106	0.242	0.118	1
Cnot6	0.00436496	-1.22239	0.056	0.155	1
Sfpq	0.00437381	-0.690672	0.304	0.453	1
2610027K06Rik	0.00441147	1.05445	0.155	0.056	1
Gipc1	0.0044165	-1.52356	0.037	0.124	1
Arhgap23	0.0044165	1.52356	0.124	0.037	1
Slc46a2	0.00451872	1.45943	0.124	0.037	1
Gcfc2	0.00452907	1.16993	0.205	0.093	1
Rhob	0.00454981	-1.47393	0.05	0.143	1
Cxxc5	0.00456883	-1.24101	0.124	0.242	1
Mapkapk3	0.00459029	0.70044	0.373	0.23	1
Dtnb	0.00460953	0.974005	0.261	0.137	1
Lpxn	0.00461527	0.618437	0.472	0.317	1
Ptk2b	0.00461725	-0.522606	0.602	0.714	1
Nagk	0.0046426	0.606658	0.534	0.391	1
Gm46224	0.00469649	0.610053	0.404	0.248	1
Park7	0.00470676	1.32193	0.161	0.062	1
Irak2	0.00473401	0.34832	0.839	0.752	1
Nip7	0.00474943	-1.41504	0.05	0.143	1
Fam129b	0.00476848	0.815575	0.379	0.242	1
Bcl2l11	0.00477894	1.17688	0.248	0.13	1
Rin3	0.00480321	0.967579	0.36	0.23	1
Plekho2	0.00480547	-0.893085	0.193	0.329	1
3830406C13Rik	0.00484211	1.03395	0.23	0.112	1
Strbp	0.00484992	0.344828	0.739	0.578	1
Rnf149	0.00486828	0.566103	0.484	0.329	1
Ntan1	0.00487305	0.896164	0.323	0.186	1
Prr5l	0.0049205	0.499571	0.379	0.23	1
Golim4	0.00493643	1.28011	0.161	0.062	1
Gpr146	0.00495527	-1.32193	0.05	0.143	1
Plk2	0.00495616	1.72247	0.149	0.056	1
P2ry12	0.00501928	-0.98457	0.224	0.354	1
Dennd4b	0.00503338	-1.23704	0.081	0.186	1
Gm28375	0.0050593	0.60921	0.398	0.242	1
Rad50	0.00509373	0.777608	0.311	0.174	1
Topbp1	0.00509483	1.26303	0.143	0.05	1
Kif16b	0.00509737	0.705257	0.373	0.224	1
Ern1	0.00510008	0.76184	0.385	0.236	1
Fam114a1	0.00516083	1.03242	0.236	0.118	1
Rnf141	0.00530356	1.64386	0.13	0.043	1
Comtd1	0.00530356	1.64386	0.13	0.043	1
Capn3	0.00531743	-1.04731	0.075	0.18	1
Gm20528	0.0053741	0.534336	0.534	0.379	1
Ube2w	0.00538866	-0.885829	0.255	0.385	1
Sh3tc1	0.00539255	-1.18442	0.05	0.143	1
Cep112	0.00539648	0.912537	0.273	0.143	1
Sppl2a	0.00540981	-0.77961	0.311	0.429	1
Nrp1	0.00541052	-0.465664	0.64	0.733	1
Dgkh	0.00547272	-0.947533	0.211	0.342	1
Arhgap6	0.00551646	1.47999	0.193	0.087	1
H2-D1	0.00551998	0.762308	0.497	0.373	1
Syngr1	0.00553226	0.491248	0.59	0.46	1
Akap7	0.00554082	0.947533	0.267	0.143	1
Chek2	0.00554714	1	0.205	0.093	1
Akap9	0.00555148	0.602665	0.429	0.273	1
Mob3b	0.00556651	1.44746	0.149	0.056	1
Rab7	0.00557814	0.584963	0.565	0.41	1
Ankrd27	0.00559907	1.43296	0.149	0.056	1
Hgf	0.0056092	1.19265	0.168	0.068	1
Exoc4	0.00563352	0.475128	0.814	0.727	1
Luc7l3	0.00565418	0.51625	0.553	0.416	1
Cdc42se2	0.00566864	0.654004	0.478	0.342	1
D430042O09Rik	0.00568493	1.02385	0.286	0.161	1
Abcc5	0.00574109	0.73252	0.447	0.304	1
Npepps	0.00574219	0.584963	0.571	0.441	1
Mbd3	0.005746	-1.47393	0.043	0.13	1
Tcirg1	0.00574998	0.456638	0.571	0.422	1
Rbfox1	0.00576998	-1.37851	0.056	0.149	1
4930551O13Rik	0.00578821	1.45943	0.13	0.043	1
Nckap5los	0.00578821	1.45943	0.13	0.043	1
Slc25a12	0.00584343	1.03747	0.211	0.099	1
Dgkz	0.00585473	-0.454566	0.683	0.77	1
Tra2b	0.00586409	-0.63743	0.404	0.534	1
Plekhm1	0.00586755	1.03103	0.255	0.137	1
Trim30a	0.00590705	-0.859402	0.342	0.46	1
Fam20c	0.00601576	-0.645717	0.453	0.578	1
Acot13	0.00602082	1.41504	0.13	0.043	1
Fcrl1	0.00602244	1.94753	0.118	0.037	1
Gm28809	0.00603686	-1.09954	0.143	0.261	1
Msr1	0.00606308	1.66985	0.155	0.062	1
Dennd1b	0.00608747	0.600904	0.429	0.273	1
Sec14l1	0.00611075	0.567041	0.41	0.255	1
Esd	0.00612583	1.28379	0.23	0.118	1
Sgsm2	0.00613738	1.16993	0.149	0.056	1
Arsg	0.00613759	1.12199	0.186	0.081	1
4930565N06Rik	0.00613759	1.08246	0.186	0.081	1
Ralgapa2	0.00617674	0.558731	0.466	0.323	1
Cpq	0.00618627	0.938599	0.298	0.174	1
Tpm3	0.00619105	-0.506353	0.404	0.534	1
Asb3	0.00619533	0.469485	0.429	0.267	1
Phactr2	0.00621486	0.938599	0.304	0.174	1
Iffo1	0.00623514	-0.940294	0.193	0.323	1
Nol11	0.0062643	-1.49476	0.062	0.155	1
Gm17178	0.00626821	0.929611	0.211	0.099	1
Scpep1os	0.00628651	0.678072	0.255	0.13	1
Fkbp5	0.00630186	-1.0555	0.242	0.36	1
Gbe1	0.0063711	0.974909	0.28	0.155	1
Rgs1	0.00652558	1.75607	0.273	0.161	1
Cd33	0.00652743	0.712718	0.311	0.18	1
Dynll2	0.00659639	-1.65208	0.037	0.118	1
Gm4070	0.0066002	-1.23704	0.075	0.174	1
AB124611	0.00660328	0.970854	0.242	0.124	1
Parvb	0.00663125	0.71727	0.435	0.311	1
Btk	0.00663718	0.449803	0.547	0.379	1
Rtn1	0.00668173	-0.906891	0.205	0.335	1
Paqr7	0.00671504	-1.54057	0.05	0.137	1
Ap2a1	0.00674255	1.03562	0.224	0.112	1
Fbxo8	0.00674605	1.58496	0.118	0.037	1
Cpped1	0.0067814	1.02647	0.267	0.149	1
Vim	0.00680707	1.53051	0.137	0.05	1
Nfic	0.00681116	0.860597	0.348	0.224	1
Slc8b1	0.00686963	0.813587	0.292	0.168	1
Gm39326	0.00690118	1.34792	0.155	0.062	1
Wwox	0.00691071	0.630427	0.553	0.429	1
Gm28198	0.00694005	0.941897	0.311	0.186	1
Pcf11	0.00694568	-0.771731	0.224	0.354	1
Fam214b	0.00695931	1.51457	0.118	0.037	1
Chst12	0.00710792	-1.45943	0.037	0.118	1
Cdc42	0.00712466	-0.470079	0.54	0.665	1
Arl5c	0.00719095	1.41504	0.137	0.05	1
Rps3	0.00721511	-0.932886	0.112	0.224	1
Gm17590	0.00723417	-1.52083	0.13	0.236	1
Tom1l2	0.00724293	0.584963	0.317	0.18	1
Atf5	0.00725738	2.16993	0.106	0.031	1
Fam49a	0.00727303	1.27302	0.155	0.062	1
Stoml1	0.00731833	1.41504	0.118	0.037	1
Herc6	0.00737797	0.91427	0.236	0.118	1
Tnfaip8l2	0.0074319	1.32193	0.118	0.037	1
Dot1l	0.00747416	-0.811928	0.242	0.366	1
Dtx3	0.0075648	0.68966	0.292	0.161	1
Ints6l	0.007578	-1.2003	0.261	0.366	1
Dnajc8	0.00759287	0.673772	0.354	0.224	1
Gm15614	0.00762332	-1	0.118	0.23	1
Tmed7	0.00762736	1.05063	0.174	0.075	1
Aopep	0.00770617	0.44859	0.839	0.714	1
Tox4	0.00770904	-0.76356	0.205	0.335	1
Eef1a1	0.00770971	-0.436099	0.602	0.714	1
Xpnpep3	0.00782355	0.968291	0.224	0.112	1
Ift43	0.00785558	1.73697	0.106	0.031	1
Rps6kb1	0.00787595	0.661584	0.41	0.273	1
Gm42418	0.0078964	-0.174181	0.994	1	1
Cdk8	0.00790466	0.50794	0.602	0.466	1
Ppp3cb	0.00791361	-0.745427	0.161	0.286	1
H3f3b	0.00792625	0.496153	0.646	0.534	1
Rap1a	0.00795324	-0.576349	0.472	0.596	1
Tpd52	0.0079643	-0.55849	0.627	0.683	1
Pdzd11	0.00801044	1.66297	0.106	0.031	1
Il15	0.00802792	0.847997	0.193	0.087	1
Ndel1	0.00802963	-0.640919	0.304	0.447	1
Rpl41	0.00805807	-0.736966	0.211	0.342	1
Gm15527	0.00807257	-1.19794	0.087	0.186	1
Morf4l2	0.00807311	-0.793549	0.168	0.292	1
Raet1e	0.0080765	0.371969	0.429	0.261	1
Ext1	0.00811647	0.605427	0.615	0.453	1
Hscb	0.00811697	0.968291	0.224	0.112	1
Spi1	0.008152	-0.680243	0.398	0.516	1
Skil	0.00816612	-0.748021	0.379	0.491	1
Clybl	0.00825076	0.830075	0.174	0.075	1
Rpl3	0.00827863	-0.771731	0.236	0.36	1
B430010I23Rik	0.00830557	0.514573	0.298	0.168	1
0610043K17Rik	0.00831725	1.08746	0.174	0.075	1
Mrpl33	0.00834906	1.09311	0.18	0.081	1
Hdac9	0.00840159	-0.4975	0.466	0.621	1
Dlgap4	0.00843744	-0.680932	0.329	0.447	1
Gm50368	0.00844271	1.05889	0.118	0.037	1
Usp18	0.00844575	1.58496	0.124	0.043	1
Ahdc1	0.00847343	-1.43296	0.056	0.143	1
Ptpn1	0.00849637	0.531447	0.615	0.484	1
Lrpap1	0.00850816	-0.932886	0.186	0.304	1
Hbp1	0.00855552	0.78136	0.298	0.174	1
Smg1	0.008576	-0.522953	0.491	0.59	1
Comt	0.0085915	-0.67319	0.348	0.478	1
Gm31323	0.00861838	0.673772	0.304	0.174	1
Itsn2	0.00861878	-0.595379	0.435	0.553	1
Rhbdd1	0.00866494	0.947533	0.273	0.155	1
Stx17	0.00869344	1	0.155	0.062	1
Exosc7	0.00872646	-1.37851	0.056	0.143	1
Usp12	0.00875823	0.402098	0.584	0.441	1
Echdc1	0.0087642	0.868755	0.23	0.118	1
Nbr1	0.00878895	0.878694	0.286	0.168	1
Capza2	0.00879396	-0.787006	0.292	0.41	1
Sparc	0.00887329	-1.45943	0.043	0.124	1
Mocs2	0.00887329	1.45943	0.124	0.043	1
Zmiz2	0.00890322	-1.34792	0.056	0.143	1
Hibch	0.00906079	1.53051	0.124	0.043	1
Gm34280	0.00909396	-1.41504	0.043	0.124	1
Rasal3	0.00911093	-0.971986	0.143	0.255	1
Pbdc1	0.00916012	1.04182	0.18	0.081	1
Mtg2	0.00916383	1.29956	0.168	0.075	1
Tacc1	0.00917304	-0.599462	0.416	0.547	1
Arap3	0.00919873	-0.89812	0.124	0.236	1
Atad3a	0.00927686	-1.12928	0.087	0.186	1
Olfr112	0.00941879	0.943416	0.23	0.118	1
Itgb3	0.00947152	2.14684	0.112	0.037	1
Hps5	0.00947158	0.954196	0.18	0.081	1
Tbc1d12	0.00947315	0.626185	0.348	0.217	1
Pld3	0.00959015	0.537028	0.379	0.236	1
Rps17	0.00962093	1.23704	0.168	0.075	1
Dhx9	0.00985238	-0.650058	0.311	0.441	1
Nom1	0.00997122	0.83289	0.298	0.18	1
Prep	0.0101059	-1.58496	0.05	0.13	1
Cyth4	0.0101095	-0.409014	0.646	0.733	1
Rcbtb1	0.0101106	0.874469	0.236	0.124	1
Gm4117	0.0101561	0.724366	0.18	0.081	1
Bdp1	0.0102258	-0.802554	0.224	0.342	1
Crebbp	0.0102667	0.482152	0.621	0.528	1
Srsf9	0.010284	-1.34792	0.062	0.149	1
Ucp2	0.010298	-1	0.112	0.217	1
Nde1	0.0103828	-1.53051	0.05	0.13	1
Dhx16	0.0103828	-1.53051	0.05	0.13	1
Oxr1	0.010417	-0.503574	0.547	0.658	1
Appl2	0.0104541	0.693339	0.379	0.248	1
Clcn7	0.0104979	0.514573	0.466	0.329	1
4933432I03Rik	0.0105707	1.11548	0.199	0.099	1
Hccs	0.0105838	1.65208	0.112	0.037	1
Akap13	0.0105984	0.280108	0.82	0.658	1
Echs1	0.010629	0.785875	0.28	0.161	1
Gm26586	0.0106658	-1.47393	0.05	0.13	1
Mast2	0.0106985	0.666263	0.348	0.224	1
Lpin1	0.0107733	1.10692	0.168	0.075	1
Plekhh2	0.0107734	-1.03103	0.124	0.23	1
Arhgef2	0.0107871	-0.736966	0.304	0.429	1
Mlh3	0.0108069	1.58496	0.112	0.037	1
Ankrd12	0.0108101	0.2978	0.795	0.646	1
Lancl1	0.0108177	1.51457	0.112	0.037	1
Lrrc57	0.0108177	1.51457	0.112	0.037	1
Ssu72	0.0108191	0.641546	0.385	0.255	1
Rps6ka2	0.0109077	0.86507	0.23	0.124	1
Dcaf1	0.0109442	1.24101	0.149	0.062	1
Aldh2	0.0109549	1.41504	0.13	0.05	1
Lifr	0.0109549	-1.41504	0.05	0.13	1
Cyba	0.0110354	0.547488	0.404	0.261	1
Tec	0.0111232	-0.507795	0.497	0.627	1
Tmem116	0.0111357	1.44057	0.112	0.037	1
2810403D21Rik	0.0111371	1.03747	0.193	0.093	1
Rap1gap2	0.0111547	-1.29956	0.062	0.149	1
Ercc6	0.0111918	0.686842	0.491	0.385	1
Fndc3b	0.0112689	0.344759	0.702	0.602	1
Tbc1d15	0.0114308	0.965235	0.23	0.124	1
Leng1	0.0114364	1.41504	0.155	0.068	1
Bace1	0.0114571	1.18442	0.149	0.062	1
Ccdc191	0.011566	1.1375	0.174	0.081	1
Stx3	0.0115892	0.859822	0.261	0.149	1
Vamp1	0.0116047	1.16993	0.174	0.081	1
Ywhag	0.011619	-0.535332	0.342	0.472	1
Eprs	0.011699	0.527247	0.466	0.329	1
4931422A03Rik	0.0117327	-0.61471	0.329	0.453	1
Zbtb2	0.0117867	-1.26303	0.05	0.13	1
Pdlim4	0.0117867	1.26303	0.13	0.05	1
Iah1	0.0118129	0.770518	0.292	0.174	1
Suco	0.0118414	0.900464	0.273	0.161	1
Actl6a	0.0121651	-1.18057	0.087	0.18	1
Mfsd11	0.0121894	0.756074	0.36	0.242	1
Pdss2	0.0122378	0.601451	0.398	0.267	1
Golgb1	0.012285	0.633218	0.373	0.242	1
Shq1	0.0123469	-1.48543	0.056	0.137	1
Ms4a6c	0.0123986	1.51457	0.161	0.075	1
Cep70	0.0124034	0.777608	0.261	0.149	1
Pkd2	0.012411	0.736966	0.286	0.168	1
Washc2	0.0124208	0.771731	0.348	0.23	1
Nfs1	0.0124557	1.03747	0.199	0.099	1
Vps26a	0.0124759	0.612977	0.385	0.255	1
Lamc1	0.0124975	1.12928	0.174	0.081	1
Chd1	0.012552	-0.807355	0.242	0.36	1
Gm11476	0.0125926	0.862496	0.224	0.118	1
Kcnk13	0.0126777	-0.542258	0.578	0.665	1
Psd3	0.0126829	1.24793	0.186	0.093	1
Uba3	0.0127085	-1.43296	0.056	0.137	1
Golga5	0.0127537	0.736966	0.255	0.143	1
Cox4i1	0.0128926	0.499571	0.41	0.267	1
Mcph1	0.0129297	0.866733	0.292	0.18	1
Vegfb	0.012965	1.04439	0.174	0.081	1
Klf12	0.0130467	-0.442943	0.422	0.584	1
Smurf1	0.0130589	-0.750972	0.205	0.323	1
Gm49797	0.0130607	0.874469	0.224	0.118	1
Jdp2	0.0130787	1.37851	0.137	0.056	1
Vps4b	0.0130791	0.747234	0.261	0.149	1
Fbxl2	0.0131006	0.573735	0.342	0.211	1
Rab5b	0.0131139	0.683526	0.28	0.161	1
Fkbp15	0.0131331	0.671946	0.453	0.342	1
Gm42917	0.0132145	1.15754	0.155	0.068	1
Hs1bp3	0.0132145	1.15754	0.155	0.068	1
Fbxo42	0.0132491	0.561879	0.329	0.199	1
Khsrp	0.0133633	-0.678072	0.112	0.217	1
Cdipt	0.0133916	0.95109	0.174	0.081	1
Asah1	0.0134247	0.364572	0.509	0.335	1
Socs6	0.0134858	1.03242	0.211	0.112	1
Mtm1	0.0136002	0.784271	0.317	0.199	1
Cnnm3	0.0136391	1.45943	0.118	0.043	1
Hlcs	0.0136391	1.45943	0.118	0.043	1
Pou2f2	0.0137445	-0.561879	0.391	0.509	1
Dop1b	0.013775	0.557995	0.298	0.174	1
Wsb1	0.0138264	-0.517607	0.478	0.584	1
Vac14	0.0138685	0.655352	0.329	0.205	1
Tfpi	0.0139693	-1.45943	0.043	0.118	1
Nudcd2	0.0139693	1.39232	0.118	0.043	1
Ubap2l	0.0140848	0.400538	0.602	0.472	1
Ddx27	0.014103	-1.05445	0.068	0.155	1
Pum2	0.0141154	-0.44313	0.391	0.54	1
1110051M20Rik	0.0142328	0.966833	0.211	0.112	1
Man2a1	0.0142569	0.963474	0.211	0.112	1
Tpt1	0.0142574	-0.793549	0.174	0.286	1
Gtf3c4	0.014262	-1.25376	0.075	0.161	1
Arpc2	0.0142755	-0.592955	0.522	0.615	1
Mex3c	0.0143156	-1.16993	0.093	0.186	1
Rad51b	0.0143486	1.08746	0.273	0.161	1
Ascc3	0.0143524	-0.364664	0.509	0.652	1
P2rx4	0.0144459	0.360817	0.714	0.596	1
Atg4c	0.0144705	0.616671	0.242	0.13	1
Phkg2	0.0144726	1.18442	0.137	0.056	1
Kmt2a	0.0145252	0.419714	0.516	0.366	1
Bcas3	0.0146104	0.487115	0.528	0.398	1
Agfg1	0.0146695	0.882643	0.292	0.18	1
Hmgn1	0.0146976	-1.16993	0.056	0.137	1
Wdfy2	0.0147039	0.678072	0.292	0.174	1
4930402H24Rik	0.0148022	0.633218	0.354	0.23	1
Trub2	0.0148403	0.954196	0.18	0.087	1
F730043M19Rik	0.0148871	1.12553	0.137	0.056	1
2700049A03Rik	0.0148871	1.12553	0.137	0.056	1
Isca2	0.0148979	1.04439	0.186	0.093	1
Pikfyve	0.0149211	0.618129	0.348	0.224	1
Slc44a2	0.0149404	-0.723482	0.211	0.329	1
Acp1	0.0149471	1.22239	0.118	0.043	1
Psma3	0.0151406	0.482393	0.472	0.342	1
Nipal3	0.0152321	0.947533	0.155	0.068	1
Mitf	0.0153645	-0.308838	0.888	0.863	1
Ctdp1	0.015411	0.906891	0.18	0.087	1
Bcl2l1	0.015411	-0.452512	0.671	0.77	1
Tpcn2	0.0154206	1.09954	0.161	0.075	1
Gramd4	0.0154206	1.09954	0.161	0.075	1
Pon3	0.0154697	1.02975	0.236	0.137	1
Dcp1b	0.0155473	0.966833	0.217	0.118	1
Spire1	0.0155698	-0.657608	0.366	0.472	1
Wdpcp	0.0156135	0.760812	0.292	0.174	1
Mthfsl	0.015697	0.552541	0.267	0.149	1
Ppp1r14b	0.0157282	0.793549	0.155	0.068	1
Slc10a7	0.0157484	0.771731	0.317	0.205	1
Vcp	0.0157732	0.979822	0.317	0.211	1
Lpin2	0.0158223	0.561879	0.509	0.398	1
Med8	0.0159563	1.05063	0.161	0.075	1
Hnrnpa3	0.0159723	0.540568	0.615	0.522	1
Dennd2a	0.0160117	0.429684	0.354	0.217	1
Uap1	0.0160789	1.05445	0.161	0.075	1
Gm26632	0.0161014	1.04731	0.161	0.075	1
Dpp7	0.0161346	1.24101	0.143	0.062	1
Dock1	0.0162035	0.528928	0.453	0.323	1
Glul	0.0162905	-0.954196	0.075	0.161	1
Gmeb1	0.0163575	-0.70044	0.193	0.311	1
Cnrip1	0.0164515	0.925999	0.186	0.093	1
Cdc37	0.0164957	-1.1375	0.081	0.168	1
Hspbap1	0.0165073	1	0.161	0.075	1
Flnb	0.0165349	1.41504	0.124	0.05	1
Rev3l	0.0165568	0.53842	0.311	0.186	1
Spred2	0.0165572	-0.938599	0.174	0.28	1
Fam102b	0.0165638	-0.721699	0.248	0.36	1
Rnf25	0.016627	-1.18442	0.062	0.143	1
Uvssa	0.016627	1.18442	0.143	0.062	1
Fuca1	0.0166444	0.415037	0.304	0.18	1
Mcoln1	0.0166598	1	0.161	0.075	1
Gm20559	0.0166773	0.807355	0.255	0.149	1
Larp1	0.0167685	-0.545434	0.516	0.59	1
Srsf4	0.0167951	-0.736966	0.18	0.292	1
8030453O22Rik	0.0167996	0.938599	0.224	0.124	1
Traf3ip3	0.0169181	-0.917538	0.093	0.186	1
9530062K07Rik	0.0169692	1.35364	0.124	0.05	1
Herpud2	0.016991	1.14684	0.168	0.081	1
Phf20	0.017072	0.383915	0.484	0.342	1
Herc3	0.0171753	0.884523	0.137	0.056	1
Afg1l	0.017193	0.799701	0.255	0.149	1
Acadl	0.0173346	0.857981	0.161	0.075	1
Man2c1os	0.0173894	0.467126	0.255	0.143	1
Cst3	0.0174379	-0.545434	0.323	0.46	1
Crebrf	0.0175119	0.610958	0.385	0.267	1
Prr14	0.0176149	0.83399	0.211	0.112	1
Rgs10	0.017622	-0.702614	0.248	0.366	1
Atp6v0a1	0.0177832	-0.431846	0.64	0.745	1
Smad1	0.0177947	-1	0.106	0.199	1
Stk38l	0.0178563	-1	0.161	0.267	1
Smad2	0.0178979	-0.654503	0.273	0.385	1
Fgd6	0.0179114	1.1375	0.174	0.087	1
Ppip5k1	0.0180689	0.777608	0.18	0.087	1
Dmtf1	0.0181596	-0.76033	0.267	0.373	1
Ankrd11	0.0181851	-0.369808	0.795	0.851	1
Fbxl17	0.0182119	0.442005	0.826	0.814	1
Usp33	0.0182406	0.624491	0.366	0.248	1
Cd72	0.0182787	-1.24793	0.037	0.106	1
1700028E10Rik	0.0182787	1.24793	0.106	0.037	1
Kcnq1ot1	0.0182846	0.530515	0.416	0.292	1
Dnaja3	0.0183241	0.745427	0.298	0.186	1
Ranbp1	0.0183627	-1.22239	0.068	0.149	1
Atf7ip	0.0184412	0.584963	0.429	0.311	1
Tasp1	0.0185558	0.961526	0.199	0.106	1
Trim8	0.018595	-1.1375	0.087	0.174	1
Kxd1	0.0186308	0.868755	0.224	0.124	1
Ikbkg	0.0186595	0.598637	0.286	0.174	1
Diaph1	0.0187351	0.584963	0.354	0.236	1
Zfp90	0.0187905	-0.788496	0.118	0.217	1
Slc23a2	0.0188235	-0.528928	0.553	0.627	1
Nucks1	0.0189213	0.704544	0.242	0.137	1
Gm13710	0.0190689	1.05445	0.124	0.05	1
Pfkfb4	0.0190748	0.938599	0.23	0.13	1
Dazap2	0.0191016	1.07039	0.124	0.05	1
Lin54	0.0192324	0.807355	0.161	0.075	1
Morrbid	0.0192364	0.788496	0.404	0.286	1
Senp3	0.0193005	1.04731	0.174	0.087	1
Il6st	0.0193667	-0.661198	0.224	0.342	1
5730455P16Rik	0.0193988	1	0.124	0.05	1
Nbea	0.0194403	-0.774933	0.224	0.329	1
Sf3b6	0.0195289	-0.807355	0.124	0.224	1
Mettl2	0.0195647	1.11548	0.149	0.068	1
Usp4	0.0196478	-0.812373	0.236	0.335	1
Taldo1	0.0196499	0.941106	0.236	0.137	1
Lap3	0.0197412	-1.10692	0.068	0.149	1
Nt5dc1	0.01975	0.796467	0.298	0.193	1
Prkca	0.0197501	-1	0.155	0.255	1
Serf2	0.0197547	0.571157	0.28	0.168	1
Slc36a4	0.0197926	0.657112	0.217	0.118	1
Zfp346	0.0199454	0.695145	0.193	0.099	1
Ppp3ca	0.0199879	0.358048	0.752	0.727	1
Sort1	0.0201189	-0.791413	0.137	0.236	1
Parp4	0.0202108	0.662965	0.304	0.193	1
Cbl	0.0202275	0.401814	0.634	0.534	1
Pi4kb	0.0202513	0.710493	0.335	0.224	1
Gm19710	0.0202872	0.439821	0.534	0.404	1
Pkn2	0.0203338	0.343954	0.509	0.36	1
Eri3	0.0203378	0.530515	0.435	0.317	1
Cnppd1	0.0203744	1.05445	0.149	0.068	1
Pced1b	0.0204622	0.704544	0.23	0.13	1
Kidins220	0.0205209	0.508464	0.441	0.323	1
Cgas	0.0205955	-1.19265	0.075	0.155	1
Sft2d1	0.0206356	-0.451379	0.422	0.534	1
Zfp322a	0.0206609	0.657112	0.217	0.118	1
Nenf	0.0207672	1.45943	0.112	0.043	1
Snhg20	0.0208578	0.859822	0.242	0.143	1
Naa20	0.0208745	-0.61471	0.317	0.429	1
Neurl1a	0.0209328	-0.956931	0.087	0.174	1
Ino80	0.0212212	-0.441372	0.453	0.571	1
Mapkapk2	0.021232	-0.618437	0.292	0.391	1
Snx1	0.0212426	0.428094	0.373	0.242	1
Ythdf2	0.0212843	-0.570316	0.149	0.255	1
Dstyk	0.0213976	0.530515	0.323	0.205	1
E230016M11Rik	0.021455	1.22239	0.13	0.056	1
Atp6v0e	0.0214933	0.643856	0.261	0.155	1
Nav1	0.0215118	0.439285	0.366	0.236	1
Atp6v1c1	0.021554	0.418313	0.578	0.466	1
Acox3	0.0217517	0.7176	0.348	0.236	1
Lrrc4	0.0217542	0.389821	0.814	0.752	1
Prkg1	0.0218399	-0.634206	0.286	0.404	1
Il17ra	0.0218411	-0.938599	0.13	0.224	1
Mrpl19	0.02189	1.1375	0.13	0.056	1
Grin2b	0.02189	1.1375	0.13	0.056	1
Snx11	0.02189	1.1375	0.13	0.056	1
Cfdp1	0.0219888	0.584963	0.317	0.205	1
B3galnt2	0.0219933	0.923379	0.255	0.155	1
Epn1	0.0222177	0.748461	0.23	0.13	1
B2m	0.0222587	-0.691878	0.273	0.379	1
Dstn	0.022266	0.893085	0.211	0.118	1
Nfatc3	0.0223528	0.495527	0.404	0.28	1
Disc1	0.0223547	-0.731511	0.242	0.354	1
Slc39a11	0.022402	0.765535	0.236	0.137	1
Ccdc47	0.0224993	0.847997	0.242	0.143	1
Sqstm1	0.0225257	0.733213	0.429	0.329	1
Tom1	0.0226099	0.59561	0.354	0.236	1
Trp53inp1	0.0226128	1.22239	0.112	0.043	1
Taf6	0.0226128	1.22239	0.112	0.043	1
9130019P16Rik	0.0226288	-1	0.248	0.354	1
2025-09-10	0.0226925	0.910733	0.224	0.13	1
2810405F17Rik	0.0227655	1.05063	0.155	0.075	1
Tnip2	0.0227898	-0.706269	0.199	0.311	1
Eif2b3	0.0228556	-0.554589	0.143	0.248	1
Blm	0.0228899	1.04731	0.155	0.075	1
Ppp1r18	0.0228899	-1.04731	0.075	0.155	1
Enox2	0.0229442	0.456858	0.329	0.211	1
Hltf	0.0229874	0.642448	0.329	0.217	1
Timm23	0.023041	-0.642448	0.211	0.323	1
Ppp1r12a	0.0231234	-0.387661	0.578	0.677	1
Tor1a	0.0231399	1.152	0.112	0.043	1
Kdelr2	0.0231399	-1.152	0.043	0.112	1
Sh3glb1	0.0231775	0.346803	0.547	0.41	1
Cstb	0.0232503	1.14684	0.161	0.081	1
Trmt61b	0.0232503	-1.14684	0.081	0.161	1
Ccdc122	0.0235295	1	0.155	0.075	1
Setd4	0.0235295	1	0.155	0.075	1
4930455C13Rik	0.023647	0.691878	0.193	0.099	1
Timm44	0.0236941	0.785875	0.255	0.155	1
Mad1l1	0.0238713	0.768674	0.248	0.149	1
Vmp1	0.0238915	0.601836	0.503	0.404	1
Oxct1	0.0239408	-0.486987	0.516	0.596	1
Gm4951	0.0239981	-1.66985	0.05	0.118	1
Zfp644	0.0240051	0.340075	0.491	0.335	1
Sdhb	0.0240091	0.68966	0.273	0.168	1
Usp2	0.0240126	-1.18057	0.081	0.161	1
Galc	0.024025	0.817136	0.317	0.211	1
Trappc9	0.0241217	0.415037	0.429	0.298	1
Nnat	0.0241433	0.862496	0.217	0.124	1
Ywhah	0.0241679	-0.758992	0.149	0.248	1
Polr2a	0.0242441	0.617752	0.366	0.261	1
Clk1	0.0243497	0.394631	0.54	0.398	1
Ly9	0.024502	0.768674	0.236	0.137	1
Naa40	0.0245045	0.630766	0.261	0.155	1
Flt1	0.0245361	-0.597453	0.304	0.41	1
Adnp	0.0245615	-0.75336	0.205	0.311	1
Eml5	0.0245992	1	0.112	0.043	1
Etfa	0.0247133	0.693897	0.286	0.18	1
Cd300c2	0.0248062	-0.690896	0.335	0.435	1
Wipf2	0.0248192	-0.868755	0.13	0.224	1
Arid2	0.0248365	0.420576	0.435	0.311	1
Sumo1	0.0248645	0.652077	0.354	0.242	1
D5Ertd579e	0.0249036	0.480626	0.323	0.199	1
Cyfip2	0.024923	1.05063	0.161	0.081	1
Pign	0.0249504	-0.57586	0.273	0.385	1
Aff4	0.0249746	0.298224	0.652	0.534	1
Ube2k	0.0251106	-0.370112	0.466	0.596	1
B4galt6	0.0252359	0.807355	0.211	0.118	1
Rab28	0.0252796	0.825971	0.217	0.124	1
Rpl18a	0.0253162	0.601451	0.23	0.13	1
Sec11c	0.0254839	0.959358	0.193	0.106	1
Kpna4	0.0255519	0.434937	0.708	0.596	1
Ttc7	0.0255889	0.971986	0.242	0.149	1
Ell2	0.0256105	-0.781654	0.342	0.441	1
Adgrl2	0.0256113	1.23447	0.174	0.093	1
Tln2	0.0256372	-1.41504	0.068	0.143	1
Tcp11l1	0.0256544	0.736966	0.261	0.161	1
Epc2	0.0256639	-0.729352	0.211	0.317	1
Cd200r4	0.0257594	0.963474	0.186	0.099	1
Dram2	0.0257626	0.392317	0.342	0.211	1
Srsf5	0.0258831	-0.440573	0.429	0.534	1
Stard8	0.0258834	0.841302	0.217	0.124	1
Sass6	0.0259261	1.05889	0.137	0.062	1
Npat	0.0259261	1.05889	0.137	0.062	1
Gm49961	0.0259882	1.28951	0.118	0.05	1
Plcb3	0.0259882	1.28951	0.118	0.05	1
Atm	0.0260267	0.691878	0.242	0.143	1
Gramd1b	0.0260278	0.719892	0.317	0.211	1
Chsy1	0.0260294	-0.887525	0.093	0.18	1
Notch2	0.0260375	0.473931	0.366	0.248	1
Qk	0.0260671	-0.305454	0.894	0.907	1
Cdk5rap2	0.026071	1.09311	0.168	0.087	1
Snx6	0.0261727	0.661198	0.329	0.224	1
Ak2	0.0262405	0.747234	0.267	0.168	1
Xpo1	0.0262658	0.696608	0.248	0.149	1
Sec22a	0.0262738	0.784271	0.18	0.093	1
Cyb5a	0.0263293	0.695145	0.205	0.112	1
Snrnp48	0.0264223	0.561879	0.342	0.23	1
mt-Co1	0.0264525	0.427421	0.46	0.335	1
Gm44148	0.0265232	1.09516	0.199	0.112	1
Dip2c	0.0265787	-0.540568	0.304	0.41	1
Kif1a	0.0266439	1.22239	0.118	0.05	1
Cog1	0.0266439	-1.28951	0.05	0.118	1
Rac2	0.0266439	-1.22239	0.05	0.118	1
Gm11146	0.0266534	-0.912537	0.075	0.155	1
Camk2n1	0.0266851	1	0.137	0.062	1
Rps2	0.0266982	-0.745427	0.193	0.292	1
Idh1	0.0267114	1	0.161	0.081	1
Man1a2	0.0267401	-0.415037	0.441	0.559	1
Nif3l1	0.0269058	1	0.137	0.062	1
Nup153	0.0272182	-0.83399	0.13	0.224	1
Kiz	0.027243	0.777608	0.18	0.093	1
Dnaja2	0.0272439	0.678072	0.335	0.23	1
Tpm1	0.0272744	1.16993	0.143	0.068	1
Sppl3	0.0272763	0.478047	0.565	0.453	1
Stag1	0.0273238	-0.329848	0.733	0.776	1
Polr3c	0.0273415	0.893085	0.193	0.106	1
Smarca5	0.027404	-0.624491	0.248	0.354	1
Tnpo1	0.027479	0.419084	0.497	0.385	1
Nbeal1	0.0274856	0.491853	0.429	0.311	1
Gm42836	0.0276206	0.28273	0.46	0.323	1
Ndufa9	0.0276339	-1.1375	0.05	0.118	1
Rsrc2	0.0276771	-0.608232	0.416	0.509	1
Klhl25	0.0277148	-0.900464	0.081	0.161	1
Zfp950	0.027962	0.422691	0.342	0.224	1
Rpap2	0.0280091	0.85561	0.199	0.112	1
Gm17231	0.0280117	-0.584963	0.242	0.36	1
Mpv17	0.0281242	1.11548	0.143	0.068	1
AU022793	0.0281409	0.238787	0.311	0.193	1
Ncoa3	0.0281612	-0.472753	0.435	0.547	1
Zfp697	0.0283195	0.862496	0.267	0.174	1
Acrbp	0.0283268	1.07039	0.118	0.05	1
Ubald2	0.0283268	1.07039	0.118	0.05	1
Vps50	0.0283354	0.664816	0.329	0.224	1
Capza1	0.0285689	-0.43024	0.54	0.615	1
Brwd1	0.0285816	0.407658	0.366	0.242	1
Psme1	0.0285882	-0.76184	0.13	0.224	1
Arl15	0.0286187	0.242276	0.689	0.559	1
Ddhd2	0.0286687	0.395929	0.398	0.28	1
Lrrc29	0.02871	0.839535	0.193	0.106	1
Mical2	0.0288896	0.537657	0.217	0.124	1
Fam129a	0.0289783	-0.830075	0.18	0.28	1
Rufy2	0.0289942	0.879706	0.242	0.149	1
6330562C20Rik	0.0289954	1.05889	0.143	0.068	1
Tkt	0.0289954	-1.05889	0.068	0.143	1
Ywhab	0.0290316	0.881356	0.199	0.112	1
Trim5	0.0290394	0.95109	0.168	0.087	1
Abcc3	0.0290404	0.762961	0.267	0.168	1
Pprc1	0.0290594	-0.954196	0.087	0.168	1
Ap2a2	0.0291604	0.672425	0.261	0.161	1
Inpp4a	0.0292413	0.648528	0.292	0.186	1
Ate1	0.029267	0.49304	0.385	0.267	1
Klhl24	0.0293236	0.36257	0.373	0.242	1
Atp11c	0.0293595	-0.742202	0.273	0.379	1
Dtnbp1	0.0293619	0.388854	0.621	0.528	1
U2af2	0.0294241	0.608809	0.335	0.23	1
Igf2bp3	0.0295791	0.660514	0.261	0.161	1
Mapk8ip3	0.0296621	0.70044	0.286	0.186	1
Rnf114	0.0299475	-0.724366	0.13	0.224	1
Ap3s1	0.0299501	0.661198	0.329	0.224	1
Srsf6	0.0300396	-0.887525	0.112	0.199	1
Tmem131l	0.0300632	0.623437	0.304	0.199	1
Tbc1d10a	0.0300742	0.736966	0.161	0.081	1
Eid1	0.0301198	-1.26303	0.056	0.124	1
Ranbp10	0.0301695	0.742504	0.373	0.28	1
Sgpl1	0.0303069	0.302563	0.509	0.36	1
Dipk1a	0.0303505	1	0.143	0.068	1
Mindy2	0.0303519	0.557482	0.385	0.273	1
Gm5086	0.030424	-0.471621	0.298	0.404	1
Gm15563	0.030443	0.70044	0.335	0.236	1
Ankrd17	0.0308047	-0.390584	0.516	0.602	1
Arl2	0.0308446	0.862496	0.118	0.05	1
Mpv17l	0.0308928	1	0.143	0.068	1
Pnkd	0.0309334	-1.20163	0.056	0.124	1
Taf1a	0.0309334	-1.20163	0.056	0.124	1
Myo1g	0.0309334	1.20163	0.124	0.056	1
Cdk19	0.0310151	-0.485427	0.441	0.534	1
2900089D17Rik	0.0312511	0.543142	0.255	0.149	1
Gm42601	0.0313052	-1.45943	0.043	0.106	1
Marcks	0.031453	-0.592342	0.298	0.398	1
Auh	0.0315549	0.678072	0.186	0.099	1
Pde1b	0.031672	-0.707819	0.155	0.248	1
Dnajc27	0.0317644	-1.1375	0.056	0.124	1
Wdyhv1	0.0317644	1.1375	0.124	0.056	1
Mtf2	0.0317887	-0.770518	0.255	0.348	1
Gm4258	0.0317964	-0.678072	0.261	0.36	1
Mdm4	0.0318027	0.479993	0.503	0.391	1
Dis3l2	0.0318033	0.561311	0.472	0.366	1
Zfp202	0.0320231	-1.12553	0.056	0.124	1
Mrps18a	0.0320231	-1.12553	0.056	0.124	1
Ankrd16	0.0320907	1.05445	0.149	0.075	1
Dennd4c	0.0320971	0.547488	0.478	0.36	1
Cpd	0.0321589	-0.343954	0.398	0.522	1
Nisch	0.0321767	0.429251	0.565	0.441	1
Nmt1	0.0322216	0.297386	0.497	0.354	1
Slc6a6	0.0323667	0.365396	0.727	0.646	1
Rab12	0.0325049	0.76184	0.199	0.112	1
Tmem127	0.0328824	1.06413	0.124	0.056	1
1500004A13Rik	0.0329777	0.517058	0.366	0.255	1
Acp2	0.0331285	1.05063	0.149	0.075	1
Ndrg4	0.0331299	-1	0.075	0.149	1
Rab20	0.0331785	0.70044	0.205	0.118	1
St5	0.0331819	0.941897	0.28	0.186	1
Nuak2	0.0332614	0.917538	0.174	0.093	1
Fnbp1	0.03327	0.257651	0.714	0.627	1
Cat	0.0332932	1	0.149	0.075	1
Nipsnap2	0.0334283	0.552541	0.236	0.137	1
Pex16	0.0334874	1.24793	0.106	0.043	1
H2-Q7	0.0334874	1.24793	0.106	0.043	1
Ing4	0.0335143	0.648528	0.311	0.211	1
Bhlhe41	0.0335222	0.553936	0.354	0.248	1
Card11	0.0336665	0.788496	0.174	0.093	1
Arid4a	0.0337703	0.584963	0.335	0.23	1
Atg10	0.0338045	0.518873	0.385	0.28	1
Senp2	0.0338157	-0.478047	0.41	0.503	1
Txndc16	0.0338162	0.534336	0.236	0.137	1
D830024N08Rik	0.033828	0.961526	0.174	0.093	1
Rptor	0.033899	-0.332575	0.559	0.658	1
Pacc1	0.0341688	-0.662965	0.193	0.292	1
Mphosph10	0.0342025	-0.917538	0.099	0.18	1
Tbcd	0.0343401	0.623437	0.28	0.18	1
Ano6	0.0343611	0.608421	0.404	0.311	1
Aasdh	0.0344195	1.16993	0.106	0.043	1
Ints13	0.0344195	1.16993	0.106	0.043	1
Dock8	0.0344484	-0.32816	0.64	0.745	1
Tm6sf1	0.034505	-0.825971	0.205	0.298	1
Wdr26	0.0345364	-0.404696	0.46	0.596	1
Uba6	0.034546	-1.074	0.112	0.193	1
Exoc6b	0.0346652	0.337581	0.584	0.466	1
Mre11a	0.0346661	-0.959358	0.106	0.186	1
Gspt1	0.0347059	-0.770518	0.18	0.273	1
Cntln	0.0347253	1.05889	0.124	0.056	1
Galns	0.0348405	0.684498	0.236	0.143	1
Hipk2	0.0348688	-0.573991	0.373	0.478	1
Siglech	0.0348819	-1.10692	0.056	0.124	1
Tbl1x	0.0348969	-0.704015	0.298	0.398	1
Anxa2	0.034938	1.05063	0.155	0.081	1
Hspd1	0.0349892	0.665581	0.236	0.143	1
2010315B03Rik	0.0350992	0.604071	0.217	0.124	1
Afdn	0.0352231	0.773724	0.261	0.168	1
Zfp787	0.0352857	0.765535	0.205	0.118	1
Pptc7	0.0353226	-0.750022	0.118	0.205	1
Gng2	0.035323	0.457207	0.379	0.267	1
Uhrf2	0.0356549	0.640458	0.453	0.348	1
Skp2	0.0357952	0.830075	0.174	0.093	1
Lnpep	0.0358293	0.436099	0.447	0.323	1
Cck	0.0358834	-0.612977	0.186	0.286	1
Yeats4	0.036028	-1.12553	0.062	0.13	1
Nsa2	0.0360743	-0.917538	0.106	0.186	1
Tent5c	0.0362469	0.51245	0.416	0.311	1
Elf2	0.0362857	0.357322	0.652	0.571	1
Rnf150	0.0363303	0.574236	0.298	0.199	1
Sp1	0.0365592	-1.03103	0.124	0.205	1
Gm43221	0.0367655	-0.807355	0.13	0.217	1
Ptprs	0.0368574	-0.710493	0.118	0.205	1
Rmnd1	0.0368741	0.485427	0.292	0.186	1
Pdpr	0.0369519	0.796467	0.174	0.093	1
Gm41764	0.0369923	-0.481533	0.242	0.354	1
Rcor1	0.0370177	0.312384	0.491	0.366	1
Wasf2	0.0370436	-0.457583	0.578	0.665	1
Prdx6	0.0370502	1.06413	0.13	0.062	1
Ap5m1	0.0370502	-1.06413	0.062	0.13	1
Trim37	0.0371372	0.765535	0.174	0.093	1
Plekho1	0.0372428	-0.351472	0.491	0.578	1
Chp1	0.0373466	0.95109	0.155	0.081	1
Pex13	0.0373466	-0.95109	0.081	0.155	1
Ss18	0.0373949	-0.706269	0.224	0.317	1
Itga11	0.0374321	0.925999	0.106	0.043	1
Egr1	0.0374836	-0.70044	0.056	0.124	1
Snhg4	0.0374986	-1.04731	0.087	0.161	1
Elavl1	0.0376082	-0.745427	0.186	0.28	1
Tmcc1	0.0381177	0.428334	0.658	0.559	1
Cltc	0.0382483	-0.503324	0.478	0.553	1
Hdac4	0.0383103	0.718229	0.273	0.18	1
Vps72	0.0383385	0.784271	0.18	0.099	1
Uchl4	0.0383702	-0.887525	0.106	0.186	1
Sys1	0.0384247	1	0.13	0.062	1
Tnfaip8	0.038568	0.548437	0.441	0.348	1
Pald1	0.0387166	-0.807355	0.248	0.335	1
Chm	0.0387854	0.452512	0.304	0.199	1
Txndc15	0.0388024	0.839535	0.186	0.106	1
Nxf1	0.0388094	-0.807355	0.161	0.248	1
Rnf115	0.0390453	0.4458	0.41	0.298	1
Ssbp4	0.0390796	-0.607683	0.224	0.323	1
Samhd1	0.0391988	0.553936	0.342	0.236	1
Vps35l	0.0392688	0.447459	0.435	0.323	1
Erh	0.0393212	-1.22239	0.05	0.112	1
Samd4	0.0393636	0.76184	0.18	0.099	1
Raph1	0.0394638	0.660514	0.242	0.149	1
Ptgs1	0.039502	-1.26303	0.05	0.112	1
Sptssa	0.0396244	1.20163	0.112	0.05	1
Ttc7b	0.0396641	0.359896	0.41	0.292	1
Plekhm3	0.0398517	0.273761	0.634	0.522	1
Spsb1	0.039862	0.929611	0.199	0.118	1
Cep128	0.0400718	0.868755	0.199	0.118	1
Cops4	0.0401075	-1.08246	0.099	0.174	1
Lpp	0.0401823	-0.415037	0.516	0.596	1
Max	0.0402435	0.4975	0.273	0.174	1
Agfg2	0.0407188	0.839535	0.193	0.112	1
Mgat4b	0.0408151	0.615336	0.342	0.242	1
Arl8b	0.0408835	0.49304	0.398	0.292	1
Ssh2	0.0410357	-0.363276	0.652	0.702	1
Tjp1	0.0410806	-0.793549	0.161	0.248	1
F11r	0.0411458	-0.683526	0.186	0.28	1
Morn1	0.0412177	1.05889	0.137	0.068	1
Tnpo2	0.0412177	1.05889	0.137	0.068	1
Lmf1	0.0412177	1.05889	0.137	0.068	1
Phf3	0.0413186	0.542149	0.398	0.298	1
Rnf146	0.0414036	0.954196	0.161	0.087	1
Tmem126a	0.0414271	0.623437	0.292	0.199	1
Sfxn1	0.041436	0.719892	0.155	0.081	1
Plekhg5	0.0414871	-1.078	0.05	0.112	1
Nup54	0.0414871	-1.078	0.05	0.112	1
Plekhf2	0.0415566	0.633872	0.248	0.155	1
Traf3	0.0417916	0.308549	0.609	0.472	1
Cd47	0.0419796	0.906891	0.211	0.13	1
Fam120a	0.0420069	0.409876	0.441	0.323	1
Zfp280c	0.0420314	0.657112	0.224	0.137	1
Cdh23	0.0424033	0.77259	0.311	0.217	1
Catspere2	0.042445	1	0.137	0.068	1
Ttc28	0.0424608	-0.43644	0.578	0.671	1
Lgals3bp	0.0425389	1	0.137	0.068	1
Gan	0.0425898	0.754888	0.155	0.081	1
Cacna1d	0.0427542	-0.353309	0.621	0.671	1
3300002A11Rik	0.0428132	-1.05889	0.05	0.112	1
Abcg2	0.0428499	-0.866733	0.087	0.161	1
Amz2	0.0429253	0.584963	0.205	0.118	1
Snx29	0.0429899	0.295128	0.826	0.758	1
Chac2	0.0431733	0.777608	0.13	0.062	1
Slc49a4	0.043539	0.444785	0.261	0.161	1
Mrtfb	0.0435577	0.490326	0.317	0.211	1
Mrps7	0.043598	-0.925999	0.05	0.112	1
Naa35	0.0436152	-0.5115	0.255	0.354	1
Fam49b	0.0437749	-0.263034	0.764	0.851	1
Osbpl11	0.04378	-0.454566	0.373	0.472	1
Gatm	0.0439691	-1.16227	0.099	0.174	1
Pitrm1	0.0441119	0.938599	0.137	0.068	1
Fbxl20	0.0442216	0.554589	0.398	0.298	1
Ago1	0.0443355	0.857981	0.161	0.087	1
Abcb1b	0.0445404	-0.387023	0.217	0.329	1
Gtf3c1	0.0445573	0.719892	0.161	0.087	1
Itgb2	0.0446172	-0.495957	0.193	0.292	1
Pacs2	0.0446538	0.347923	0.379	0.261	1
Tnfrsf11a	0.0446637	-0.74048	0.36	0.447	1
Ambra1	0.0447219	0.283072	0.689	0.559	1
Sncaip	0.0450699	-0.706269	0.161	0.248	1
Ccdc50	0.0452216	-0.547488	0.329	0.422	1
Commd10	0.0452416	0.943416	0.217	0.137	1
Akr1b3	0.0453214	-0.83399	0.13	0.211	1
Plin2	0.0453494	0.750022	0.323	0.23	1
Pitpnc1	0.0454351	-0.698262	0.584	0.609	1
1700017B05Rik	0.0455605	-0.943416	0.149	0.23	1
Rac1	0.0456459	-0.5603	0.311	0.41	1
Dkc1	0.046182	0.959358	0.174	0.099	1
Ikzf1	0.0463487	-0.343732	0.565	0.689	1
Ddrgk1	0.0464223	0.823122	0.137	0.068	1
Uhrf1bp1	0.0464355	1	0.143	0.075	1
4930405A10Rik	0.0465292	0.402098	0.497	0.398	1
Fgfr2	0.0465744	-0.252569	0.87	0.938	1
H2afj	0.0466465	0.61891	0.224	0.137	1
Cep290	0.0467726	0.736966	0.137	0.068	1
Trim30d	0.0470336	0.333424	0.329	0.224	1
Mycbp2	0.0470449	-0.297968	0.646	0.708	1
Leng9	0.0470571	0.695145	0.193	0.112	1
Pdlim5	0.0471639	0.491853	0.236	0.149	1
Stk38	0.0472062	0.338416	0.503	0.366	1
Oser1	0.0472309	1.07039	0.118	0.056	1
Wrn	0.0473631	0.584963	0.273	0.18	1
C2cd2	0.0474493	1.06413	0.118	0.056	1
Spred1	0.047644	-0.678072	0.304	0.398	1
Tmem104	0.0477089	0.44859	0.466	0.354	1
Lacc1	0.04771	0.438884	0.273	0.174	1
Bms1	0.0479014	-0.943416	0.075	0.143	1
Baiap2	0.0481383	0.921997	0.18	0.106	1
Accs	0.0483573	0.912537	0.174	0.099	1
Gm15559	0.0483597	-1.41504	0.062	0.124	1
Rab3gap2	0.0484085	0.584963	0.36	0.267	1
Uqcrc1	0.0484897	-1.05063	0.081	0.149	1
Gm14471	0.0487522	1	0.118	0.056	1
Gm20703	0.0487522	1	0.118	0.056	1
Canx	0.048891	-0.577309	0.335	0.422	1
Ctse	0.0489448	0.917538	0.23	0.149	1
Tab2	0.0490971	-0.544321	0.267	0.36	1
Tbc1d23	0.0491962	0.401741	0.559	0.453	1
Arf4	0.049367	0.5025	0.348	0.242	1
Ammecr1	0.0495	0.847997	0.143	0.075	1
Mfsd1	0.0495116	0.76184	0.211	0.13	1
Trafd1	0.0495545	0.68281	0.292	0.205	1
Hdac8	0.0496932	0.248821	0.435	0.298	1
Xpo4	0.0497471	-0.660514	0.161	0.248	1
Gm32250	0.0498238	-0.678072	0.205	0.292	1
Gm4673	0.0498839	0.884523	0.143	0.075	1
Arhgef3	0.0498875	0.523562	0.13	0.062	1
Rnaseh2b	0.0499183	0.932886	0.118	0.056	1
Yju2	0.0499183	0.932886	0.118	0.056	1
Fech	0.0499183	0.932886	0.118	0.056	1
Eif2ak4	0.049926	0.510962	0.304	0.205	1
Hebp1	0.0500455	0.724366	0.205	0.124	1
Anapc2	0.0500498	-1.18442	0.062	0.124	1
Cdadc1	0.0500498	1.18442	0.124	0.062	1
Hars	0.0500498	-1.18442	0.062	0.124	1
Syt1	0.0501752	-0.750022	0.13	0.211	1
Kynu	0.0501934	0.917538	0.143	0.075	1
Fip1l1	0.0502983	0.405992	0.292	0.193	1
Syncrip	0.0503233	-0.532495	0.311	0.404	1
Pdcd6ip	0.0503419	-0.63005	0.242	0.329	1
Creb3l2	0.0504055	-0.488747	0.267	0.366	1
Igsf6	0.0504565	0.274175	0.298	0.186	1
Gm26936	0.0505312	-0.59309	0.261	0.348	1
Ecsit	0.0506058	0.900464	0.143	0.075	1
Ubp1	0.0507249	0.459432	0.255	0.161	1
Snap47	0.0507722	0.719892	0.168	0.093	1
B3galt5	0.0508942	-0.836501	0.075	0.143	1
Tmem179b	0.0509215	0.607683	0.193	0.112	1
Ccz1	0.0509812	0.584963	0.286	0.193	1
Atg12	0.0511897	0.862496	0.118	0.056	1
Ulk4	0.0512385	0.815575	0.217	0.137	1
Tgfa	0.0512643	-0.754888	0.075	0.143	1
Dapk1	0.0512733	0.389042	0.429	0.311	1
Psmc6	0.0512811	0.370838	0.373	0.267	1
Thap3	0.0513762	0.667425	0.261	0.174	1
Arv1	0.051708	-0.947533	0.081	0.149	1
Cybb	0.0517528	1.19931	0.286	0.205	1
Arrb1	0.0518235	0.540568	0.186	0.106	1
Kctd3	0.0524541	-0.777608	0.075	0.143	1
Fgr	0.0526341	-0.376442	0.497	0.571	1
Gm26520	0.0527296	0.807355	0.118	0.056	1
Zdhhc8	0.0527767	-1.11548	0.062	0.124	1
Arhgap10	0.0528029	0.959358	0.267	0.186	1
Stam	0.0528098	0.669851	0.205	0.124	1
Zfp330	0.0528345	-1.06413	0.062	0.124	1
Bzw1	0.0528894	-0.748461	0.143	0.224	1
Rufy3	0.0535483	0.415037	0.534	0.441	1
Hace1	0.053705	0.847997	0.186	0.112	1
Mapk1	0.0537271	-0.546282	0.317	0.404	1
Manba	0.053931	0.46158	0.385	0.28	1
4933433G19Rik	0.0540036	0.754888	0.143	0.075	1
Pcna	0.0540632	-0.736966	0.056	0.118	1
Urgcp	0.054126	0.652077	0.298	0.211	1
Reep5	0.0542593	0.756729	0.248	0.168	1
Pex19	0.0542717	1	0.124	0.062	1
Cln5	0.0542717	1	0.124	0.062	1
Ddit3	0.0545215	0.906891	0.149	0.081	1
Mtus1	0.0545258	0.347923	0.304	0.205	1
Snx27	0.0546797	0.67319	0.292	0.205	1
Cog4	0.0547039	0.560715	0.317	0.224	1
4831440D22Rik	0.054774	1.47393	0.106	0.05	1
Edem1	0.0547768	-0.542527	0.248	0.342	1
Pds5a	0.0548384	-0.490326	0.373	0.472	1
Marf1	0.0548452	0.533432	0.292	0.199	1
Cd44	0.0549322	0.95109	0.248	0.168	1
Tmem63a	0.0549562	-0.847997	0.081	0.149	1
Tpp1	0.0549729	0.752072	0.174	0.099	1
Homer1	0.0549816	-0.695145	0.099	0.174	1
Atf6	0.05499	0.283793	0.528	0.404	1
Osbp	0.0550369	0.520832	0.199	0.118	1
Cab39l	0.0551498	0.626185	0.329	0.242	1
Immp2l	0.055246	0.706269	0.385	0.292	1
Senp1	0.0552605	0.817136	0.186	0.112	1
Xpr1	0.0555442	0.305626	0.491	0.366	1
Xpa	0.0555805	0.688056	0.174	0.099	1
Lnpk	0.0556325	-0.415037	0.106	0.186	1
Dap	0.0556928	1	0.124	0.062	1
Gm48383	0.0557892	0.75336	0.255	0.168	1
Raf1	0.0558341	0.485427	0.453	0.366	1
Zfp810	0.0558374	0.563901	0.193	0.112	1
Plxna4	0.0558736	-0.522678	0.28	0.373	1
Cp	0.0558769	0.662965	0.186	0.112	1
Yars	0.0559918	0.477322	0.348	0.248	1
Lpcat1	0.0561747	-0.736966	0.161	0.242	1
Cryzl1	0.0562051	0.398549	0.323	0.217	1
Gm15155	0.0563757	-0.658963	0.075	0.143	1
Gm48855	0.0564308	-0.796467	0.112	0.186	1
Akr1a1	0.0567437	0.343954	0.528	0.422	1
Tln1	0.0568415	-0.657608	0.335	0.422	1
N4bp2l1	0.0569402	0.900464	0.155	0.087	1
Jpt1	0.0569402	-0.900464	0.087	0.155	1
Ubxn2a	0.0569402	0.900464	0.155	0.087	1
Gm19605	0.0569402	0.900464	0.155	0.087	1
Gpcpd1	0.0570833	0.451874	0.528	0.447	1
Gm48765	0.0577554	0.452512	0.385	0.28	1
Galk2	0.0577941	0.293196	0.416	0.292	1
Nacc1	0.0579688	-1.11548	0.068	0.13	1
Kdsr	0.0579689	1.05889	0.13	0.068	1
Med7	0.0579689	-1.05889	0.068	0.13	1
Neurl3	0.0580102	0.485427	0.317	0.224	1
Tfe3	0.0580519	-0.710493	0.18	0.261	1
Csk	0.0580952	0.624491	0.211	0.13	1
Lactb2	0.058103	0.521953	0.28	0.186	1
Slc36a1	0.0581861	0.584963	0.224	0.143	1
Myo1d	0.0585062	-1.24101	0.05	0.106	1
Dctn4	0.0585622	0.552541	0.398	0.311	1
Senp8	0.0585665	0.857981	0.155	0.087	1
Ube2e1	0.0585856	-0.598637	0.199	0.286	1
Itga9	0.0587169	-1.14684	0.075	0.137	1
Thoc5	0.0587271	1.22239	0.106	0.05	1
Aldh3b1	0.0587271	1.152	0.106	0.05	1
N4bp1	0.0590526	0.388565	0.385	0.28	1
Spop	0.0591237	0.339089	0.571	0.447	1
Gorasp2	0.0591713	-0.519374	0.149	0.236	1
Camta1	0.0592689	0.330149	0.248	0.161	1
Mob4	0.059432	-0.696608	0.161	0.242	1
Aste1	0.0594778	-0.817136	0.112	0.186	1
Gab2	0.0595995	0.221367	0.938	0.932	1
Cd2ap	0.0597166	-0.523562	0.335	0.416	1
Parp11	0.059827	0.584963	0.211	0.13	1
Ppid	0.0600334	0.954196	0.161	0.093	1
Atic	0.0600919	-1.078	0.05	0.106	1
Zbtb5	0.0600919	-1.078	0.05	0.106	1
Prkrip1	0.0600919	-1.078	0.05	0.106	1
Etfrf1	0.0600919	-1.078	0.05	0.106	1
Fundc1	0.0600919	1.078	0.106	0.05	1
Sgms1	0.0603325	-0.276709	0.596	0.677	1
Slc25a43	0.0603802	-0.857981	0.087	0.155	1
Gprasp1	0.0603993	0.765535	0.193	0.118	1
Rtf1	0.0604684	0.514573	0.304	0.211	1
Esyt2	0.0608073	0.878009	0.292	0.217	1
Fbxw4	0.06084	0.540568	0.379	0.292	1
Sae1	0.061051	0.672425	0.248	0.168	1
Spata5	0.0610789	-0.518467	0.354	0.447	1
Tent2	0.0611052	-0.38807	0.404	0.503	1
Cers2	0.0612853	-0.943416	0.068	0.13	1
Spata13	0.0613985	-0.736966	0.161	0.242	1
Acvr1	0.0614674	-0.626185	0.255	0.342	1
Nedd8	0.0615897	0.584963	0.211	0.13	1
Gm17089	0.0617631	-1	0.05	0.106	1
Lgmn	0.0618115	0.350057	0.696	0.627	1
Ppp1r12b	0.0619989	0.516791	0.391	0.292	1
Emc7	0.0620739	-0.917538	0.099	0.168	1
Mecr	0.0620899	0.695145	0.186	0.112	1
Bach2os	0.0621137	0.736966	0.193	0.118	1
C1qb	0.0621238	-0.527629	0.36	0.441	1
Wsb2	0.0625361	0.754888	0.155	0.087	1
Plau	0.0625912	-0.779231	0.28	0.348	1
Mettl8	0.0626748	0.688056	0.155	0.087	1
Ercc6l2	0.0626748	-0.688056	0.087	0.155	1
Nop56	0.0627243	-0.678072	0.112	0.186	1
Map11	0.0627243	-0.678072	0.112	0.186	1
Rprd2	0.0627632	0.422691	0.329	0.236	1
Scg5	0.0628508	0.722466	0.193	0.118	1
Nmd3	0.0628508	-0.722466	0.118	0.193	1
Mthfd1l	0.0629049	-0.573185	0.199	0.286	1
Dock4	0.0629228	-0.299814	0.826	0.876	1
Gm10389	0.0630294	-0.884523	0.068	0.13	1
Mtif3	0.0631758	0.925999	0.106	0.05	1
Zc2hc1a	0.0635516	0.874469	0.13	0.068	1
Itgax	0.0635637	-0.690316	0.224	0.304	1
Gm49969	0.0636969	-0.866733	0.093	0.161	1
Pcsk7	0.0639849	-0.624491	0.112	0.186	1
Gm36198	0.0643562	-0.405256	0.174	0.267	1
Scyl3	0.0644568	1	0.137	0.075	1
Nars	0.0645131	-0.466568	0.292	0.385	1
Itprid2	0.0645458	-0.540568	0.186	0.273	1
Fkbp3	0.0645676	-0.658963	0.087	0.155	1
Dlx1as	0.064626	0.847997	0.106	0.05	1
Glp2r	0.0646739	-0.847997	0.068	0.13	1
Dhx34	0.0648121	0.823122	0.13	0.068	1
Dcp1a	0.0648495	-0.77259	0.137	0.211	1
A930007I19Rik	0.0648584	0.867896	0.286	0.211	1
Wdr81	0.0649155	0.866733	0.168	0.099	1
Atxn7l1	0.0652293	0.424026	0.584	0.503	1
Gm20404	0.0652971	0.695145	0.292	0.211	1
D130040H23Rik	0.0654686	0.605721	0.18	0.106	1
Gm26917	0.0657876	0.528379	0.54	0.447	1
Mob3c	0.0660526	-0.770518	0.093	0.161	1
Pgs1	0.0661117	0.530515	0.211	0.13	1
Cdk17	0.0662325	-0.367732	0.516	0.602	1
Slc7a7	0.0662336	0.450166	0.404	0.304	1
Pnpt1	0.0663584	0.688056	0.161	0.093	1
Rps18	0.0663865	-0.540568	0.224	0.311	1
Rpgrip1	0.0664078	0.667425	0.155	0.087	1
Rala	0.0664337	0.527247	0.273	0.186	1
Rpl13	0.0664647	-0.442005	0.236	0.329	1
Uty	0.066558	0.369234	0.429	0.323	1
Pcmtd2	0.0666341	0.758992	0.13	0.068	1
Rgl1	0.0667027	0.493815	0.304	0.211	1
Thada	0.0667635	0.600393	0.41	0.323	1
Saraf	0.0675589	-0.514573	0.143	0.224	1
Scarb2	0.0676665	0.481127	0.335	0.242	1
Rps27a	0.0681152	-0.402098	0.261	0.354	1
Nudt5	0.0681191	0.485427	0.292	0.205	1
Tsga10	0.0681586	0.667425	0.261	0.18	1
Pde4b	0.0682061	0.540568	0.155	0.087	1
Ints4	0.0683606	0.884523	0.137	0.075	1
Cd82	0.0684496	0.716207	0.13	0.068	1
Abcc4	0.0684496	0.716207	0.13	0.068	1
Sowahc	0.068703	-1	0.081	0.143	1
Adipor1	0.0688048	0.601451	0.242	0.161	1
Top2b	0.0688048	-0.601451	0.161	0.242	1
Slc8a1	0.0689483	0.286621	0.87	0.857	1
Baz2a	0.0692394	0.61471	0.255	0.174	1
Cdc14b	0.0694242	0.584963	0.186	0.112	1
Tmem106a	0.0694863	0.568284	0.23	0.149	1
Ahcyl2	0.0697598	0.176427	0.565	0.435	1
Rps6kc1	0.0698069	0.540568	0.416	0.335	1
Wars2	0.0698471	0.662965	0.261	0.18	1
Set	0.0699993	-0.947533	0.075	0.137	1
Slamf6	0.0700003	-0.685891	0.13	0.205	1
Hspa9	0.0700045	0.594361	0.342	0.255	1
Pde7a	0.0701732	0.836501	0.137	0.075	1
Ift88	0.0701732	0.836501	0.137	0.075	1
Zfp397	0.0702382	0.584963	0.242	0.161	1
Suclg1	0.0703582	0.652077	0.13	0.068	1
Trerf1	0.070392	0.565597	0.286	0.205	1
Ptbp2	0.070479	0.39776	0.416	0.323	1
Rnf6	0.0706495	0.667425	0.161	0.093	1
Heatr6	0.0706495	-0.667425	0.093	0.161	1
Fchsd2	0.070707	-0.318682	0.329	0.441	1
Ivns1abp	0.0708267	-0.332575	0.373	0.478	1
Dmac2	0.0708547	0.947533	0.143	0.081	1
Slc35b1	0.0709641	0.823122	0.137	0.075	1
Setdb1	0.0712733	0.473931	0.267	0.18	1
Timm17a	0.071354	0.925999	0.112	0.056	1
Ivd	0.071354	0.925999	0.112	0.056	1
Ssr3	0.071354	-0.925999	0.056	0.112	1
A430093F15Rik	0.0714482	-0.815575	0.137	0.211	1
Snd1	0.071499	0.256775	0.696	0.59	1
Tapbp	0.071517	0.736966	0.168	0.099	1
Spindoc	0.071517	0.736966	0.168	0.099	1
Pgd	0.071925	0.434403	0.267	0.18	1
St3gal2	0.0720601	-0.85561	0.118	0.186	1
Gm26714	0.0724611	-0.547488	0.13	0.205	1
Slc3a2	0.0724898	0.248679	0.516	0.441	1
Slc7a6	0.0727021	-0.756729	0.155	0.23	1
Psmc1	0.0727147	0.534336	0.23	0.149	1
Add1	0.0727202	0.215729	0.379	0.273	1
Wdr75	0.0728411	-0.862496	0.056	0.112	1
Pdhx	0.0728411	0.862496	0.112	0.056	1
Arhgap31	0.0728683	0.391687	0.497	0.404	1
Ppp1r10	0.0730746	0.331206	0.41	0.304	1
Nrp2	0.0732373	-0.37468	0.547	0.634	1
Aim2	0.0735649	-0.338169	0.453	0.553	1
Rnf138	0.0735882	-0.768674	0.155	0.23	1
5031425E22Rik	0.0737743	0.573185	0.298	0.217	1
Sbno2	0.0739224	0.566347	0.366	0.286	1
Mbnl1	0.0742016	-0.34453	0.776	0.814	1
Ripk1	0.0743195	0.454566	0.217	0.137	1
Eed	0.0743456	-0.70044	0.18	0.255	1
Ddb2	0.0745128	0.857981	0.143	0.081	1
Bub3	0.0746137	-0.788496	0.056	0.112	1
Nsg2	0.0746137	-0.788496	0.056	0.112	1
Gm30054	0.0746137	0.788496	0.112	0.056	1
Top1	0.0746541	-0.209096	0.416	0.522	1
Rab9	0.0749266	0.847997	0.143	0.081	1
Smad3	0.0750631	-0.479993	0.298	0.391	1
Ptma	0.0750655	-0.670692	0.28	0.348	1
Heca	0.0752484	-0.800691	0.174	0.248	1
Vti1a	0.0753987	0.230613	0.634	0.522	1
Zfp398	0.0755688	-0.89812	0.124	0.193	1
Ust	0.0758558	0.76184	0.168	0.099	1
Map3k20	0.0759811	0.447459	0.298	0.211	1
Ppp1r2	0.0760482	-0.605721	0.13	0.205	1
Dusp3	0.0761318	0.454566	0.373	0.286	1
Preb	0.0761422	0.61471	0.255	0.174	1
Myo6	0.0761443	-1.05889	0.062	0.118	1
Zfyve9	0.0762078	-1	0.087	0.149	1
Fubp3	0.0762929	0.476438	0.186	0.112	1
Nt5c2	0.0763245	-0.409113	0.292	0.391	1
Napb	0.0763453	1	0.118	0.062	1
Ptgr2	0.0764182	0.695145	0.174	0.106	1
Gm14764	0.0764537	0.857981	0.143	0.081	1
Tmem260	0.0764554	0.684498	0.224	0.149	1
Ppp2r1a	0.0766505	0.63743	0.168	0.099	1
Chpt1	0.0767225	0.652077	0.161	0.093	1
Farsb	0.0769136	0.569366	0.248	0.168	1
Polk	0.0770478	0.584963	0.205	0.13	1
Yes1	0.0771352	-0.900464	0.087	0.149	1
Mapk3	0.0771352	0.900464	0.149	0.087	1
Nipa2	0.0772959	0.459432	0.366	0.28	1
Xpnpep1	0.077518	0.736966	0.174	0.106	1
Creg1	0.078042	0.602665	0.211	0.137	1
Il11ra1	0.0784255	0.932886	0.118	0.062	1
Hnrnpll	0.0784984	0.485427	0.342	0.255	1
Il13ra1	0.0787238	-0.710493	0.112	0.18	1
Ifitm10	0.0787477	-0.321928	0.242	0.342	1
Pip5k1c	0.0787843	-0.635236	0.255	0.329	1
Msn	0.0790094	0.180572	0.708	0.602	1
Eftud2	0.0790335	-0.684498	0.155	0.23	1
Xylt1	0.0790348	-0.524267	0.733	0.745	1
Rcan3	0.0791833	-0.754888	0.081	0.143	1
Mpp7	0.0791833	0.754888	0.143	0.081	1
Zfp638	0.079195	0.314381	0.59	0.503	1
Hps3	0.0792022	0.16711	0.342	0.236	1
Sipa1	0.0793869	0.540568	0.261	0.18	1
Nr1d2	0.0796218	0.847997	0.149	0.087	1
Vapb	0.0797025	0.658963	0.174	0.106	1
Tbc1d24	0.079846	0.415037	0.236	0.155	1
Rplp2	0.0799605	-0.662965	0.124	0.193	1
Naip6	0.0802417	0.817136	0.193	0.124	1
Rapgef5	0.0803827	-0.313417	0.441	0.54	1
Myo1c	0.0804114	-0.660514	0.18	0.255	1
Trip4	0.0806518	0.500429	0.298	0.211	1
Pcnx	0.0807797	0.421138	0.379	0.28	1
Dpy19l1	0.0808497	-0.736966	0.112	0.18	1
Ccdc91	0.0808985	0.862496	0.118	0.062	1
Dubr	0.0808985	0.862496	0.118	0.062	1
Cep78	0.0808985	0.862496	0.118	0.062	1
Rybp	0.0809688	-0.736966	0.118	0.186	1
Mmp12	0.0810263	3.51457	0.106	0.056	1
Tle4	0.0813976	-0.401363	0.466	0.534	1
Cnst	0.0816031	0.70044	0.143	0.081	1
Oip5os1	0.0819189	0.616671	0.23	0.155	1
Krit1	0.0819456	0.306103	0.348	0.255	1
Zhx2	0.0820164	-0.533432	0.174	0.255	1
Amn1	0.0820736	0.610053	0.286	0.205	1
Mtif2	0.0821146	0.443607	0.323	0.23	1
Fam135a	0.0821709	0.793549	0.149	0.087	1
Gm20663	0.0821709	-0.793549	0.087	0.149	1
Ube2d1	0.0821931	-0.678072	0.112	0.18	1
Nlrp3	0.0823326	-0.823122	0.062	0.118	1
B3gat2	0.0824363	0.807355	0.118	0.062	1
Ube2z	0.0824363	-0.807355	0.062	0.118	1
Nrbp1	0.0825092	-0.866733	0.093	0.155	1
Fam98a	0.0828401	-1	0.068	0.124	1
Abcb7	0.0830438	0.553936	0.323	0.236	1
4930404N11Rik	0.0830615	0.61891	0.23	0.155	1
Mpp6	0.0831175	0.504043	0.342	0.255	1
Atrnl1	0.0831903	1	0.149	0.087	1
Mob3a	0.0835735	-0.770518	0.087	0.149	1
Arpc5l	0.0836304	-0.667425	0.081	0.143	1
Atox1	0.083659	-0.584963	0.143	0.217	1
Ccnt1	0.0838156	-0.514573	0.217	0.304	1
Nfrkb	0.0839537	-0.736966	0.118	0.186	1
Mettl15	0.0840512	1	0.124	0.068	1
Zscan29	0.0840803	-0.643856	0.081	0.143	1
Aatf	0.0845279	-0.61891	0.28	0.354	1
Ndufs2	0.0845471	0.736966	0.118	0.062	1
Rgmb	0.0845471	-0.736966	0.062	0.118	1
Ilf3	0.0846156	-0.521953	0.217	0.298	1
Pea15a	0.0847251	-0.63005	0.23	0.304	1
Hnrnph1	0.0848023	-0.392317	0.379	0.466	1
Eif4ebp2	0.0848148	-0.602665	0.155	0.23	1
Cnot6l	0.0848329	0.415037	0.36	0.267	1
Extl3	0.0848728	-0.396759	0.478	0.547	1
Keap1	0.0848909	-0.912537	0.093	0.155	1
Apobr	0.0851062	0.938599	0.124	0.068	1
Sgsm3	0.0851062	-0.938599	0.068	0.124	1
Arel1	0.085136	-0.917538	0.099	0.161	1
Atp5j	0.0852706	0.819428	0.155	0.093	1
Psmd13	0.0852809	0.678072	0.186	0.118	1
Rpl19	0.0853225	0.321928	0.323	0.23	1
Pcmtd1	0.0853294	0.443607	0.453	0.373	1
Kif21b	0.0854141	-0.869939	0.168	0.236	1
Tulp2	0.0856024	0.736966	0.149	0.087	1
Phtf2	0.08567	-0.823122	0.149	0.217	1
Ifngr2	0.0859646	0.436099	0.565	0.491	1
Mphosph8	0.0860368	0.395929	0.267	0.186	1
Ranbp2	0.0860471	-0.397335	0.416	0.484	1
Abcd4	0.0860522	0.857981	0.155	0.093	1
Galnt12	0.0862358	0.719892	0.149	0.087	1
Gm36279	0.0862358	0.719892	0.149	0.087	1
Zfp715	0.0862816	-0.866733	0.099	0.161	1
Fam173a	0.0863213	0.628031	0.18	0.112	1
Jak1	0.0863382	-0.36257	0.429	0.509	1
Grk5	0.0864317	0.688056	0.149	0.087	1
Abi1	0.0864863	-0.288721	0.64	0.702	1
Zfp942	0.0866156	0.584963	0.143	0.081	1
Axl	0.0867416	-0.503891	0.534	0.571	1
Gnb1	0.0868304	-0.202105	0.559	0.634	1
Dnajc13	0.0868327	0.321928	0.466	0.373	1
Matk	0.0868608	-0.70044	0.087	0.149	1
Agpat4	0.0869026	0.943416	0.124	0.068	1
Gm16124	0.087119	0.884523	0.124	0.068	1
Cep192	0.0872414	0.459432	0.273	0.186	1
Phyh	0.0874196	0.874469	0.124	0.068	1
Gpr162	0.0874196	0.938599	0.124	0.068	1
Ide	0.0874196	0.874469	0.124	0.068	1
Nfe2l2	0.0875681	-0.324351	0.72	0.733	1
Tyrobp	0.0875733	-0.415037	0.292	0.385	1
Svil	0.0876212	0.267104	0.366	0.267	1
Kcnab1	0.0876652	0.807355	0.155	0.093	1
Coro2a	0.0877813	0.494765	0.168	0.099	1
Rubcnl	0.0878841	-0.815575	0.149	0.217	1
Cox6b1	0.088104	0.770518	0.155	0.093	1
Ncor1	0.0882645	0.26984	0.658	0.559	1
Inpp4b	0.0882905	-0.291463	0.571	0.634	1
Ppp1r12c	0.088347	-0.77259	0.143	0.211	1
Slc1a3	0.0883983	-1	0.149	0.211	1
Heatr3	0.0884461	-1.05445	0.075	0.13	1
Chd3	0.0885739	0.49304	0.373	0.292	1
Kpnb1	0.08864	-0.874469	0.106	0.168	1
Mfsd12	0.0887615	0.394279	0.41	0.323	1
Senp7	0.088894	0.568284	0.224	0.149	1
Focad	0.0889316	0.669851	0.193	0.124	1
Nrd1	0.0890744	-0.584963	0.323	0.398	1
Chgb	0.0892676	0.819428	0.161	0.099	1
Lrrk1	0.0893019	-0.468149	0.304	0.379	1
Mafb	0.0893255	0.23349	0.391	0.286	1
Dna2	0.0895393	0.874469	0.23	0.161	1
Snrnp70	0.0896897	-0.21818	0.571	0.689	1
Golph3l	0.089759	0.76184	0.199	0.13	1
Rfc2	0.089759	0.724366	0.199	0.13	1
Fam149b	0.0897822	0.784271	0.155	0.093	1
Lmnb1	0.0897822	-0.830075	0.093	0.155	1
Rasal2	0.0898596	0.346651	0.429	0.335	1
Cox5b	0.0899086	0.514573	0.174	0.106	1
Usf2	0.0899422	0.602665	0.205	0.137	1
Cbx1	0.0899829	0.405992	0.273	0.186	1
Cpt1a	0.0902721	0.921997	0.168	0.106	1
Tent5d	0.0904162	-1.13124	0.099	0.161	1
Cnep1r1	0.0906926	-0.685891	0.124	0.193	1
Pts	0.0906926	0.685891	0.193	0.124	1
Fxr1	0.0908263	0.378512	0.391	0.298	1
Dlat	0.0909852	0.943416	0.13	0.075	1
Iars2	0.0910565	0.50696	0.28	0.199	1
Ppp2r3a	0.0912597	0.721284	0.248	0.174	1
Gng12	0.0913291	0.263034	0.627	0.516	1
Tep1	0.09143	0.754888	0.242	0.174	1
Tcp1	0.091454	-0.669851	0.13	0.199	1
Psmb2	0.0914954	0.328623	0.292	0.199	1
Trim44	0.0916304	-0.336428	0.429	0.516	1
Cramp1l	0.0916466	0.616671	0.236	0.161	1
Tex10	0.0918608	0.469485	0.211	0.137	1
Hectd2	0.0921858	-0.925999	0.112	0.174	1
Ago3	0.0923801	0.178337	0.683	0.571	1
Arih2	0.0927187	0.31366	0.422	0.323	1
[truncated: 4,047 more rows]
