# Supplementary material for: Peroxisomal integrity in demyelination-associated microglia enables cellular debris clearance and myelin renewal in mice
Source: J Clin Invest. 2025 Nov 6;136(1):e179985. doi: 10.1172/JCI179985 (PMC12721888; doi:10.1172/JCI179985)
Supplement: Supplemental table 5 [file jci-136-179985-s083.xlsx]

## Sheet: Resting_BMDM
mgi_symbol	ensembl_gene_id	entrezgene_id	baseMean	log2FoldChange	lfcSE	stat	pvalue	padj	ContB1	ContB2	KOB1	KOB2
Glcci1	ENSMUSG00000029638	170772	355.517	2.86502	0.270852	10.5778	3.77746e-26	5.34549e-22	82.6699	88.8617	623.314	627.223
Gm45062	ENSMUSG00000107705	NA	279.359	-11.6656	1.47125	-7.92906	2.2082e-15	1.56241e-11	558.305	559.13	0	0
Gm44502	ENSMUSG00000116461	NA	485.496	2.16767	0.292078	7.42155	1.15759e-13	5.46037e-10	130.233	222.653	785.657	803.439
Atp6v0d2	ENSMUSG00000028238	242341	3019.12	1.2516	0.173936	7.19575	6.21201e-13	2.19765e-09	1780.23	1791.21	4807.14	3697.91
Eps8l1	ENSMUSG00000006154	67425	673.735	5.50533	0.794863	6.92614	4.32463e-12	1.22396e-08	45.2986	12.9798	1465.09	1171.57
Dleu2	ENSMUSG00000097589	NA	1329.54	1.60425	0.258464	6.20685	5.40563e-10	1.27492e-06	808.58	508.209	2336.93	1664.45
B4gat1	ENSMUSG00000047379	108902	662.747	1.37983	0.225658	6.1147	9.67387e-10	1.95564e-06	336.342	399.378	865.826	1049.44
C1qb	ENSMUSG00000036905	12260	106780	0.849741	0.149343	5.68985	1.27152e-08	2.24916e-05	68773.5	83650.8	128803	145894
Tma7-ps	ENSMUSG00000059058	NA	303.08	1.54948	0.274113	5.65268	1.57965e-08	2.48374e-05	152.883	155.758	470.993	432.688
Gal3st4	ENSMUSG00000075593	330217	47.9857	-9.12257	1.62058	-5.62922	1.8103e-08	2.53133e-05	137.028	54.9145	0	0
Zfp91	ENSMUSG00000024695	109910	44.5364	-9.01536	1.60564	-5.61482	1.96768e-08	2.53133e-05	113.246	64.899	0	0
Gm45140	ENSMUSG00000107928	NA	196.587	-2.0866	0.381441	-5.47029	4.49291e-08	5.29826e-05	353.329	283.559	56.1183	93.342
Vwf	ENSMUSG00000001930	22371	3701.77	0.769214	0.142832	5.38546	7.22593e-08	7.8657e-05	2860.61	2614.93	4810.14	4521.42
Arntl2	ENSMUSG00000040187	272322	38.1956	-8.79327	1.65507	-5.31294	1.07869e-07	0.000109032	109.849	42.9332	0	0
C77080	ENSMUSG00000050390	97130	6604.7	0.655887	0.127534	5.14283	2.70634e-07	0.000255316	5133.46	5124.02	7990.85	8170.48
Dmpk	ENSMUSG00000030409	13400	5309.98	-0.843183	0.165516	-5.09427	3.50083e-07	0.000295069	6050.76	7587.19	3552.49	4049.47
Gm20634	ENSMUSG00000070392	NA	177.797	-24.3652	4.78507	-5.09191	3.54475e-07	0.000295069	711.188	0	0	0
Eif3j2	ENSMUSG00000043424	100042807	155.009	-24.1075	4.78512	-5.03802	4.70381e-07	0.000369798	0	620.035	0	0
Gm1070	ENSMUSG00000073018	NA	45.3504	-3.58945	0.7218	-4.97291	6.59559e-07	0.000491233	82.6699	84.8679	6.01268	7.85119
Pcdhga10	ENSMUSG00000102222	93722	98.8461	-23.5707	4.78533	-4.92561	8.40973e-07	0.00059503	0	395.385	0	0
Commd1b	ENSMUSG00000098650	NA	136.742	22.7836	4.78511	4.76135	1.92306e-06	0.00129587	0	0	0	546.966
Mid1	ENSMUSG00000035299	17318	564.15	-1.20943	0.26032	-4.64596	3.38505e-06	0.00217735	638.71	936.542	323.682	357.665
Mmp12	ENSMUSG00000049723	17381	8540.34	0.916652	0.198344	4.62152	3.80941e-06	0.00234378	5352.03	6476.92	13280	9052.43
Gm20521	ENSMUSG00000092232	NA	132.279	21.9608	4.78512	4.58939	4.44554e-06	0.0026212	0	0	529.116	0
Serpinb1a	ENSMUSG00000044734	66222	84.5309	2.11415	0.491053	4.30534	1.66732e-05	0.00907471	29.4441	33.9472	134.283	140.449

## Sheet: 24h_BMDM
mgi_symbol	ensembl_gene_id	entrezgene_id	baseMean	log2FoldChange	lfcSE	stat	pvalue	padj	Cont24M1	Cont24M2	Cont24M3	KO24M1	KO24M2	KO24M3
C1qb	ENSMUSG00000036905	12260	116199	0.778648	0.0594922	13.0882	3.84425e-39	4.86298e-35	85303.6	81722.2	89717.7	142748	144169	153531
Atp6v0d2	ENSMUSG00000028238	242341	5694.13	0.808391	0.0770113	10.497	8.9132e-26	5.6376e-22	4215.2	3787.6	4416	6844.75	7388.92	7512.3
Eps8l1	ENSMUSG00000006154	67425	604.439	4.96996	0.505055	9.84044	7.53834e-23	3.17866e-19	39.8078	57.847	14.2419	1224.55	1110.88	1179.3
Apobec1	ENSMUSG00000040613	11810	59294.3	0.514547	0.0538893	9.54821	1.31952e-21	4.17298e-18	48180.7	50585.8	47725.5	69435.3	70911.9	68926.4
Rps27rt	ENSMUSG00000050621	100043813	4720.68	-2.36285	0.260161	-9.08227	1.06336e-19	2.69031e-16	7770.25	7878.21	8065.99	1802.69	1824.52	982.401
Thbs1	ENSMUSG00000040152	21825	9365.57	-0.925295	0.102324	-9.04279	1.52727e-19	3.22e-16	14100.8	10810	11899.1	5466.33	7045.57	6871.6
Mid1	ENSMUSG00000035299	17318	736.553	-1.12598	0.127484	-8.83232	1.02529e-18	1.85285e-15	1016.2	944.835	1070.18	498.926	416.207	472.969
Slco2b1	ENSMUSG00000030737	101488	1052.87	-1.06114	0.124602	-8.51622	1.64842e-17	2.60657e-14	1266.11	1478.31	1524.9	622.747	642.775	782.379
Ms4a6b	ENSMUSG00000024677	69774	3356.43	-0.750476	0.0885667	-8.47356	2.37995e-17	3.34516e-14	4393.23	4337.61	3900.24	2460.03	2759.74	2287.76
Egr2	ENSMUSG00000037868	13654	556.489	1.11158	0.133538	8.32407	8.49934e-17	1.07517e-13	337.26	373.71	344.857	751.12	772.528	759.46
Gdf3	ENSMUSG00000030117	14562	898.104	0.903516	0.110274	8.19335	2.54056e-16	2.92164e-13	651.299	628.053	598.159	1186.31	1200.71	1124.08
G530011O06Rik	ENSMUSG00000072844	654820	165.526	-2.03563	0.251199	-8.10365	5.3334e-16	5.62229e-13	245.481	293.826	259.406	78.2985	59.8859	56.2563
Il1rn	ENSMUSG00000026981	16181	3018.66	0.828188	0.105471	7.8523	4.08478e-15	3.9748e-12	2199.38	1814.38	2513.69	4043.3	3909.55	3631.66
C77080	ENSMUSG00000050390	97130	8139.14	0.492665	0.0639479	7.70417	1.31697e-14	1.18997e-11	6764	6587.22	6936.81	9073.53	9609.69	9863.6
Ptgs1	ENSMUSG00000047250	19224	1098.84	-0.804387	0.108406	-7.42012	1.17011e-13	9.86795e-11	1461.83	1268.96	1461.83	766.597	802.471	831.343
Plek	ENSMUSG00000020120	56193	41300.1	0.483595	0.0682039	7.09043	1.33697e-12	1.05704e-09	33479.4	32395.3	37452.1	45690.8	50123.5	48659.6
Serpinb1a	ENSMUSG00000044734	66222	268.836	1.33955	0.196467	6.81821	9.21788e-12	6.85919e-09	153.702	127.631	175.989	399.687	388.26	367.749
Gpnmb	ENSMUSG00000029816	93695	367166	0.429936	0.0647726	6.63762	3.18778e-11	2.2403e-08	302944	299828	335803	402867	415409	446148
Hpse	ENSMUSG00000035273	15442	10850.3	0.435712	0.0665022	6.55185	5.68282e-11	3.78356e-08	9401.27	8767.04	9504.42	11915	12294.6	13219.2
Notch4	ENSMUSG00000015468	18132	813.463	-0.802728	0.124539	-6.44558	1.1516e-10	7.28387e-08	901.204	1091.75	1108.83	599.985	577.899	601.109
Ldlr	ENSMUSG00000032193	16835	930.258	0.807566	0.125956	6.4115	1.44098e-10	8.59457e-08	663.463	666.618	698.869	1074.33	1097.91	1380.36
Scd2	ENSMUSG00000025203	20250	1050.78	0.703616	0.109838	6.40591	1.49471e-10	8.59457e-08	725.386	811.695	860.616	1282.82	1263.59	1360.57
Atp6v0a1	ENSMUSG00000019302	11975	28098.6	0.373737	0.0584727	6.39165	1.64102e-10	9.02558e-08	25011.4	23586	24840.9	30867.8	31155.6	33129.7
Dmpk	ENSMUSG00000030409	13400	3949.38	-0.716454	0.113917	-6.28923	3.19035e-10	1.68158e-07	4403.18	5246.63	5082.31	3627.23	2835.6	2501.32
Itga8	ENSMUSG00000026768	241226	307.398	-1.30819	0.208762	-6.26642	3.69444e-10	1.86939e-07	517.501	361.773	434.377	138.388	199.62	192.73
Clec4d	ENSMUSG00000030144	17474	24505.1	-0.367552	0.0587216	-6.25923	3.8689e-10	1.88237e-07	27210.8	28084.3	27534.6	21524.8	22339.4	20336.6
C1qc	ENSMUSG00000036896	12262	93346.3	0.404224	0.0657622	6.14676	7.90811e-10	3.7051e-07	81693.3	74609.8	84759.5	101425	105125	112466
Ulbp1	ENSMUSG00000079685	77777	9732.89	0.382245	0.0623793	6.12776	8.91224e-10	3.93793e-07	8544.29	8102.26	8706.87	10622.2	11224.6	11197.1
Vill	ENSMUSG00000038775	22351	1472.11	-0.552608	0.0902112	-6.12572	9.02767e-10	3.93793e-07	1698.46	1772.14	1781.25	1219.09	1166.78	1194.93
Ccrl2	ENSMUSG00000043953	54199	1202.21	0.651654	0.106712	6.10665	1.01747e-09	4.29032e-07	885.723	942.08	977.603	1456.72	1599.95	1351.19
Fabp5	ENSMUSG00000027533	16592	15909	0.411326	0.0682256	6.02891	1.65071e-09	6.73598e-07	12888.9	14101.8	13977.4	18435.7	19181.4	16868.6
Pbk	ENSMUSG00000022033	52033	3480.14	0.461246	0.0768191	6.00432	1.92133e-09	7.59526e-07	2789.86	2862.05	3133.21	3935.87	4175.04	3984.82
Pf4	ENSMUSG00000029373	56744	18386.4	-0.437731	0.0731034	-5.98783	2.12663e-09	8.15207e-07	19417.3	23215.9	20828.7	15654.2	16311.9	14890.2
C1qa	ENSMUSG00000036887	12259	51268.5	0.373297	0.0626281	5.96052	2.51429e-09	9.35465e-07	45857.4	41626.9	46534.3	56868.4	56394.5	60329.7
Cx3cr1	ENSMUSG00000052336	13051	3061.94	-0.523021	0.0885794	-5.90455	3.53617e-09	1.27807e-06	3526.3	3274.33	4032.48	2447.28	2546.15	2545.08
Bhlhe40	ENSMUSG00000030103	20893	1018.96	0.650746	0.110403	5.8943	3.76278e-09	1.3222e-06	807.213	746.502	826.029	1294.66	1296.53	1142.84
Ms4a6c	ENSMUSG00000079419	73656	6379.83	-0.403612	0.0688385	-5.86318	4.54098e-09	1.55252e-06	7427.47	6851.66	7520.73	5286.06	5709.12	5483.95
Hk3	ENSMUSG00000025877	212032	24558.5	0.318668	0.0547611	5.81924	5.9115e-09	1.96791e-06	21508.4	22053.5	22008.8	27009.4	26694.1	28077.1
Tfrc	ENSMUSG00000022797	22042	6482.81	0.493495	0.0853291	5.78343	7.3193e-09	2.37408e-06	4905.2	5304.48	5942.93	6921.23	7678.37	8144.66
C030034L19Rik	ENSMUSG00000097365	320088	119.33	2.50307	0.433773	5.77046	7.90577e-09	2.5002e-06	35.3847	51.4196	20.3455	305	79.8478	223.983
Nbeal2	ENSMUSG00000056724	235627	10183.3	-0.401704	0.0701607	-5.72548	1.03143e-08	3.18235e-06	12295.1	10856	11627.5	9298.41	8630.55	8392.6
Gm42517	ENSMUSG00000105867	115490131	689.761	0.725474	0.126968	5.71385	1.1045e-08	3.32665e-06	468.847	531.642	558.485	830.329	854.372	894.892
Csf1	ENSMUSG00000014599	12977	230.67	1.17558	0.206374	5.69637	1.22383e-08	3.60033e-06	126.058	138.649	159.712	288.612	331.369	339.621
Rnf157	ENSMUSG00000052949	217340	3638.8	0.449363	0.0795163	5.65121	1.59325e-08	4.51952e-06	3302.94	2851.95	3077.26	4388.36	4143.1	4069.2
Rasgrp3	ENSMUSG00000071042	240168	2532.19	0.530339	0.093871	5.64965	1.60774e-08	4.51952e-06	1940.63	2218.39	2054.9	2760.48	2895.48	3323.29
Dennd5b	ENSMUSG00000030313	320560	712.913	0.719818	0.128024	5.62252	1.88195e-08	5.17536e-06	508.655	523.378	583.917	926.836	806.463	928.229
Rcbtb2	ENSMUSG00000022106	105670	20022.2	-0.321287	0.0571821	-5.61866	1.92439e-08	5.17947e-06	21756	22962.5	22007.8	17464.2	18370	17572.8
Pilrb1	ENSMUSG00000066684	170741	470.101	-0.999367	0.178777	-5.59001	2.27057e-08	5.98391e-06	756.348	502.259	622.573	360.538	293.441	285.449
Ttc7b	ENSMUSG00000033530	104718	4844.22	0.385211	0.0690095	5.582	2.37771e-08	6.0623e-06	4349	4055.72	4200.34	5576.5	5253.99	5629.8
Dmwd	ENSMUSG00000030410	13401	2494.21	-0.481046	0.0861988	-5.58065	2.39617e-08	6.0623e-06	2682.6	3052.12	2983.67	2162.31	2124.95	1959.59
Tmem154	ENSMUSG00000056498	320782	1824.95	0.578008	0.104209	5.54661	2.91262e-08	7.22445e-06	1440.82	1324.97	1627.64	2215.12	2355.51	1985.64
Btg2	ENSMUSG00000020423	12227	2184.24	-0.476001	0.0858902	-5.54197	2.99081e-08	7.27571e-06	2589.72	2649.03	2384.5	1765.36	1790.59	1926.26
Atp8b2	ENSMUSG00000060671	54667	3902.51	0.38264	0.0694982	5.50576	3.67583e-08	8.77345e-06	3504.19	3385.43	3274.61	4334.64	4461.5	4454.66
Pcdhgb6	ENSMUSG00000103088	93703	315.575	-1.22479	0.2234	-5.48248	4.19412e-08	9.82512e-06	359.376	584.898	381.479	184.821	225.57	157.309
Cd180	ENSMUSG00000021624	17079	22879.7	0.384989	0.0704953	5.4612	4.72924e-08	1.0683e-05	20336.2	17941.8	21258	24875.3	26505.5	26361.3
Ccnd2	ENSMUSG00000000184	12444	1462.39	-0.655831	0.120567	-5.43955	5.3415e-08	1.18544e-05	1619.95	1841.92	1906.38	1298.3	1159.79	948.023
Spp1	ENSMUSG00000029304	20750	272781	0.429302	0.0799305	5.37094	7.83259e-08	1.70832e-05	220790	209083	267604	317737	318800	302670
Rps29	ENSMUSG00000034892	20090	10169	-0.430787	0.0808289	-5.32961	9.84223e-08	2.11024e-05	11105.3	13048.6	10873.7	9119.05	8836.16	8031.11
Efr3b	ENSMUSG00000020658	668212	1208.35	0.556136	0.104549	5.31936	1.04133e-07	2.19547e-05	879.088	1040.33	1014.22	1421.21	1425.28	1469.96
Mefv	ENSMUSG00000022534	54483	347.144	-0.882198	0.166281	-5.30546	1.12391e-07	2.33073e-05	412.453	455.431	482.189	236.717	257.509	238.568
Slc7a1	ENSMUSG00000041313	11987	2584.46	0.546402	0.103704	5.26885	1.37281e-07	2.80097e-05	2047.89	1816.21	2439.43	3223.9	2915.44	3063.88
Vegfa	ENSMUSG00000023951	22339	5888.63	-0.516689	0.0988145	-5.22888	1.70544e-07	3.42442e-05	6657.85	8024.21	6113.83	5320.66	4840.78	4374.45
Ctla2a	ENSMUSG00000044258	13024	1611.86	-0.666091	0.127512	-5.22375	1.75337e-07	3.46565e-05	1649.81	2417.64	1863.65	1187.22	1345.44	1207.43
Azin1	ENSMUSG00000037458	54375	11346.1	0.353308	0.0677694	5.21338	1.85434e-07	3.60883e-05	9733	9403.36	10755.7	12961.1	12886.4	12336.8
Tma7-ps	ENSMUSG00000059058	NA	413.31	1.09479	0.211208	5.18346	2.17813e-07	4.17474e-05	225.577	371.874	192.265	557.194	582.889	550.061
Gask1b	ENSMUSG00000027955	68659	3064.77	0.425566	0.0824833	5.15943	2.47709e-07	4.67689e-05	2559.86	2472.73	2815.82	3586.26	3307.7	3646.24
Tuba1b	ENSMUSG00000023004	22143	76277.5	0.294309	0.0572764	5.1384	2.7709e-07	5.15469e-05	69412.6	66865.7	69293.8	80665.7	83047.7	88379.7
Itgal	ENSMUSG00000030830	16408	1867.64	-0.495846	0.0965962	-5.13319	2.84873e-07	5.22268e-05	2248.03	1943.84	2365.17	1507.7	1591.97	1549.13
Uba7	ENSMUSG00000032596	74153	6847.41	-0.383394	0.0758241	-5.05636	4.27342e-07	7.69646e-05	7562.37	8497.09	7195.2	5888.78	6186.21	5754.81
Pot1b	ENSMUSG00000024174	72836	2213.96	-0.445912	0.0882244	-5.0543	4.31975e-07	7.69646e-05	2681.5	2581.08	2398.74	1982.05	1894.39	1746.03
Itgax	ENSMUSG00000030789	16411	1330.53	0.611831	0.121279	5.04484	4.539e-07	7.96857e-05	1138.94	857.605	1162.75	1694.34	1547.05	1582.47
P2ry1	ENSMUSG00000027765	18441	788.923	0.702405	0.139301	5.04235	4.59847e-07	7.96857e-05	597.116	626.217	578.83	1169.93	909.267	852.178
Fabp4	ENSMUSG00000062515	11770	1547.68	0.547858	0.108811	5.03493	4.78018e-07	8.17152e-05	1112.41	1344.25	1314.32	1856.4	2000.19	1658.52
Dusp5	ENSMUSG00000034765	240672	1019.08	-0.580856	0.116196	-4.99893	5.76505e-07	9.72372e-05	1130.1	1241.42	1291.94	751.12	791.492	908.435
Tma7	ENSMUSG00000091537	66167	5714.61	-0.441257	0.088332	-4.99544	5.87016e-07	9.77072e-05	6245.4	7386.97	6112.82	5222.33	4894.67	4425.49
Gm2962	ENSMUSG00000089838	NA	196.379	-1.65698	0.331911	-4.99225	5.96794e-07	9.80448e-05	404.712	318.618	170.902	67.3732	71.8631	144.808
Chst11	ENSMUSG00000034612	58250	3336.79	0.466773	0.0938786	4.97209	6.62365e-07	0.000107422	2825.25	2422.23	3158.64	3836.63	3807.74	3970.24
Myo1e	ENSMUSG00000032220	71602	16100.3	0.329195	0.0662432	4.96949	6.71307e-07	0.000107494	14557.5	13316.8	14940.7	17518.8	17410.8	18857.3
Mthfd2	ENSMUSG00000005667	17768	3936.72	0.361515	0.0728256	4.96412	6.90119e-07	0.000109125	3507.51	3328.5	3503.5	4671.51	4260.88	4348.4
Hsp90aa1	ENSMUSG00000021270	15519	21611	0.385472	0.0777726	4.95641	7.18093e-07	0.000112147	18867.8	16674.6	20681.2	23535.1	24006.3	25900.8
Oas2	ENSMUSG00000032690	246728	4027.2	-0.55679	0.112655	-4.94243	7.71534e-07	0.000119023	4745.97	5747.97	3890.07	3394.15	3380.56	3004.5
Xylt2	ENSMUSG00000020868	217119	18330.8	-0.272692	0.0556629	-4.89898	9.63357e-07	0.000146825	20168.2	19875.5	20130.9	16884.3	16061.4	16864.4
Lrp12	ENSMUSG00000022305	239393	7209.4	0.350111	0.0715251	4.89494	9.83344e-07	0.000148087	6328.33	5899.48	6789.3	7785.24	8089.58	8364.48
Zmynd15	ENSMUSG00000040829	574428	1505.48	-0.629976	0.128854	-4.88907	1.01311e-06	0.000150775	1840	2130.24	1516.76	1208.16	1310.5	1027.2
Slc6a8	ENSMUSG00000019558	102857	19794.7	0.259992	0.0532846	4.87931	1.06459e-06	0.000155891	18025.2	17904.1	18118.7	21738.8	21334.3	21647.2
Cytip	ENSMUSG00000026832	227929	4231.04	-0.40917	0.0838822	-4.87791	1.07214e-06	0.000155891	4937.27	4659.9	4882.93	3214.79	3787.78	3903.56
Mcm6	ENSMUSG00000026355	17219	11862	0.354582	0.0729833	4.85839	1.18342e-06	0.000170116	10332.3	9820.22	11082.2	12747.2	12738.7	14451.6
Slc25a20	ENSMUSG00000032602	57279	2439.02	-0.437092	0.0902796	-4.84154	1.28839e-06	0.000183124	2860.63	2717.89	2838.2	1882.81	2290.63	2043.98
Trpm2	ENSMUSG00000009292	28240	1796.73	-0.489038	0.101223	-4.83132	1.35634e-06	0.000190641	2207.12	2153.19	1935.88	1669.76	1391.35	1423.08
Tgfbi	ENSMUSG00000035493	21810	6039.09	-0.374343	0.0776448	-4.82123	1.42677e-06	0.000197589	6908.86	6699.24	6845.25	4778.03	5216.06	5787.1
Trem1	ENSMUSG00000042265	58217	183.128	-1.18976	0.246847	-4.8198	1.43701e-06	0.000197589	277.549	206.597	279.751	92.8657	135.741	106.262
Ssh2	ENSMUSG00000037926	237860	6367.63	-0.340742	0.071061	-4.79506	1.6263e-06	0.000218633	7049.29	6673.53	7626.52	5673	5739.06	5444.36
Sult1a1	ENSMUSG00000030711	20887	558.48	-0.671741	0.140135	-4.79352	1.63883e-06	0.000218633	741.972	659.272	657.161	390.582	435.171	466.719
Ypel3	ENSMUSG00000042675	66090	7624.87	-0.343474	0.0716595	-4.79314	1.64191e-06	0.000218633	9036.36	8745.92	7802.51	6554.32	6896.86	6713.25
Psat1	ENSMUSG00000024640	107272	3158.63	0.347546	0.0725936	4.78755	1.68826e-06	0.000219978	2680.39	2810.63	2848.37	3563.49	3471.38	3577.48
Lst1	ENSMUSG00000073412	16988	2660.45	-0.395691	0.0826554	-4.78724	1.6909e-06	0.000219978	2893.8	3165.98	3008.09	2178.7	2452.33	2263.79
Angptl4	ENSMUSG00000002289	57875	1485.86	-0.454041	0.094875	-4.78567	1.70418e-06	0.000219978	1711.73	1669.3	1773.11	1325.61	1268.58	1166.8
Pde3b	ENSMUSG00000030671	18576	5031.97	-0.408123	0.0856002	-4.76778	1.86266e-06	0.000238007	6052.99	5132.78	6031.43	3980.48	4369.67	4624.47
Dhrs9	ENSMUSG00000027068	241452	1306.31	0.584947	0.123088	4.75226	2.01158e-06	0.000254465	907.838	1044.92	1182.08	1727.12	1367.39	1608.51
Ipo5	ENSMUSG00000030662	70572	15783.5	0.309378	0.0653761	4.73227	2.22018e-06	0.000278072	14504.4	13062.4	14727.1	16885.2	17686.3	17835.3
Mfsd12	ENSMUSG00000034854	73822	32332.3	0.253347	0.0535611	4.73006	2.24449e-06	0.000278361	29753	29315.6	29433.9	35464.7	34150.9	35875.9
Tubb4b	ENSMUSG00000036752	227613	15499.3	0.291327	0.0618194	4.71255	2.44633e-06	0.000300448	13880.7	13555.5	14382.3	16215.1	17114.4	17847.8
Tmem38b	ENSMUSG00000028420	52076	2248.75	0.373258	0.0793401	4.70453	2.5445e-06	0.000309499	1983.75	1975.06	1919.6	2566.55	2449.33	2598.21
Apoc2	ENSMUSG00000002992	11813	1532.58	-0.472082	0.100493	-4.69768	2.63127e-06	0.000317005	1688.51	1869.47	1785.32	1317.42	1378.37	1156.38
Vat1	ENSMUSG00000034993	26949	59573	0.315221	0.0672333	4.68847	2.75259e-06	0.000323232	53225.2	50382.9	55663.3	62725.3	63840.3	71600.7
P2ry10b	ENSMUSG00000054293	213438	1167.04	0.479335	0.102243	4.68819	2.75628e-06	0.000323232	1009.57	999.009	916.566	1432.14	1312.5	1332.44
Slfn9	ENSMUSG00000069793	237886	4419.57	0.406983	0.0868497	4.68606	2.78516e-06	0.000323232	4005.1	3343.19	4053.85	4855.42	4894.67	5365.18
Nab2	ENSMUSG00000025402	17937	4064.48	0.399266	0.0859582	4.64488	3.40268e-06	0.000391308	3580.49	3403.79	3533	4772.57	4066.25	5030.77
Rnase4	ENSMUSG00000021876	58809	6555.77	-0.305829	0.0659254	-4.63901	3.50074e-06	0.000397086	7042.66	7270.36	7431.21	5917	6088.4	5585
Gyg	ENSMUSG00000019528	27357	13963.6	0.279034	0.0601609	4.63813	3.5157e-06	0.000397086	11986.6	12726.3	13138.1	15163.5	15299.8	15467.4
Pfkp	ENSMUSG00000021196	56421	6927.84	0.293729	0.0633754	4.63474	3.57385e-06	0.000400081	6343.81	5939.88	6392.57	7651.41	7589.54	7649.81
Pcp4l1	ENSMUSG00000038370	66425	4351.56	0.358874	0.077558	4.62717	3.70691e-06	0.000411337	3567.22	3973.08	3897.19	4761.64	4671.1	5239.13
Fen1	ENSMUSG00000024742	14156	4781.25	0.358696	0.0780725	4.5944	4.33999e-06	0.000477399	4400.97	3856.47	4313.25	5161.33	5234.03	5721.47
Ado	ENSMUSG00000057134	211488	4271.38	0.340909	0.0744814	4.5771	4.71459e-06	0.000514134	3825.97	3700.37	3781.22	4883.64	4413.59	5023.48
Cd5l	ENSMUSG00000015854	11801	5579.52	0.48198	0.105405	4.57266	4.81579e-06	0.000520681	3818.23	5221.84	4925.65	6201.97	6031.51	7277.9
Pcna	ENSMUSG00000027342	18538	25787	0.267531	0.058536	4.57037	4.86874e-06	0.000521945	22211.6	23613.5	24382.1	27702.2	28535.6	28277.1
Dennd1c	ENSMUSG00000002668	70785	6862.61	-0.388241	0.0850741	-4.56357	5.02912e-06	0.000534608	7776.89	8396.08	7168.75	6207.44	6349.9	5276.63
Ly6e	ENSMUSG00000022587	17069	12873.4	-0.323686	0.0709918	-4.55948	5.12801e-06	0.000537284	13746.9	14037.5	15148.3	10499.3	11753.6	12054.5
Cbx5	ENSMUSG00000009575	12419	7768.5	0.291095	0.0638504	4.55902	5.13924e-06	0.000537284	7362.22	6859.92	6741.49	8605.56	8609.59	8432.19
Clec4a1	ENSMUSG00000049037	269799	2836.14	-0.427282	0.0938499	-4.55282	5.29318e-06	0.000548842	3568.32	2881.33	3310.22	2277.03	2399.43	2580.5
Aif1	ENSMUSG00000024397	11629	3148.95	-0.338435	0.0744665	-4.5448	5.49878e-06	0.000565524	3594.86	3614.06	3340.74	2745.91	2841.59	2756.56
Hnrnpab	ENSMUSG00000020358	15384	21159.2	0.305202	0.0674049	4.5279	5.95736e-06	0.000607747	18966.2	17637.8	20184.8	22909.6	22623.9	24633
Gm15513	ENSMUSG00000086291	NA	625.285	-0.671547	0.148478	-4.52287	6.10059e-06	0.00061738	697.742	923.716	682.593	480.717	496.055	470.886
Tubb5	ENSMUSG00000001525	22154	86574.1	0.325871	0.0723823	4.50207	6.72932e-06	0.000675603	78883.5	73232.5	78397.4	89215.7	92441.8	107273
Mcm3	ENSMUSG00000041859	17215	7094.43	0.347686	0.0773978	4.4922	7.0492e-06	0.000702145	6246.5	5987.63	6496.33	7397.39	7654.41	8784.31
Marcksl1	ENSMUSG00000047945	17357	3627.89	-0.351449	0.0783381	-4.48631	7.24676e-06	0.000716183	3882.36	3906.05	4413.96	3096.43	3210.88	3257.66
Rrm2	ENSMUSG00000020649	20135	7832.71	0.32279	0.0719771	4.48462	7.30432e-06	0.000716277	6846.94	6870.94	7161.63	8460.8	8168.43	9487.52
Cd34	ENSMUSG00000016494	12490	206.789	-1.26155	0.282363	-4.46785	7.90112e-06	0.000768839	311.827	208.433	356.047	170.254	109.791	84.3844
Tbx6	ENSMUSG00000030699	21389	124.984	-1.52677	0.34271	-4.45499	8.38978e-06	0.000810158	224.472	179.969	152.591	90.1344	32.9372	69.7995
Smox	ENSMUSG00000027333	228608	5435.47	-0.332887	0.0749732	-4.44008	8.99261e-06	0.000859282	6118.23	6238.3	5823.91	5232.35	4568.29	4631.77
Dek	ENSMUSG00000021377	110052	9874.59	0.306915	0.0691393	4.43908	9.03435e-06	0.000859282	9010.93	8373.13	9100.56	10250.7	10894.2	11618
Trim37	ENSMUSG00000018548	68729	2836.91	0.356749	0.0804018	4.43708	9.11879e-06	0.000859932	2459.24	2343.26	2662.21	3283.08	3164.97	3108.68
Tubb2a	ENSMUSG00000058672	22151	8552.46	0.315502	0.0711277	4.43571	9.17714e-06	0.000859932	7772.47	7354.84	7735.37	8896.9	9262.35	10292.8
Slc39a6	ENSMUSG00000024270	106957	4529.76	0.329409	0.0743382	4.43121	9.37038e-06	0.000871583	4137.8	3722.41	4186.09	5219.6	4877.71	5034.94
Gm7336	ENSMUSG00000078636	NA	26725.8	0.301912	0.0681919	4.42739	9.53796e-06	0.000880695	24256.2	22385	25177.6	28246.7	28607.5	31681.7
Ermard	ENSMUSG00000036552	381062	2684.16	-0.463511	0.104814	-4.4222	9.76994e-06	0.000895578	2873.9	3650.79	2808.7	2119.52	2416.4	2235.67
Trpv4	ENSMUSG00000014158	63873	1853.8	-0.397507	0.0902055	-4.40668	1.04967e-05	0.000955271	2198.27	2186.25	1937.91	1562.33	1590.97	1647.06
Il10ra	ENSMUSG00000032089	16154	11702.7	-0.288373	0.0655603	-4.39859	1.08956e-05	0.000984495	13313.5	13209.3	12083.2	10837.1	10715.6	10057.4
Rps6ka2	ENSMUSG00000023809	20112	2738.1	0.355205	0.0807903	4.39662	1.09949e-05	0.000986418	2544.38	2309.29	2355	2914.34	3125.04	3180.56
Gm10073	ENSMUSG00000060019	NA	488.494	-0.670933	0.152725	-4.39309	1.11751e-05	0.00099553	596.011	671.209	533.053	399.687	388.26	342.747
Septin11	ENSMUSG00000058013	52398	4013.35	0.345171	0.0786496	4.38872	1.14019e-05	0.00100863	3513.04	3446.95	3645.92	4096.11	4761.93	4616.14
Hspa5	ENSMUSG00000026864	14828	57286.6	0.310841	0.0708568	4.38689	1.14985e-05	0.00101011	51607.4	46024.2	55786.4	61795.8	63171.6	65334.4
9030025P20Rik	ENSMUSG00000116953	100041574	1495.85	-0.578647	0.132559	-4.36519	1.27012e-05	0.00110807	1898.61	1856.61	1621.54	1375.69	1296.53	926.145
Tox2	ENSMUSG00000074607	269389	984.757	0.525218	0.121271	4.33095	1.4847e-05	0.00127765	698.847	907.188	814.839	1132.6	1127.85	1227.22
Cnrip1	ENSMUSG00000044629	380686	2526.91	0.385974	0.0892787	4.32324	1.53752e-05	0.00131417	2121.97	2202.78	2247.16	2634.84	3167.96	2786.77
Tuba1c	ENSMUSG00000043091	22146	28777.1	0.25036	0.057973	4.31856	1.57053e-05	0.00133337	26441.2	25666.6	26751.3	30419.9	30545.8	32838
Melk	ENSMUSG00000035683	17279	2579.01	0.357833	0.0829333	4.3147	1.59817e-05	0.00134779	2385.15	2127.48	2270.56	2819.66	2814.64	3056.59
Susd3	ENSMUSG00000021384	66329	4508.61	-0.317599	0.0736648	-4.31141	1.62216e-05	0.00135896	4642.03	5087.78	5277.63	3925.85	4100.19	4018.16
Megf9	ENSMUSG00000039270	230316	1452.11	0.489015	0.113644	4.30303	1.68476e-05	0.00140212	1162.17	1084.4	1378.41	1586	1636.88	1864.79
Arap2	ENSMUSG00000037999	212285	1925.44	0.407352	0.0953349	4.27285	1.92991e-05	0.00159565	1680.77	1559.12	1726.32	1983.87	2356.51	2246.08
Anpep	ENSMUSG00000039062	16790	47608.8	0.349565	0.0818793	4.26928	1.96109e-05	0.00161089	45075.7	35650.3	44883.3	51516.8	53028	55498.9
Tbc1d2	ENSMUSG00000039813	381605	2404.36	0.356286	0.083765	4.2534	2.10551e-05	0.00171837	2096.54	2190.84	2038.62	2641.21	2570.1	2888.86
Plau	ENSMUSG00000021822	18792	24275.9	0.32866	0.0774098	4.24571	2.17897e-05	0.00176693	18875.5	21985.5	23705.6	27929.8	26470.6	26688.4
Actg1	ENSMUSG00000062825	11465	187992	0.280419	0.0661952	4.23625	2.27285e-05	0.00182192	171066	160460	177811	196949	198782	222883
Stard4	ENSMUSG00000024378	170459	1627.57	0.370038	0.087356	4.23598	2.2756e-05	0.00182192	1374.47	1411.28	1474.03	1850.03	1833.51	1822.08
Zfyve28	ENSMUSG00000037224	231125	1173.6	-0.502659	0.118732	-4.23355	2.3003e-05	0.00183012	1242.89	1609.62	1274.65	998.762	955.18	960.524
Rpl7a-ps5	ENSMUSG00000071052	NA	1036.19	-0.497372	0.117776	-4.22303	2.41036e-05	0.00190569	1080.34	1230.4	1327.55	824.866	817.442	936.563
Lsm5	ENSMUSG00000091625	66373	496.963	-0.860982	0.204002	-4.22047	2.43797e-05	0.00191555	560.626	886.988	475.068	386.03	355.323	317.744
Pmepa1	ENSMUSG00000038400	65112	512.441	-0.656298	0.155761	-4.21349	2.51451e-05	0.00196349	594.905	584.898	701.921	447.03	405.228	340.663
Olfml3	ENSMUSG00000027848	99543	2012.88	-0.431456	0.102763	-4.19856	2.68612e-05	0.00208463	2129.72	2332.25	2471.98	1678.87	1535.07	1929.38
Rragd	ENSMUSG00000028278	52187	2393.86	0.345306	0.0827561	4.17258	3.01175e-05	0.00229509	2119.76	2008.12	2198.33	2539.24	2708.84	2788.85
Rangap1	ENSMUSG00000022391	19387	11137.3	0.277046	0.0664259	4.17075	3.03602e-05	0.00229663	10020.5	9676.06	10516.6	11631.9	12026.1	12952.5
Gpr176	ENSMUSG00000040133	381413	528.768	0.580705	0.139268	4.1697	3.05007e-05	0.00229663	404.712	460.022	405.893	618.194	611.834	671.95
Rpl39	ENSMUSG00000079641	67248	13809.3	-0.42857	0.103382	-4.14551	3.39056e-05	0.00253791	14146.1	19060.1	14329.4	12617.9	12358.4	10343.9
Eno2	ENSMUSG00000004267	13807	1747.06	0.493497	0.119182	4.14071	3.46233e-05	0.00257638	1335.77	1670.22	1346.87	2296.15	2080.04	1753.32
Abhd15	ENSMUSG00000000686	67477	1168.95	-0.424902	0.10292	-4.12849	3.65158e-05	0.00270131	1387.74	1272.63	1359.08	938.672	996.102	1059.49
Tuba1a	ENSMUSG00000072235	22142	9844.45	0.258229	0.0626156	4.12404	3.7229e-05	0.00273806	8899.25	9024.14	8973.4	10391.9	11339.4	10438.7
Fgd2	ENSMUSG00000024013	26382	5420.01	-0.345698	0.0842691	-4.10231	4.09043e-05	0.00299098	6141.45	6712.09	5344.77	4835.39	4858.74	4627.6
Ptprs	ENSMUSG00000013236	19280	9736.61	-0.265174	0.0647916	-4.09272	4.26334e-05	0.0030995	10594.4	10893.6	10399.6	9309.33	8879.08	8343.64
Angptl2	ENSMUSG00000004105	26360	8799.98	0.273971	0.0669958	4.08937	4.3254e-05	0.00312665	8065.5	7430.13	8406.77	9864.71	9462.97	9569.82
Atp6v1b2	ENSMUSG00000006273	11966	33020.9	0.27215	0.0665823	4.08742	4.36189e-05	0.00313511	30702.8	27627	31417.6	34326.6	36366.7	37684.4
Ccna2	ENSMUSG00000027715	12428	11344.6	0.296474	0.0725729	4.08519	4.40401e-05	0.0031475	10526.9	10008.5	10013.1	11369.7	12595	13554.6
Comtd1	ENSMUSG00000021773	69156	1560.38	0.386609	0.0948142	4.07754	4.55141e-05	0.00323457	1270.53	1392	1394.69	1798.14	1850.47	1656.43
Crem	ENSMUSG00000063889	12916	2188.59	-0.377887	0.0927626	-4.0737	4.62725e-05	0.0032701	2504.57	2669.23	2247.16	2027.57	1849.48	1833.54
Esyt1	ENSMUSG00000025366	23943	32873.9	0.250552	0.0615423	4.07122	4.67681e-05	0.00328676	30671.9	28278	31130.7	35541.2	34460.3	37161.4
Tubb6	ENSMUSG00000001473	67951	7266.19	0.30821	0.0758059	4.06577	4.78737e-05	0.00334587	6333.86	6286.04	6858.48	7830.77	7503.7	8784.31
Ptpn18	ENSMUSG00000026126	19253	4662.96	-0.360033	0.0890695	-4.04216	5.29607e-05	0.00366095	4696.21	5932.53	5095.54	4263.63	4132.13	3857.72
Abca1	ENSMUSG00000015243	11303	38103.9	-0.280395	0.0694676	-4.03634	5.42921e-05	0.00373258	44076	37451.8	43859.9	34879.3	34705.9	33650.6
Hspd1	ENSMUSG00000025980	15510	7972.38	0.311352	0.0774001	4.02264	5.75504e-05	0.0039352	6752.94	6673.53	7919.5	8468.08	8891.06	9129.14
Nln	ENSMUSG00000021710	75805	2438.12	0.32693	0.0815268	4.0101	6.06932e-05	0.00412779	2266.83	2020.97	2202.4	2688.55	2680.89	2769.06
Anp32e	ENSMUSG00000015749	66471	8755.27	0.290271	0.0724609	4.00589	6.17836e-05	0.00417948	7952.71	7543.99	8135.16	8876.87	9643.62	10379.3
Col4a2	ENSMUSG00000031503	12827	378.805	-0.733657	0.183279	-4.00296	6.25555e-05	0.00420691	460.001	428.803	530.001	236.717	272.481	344.83
Ndrg1	ENSMUSG00000005125	17988	3278.01	0.320273	0.0800315	4.00183	6.28542e-05	0.00420691	3002.17	2686.67	3058.95	3550.75	3571.19	3798.34
Gm4924	ENSMUSG00000073427	237412	115.61	-1.31433	0.328971	-3.99529	6.46162e-05	0.00428768	128.269	208.433	157.678	63.7314	44.9144	90.6351
Naglu	ENSMUSG00000001751	27419	15887.1	0.272696	0.0682694	3.99442	6.48542e-05	0.00428768	14739.9	13301.1	15130	16803.2	17030.5	18317.7
Uhrf1	ENSMUSG00000001228	18140	6079.87	0.320694	0.080302	3.9936	6.50778e-05	0.00428768	5790.92	5040.04	5390.55	6482.39	6382.84	7392.49
F730311O21Rik	ENSMUSG00000100658	622304	1098.78	-0.642414	0.16113	-3.98693	6.69345e-05	0.00438716	1534.81	1491.17	992.862	915	969.153	689.66
Sorbs3	ENSMUSG00000022091	20410	1533.3	0.402632	0.101147	3.98064	6.87286e-05	0.00445855	1412.07	1293.75	1256.34	1626.97	1693.77	1916.88
Lmnb1	ENSMUSG00000024590	16906	5596.76	0.334792	0.0843301	3.97001	7.18681e-05	0.00461809	4917.36	4693.87	5238.97	5719.44	6019.53	6991.41
Depdc1b	ENSMUSG00000021697	218581	920.924	0.457521	0.115249	3.96985	7.19181e-05	0.00461809	712.117	841.077	774.148	1074.33	1007.08	1116.79
Med14	ENSMUSG00000064127	26896	2862.63	0.345932	0.0873093	3.96214	7.42808e-05	0.00472586	2513.42	2316.64	2733.42	3090.06	3103.09	3419.13
Arl8b	ENSMUSG00000030105	67166	15652.8	0.258447	0.0652324	3.96194	7.43435e-05	0.00472586	14218	13386.5	15159.5	16411.7	17476.7	17264.4
Clic4	ENSMUSG00000037242	29876	33505.9	0.269908	0.0681497	3.96052	7.47864e-05	0.00473024	30528.1	28214.7	32400.3	36038.3	34961.4	38892.9
Ms4a4a	ENSMUSG00000101389	666907	967.518	-0.52857	0.133708	-3.95318	7.71192e-05	0.00482308	1162.17	1094.5	1170.89	631.851	864.353	881.348
Mmgt1	ENSMUSG00000061273	236792	3685.72	0.330848	0.0836966	3.95295	7.71949e-05	0.00482308	3351.59	2945.61	3498.41	3885.79	4197	4235.89
Kpna2	ENSMUSG00000018362	16647	10434.7	0.259708	0.0657379	3.95066	7.79358e-05	0.00483278	9813.72	8939.66	9741.44	11011	11218.6	11883.6
Cd28	ENSMUSG00000026012	12487	7901.32	0.305474	0.0773755	3.94794	7.88255e-05	0.00486411	7705.01	6350.32	7150.44	8612.84	8500.8	9088.51
Cdkn1b	ENSMUSG00000003031	12576	5354.85	-0.328528	0.0833008	-3.94388	8.01748e-05	0.00492336	6219.96	6264.01	5402.76	5057.54	4844.77	4340.07
Trp53bp1	ENSMUSG00000043909	27223	4041.68	-0.352367	0.0895781	-3.93363	8.36731e-05	0.00511336	4597.8	4747.13	4254.25	3741.03	3814.73	3095.14
Rbm44	ENSMUSG00000070732	329207	164.502	0.943024	0.239832	3.93202	8.42346e-05	0.00512292	122.741	109.267	105.797	190.284	249.525	209.398
Mcm2	ENSMUSG00000002870	17216	4425.1	0.348815	0.0887882	3.92862	8.54357e-05	0.00517111	3820.44	3607.63	4250.18	4839.03	4548.33	5484.99
Gm43305	ENSMUSG00000105703	NA	2570.53	0.371639	0.0948705	3.91733	8.95361e-05	0.00536793	2297.79	2476.4	1949.1	2963.51	2920.43	2815.94
Top2a	ENSMUSG00000020914	21973	28369.2	0.271284	0.0692981	3.91474	9.05013e-05	0.0054002	27152.2	24090.1	25887.7	29307.3	30326.2	33451.7
Fgf11	ENSMUSG00000042826	14166	957.298	-0.420856	0.107577	-3.91215	9.14781e-05	0.00543285	1121.25	1122.05	1044.74	851.269	782.509	821.967
Ckap4	ENSMUSG00000046841	216197	4098.65	0.304995	0.0780371	3.90833	9.29365e-05	0.00549368	3490.92	3636.1	3872.77	4268.18	4475.47	4848.46
Arrb2	ENSMUSG00000060216	216869	27534.9	-0.290486	0.0744457	-3.90198	9.54093e-05	0.00561362	30763.7	32997.6	27131.8	26090.7	24358.6	23867.2
Atp5k	ENSMUSG00000050856	11958	1252.62	-0.507591	0.130253	-3.89696	9.74079e-05	0.00570279	1318.08	1751.02	1342.81	1132.6	1066.97	904.268
Rpl23a	ENSMUSG00000058546	268449	18179.7	-0.280836	0.0720846	-3.89592	9.78266e-05	0.00570279	19038.1	20526.5	20267.2	17963.1	16236.1	15047.5
Kcnj10	ENSMUSG00000044708	16513	322.655	-0.700089	0.18013	-3.88657	0.000101669	0.0058996	433.462	336.982	428.273	241.269	260.504	235.443
Cracr2b	ENSMUSG00000048200	213573	3398.25	-0.318084	0.0821409	-3.87242	0.000107759	0.00620705	3749.67	4088.77	3475.02	3027.24	3137.02	2911.78
Pparg	ENSMUSG00000000440	19016	2209.49	0.328202	0.0847632	3.87199	0.000107949	0.00620705	1933.99	1901.61	2041.67	2306.17	2499.24	2574.25
Nucks1	ENSMUSG00000026434	98415	15079.9	0.255515	0.0660438	3.86887	0.000109342	0.00625873	14230.2	13236.9	13777	15321.9	16530.5	17383.2
Slc11a2	ENSMUSG00000023030	18174	4348.19	0.266374	0.0690438	3.85805	0.000114297	0.00651286	4044.91	3922.58	3876.84	4858.15	4541.35	4845.33
Slc16a1	ENSMUSG00000032902	20501	1074.44	0.421465	0.109309	3.85571	0.000115395	0.00654594	988.559	825.468	943.015	1262.79	1202.71	1224.1
Mrgpre	ENSMUSG00000048965	244238	892.326	0.466125	0.121174	3.84674	0.000119699	0.00674586	761.876	660.191	827.046	1052.48	1069.96	982.401
Oxct1	ENSMUSG00000022186	67041	16053.4	0.251335	0.0653873	3.8438	0.000121146	0.00678096	14595.1	14350.7	15029.2	16572.9	16970.7	18802.1
Emp1	ENSMUSG00000030208	13730	29271.3	0.260546	0.0678371	3.84076	0.000122653	0.00683506	25839.7	25119.4	28946.6	30632	31764.5	33325.6
Gm45752	ENSMUSG00000110457	NA	241.373	-0.735618	0.191685	-3.83765	0.000124217	0.00689186	298.558	293.826	312.304	168.433	188.641	186.479
Ndc1	ENSMUSG00000028614	72787	4745.76	0.316826	0.0830115	3.81665	0.000135274	0.00744009	4490.54	3873	4317.32	4856.33	5266.96	5670.42
Atp1a3	ENSMUSG00000040907	232975	8565.78	0.297736	0.0780388	3.81523	0.000136053	0.00744197	7881.94	6964.6	8209.42	9205.54	8977.89	10155.3
Pde4b	ENSMUSG00000028525	18578	871.155	-0.441093	0.115637	-3.81445	0.000136485	0.00744197	1057.12	950.344	1003.03	772.06	679.705	764.669
Tcp11l1	ENSMUSG00000027175	320554	1749.59	0.333199	0.0875625	3.80527	0.000141649	0.00765752	1553.61	1517.8	1573.73	1887.36	1903.37	2061.69
Bax	ENSMUSG00000003873	12028	11514	-0.264928	0.0696891	-3.80157	0.000143785	0.00770711	12217.7	13452.6	12034.4	11104.7	10316.3	9958.4
Alox5	ENSMUSG00000025701	11689	889.199	-0.479266	0.126279	-3.79529	0.000147469	0.00787122	1142.26	877.806	1087.47	732.911	766.539	728.206
Plk1	ENSMUSG00000030867	18817	5135.85	0.32752	0.0864624	3.78801	0.000151858	0.00807143	4509.34	4447.79	4707.96	5178.63	5468.58	6502.81
Sgo2a	ENSMUSG00000026039	68549	2696.19	0.292982	0.0774097	3.78482	0.000153817	0.00814138	2388.47	2373.56	2507.59	2846.97	2988.31	3072.22
Ch25h	ENSMUSG00000050370	12642	489.134	-0.602597	0.159479	-3.77853	0.000157755	0.008315	487.645	595.916	685.644	393.314	397.243	375.042
Lpl	ENSMUSG00000015568	16956	207183	0.259539	0.0687948	3.77266	0.000161515	0.00847787	180792	177752	207246	219117	220797	237392
Pld3	ENSMUSG00000003363	18807	32948.5	0.273663	0.0727744	3.76043	0.000169623	0.00883016	30846.6	27565.5	31087	33737.6	35098.1	39356.5
Rps28	ENSMUSG00000067288	54127	7150.76	-0.332655	0.0885363	-3.75727	0.000171777	0.00890564	7487.18	9207.78	7218.59	6598.93	6352.89	6039.22
Mboat1	ENSMUSG00000038732	218121	562.871	0.585775	0.156251	3.74894	0.000177583	0.00913182	499.809	376.465	475.068	713.791	583.887	728.206
Dcbld2	ENSMUSG00000035107	73379	807.184	0.54024	0.144145	3.74788	0.000178335	0.00913337	697.742	572.961	702.938	871.299	856.368	1141.79
Ska3	ENSMUSG00000021965	219114	1625.32	0.360071	0.0962199	3.74217	0.000182438	0.00928864	1410.96	1499.43	1359.08	1673.4	1898.38	1910.63
Rpl35a-ps6	ENSMUSG00000094664	NA	1100.99	-0.500918	0.133906	-3.74082	0.000183417	0.00928864	1153.32	1438.83	1278.72	1026.08	965.161	743.833
Rrm1	ENSMUSG00000030978	20133	13402	0.3297	0.0881405	3.74062	0.00018357	0.00928864	12245.3	10535.5	12851.3	13288	14970.5	16521.6
Ppp2r1a	ENSMUSG00000007564	51792	17165.3	0.252324	0.0674859	3.73892	0.000184813	0.00931427	15389	15136.6	16477.8	17870.3	18007.7	20110.6
Pcdhga12	ENSMUSG00000102428	93724	136.256	1.35327	0.362399	3.73418	0.000188324	0.00941622	91.779	73.4565	65.1057	295.896	199.62	91.6769
Tcf19	ENSMUSG00000050410	106795	2604.52	0.340633	0.0913373	3.72939	0.000191942	0.00952185	2252.46	2484.67	2156.63	2713.14	2837.59	3182.65
Myo10	ENSMUSG00000022272	17909	2694.14	0.308101	0.0826766	3.72657	0.0001941	0.00959125	2317.7	2304.7	2600.16	2961.69	2886.5	3094.1
Ikbke	ENSMUSG00000042349	56489	9109.62	-0.293414	0.0788723	-3.72011	0.000199135	0.00979228	10301.4	10766	9031.38	8519.97	8455.89	7583.14
Mthfd1l	ENSMUSG00000040675	270685	1101.86	0.398791	0.10722	3.71938	0.000199716	0.00979228	1001.83	972.381	877.91	1307.4	1277.57	1174.09
Eif3j1	ENSMUSG00000027236	78655	2735.85	0.296051	0.0796299	3.71784	0.000200935	0.00981399	2568.71	2286.33	2514.71	3018.14	3059.17	2968.04
Ubr7	ENSMUSG00000041712	66622	3136.86	0.289141	0.0778018	3.71639	0.000202093	0.00982853	2712.46	2894.19	2862.62	3289.45	3398.52	3663.95
Tle2	ENSMUSG00000034771	21886	1109.25	-0.40171	0.108117	-3.71552	0.000202786	0.00982853	1362.31	1229.48	1197.33	1010.6	967.157	888.641

## Sheet: 72h_BMDM
mgi_symbol	ensembl_gene_id	entrezgene_id	baseMean	log2FoldChange	lfcSE	stat	pvalue	padj	Cont72M1	Cont72M2	Cont72M3	KO72M1	KO72M2	KO72M3
Eps8l1	ENSMUSG00000006154	67425	548.091	4.32241	0.195445	22.1157	2.23266e-108	3.2733e-104	30.3598	61.6215	62.819	1087.61	1111.48	934.658
C1qb	ENSMUSG00000036905	12260	92718	0.779352	0.0551392	14.1343	2.33546e-45	1.71201e-41	67338	71011	66450.7	115083	113064	123362
Ccl2	ENSMUSG00000035385	20296	3796.24	1.28769	0.0932082	13.8152	2.06303e-43	1.0082e-39	1982.81	2467.62	2167.26	4792.32	5791.9	5575.54
Thbs1	ENSMUSG00000040152	21825	2520.96	-1.20438	0.0956178	-12.5958	2.22775e-36	8.16527e-33	3436.94	3597.96	3514.47	1312.41	1533.37	1730.59
Itgax	ENSMUSG00000030789	16411	2823.15	1.15271	0.095266	12.0999	1.05733e-33	3.10031e-30	1837.29	1716.21	1702.91	3816.01	3419.03	4447.47
Plau	ENSMUSG00000021822	18792	29321.6	0.719906	0.0605984	11.88	1.50456e-32	3.6764e-29	21613	22594.9	22254.1	34705.5	35341.4	39420.7
Ms4a6b	ENSMUSG00000024677	69774	2181.54	-0.994031	0.0861312	-11.5409	8.2061e-31	1.71871e-27	2809.85	2986.35	2918.54	1364.2	1412.37	1597.93
Serpinb1a	ENSMUSG00000044734	66222	523.718	1.68062	0.151382	11.1019	1.22856e-28	2.25149e-25	248.113	263.961	235.147	772.457	920.879	701.753
Ccl7	ENSMUSG00000035373	20306	1465.87	1.1688	0.105449	11.0841	1.49923e-28	2.44224e-25	847.98	959.273	899.84	1842.44	2288.28	1957.41
Cd5l	ENSMUSG00000015854	11801	12426.2	0.8678	0.0806953	10.754	5.67283e-27	7.80409e-24	9385.36	7561.97	9445.78	16536.8	16511.6	15115.5
Ctla2b	ENSMUSG00000074874	13025	4798.01	-0.996951	0.0927301	-10.7511	5.85533e-27	7.80409e-24	6166.18	6177.79	6832.84	3408.29	3516.47	2686.51
Gask1b	ENSMUSG00000027955	68659	5296.93	0.722975	0.0674245	10.7227	7.96095e-27	9.71369e-24	3837.9	3912.51	4238.59	6324.01	6684.94	6783.61
Dmpk	ENSMUSG00000030409	13400	1409.12	-1.33496	0.124583	-10.7155	8.61319e-27	9.71369e-24	2111.58	1731.84	2210.55	829.758	902.676	668.336
Ccrl2	ENSMUSG00000043953	54199	1394.05	1.04799	0.0988234	10.6047	2.83326e-26	2.96704e-23	847.98	985.025	893.049	1765.3	1988.46	1884.51
Efr3b	ENSMUSG00000020658	668212	1916.23	0.907557	0.0868058	10.455	1.38949e-25	1.35809e-22	1389.22	1319.8	1289.49	2505.8	2661.98	2331.08
Spp1	ENSMUSG00000029304	20750	317530	0.772981	0.0742261	10.4139	2.14329e-25	1.96392e-22	226309	258022	218999	375700	382721	443427
Asns	ENSMUSG00000029752	27053	2019.02	0.881032	0.0856308	10.2887	7.92234e-25	6.83232e-22	1469.83	1487.19	1307.32	2614.89	2528.13	2706.76
Gpnmb	ENSMUSG00000029816	93695	514931	0.593937	0.0586589	10.1253	4.26845e-24	3.47665e-21	408225	396329	426669	602153	591587	664621
Slc40a1	ENSMUSG00000025993	53945	28819.4	-0.585797	0.058449	-10.0224	1.21547e-23	9.37893e-21	34117.1	35127	34530.9	21876.7	22562.6	24702.1
Atp6v0d2	ENSMUSG00000028238	242341	12031.3	0.932016	0.0952926	9.78056	1.36452e-22	1.00026e-19	8830.51	7778.11	8217.41	13875.6	14492.1	18993.9
Ypel3	ENSMUSG00000042675	66090	6676.02	-0.619976	0.0639814	-9.68994	3.32711e-22	2.22322e-19	8455.72	7731.2	8079.89	5486.54	5094.82	5207.96
Zmynd15	ENSMUSG00000040829	574428	1176.63	-1.16803	0.120544	-9.68967	3.33613e-22	2.22322e-19	1730.51	1531.34	1623.11	794.496	784.889	595.427
Mthfd2	ENSMUSG00000005667	17768	3979.49	0.643041	0.0670713	9.58741	9.03239e-22	5.75756e-19	3223.37	3137.18	2961.83	4926.76	4842.11	4785.69
Chst11	ENSMUSG00000034612	58250	4260.99	0.679727	0.0734421	9.25527	2.13693e-20	1.3054e-17	3297.7	3289.85	3239.43	5107.47	4920.28	5711.24
Bhlhe40	ENSMUSG00000030103	20893	1284.34	0.929395	0.100753	9.22451	2.84865e-20	1.67056e-17	899.278	839.708	914.272	1731.14	1532.3	1789.32
Ccl3	ENSMUSG00000000982	20302	4888.79	0.582132	0.0642178	9.06497	1.24642e-19	7.02839e-17	3988.65	3850.89	3908.36	5695.91	5754.42	6134.51
G530011O06Rik	ENSMUSG00000072844	654820	250.116	-1.96222	0.21869	-8.97259	2.89617e-19	1.57262e-16	310.926	476.417	406.626	109.092	96.3711	101.263
Plaur	ENSMUSG00000046223	18793	3009.81	0.689695	0.0772307	8.93032	4.24789e-19	2.22422e-16	2239.3	2421.63	2250.45	3710.22	3496.13	3941.16
Slamf8	ENSMUSG00000053318	74748	287.725	1.57077	0.181177	8.66983	4.32772e-18	2.18789e-15	146.564	138.878	149.407	388.983	433.67	468.848
Rcbtb2	ENSMUSG00000022106	105670	14589	-0.438234	0.0511157	-8.57338	1.0049e-17	4.91094e-15	16792.1	16603.8	16967.9	12414.4	12233.8	12522.2
Slc7a1	ENSMUSG00000041313	11987	2728.07	0.876879	0.102348	8.56766	1.05609e-17	4.99462e-15	1608.02	2123.64	2037.37	3387.35	3356.93	3855.08
Apobec1	ENSMUSG00000040613	11810	62664.4	0.411316	0.0486452	8.45543	2.78067e-17	1.23826e-14	53059.5	53082.8	55230.7	72147.1	72211.9	70254.3
Sema6d	ENSMUSG00000027200	214968	234.179	-1.70315	0.201434	-8.45515	2.78717e-17	1.23826e-14	358.036	338.459	378.612	96.9704	113.504	119.49
Pcdh7	ENSMUSG00000029108	54216	4303.37	0.539243	0.0647766	8.32465	8.45747e-17	3.64691e-14	3532.2	3585.09	3408.36	5196.73	4938.48	5159.35
Lpar6	ENSMUSG00000033446	67168	6836.6	-0.748914	0.0901286	-8.30939	9.61922e-17	4.02935e-14	8844.12	7960.21	8911.81	4979.65	5892.55	4431.27
Mid1	ENSMUSG00000035299	17318	772.272	-1.14674	0.141838	-8.08481	6.2263e-16	2.53566e-13	998.732	1030.09	1163	398.901	576.085	466.823
Rps6ka2	ENSMUSG00000023809	20112	3843.32	0.672477	0.0836216	8.04191	8.84487e-16	3.4697e-13	2775.3	3195.12	2919.39	4829.79	4266.03	5074.29
Myo1e	ENSMUSG00000032220	71602	17265.4	0.511993	0.0636818	8.03987	8.99316e-16	3.4697e-13	13840.9	14376.2	14483.2	20340.6	18753.8	21797.9
Gdf3	ENSMUSG00000030117	14562	915.542	1.13648	0.141457	8.03409	9.42727e-16	3.52866e-13	533.913	572.988	610.363	1100.83	1114.69	1560.46
Ms4a6c	ENSMUSG00000079419	73656	4728.84	-0.526405	0.0655424	-8.03152	9.62734e-16	3.52866e-13	5409.28	5549.62	5786.99	3864.49	3744.55	4018.12
Hk3	ENSMUSG00000025877	212032	26948.2	0.434019	0.0541843	8.01005	1.14663e-15	4.10017e-13	22775.1	22163.5	23835.6	30895	30095.6	31924.2
Ulbp1	ENSMUSG00000079685	77777	9065.54	0.455667	0.0573932	7.9394	2.03166e-15	7.09195e-13	7818.17	7647.51	7472.92	10135.6	10517.3	10801.7
Tmem154	ENSMUSG00000056498	320782	2168.29	0.691767	0.0876374	7.89351	2.93801e-15	1.00173e-12	1640.48	1766.79	1567.93	2459.52	2767.99	2807.01
Cdkn1c	ENSMUSG00000037664	12577	1388.31	0.727837	0.0925979	7.86019	3.83537e-15	1.27796e-12	984.076	1091.71	1059.43	1688.17	1803.21	1703.24
Dhrs9	ENSMUSG00000027068	241452	1671.71	0.853278	0.108796	7.84294	4.40119e-15	1.43391e-12	1073.06	1257.26	1242.8	1860.07	2195.12	2401.96
Fabp5	ENSMUSG00000027533	16592	19718.8	0.447245	0.0577753	7.74111	9.85511e-15	3.14099e-12	17470.5	15987.6	16603.8	21871.2	22788.5	23591.3
Igf2bp2	ENSMUSG00000033581	319765	1717.45	0.738925	0.0955429	7.73396	1.04254e-14	3.25205e-12	1359.91	1181.85	1320.05	1959.24	2232.6	2251.08
Cytip	ENSMUSG00000026832	227929	2373.13	-0.693381	0.090533	-7.65888	1.8756e-14	5.70395e-12	2974.21	3223.63	2601.05	1785.14	1792.5	1862.23
Stab1	ENSMUSG00000042286	192187	151557	-0.487646	0.0636881	-7.65679	1.90638e-14	5.70395e-12	174218	162717	193854	128205	125970	124380
Angptl4	ENSMUSG00000002289	57875	1970.82	-0.633941	0.0828242	-7.65405	1.94743e-14	5.71026e-12	2331.42	2380.25	2478.81	1607.72	1454.13	1572.61
F630028O10Rik	ENSMUSG00000078122	100038363	6917.39	-0.762498	0.0998569	-7.6359	2.24248e-14	6.42076e-12	8878.67	8083.46	9148.66	5428.14	5837.94	4127.48
Csf1	ENSMUSG00000014599	12977	295.411	1.84706	0.241954	7.63391	2.27733e-14	6.42076e-12	121.439	146.236	117.998	307.44	445.448	633.907
Gprc5b	ENSMUSG00000008734	64297	568.465	1.02446	0.135506	7.56025	4.02303e-14	1.11286e-11	345.473	365.131	412.568	781.273	793.455	712.892
Npy	ENSMUSG00000029819	109648	5110.07	0.561618	0.0744721	7.54132	4.65246e-14	1.26314e-11	4165.57	4435.83	3782.73	6406.66	5977.15	5892.5
Arrb2	ENSMUSG00000060216	216869	23714.7	-0.47966	0.0636739	-7.53308	4.95579e-14	1.32103e-11	27874.5	26661	28326.3	20717.5	20621.3	18087.6
Atp1a3	ENSMUSG00000040907	232975	9190.19	0.511612	0.0680905	7.51371	5.74741e-14	1.50469e-11	7420.35	7480.12	7832.01	10468.4	10153.2	11787
Egr2	ENSMUSG00000037868	13654	1105.66	1.01636	0.13565	7.49252	6.75656e-14	1.73786e-11	708.744	698.071	787.785	1334.44	1271.03	1833.87
Arap3	ENSMUSG00000024451	106952	10033.3	-0.412122	0.0551937	-7.46683	8.21529e-14	2.07663e-11	11354.6	11355.8	11658.9	8830.92	8376.79	8622.55
Stac2	ENSMUSG00000017400	217154	2853.3	0.680859	0.0916594	7.42814	1.10134e-13	2.69113e-11	2041.43	2150.32	2382.88	3829.23	3582.86	3133.08
Cd180	ENSMUSG00000021624	17079	23139.3	0.463803	0.0626566	7.4023	1.33849e-13	3.21699e-11	18402.2	20246.8	19704.8	25957.2	25778.2	28746.6
Folr2	ENSMUSG00000032725	14276	21981.2	0.393481	0.0532099	7.39488	1.4154e-13	3.34697e-11	19293.1	18622.6	19090.2	25562.7	25378.8	23939.6
Anxa1	ENSMUSG00000024659	16952	48283.2	0.472967	0.0643311	7.35207	1.95154e-13	4.48988e-11	39746.2	43581.1	37990.2	54615.3	54053.5	59712.8
Pgam1	ENSMUSG00000011752	18648	35304.3	0.445634	0.0606181	7.3515	1.95998e-13	4.48988e-11	28661.7	31745.2	29277.1	39549.6	39456.5	43136
Pde3b	ENSMUSG00000030671	18576	2630.1	-0.649842	0.0886709	-7.32869	2.32413e-13	5.17675e-11	3321.78	3253.07	3064.55	1921.78	1916.71	2302.72
Hmga1	ENSMUSG00000046711	15361	15047.7	0.468598	0.0639433	7.32833	2.33044e-13	5.17675e-11	12329.2	13459.2	12087.6	16902.6	16954.9	18552.4
Dcbld2	ENSMUSG00000035107	73379	973.448	0.940641	0.128975	7.29323	3.02616e-13	6.62188e-11	755.854	582.186	663.844	1117.36	1295.66	1425.78
Hspd1	ENSMUSG00000025980	15510	8109.28	0.47281	0.0649194	7.28303	3.26398e-13	7.03724e-11	6563.99	6888.74	6923.68	8945.52	9239.84	10093.9
Ttc7b	ENSMUSG00000033530	104718	5736.27	0.502979	0.069159	7.27279	3.52139e-13	7.4822e-11	4817.78	4812.92	4609.56	6627.04	6306.95	7243.35
Flrt2	ENSMUSG00000047414	399558	1077.96	0.742877	0.102484	7.2487	4.2078e-13	8.81294e-11	757.948	825.913	834.475	1313.51	1431.65	1304.27
Ssh2	ENSMUSG00000037926	237860	3995.56	-0.528659	0.073389	-7.20352	5.86777e-13	1.21165e-10	4729.85	4456.06	4972.89	3076.61	3353.71	3384.21
Arntl2	ENSMUSG00000040187	272322	42.7692	-5.05773	0.706374	-7.16013	8.06021e-13	1.64126e-10	95.2669	67.1399	86.5884	4.40774	3.21237	0
Nbeal2	ENSMUSG00000056724	235627	9525.93	-0.44732	0.0624921	-7.15802	8.18482e-13	1.6438e-10	10570.4	10998.1	11402.5	8281.05	8317.89	7585.61
Fgd2	ENSMUSG00000024013	26382	4610.48	-0.62891	0.0879011	-7.15475	8.38279e-13	1.66081e-10	5494.07	5396.02	5907.54	4052.92	3679.23	3133.08
Dppa3	ENSMUSG00000046323	73708	62.0303	-3.37088	0.472394	-7.13574	9.6266e-13	1.88181e-10	142.377	79.0963	117.998	5.50968	16.0618	11.1389
Rassf8	ENSMUSG00000030259	71323	3340.48	0.534301	0.0749026	7.13327	9.80092e-13	1.89067e-10	2561.74	2888.85	2735.18	3941.63	3799.16	4116.34
C1qc	ENSMUSG00000036896	12262	74000.5	0.416174	0.0584362	7.12185	1.06489e-12	2.02757e-10	63382.9	64491.1	62328.4	84042.5	79137.8	90620.3
Arhgap19	ENSMUSG00000025154	71085	12511.3	-0.489972	0.0689172	-7.10958	1.16398e-12	2.18784e-10	15253.2	13252.3	15341.4	10902.6	9990.47	10327.8
Dennd1c	ENSMUSG00000002668	70785	6790.54	-0.66277	0.0936548	-7.07673	1.47592e-12	2.70497e-10	8429.55	7598.76	8940.68	5611.06	5768.34	4394.82
Atp8b2	ENSMUSG00000060671	54667	3639.31	0.489103	0.0691143	7.07672	1.47601e-12	2.70497e-10	3159.51	2971.63	2955.04	4093.69	4363.47	4292.54
4932422M17Rik	ENSMUSG00000105881	NA	491.305	-0.987709	0.140282	-7.04087	1.91048e-12	3.45796e-10	679.431	638.289	641.773	358.129	323.378	306.827
Zfp568	ENSMUSG00000074221	243905	499.079	0.999276	0.142798	6.99784	2.59946e-12	4.61708e-10	324.536	300.75	372.67	661.162	684.234	651.121
Azin1	ENSMUSG00000037458	54375	12792.4	0.468932	0.0670184	6.99706	2.61386e-12	4.61708e-10	10277.3	11292.4	10624.9	14146.7	14300.4	16113
Itgb3	ENSMUSG00000020689	16416	2637.24	0.620897	0.0889818	6.9778	2.9984e-12	5.23328e-10	1865.56	2046.39	2320.91	3088.73	3314.09	3187.76
Tgfbi	ENSMUSG00000035493	21810	3383.27	-0.612339	0.0877844	-6.97549	3.04808e-12	5.2574e-10	4142.54	3874.8	4253.87	3034.73	2449.97	2543.73
Lgals3	ENSMUSG00000050335	16854	345498	0.344906	0.0494807	6.97052	3.15779e-12	5.3833e-10	305610	312972	294603	381303	382364	396137
Il11ra1	ENSMUSG00000073889	16157	3671.81	0.503669	0.0722996	6.96641	3.25128e-12	5.47897e-10	2901.98	3216.28	2993.24	4262.29	4158.95	4498.1
Ckap4	ENSMUSG00000046841	216197	4225.12	0.469287	0.0677628	6.92543	4.34638e-12	7.24117e-10	3466.25	3660.5	3505.13	4825.38	4736.1	5157.33
Atp6v0a1	ENSMUSG00000019302	11975	33438.7	0.396154	0.0572335	6.92172	4.462e-12	7.35026e-10	29015.6	28241.1	29373	36976.6	36471.1	40554.8
Dusp4	ENSMUSG00000031530	319520	3167.43	0.509411	0.0736938	6.91253	4.76073e-12	7.75524e-10	2472.75	2663.52	2704.61	3619.86	3649.25	3894.58
Vwf	ENSMUSG00000001930	22371	10282.3	0.43158	0.0624509	6.9107	4.82268e-12	7.76981e-10	8613.8	8704.27	8949.17	11024.9	11922.2	12479.7
Slco2b1	ENSMUSG00000030737	101488	770.996	-0.827219	0.119773	-6.90657	4.96507e-12	7.91228e-10	995.592	912.367	1050.1	596.147	548.244	523.53
Psmd8	ENSMUSG00000030591	57296	20651.5	0.37515	0.0547321	6.8543	7.16609e-12	1.1297e-09	18125.8	18650.2	17170	22996.3	23120.5	23846.4
Rnf157	ENSMUSG00000052949	217340	3557.16	0.466733	0.0681614	6.84747	7.51654e-12	1.17234e-09	3023.42	2934.84	3002.58	3996.72	4079.71	4305.7
Lacc1	ENSMUSG00000044350	210808	6341.9	-0.425784	0.0623074	-6.8336	8.28111e-12	1.27799e-09	7039.28	7172.01	7601.1	5300.31	5355.02	5583.64
Ctla2a	ENSMUSG00000044258	13024	966.253	-0.855333	0.125261	-6.8284	8.58679e-12	1.31136e-09	1311.75	1184.61	1236.86	769.151	727.066	568.086
Tmem38b	ENSMUSG00000028420	52076	2594.87	0.53457	0.0787082	6.79179	1.10752e-11	1.67395e-09	2118.9	2101.57	2138.39	2839.69	3247.7	3122.95
Selenop	ENSMUSG00000064373	20363	166150	-0.322467	0.0475237	-6.78539	1.15777e-11	1.73204e-09	184135	181472	188318	148491	149781	144704
Cyp27a1	ENSMUSG00000026170	104086	2542.54	-0.611961	0.0903859	-6.77053	1.28309e-11	1.90014e-09	3340.62	2810.68	3070.49	2195.06	1892.09	1946.28
Tubb6	ENSMUSG00000001473	67951	6043.94	0.549569	0.0813496	6.75565	1.42201e-11	2.08481e-09	4660.75	5205.64	4853.2	6741.65	6707.43	8094.97
Gadd45b	ENSMUSG00000015312	17873	981.21	0.713199	0.106235	6.71343	1.90095e-11	2.75939e-09	739.104	781.766	709.685	1207.72	1294.58	1154.4
Anpep	ENSMUSG00000039062	16790	67396.4	0.428018	0.0638782	6.70053	2.07659e-11	2.98479e-09	57343.4	58704.2	56368.2	73896.9	72933.6	85131.8
Hipk2	ENSMUSG00000061436	15258	4160.07	0.469083	0.0701383	6.68797	2.26287e-11	3.22096e-09	3299.79	3572.21	3595.97	4665.6	4759.66	5067.2
Ms4a7	ENSMUSG00000024672	109225	47103.8	-0.321592	0.0484374	-6.63932	3.15127e-11	4.44238e-09	52503.6	53160.1	51333.3	41167.2	42527.5	41931
Atf3	ENSMUSG00000026628	11910	21992.2	0.344887	0.0519717	6.63606	3.22171e-11	4.49843e-09	19165.4	20017.8	18945	24260.2	24469.7	25095
C77080	ENSMUSG00000050390	97130	11522.2	0.423446	0.063877	6.62909	3.37768e-11	4.67171e-09	9994.65	9129.18	10405.9	13181.4	12799.1	13622.9
S100a11	ENSMUSG00000027907	20195	4850.82	0.538924	0.0813687	6.62324	3.51414e-11	4.81502e-09	3853.6	4240.85	3771.69	5656.24	5240.44	6342.1
Clk1	ENSMUSG00000026034	12747	7183.25	-0.676365	0.102511	-6.59795	4.16893e-11	5.65932e-09	9563.33	7838.81	9107.91	5942.74	6169.89	4476.84
Dclre1c	ENSMUSG00000026648	227525	3423.74	-0.605316	0.0917904	-6.59455	4.26547e-11	5.73725e-09	4173.95	3822.37	4397.33	2974.13	2817.25	2357.4
Xylt2	ENSMUSG00000020868	217119	13851.6	-0.345023	0.0523398	-6.59198	4.33988e-11	5.78427e-09	15512.8	15473.4	15513.8	12501.5	11902.9	12205.2
Pcp4l1	ENSMUSG00000038370	66425	4688.58	0.451981	0.0686083	6.58785	4.4624e-11	5.89399e-09	4154.06	4032.99	3695.29	5292.6	5441.75	5514.79
Ccnd1	ENSMUSG00000070348	12443	21545.1	0.451228	0.0685779	6.57979	4.71122e-11	6.16707e-09	16235.2	19556.1	18815.2	24486.1	24779.1	25398.8
Arl4c	ENSMUSG00000049866	320982	19842	-0.360335	0.0549168	-6.56148	5.32769e-11	6.91233e-09	21406.8	22351.1	23162.4	17056.9	17214	17860.8
Rasgrp3	ENSMUSG00000071042	240168	2575.26	0.588182	0.0898125	6.549	5.79238e-11	7.44931e-09	2058.18	1826.57	2286.95	2980.74	3142.77	3156.37
Gm49392	ENSMUSG00000114635	NA	796.25	-0.791777	0.121239	-6.53069	6.54665e-11	8.34613e-09	1005.01	1035.61	988.127	506.891	622.129	619.73
Cd9	ENSMUSG00000030342	12527	27769.7	0.453656	0.0699292	6.48737	8.73463e-11	1.10395e-08	22636.9	25501.2	22180.2	30731.9	30708.1	34859.8
Sdc1	ENSMUSG00000020592	20969	1475.76	0.782316	0.12064	6.48469	8.89149e-11	1.11417e-08	1064.69	1174.49	1016.99	1660.62	1690.78	2247.03
Gpr176	ENSMUSG00000040133	381413	808.094	0.711117	0.109837	6.4743	9.52531e-11	1.18348e-08	601.961	637.369	599.328	995.048	982.985	1031.87
Igfbp4	ENSMUSG00000017493	16010	16694.2	-0.354436	0.0547617	-6.47233	9.65019e-11	1.18892e-08	18167.7	19078.8	18956.1	15150.5	14161.2	14650.7
Mrgpre	ENSMUSG00000048965	244238	1100.9	0.643362	0.0994502	6.46918	9.85339e-11	1.20384e-08	860.543	819.474	898.143	1326.73	1302.08	1398.44
Cd109	ENSMUSG00000046186	235505	1625.72	0.591102	0.0914311	6.46501	1.01294e-10	1.22733e-08	1287.67	1323.48	1281	1779.63	2024.86	2057.66
9030025P20Rik	ENSMUSG00000116953	100041574	1358.76	-0.657056	0.10167	-6.46264	1.02891e-10	1.23646e-08	1692.82	1664.7	1630.75	1129.48	1108.27	926.557
Vegfa	ENSMUSG00000023951	22339	4256.93	-0.509027	0.0788755	-6.45355	1.09258e-10	1.3023e-08	4788.47	5018.02	5192.76	3506.36	3845.21	3190.8
Pilrb2	ENSMUSG00000066682	545812	729.247	-0.755954	0.117471	-6.43521	1.23301e-10	1.45784e-08	871.012	920.644	955.868	567.497	545.032	515.429
Srsf5	ENSMUSG00000021134	20384	19767.9	-0.540049	0.0839425	-6.43357	1.24644e-10	1.46193e-08	24501.4	21150	24623.4	17087.7	17385.3	13859.9
Vim	ENSMUSG00000026728	22352	152938	0.317486	0.0494018	6.42661	1.30485e-10	1.51828e-08	137159	139066	132309	168055	166590	174449
Mamdc2	ENSMUSG00000033207	71738	235.247	1.40741	0.219643	6.40772	1.4771e-10	1.70518e-08	119.345	150.835	116.3	341.6	277.334	406.065
Vat1	ENSMUSG00000034993	26949	60828.6	0.437243	0.06828	6.40368	1.51674e-10	1.73726e-08	49963.8	53128.8	51949.6	67547.6	64500.1	77881.4
Galns	ENSMUSG00000015027	50917	6730.27	0.411789	0.0647979	6.35497	2.08462e-10	2.3692e-08	5744.28	5923.03	5662.2	7438.07	7406.65	8207.37
Plek	ENSMUSG00000020120	56193	43135.2	0.471026	0.0744742	6.32469	2.53739e-10	2.86159e-08	33859.5	36040.3	38565.8	45814.1	48452.2	56079.5
Kcnn4	ENSMUSG00000054342	16534	11916.3	0.376732	0.0596789	6.31264	2.74311e-10	3.06998e-08	10308.7	10805.8	9993.32	14049.7	12916.9	13423.4
Ldha	ENSMUSG00000063229	16828	41790.3	0.36433	0.0577332	6.31058	2.77997e-10	3.08767e-08	35580.6	38637.6	35406.2	47046.1	45059.9	49011.3
Esyt1	ENSMUSG00000025366	23943	32220.4	0.326124	0.0520643	6.26388	3.75522e-10	4.07817e-08	28303.7	28499.5	28979.1	35199.1	34931.3	37409.6
Gm14391	ENSMUSG00000078903	665001	326.236	-1.06306	0.169888	-6.25744	3.91337e-10	4.21867e-08	428.178	464.461	431.244	189.533	232.361	211.64
Ip6k1	ENSMUSG00000032594	27399	12546.1	-0.371376	0.0593782	-6.25442	3.98995e-10	4.26983e-08	14435.6	13333.2	14686.9	10888.2	11240.1	10692.4
Zfp91	ENSMUSG00000024695	109910	27.5421	-8.14155	1.30211	-6.25258	4.03726e-10	4.28915e-08	52.3445	44.1468	68.7614	0	0	0
Slc25a20	ENSMUSG00000032602	57279	2367.72	-0.510531	0.0817088	-6.24817	4.15283e-10	4.38019e-08	2650.72	2957.83	2738.57	1872.19	1925.28	2061.72
Hpse	ENSMUSG00000035273	15442	11507.3	0.400511	0.0642175	6.23678	4.46677e-10	4.67767e-08	10078.4	9211.04	10471.3	12763.7	12876.2	13643.2
Qpct	ENSMUSG00000024084	70536	1383.27	0.650758	0.104858	6.20606	5.43288e-10	5.64904e-08	1081.44	1134.02	1014.44	1786.24	1483.04	1800.46
Myo10	ENSMUSG00000022272	17909	3019.56	0.452761	0.0731327	6.19095	5.98027e-10	6.16673e-08	2425.64	2534.76	2686.79	3571.38	3425.46	3473.32
Fabp4	ENSMUSG00000062515	11770	3077.75	0.484237	0.0782283	6.19004	6.01488e-10	6.16673e-08	2739.71	2395.88	2563.7	3434.74	3765.97	3566.48
Mfge8	ENSMUSG00000030605	17304	8559.64	0.375433	0.0607498	6.17999	6.41055e-10	6.52674e-08	7214.11	7293.41	7847.29	9834.78	9361.91	9806.31
Tln1	ENSMUSG00000028465	21894	65028.1	0.347071	0.0562279	6.17257	6.71896e-10	6.79356e-08	54813	57962	58954.8	71018.7	70550	76869.8
Plxdc2	ENSMUSG00000026748	67448	1358.47	-0.605806	0.0981844	-6.17009	6.82514e-10	6.85366e-08	1546.26	1585.6	1786.1	1036.92	1128.61	1067.31
Cyth1	ENSMUSG00000017132	19157	5351.93	-0.396997	0.0646185	-6.1437	8.06205e-10	7.98633e-08	5823.84	6190.67	6236.06	4539.98	4508.02	4813.03
Clec4a1	ENSMUSG00000049037	269799	2167.1	-0.685911	0.111758	-6.13744	8.38598e-10	8.25146e-08	2683.18	2780.33	2556.06	1481	1479.83	2022.22
Lpl	ENSMUSG00000015568	16956	262011	0.441273	0.071914	6.13612	8.45618e-10	8.26507e-08	220564	238391	207799	283947	285438	335930
Akap8l	ENSMUSG00000002625	54194	4387.4	-0.556193	0.0907162	-6.13113	8.72562e-10	8.47194e-08	5354.84	4838.67	5473.75	3884.33	3734.91	3037.89
Gm13340	ENSMUSG00000083563	NA	518.668	-1.04392	0.170363	-6.12765	8.91864e-10	8.60238e-08	597.774	810.277	686.765	400.003	344.794	272.398
Slc26a11	ENSMUSG00000039908	268512	6205.98	-0.43697	0.0714545	-6.11536	9.63362e-10	9.23128e-08	7482.12	6656.05	7277.67	5499.76	5417.12	4903.16
Msmo1	ENSMUSG00000031604	66234	2365.55	0.468927	0.0767588	6.1091	1.00194e-09	9.5386e-08	1881.26	2071.22	2000.02	2738.31	2719.81	2782.71
Xylt1	ENSMUSG00000030657	233781	4939.34	0.388858	0.0636677	6.10761	1.01131e-09	9.56573e-08	4095.43	4383.41	4353.19	5498.66	5580.95	5724.4
Gm15513	ENSMUSG00000086291	NA	548.024	-0.93316	0.15287	-6.10428	1.03267e-09	9.70514e-08	831.23	607.018	719.872	406.614	380.13	343.282
Slc39a7	ENSMUSG00000024327	14977	6218.22	0.5467	0.0896871	6.09564	1.08999e-09	1.01786e-07	5506.64	4430.31	5225.87	7850.19	6525.39	7770.93
Il21r	ENSMUSG00000030745	60504	2981.28	-0.496227	0.0817451	-6.07042	1.27578e-09	1.18381e-07	3475.67	3391.02	3601.06	2288.72	2409.28	2721.95
Edem1	ENSMUSG00000030104	192193	26009.4	0.312777	0.0515907	6.06267	1.33876e-09	1.23444e-07	22997	23272.7	23333	29076.8	27745.2	29631.6
Tma7-ps	ENSMUSG00000059058	NA	368.583	1.02622	0.169341	6.06008	1.36055e-09	1.24669e-07	253.347	236.369	238.543	543.255	526.828	413.153
Eno1	ENSMUSG00000063524	13806	46573.4	0.36138	0.0597248	6.05075	1.44173e-09	1.31287e-07	39757.7	42457.2	40097.2	51804.2	49410.5	55913.4
Il10ra	ENSMUSG00000032089	16154	9666.93	-0.344369	0.0569331	-6.04867	1.46049e-09	1.32175e-07	11054.1	10655.9	10736.1	8368.1	8855.43	8331.92
Gnptab	ENSMUSG00000035311	432486	12599.2	0.320171	0.0529864	6.04251	1.51733e-09	1.35746e-07	11232.1	10987	11401.7	13899.8	13810	14264.9
Gas7	ENSMUSG00000033066	14457	8957.79	0.449307	0.0743591	6.04239	1.51847e-09	1.35746e-07	7687.31	6856.55	8178.36	9697.04	10412.4	10915.1
Rai14	ENSMUSG00000022246	75646	2537.16	0.435772	0.0724846	6.01192	1.83334e-09	1.629e-07	2139.84	2173.31	2157.07	3003.88	2893.27	2855.62
Trpv4	ENSMUSG00000014158	63873	1527.86	-0.571831	0.0952025	-6.00647	1.89609e-09	1.67461e-07	1746.21	1871.64	1862.5	1109.65	1287.09	1290.09
Ermard	ENSMUSG00000036552	381062	2290.39	-0.640862	0.106749	-6.00346	1.93161e-09	1.69577e-07	2974.21	2443.71	2954.19	1897.53	1945.62	1527.05
Anxa2	ENSMUSG00000032231	12306	30400.3	0.355284	0.0592779	5.99354	2.0532e-09	1.79178e-07	26334.5	27990.9	25703.2	33378.7	32815.4	36179.3
Gm7336	ENSMUSG00000078636	NA	21593.2	0.416168	0.0695045	5.98764	2.1291e-09	1.84702e-07	17764.7	19919.4	17816.8	24101.5	23095.9	26861
Sqle	ENSMUSG00000022351	20775	732.422	0.763146	0.127509	5.98503	2.16348e-09	1.86581e-07	481.569	586.784	560.278	838.573	956.215	971.113
Atg9b	ENSMUSG00000038295	213948	237.928	1.24066	0.207619	5.97568	2.29139e-09	1.96456e-07	128.767	144.397	151.105	315.154	290.184	397.964
Hspa5	ENSMUSG00000026864	14828	51965.1	0.407714	0.068259	5.97304	2.32874e-09	1.98498e-07	43051.2	47256.4	43705.1	56102.9	56158.6	65516.2
Uba7	ENSMUSG00000032596	74153	6552.27	-0.553463	0.0927479	-5.96739	2.4108e-09	2.04305e-07	8070.47	7001.86	8308.24	5850.18	5576.67	4506.21
Dok2	ENSMUSG00000022102	13449	3472.11	0.400499	0.0671857	5.96108	2.50583e-09	2.11138e-07	2976.31	2976.23	3027.2	3940.52	3835.57	4076.85
Psap	ENSMUSG00000004207	19156	574431	0.404975	0.0679529	5.95965	2.5278e-09	2.11771e-07	487916	508368	486716	625128	605942	732518
Pou2f2	ENSMUSG00000008496	18987	3968.64	-0.481085	0.0807734	-5.95598	2.58514e-09	2.14405e-07	4776.96	4159.91	4935.54	3511.87	3177.03	3250.54
mt-Tc	ENSMUSG00000064349	NA	778.615	-0.752661	0.126375	-5.95577	2.58848e-09	2.14405e-07	1022.81	863.621	1045	589.536	622.129	528.593
Ago2	ENSMUSG00000036698	239528	9728.91	0.341368	0.0573969	5.9475	2.72264e-09	2.24251e-07	8760.37	8347.42	8642.71	10472.8	11184.4	10965.8
Arhgap45	ENSMUSG00000035697	70719	24148	-0.352773	0.0597735	-5.90183	3.59492e-09	2.92806e-07	28286.9	25589.5	27380.6	21973.7	21521.8	20135.1
Pld3	ENSMUSG00000003363	18807	36302.5	0.374991	0.063581	5.89785	3.68272e-09	2.983e-07	31858.9	31419.6	31555.5	39707.2	38298.9	44975
Bcar3	ENSMUSG00000028121	29815	1830.32	0.531121	0.0901247	5.89318	3.78827e-09	3.05164e-07	1399.69	1574.57	1516.15	2311.86	2022.72	2156.9
Angptl2	ENSMUSG00000004105	26360	9561.03	0.372728	0.0633392	5.88463	3.98941e-09	3.1961e-07	7980.44	8669.32	8348.14	10579.7	10343.8	11444.7
Phgdh	ENSMUSG00000053398	236539	868.521	0.879891	0.150314	5.8537	4.80767e-09	3.83043e-07	722.354	642.887	471.143	1162.54	980.843	1231.36
Clec4d	ENSMUSG00000030144	17474	21935	-0.30972	0.0529182	-5.85281	4.83343e-09	3.83043e-07	24228.2	24613.7	23999.4	19476.7	20360	18932.1
Nfkbiz	ENSMUSG00000035356	80859	1377.09	-0.625219	0.10695	-5.84592	5.03791e-09	3.97101e-07	1829.96	1531.34	1651.97	1013.78	1204.64	1030.86
Gm44597	ENSMUSG00000108037	NA	972.899	-0.869191	0.148944	-5.83569	5.35689e-09	4.19986e-07	1611.16	1077	1084.9	706.341	728.137	629.856
Ighm	ENSMUSG00000076617	NA	897.934	-0.618451	0.106007	-5.83407	5.4092e-09	4.21831e-07	1047.94	1073.32	1140.93	699.729	706.721	718.968
mt-Nd3	ENSMUSG00000064360	17718	4581.52	-0.542218	0.0933332	-5.80949	6.26632e-09	4.86088e-07	5544.32	5651.71	5101.08	3720.14	4282.09	3189.79
Pgk1	ENSMUSG00000062070	18655	40320.5	0.320703	0.0553225	5.79698	6.75205e-09	5.2101e-07	36314.5	37445.7	33813.6	44273.6	44337.1	45738.5
mt-Tl2	ENSMUSG00000064366	NA	131.305	-2.10268	0.363951	-5.77736	7.58821e-09	5.82464e-07	217.753	284.195	137.523	29.7523	39.6192	78.9852
Hsp90aa1	ENSMUSG00000021270	15519	19812	0.4448	0.0771818	5.76301	8.26245e-09	6.30916e-07	15902.2	18179.3	16264.2	21181.4	21684.6	25660.1
Yars	ENSMUSG00000028811	107271	2984.73	0.419943	0.0729006	5.76049	8.38689e-09	6.37099e-07	2483.22	2576.15	2600.2	3478.81	3235.93	3534.08
Pmp22	ENSMUSG00000018217	18858	33780.6	0.306594	0.0532531	5.75729	8.54736e-09	6.45433e-07	29730.6	31014.9	29868.8	36445.4	36573.9	39050.1
P2ry1	ENSMUSG00000027765	18441	1028.47	0.611308	0.106208	5.75577	8.62473e-09	6.45433e-07	875.199	828.672	738.548	1265.02	1242.12	1221.23
St6galnac4	ENSMUSG00000079442	20448	4247.68	0.37892	0.0658339	5.75569	8.62867e-09	6.45433e-07	3663.07	3777.31	3639.26	4633.64	4771.44	5001.38
Abca9	ENSMUSG00000041797	217262	1160.26	-0.643599	0.112028	-5.745	9.19212e-09	6.8409e-07	1293.95	1362.11	1587.45	975.214	840.57	902.254
Sat1	ENSMUSG00000025283	20229	27313.9	-0.44072	0.0767313	-5.74368	9.26395e-09	6.85953e-07	31943.7	31206.2	31210	24176.5	25449.5	19897.2
Pfkp	ENSMUSG00000021196	56421	7682.88	0.388959	0.067773	5.73914	9.51591e-09	7.01069e-07	6505.37	7127.86	6327.75	8396.75	8543.83	9195.7
Knop1	ENSMUSG00000030980	66356	3875.4	0.387027	0.0675073	5.73311	9.86047e-09	7.22821e-07	3366.8	3290.77	3418.54	4195.07	4553	4428.23
Khnyn	ENSMUSG00000047153	219094	4561.21	-0.438992	0.0767185	-5.72211	1.05209e-08	7.67394e-07	5461.62	4879.14	5408.38	3972.48	4088.27	3557.37
mt-Ty	ENSMUSG00000064350	NA	670.993	-0.81909	0.144235	-5.67887	1.35591e-08	9.8175e-07	929.638	722.903	916.818	494.769	537.536	424.292
Adap2	ENSMUSG00000020709	216991	6608.16	-0.402384	0.0708618	-5.67843	1.35936e-08	9.8175e-07	7353.35	7004.62	8212.32	5773.04	5530.63	5775.03
Slc25a36	ENSMUSG00000032449	192287	5917.36	-0.402111	0.0708397	-5.67635	1.37603e-08	9.88918e-07	6530.49	6665.24	7012.81	5159.27	5442.82	4693.54
Mir99ahg	ENSMUSG00000090386	77994	218.395	-1.41335	0.249251	-5.67039	1.42472e-08	1.01892e-06	289.988	274.998	387.95	90.3588	107.079	159.996
Oplah	ENSMUSG00000022562	75475	814.006	-0.645708	0.114156	-5.65635	1.54626e-08	1.10047e-06	1054.22	929.841	995.767	619.288	669.243	615.679
Aars	ENSMUSG00000031960	234734	8197.32	0.407757	0.0721503	5.6515	1.59055e-08	1.12652e-06	6696.95	7320.09	7122.32	8975.27	8789.04	10280.2
Ms4a4a	ENSMUSG00000101389	666907	421.756	-1.11889	0.198078	-5.64875	1.61622e-08	1.1392e-06	565.32	478.257	689.312	261.159	201.308	335.181
mt-Tn	ENSMUSG00000064348	NA	720.315	-0.722818	0.12813	-5.64127	1.68801e-08	1.18411e-06	948.482	793.722	949.077	520.114	590.005	520.492
Ikbke	ENSMUSG00000042349	56489	9540.96	-0.384419	0.0681698	-5.63913	1.70909e-08	1.19319e-06	10820.6	10340.5	11251.4	8555.43	8702.31	7575.49
Gm20605	ENSMUSG00000029720	NA	10694.9	-0.474105	0.0841691	-5.63277	1.77339e-08	1.23221e-06	11909.4	12221.3	13176.7	9773.07	9480.77	7607.89
Pmepa1	ENSMUSG00000038400	65112	290.949	-1.01976	0.181486	-5.61891	1.92169e-08	1.32896e-06	381.068	363.291	424.453	190.635	213.087	173.16
Zfp950	ENSMUSG00000074733	414758	1710.22	-0.691642	0.123199	-5.61404	1.97655e-08	1.35773e-06	2238.25	1919.46	2179.14	1406.07	1491.61	1026.81
Tox2	ENSMUSG00000074607	269389	1724.82	0.550043	0.0979843	5.61358	1.98182e-08	1.35773e-06	1359.91	1340.04	1499.17	2191.75	1821.41	2136.65
Osbpl8	ENSMUSG00000020189	237542	58344	0.299902	0.0535373	5.60173	2.12222e-08	1.44715e-06	51597	52372.8	52935.2	61827.4	63434.6	67896.9
Lrp12	ENSMUSG00000022305	239393	7931.53	0.430107	0.0768395	5.59747	2.17499e-08	1.46513e-06	6108.6	6871.26	7292.1	8605.02	8889.69	9822.51
Cebpd	ENSMUSG00000071637	12609	973.596	-0.627426	0.112093	-5.59739	2.176e-08	1.46513e-06	1121.22	1264.62	1160.45	689.812	791.313	814.155
Abca1	ENSMUSG00000015243	11303	31477.9	-0.3341	0.0596907	-5.59719	2.17855e-08	1.46513e-06	33915	34303	37099.7	27387.5	29430.6	26731.4
Ptgs1	ENSMUSG00000047250	19224	754.614	-0.667396	0.119273	-5.59551	2.19976e-08	1.47264e-06	939.06	962.032	877.769	574.109	541.819	632.894
Aldh18a1	ENSMUSG00000025007	56454	1548.13	0.579005	0.103675	5.58484	2.3392e-08	1.55887e-06	1148.44	1324.4	1251.29	1933.9	1630.81	1999.95
BE692007	ENSMUSG00000099757	NA	907.006	-0.674678	0.121242	-5.5647	2.626e-08	1.74207e-06	1233.24	971.229	1141.78	683.2	745.269	667.323
Naip6	ENSMUSG00000078942	17952	2844.33	-0.47395	0.0852381	-5.5603	2.69305e-08	1.7785e-06	3470.44	2975.31	3476.27	2374.67	2513.14	2256.14
Atp6v1b2	ENSMUSG00000006273	11966	36533.6	0.362209	0.065415	5.53709	3.07546e-08	2.02194e-06	31152.3	33056.7	31705.8	39385.4	38668.3	45233.2
mt-Te	ENSMUSG00000064369	NA	2183.98	-0.729833	0.131833	-5.53603	3.09411e-08	2.02512e-06	3010.85	2243.21	2920.24	1705.8	1930.63	1293.13
Cdk6	ENSMUSG00000040274	12571	10217.8	0.312519	0.0564996	5.53135	3.17783e-08	2.07067e-06	8810.62	9365.55	9169.03	11116.3	11624.5	11221
Stx16	ENSMUSG00000027522	228960	6066.29	-0.424855	0.0768721	-5.52678	3.26163e-08	2.11587e-06	7036.14	6605.46	7216.55	5444.67	5481.37	4613.54
Pilrb1	ENSMUSG00000066684	170741	462.444	-0.902183	0.163634	-5.51342	3.51936e-08	2.27301e-06	521.351	713.706	572.163	348.212	289.113	330.118
Zfp263	ENSMUSG00000022529	74120	4519.3	-0.373303	0.0678184	-5.50445	3.70313e-08	2.38121e-06	5292.02	4920.53	5090.89	3732.26	4032.59	4047.48
Hspa9	ENSMUSG00000024359	15526	13086.9	0.399231	0.0727044	5.49115	3.99335e-08	2.55662e-06	10390.4	12152.3	11319.3	14328.5	14160.1	16170.7
Ctsd	ENSMUSG00000007891	13033	898297	0.295979	0.0539558	5.48558	4.12111e-08	2.62694e-06	790301	829583	799536	973872	950373	1.04612e+06
Cxcl16	ENSMUSG00000018920	66102	11671.3	-0.307882	0.0561785	-5.48044	4.24277e-08	2.68793e-06	12901.9	13129.1	12705.6	10426.5	10035.4	10829.1
Steap3	ENSMUSG00000026389	68428	4874.78	0.395639	0.072197	5.47999	4.25345e-08	2.68793e-06	3983.41	4453.31	4194.44	5308.03	5395.71	5913.76
Pcna	ENSMUSG00000027342	18538	26796.6	0.355719	0.0649673	5.47536	4.36621e-08	2.74734e-06	23289.1	25351.3	21889.9	28966.6	29554.9	31727.7
Rnh1	ENSMUSG00000038650	107702	29783.5	0.306845	0.0561707	5.46273	4.68863e-08	2.93761e-06	26671.6	27905.4	25308.4	32752.8	32114	33948.4
Pts	ENSMUSG00000032067	19286	2124.12	-0.525883	0.0963048	-5.46061	4.74506e-08	2.96031e-06	2504.16	2420.71	2595.11	1881.01	1846.04	1497.68
Trp53inp1	ENSMUSG00000028211	60599	4814.74	-0.359202	0.0658802	-5.45235	4.97093e-08	3.08808e-06	5335.99	5250.71	5645.22	4315.18	4293.87	4047.48
Timm10b	ENSMUSG00000089847	14356	1606.39	-0.528379	0.0970115	-5.44656	5.13522e-08	3.17669e-06	1963.96	2003.16	1724.98	1392.85	1334.2	1219.21
Clec12a	ENSMUSG00000053063	232413	25503.4	0.310656	0.0570695	5.44346	5.22558e-08	3.219e-06	22695.5	23957	21653	27293.9	28822.4	28598.7
Gramd1a	ENSMUSG00000001248	52857	8125.84	-0.410983	0.0756311	-5.43405	5.50891e-08	3.37933e-06	9679.54	8877.18	9269.2	7314.65	7432.35	6182.11
Fcgrt	ENSMUSG00000003420	14132	5394.81	-0.350934	0.0646252	-5.4303	5.62588e-08	3.43671e-06	5882.47	5900.95	6359.15	4603.89	4760.73	4861.64
Dio2	ENSMUSG00000007682	13371	501.055	0.941438	0.173726	5.4191	5.98996e-08	3.64393e-06	366.411	284.195	378.612	694.22	762.402	520.492
Snx7	ENSMUSG00000028007	76561	1361.52	0.513033	0.0947482	5.4147	6.13906e-08	3.7192e-06	1126.45	1198.4	1041.61	1595.6	1566.57	1640.46
Large1	ENSMUSG00000004383	16795	3585.5	0.435437	0.0805036	5.40891	6.34105e-08	3.82577e-06	2892.55	3266.86	2985.6	4255.68	3768.11	4344.18
Gm35339	ENSMUSG00000109179	102638882	346.875	-0.903953	0.167573	-5.3944	6.87521e-08	4.12223e-06	489.944	460.782	405.777	261.159	238.786	224.804
mt-Ts2	ENSMUSG00000064365	NA	106.45	-2.01131	0.372876	-5.39405	6.88866e-08	4.12223e-06	175.877	221.654	114.602	27.5484	33.1945	65.821
Cx3cr1	ENSMUSG00000052336	13051	1223.59	-0.620573	0.115277	-5.38333	7.31187e-08	4.3577e-06	1271.97	1696.89	1478.79	926.728	1000.12	967.062
Dtx3	ENSMUSG00000040415	80904	5117.87	-0.468741	0.0871696	-5.37734	7.55927e-08	4.4869e-06	6464.54	5454.89	5906.69	4531.16	4582.98	3766.99
Olfml3	ENSMUSG00000027848	99543	1013.14	-0.619053	0.115143	-5.37637	7.6003e-08	4.49307e-06	1269.88	1099.07	1312.41	878.243	751.694	767.574
Elovl1	ENSMUSG00000006390	54325	6546.59	0.318414	0.0593325	5.3666	8.02331e-08	4.72409e-06	5936.91	5914.75	5630.79	7246.33	7145.38	7405.37
Wsb2	ENSMUSG00000029364	59043	10764.7	0.342914	0.0639482	5.36238	8.21331e-08	4.81662e-06	9491.1	9503.51	9480.58	11362.1	11717.6	13033.6
Slc2a1	ENSMUSG00000028645	20525	3725.57	0.391606	0.0731109	5.35634	8.49267e-08	4.94541e-06	3123.92	3215.36	3329.41	3928.4	4327.06	4429.25
Eif1a	ENSMUSG00000057561	13664	5212.07	0.342136	0.0638769	5.35617	8.5004e-08	4.94541e-06	4645.05	4537	4609.56	5565.88	5822.95	6091.98
Fam76b	ENSMUSG00000037808	72826	3650.11	-0.377095	0.0704205	-5.3549	8.56015e-08	4.96049e-06	4047.27	4030.23	4294.62	3335.56	3126.71	3066.24
Hnrnph1	ENSMUSG00000007850	59013	14758.4	-0.48455	0.0905115	-5.35346	8.62874e-08	4.98055e-06	18185.5	15283.1	18171.7	13294.9	13227.5	10387.6
Lmna	ENSMUSG00000028063	16905	18738.5	0.349641	0.065384	5.3475	8.9176e-08	5.12709e-06	16533.5	16491.6	16412.7	20088.3	19795.7	23109.2
Srsf11	ENSMUSG00000055436	69207	10965.2	-0.474435	0.0888793	-5.33797	9.39916e-08	5.38285e-06	13047.4	11503	13704.7	9822.66	9912.3	7801.3
Tuba4a	ENSMUSG00000026202	22145	2234.61	0.434378	0.0814194	5.33506	9.55104e-08	5.44587e-06	1936.74	2001.32	1764.88	2570.82	2626.65	2507.27
Itgal	ENSMUSG00000030830	16408	1071.12	-0.620478	0.116315	-5.33445	9.58349e-08	5.44587e-06	1136.92	1323.48	1432.95	786.782	835.216	911.367
Xdh	ENSMUSG00000024066	22436	33714.1	-0.357428	0.0671294	-5.32446	1.01255e-07	5.73167e-06	38317.2	34612	40677	30923.6	29891.1	27863.5
Nlrp1b	ENSMUSG00000070390	637515	2346.53	-0.630977	0.118521	-5.32374	1.01656e-07	5.73224e-06	3052.73	2605.58	2896.47	1726.73	2261.51	1536.16
Sars	ENSMUSG00000068739	20226	9579.82	0.372276	0.0699787	5.31985	1.03853e-07	5.81874e-06	7890.4	8759.46	8401.62	10444.2	10218.5	11764.7
Kmt5c	ENSMUSG00000059851	232811	5276.33	-0.534319	0.100443	-5.31962	1.03984e-07	5.81874e-06	6423.71	5489.84	6812.47	4653.48	4683.63	3594.84
Kpna3	ENSMUSG00000021929	16648	5773.44	0.334652	0.0629635	5.31501	1.06654e-07	5.9415e-06	4908.86	5257.14	5153.71	6407.76	6248.06	6665.13
Zfp219	ENSMUSG00000049295	69890	3230.62	-0.40996	0.0771409	-5.31444	1.06988e-07	5.9415e-06	3980.27	3505.07	3575.59	2693.13	2897.56	2732.08
Slc7a5	ENSMUSG00000040010	20539	689.312	0.762005	0.143497	5.31026	1.09472e-07	6.05646e-06	528.679	506.768	499.157	903.588	699.226	998.454
Gm2606	ENSMUSG00000078300	NA	11423.3	0.380185	0.0720301	5.27814	1.30502e-07	7.16587e-06	9616.72	10507.9	9656.31	12572	11957.5	14229.5
Kank3	ENSMUSG00000042099	80880	1561.12	-0.492839	0.0936345	-5.26343	1.41392e-07	7.72949e-06	1755.63	1827.49	1891.36	1374.11	1337.42	1180.73
Slc11a2	ENSMUSG00000023030	18174	5131.02	0.347773	0.0660817	5.26277	1.41902e-07	7.72949e-06	4746.6	4496.53	4305.65	5620.98	5676.26	5940.09
Plk2	ENSMUSG00000021701	20620	11842.5	0.318799	0.060583	5.26219	1.42348e-07	7.72949e-06	10558.9	11172.8	9887.21	13213.3	13099	13123.7
Ubash3b	ENSMUSG00000032020	72828	4601.87	0.397086	0.0755874	5.25334	1.49368e-07	8.05175e-06	3924.79	4172.79	3820.93	4958.71	5017.72	5716.3
Rbm5	ENSMUSG00000032580	83486	8554.26	-0.42045	0.0800351	-5.25332	1.49381e-07	8.05175e-06	10080.5	9025.26	10269.2	7771.96	7733.24	6445.39
Clic4	ENSMUSG00000037242	29876	35857.6	0.38936	0.074242	5.24447	1.56734e-07	8.39619e-06	29483.5	33226.9	30434.1	38187.6	38130.8	45682.8
Tle2	ENSMUSG00000034771	21886	1108.86	-0.673387	0.128405	-5.24425	1.56917e-07	8.39619e-06	1443.66	1263.7	1381.17	982.927	894.109	687.576
Psat1	ENSMUSG00000024640	107272	2645.7	0.474652	0.0905414	5.24237	1.58523e-07	8.45129e-06	2128.33	2510.85	2004.27	3031.43	3020.7	3178.65
Hmga1b	ENSMUSG00000078249	15361	2853.12	0.397842	0.0759566	5.23775	1.6255e-07	8.63458e-06	2288.5	2588.1	2508.52	3303.6	3202.73	3227.25
Gm28035	ENSMUSG00000099041	NA	476.178	-1.07733	0.20573	-5.23663	1.63537e-07	8.65565e-06	565.32	513.206	859.093	344.906	342.653	231.892
Tia1	ENSMUSG00000071337	21841	2704.7	-0.540303	0.103216	-5.23469	1.65266e-07	8.70304e-06	3426.47	2993.7	3195.28	2441.89	2346.1	1824.76
Clec2i	ENSMUSG00000030365	93675	223.945	1.03318	0.197386	5.23429	1.65619e-07	8.70304e-06	142.377	138.878	159.594	304.134	283.759	314.928
Rhov	ENSMUSG00000034226	228543	988.753	0.551222	0.105534	5.22318	1.75874e-07	9.20886e-06	750.62	786.364	868.431	1164.75	1172.51	1189.84
Arsb	ENSMUSG00000042082	11881	4450.8	0.360542	0.0691236	5.2159	1.82923e-07	9.54388e-06	3854.65	3792.02	4045.89	4762.57	4956.68	5293.02
Pik3cb	ENSMUSG00000032462	74769	6185.2	0.396084	0.0759645	5.21407	1.84745e-07	9.60478e-06	5121.38	5553.3	5349.81	6503.63	6789.88	7793.2
Mfsd12	ENSMUSG00000034854	73822	39310	0.271659	0.052157	5.20849	1.90387e-07	9.8631e-06	36877.7	34864	35120.1	42013.5	42599.2	44385.6
Rpn1	ENSMUSG00000030062	103963	12425.9	0.3874	0.0744179	5.20573	1.93232e-07	9.97529e-06	10806	11137.9	10360	13675	12810.9	15765.6
Psme2b	ENSMUSG00000078153	621823	2380.41	0.602683	0.115961	5.19729	2.0221e-07	1.04021e-05	1694.91	1993.96	1980.5	3030.32	3284.11	2298.67
Tuba1b	ENSMUSG00000023004	22143	52034.5	0.321863	0.0619702	5.19383	2.06009e-07	1.05605e-05	46990.7	48184.4	43588.8	58796	53848.9	60798.3
Abhd15	ENSMUSG00000000686	67477	962.034	-0.60206	0.115944	-5.19266	2.07306e-07	1.05899e-05	1145.3	1217.72	1116.31	771.355	849.136	672.387
Uckl1	ENSMUSG00000089917	68556	4181.17	-0.346106	0.066705	-5.18861	2.11865e-07	1.07853e-05	4668.08	4510.33	4861.68	3793.97	3663.17	3589.77
Tmem165	ENSMUSG00000029234	21982	4227.34	0.354865	0.0686322	5.17052	2.33438e-07	1.18423e-05	3843.13	3692.69	3595.97	4543.28	4700.77	4988.22
C1qa	ENSMUSG00000036887	12259	34595	0.32207	0.0623948	5.16181	2.44567e-07	1.23641e-05	30851.8	32183	29215.1	37735.8	36370.4	41214.1
Mthfd1l	ENSMUSG00000040675	270685	823.95	0.620037	0.120564	5.14282	2.70644e-07	1.36355e-05	627.087	683.355	638.377	975.214	903.746	1115.92
Gstm1	ENSMUSG00000058135	14862	9571.52	0.346204	0.0673328	5.14168	2.72286e-07	1.36712e-05	8408.61	8399.84	8478.02	10291	10107.2	11744.5
Neurl3	ENSMUSG00000047180	214854	15024.2	-0.282956	0.0551605	-5.12969	2.90214e-07	1.45216e-05	16641.3	16530.2	16308.3	13026	13490.9	14148.5
Mmgt1	ENSMUSG00000061273	236792	3211.41	0.387631	0.0756426	5.12451	2.98305e-07	1.48757e-05	2706.21	2933	2708.01	3857.88	3454.37	3609.01
Cpeb4	ENSMUSG00000020300	67579	11818	0.307671	0.0600593	5.12279	3.01055e-07	1.49114e-05	10443.8	10137.2	11105.4	12940	13602.2	12679.1
Slc25a37	ENSMUSG00000034248	67712	7961.23	-0.524354	0.102447	-5.11829	3.08313e-07	1.52195e-05	9663.83	8728.18	9783.64	7278.29	7175.36	5138.09
Slc39a6	ENSMUSG00000024270	106957	4941.05	0.4222	0.0825434	5.11488	3.13941e-07	1.54452e-05	4181.28	4467.1	4022.12	5458.99	5167.63	6349.19
Tfrc	ENSMUSG00000022797	22042	4965.3	0.381342	0.0748115	5.09737	3.44411e-07	1.68876e-05	4014.82	4170.03	4751.33	5773.04	5543.48	5539.09
Srprb	ENSMUSG00000032553	20818	3451.93	0.344193	0.0675529	5.09516	3.48438e-07	1.69952e-05	3135.43	2962.43	3028.9	3935.01	3866.62	3783.19
Hpgd	ENSMUSG00000031613	15446	1003.61	-0.676435	0.132767	-5.0949	3.48922e-07	1.69952e-05	1230.09	1088.03	1386.26	673.283	735.632	908.329
Cyren	ENSMUSG00000046806	78412	1354.92	-0.571839	0.112281	-5.09295	3.52534e-07	1.71142e-05	1661.41	1610.44	1587.45	1271.63	1055.8	942.759
Gm28438	ENSMUSG00000101939	NA	4217.71	-0.482984	0.0948474	-5.09223	3.53883e-07	1.7123e-05	5025.07	4984.91	4741.14	3516.28	4065.79	2973.08
Gm14221	ENSMUSG00000078956	NA	369.627	-1.04832	0.205973	-5.08962	3.58781e-07	1.73029e-05	450.162	566.55	477.934	207.164	326.591	189.362
Ipo5	ENSMUSG00000030662	70572	17537.4	0.336607	0.0662225	5.08297	3.71575e-07	1.78612e-05	14854.3	16068.5	15579.1	19064.6	18326.6	21331.1
Dusp7	ENSMUSG00000053716	235584	8451.02	0.325892	0.0642382	5.07319	3.91206e-07	1.87433e-05	7276.93	7370.67	7853.23	9364.25	8912.18	9928.84
Ctsz	ENSMUSG00000016256	64138	54017.8	0.316126	0.0624099	5.06531	4.07728e-07	1.94713e-05	47741.3	49777.3	46852	57784.4	56690.8	65261
Ldlr	ENSMUSG00000032193	16835	883.302	0.703968	0.139117	5.06027	4.18672e-07	1.99229e-05	668.962	616.215	730.908	912.403	1057.94	1313.38
Rab7b	ENSMUSG00000052688	226421	20612.6	0.304627	0.0602066	5.05971	4.19903e-07	1.99229e-05	17249.6	18719.2	19362.7	22375.9	22279.9	23688.5
Rilpl2	ENSMUSG00000029401	80291	4964.17	0.337829	0.0668405	5.05425	4.32074e-07	2.04343e-05	4473.36	4382.49	4302.26	5384.06	5344.31	5898.57
Adamts10	ENSMUSG00000024299	224697	4349.78	-0.526058	0.104097	-5.05355	4.33664e-07	2.04436e-05	5474.18	4735.66	5191.91	3908.57	3927.66	2860.68
Ppp2r3d	ENSMUSG00000093803	19054	2536	-0.465994	0.0922255	-5.05276	4.35463e-07	2.04626e-05	3132.29	2746.3	2947.4	2184.04	2321.47	1884.51
Asph	ENSMUSG00000028207	65973	15143.3	0.325195	0.0644559	5.04524	4.52957e-07	2.12166e-05	12762.6	14147.2	13421.2	16208.4	16266.4	18054.2
Il6st	ENSMUSG00000021756	16195	7789.78	0.299347	0.0593424	5.04441	4.54922e-07	2.12408e-05	7078.02	6744.34	7130.81	8904.75	8468.87	8411.92
Eif4a1	ENSMUSG00000059796	13681	44856.5	0.270531	0.0536869	5.03904	4.67875e-07	2.17762e-05	39442.6	42056.2	40490.3	48348.6	47658.7	51142.9
Cd44	ENSMUSG00000005087	12505	36351.6	0.314561	0.0624386	5.03792	4.70627e-07	2.1835e-05	31346	33376.8	32490.2	38739.7	38340.7	43816.5
Mocos	ENSMUSG00000039616	68591	6927.96	0.349053	0.0693067	5.03635	4.74489e-07	2.18919e-05	5701.36	6157.56	6421.12	7964.79	7267.45	8055.47
Rps21	ENSMUSG00000039001	66481	12042.9	-0.472693	0.0938588	-5.03621	4.7484e-07	2.18919e-05	16615.2	12421.8	12959.4	10118	10899.6	9243.29
Ctsb	ENSMUSG00000021939	13030	998941	0.301569	0.0600128	5.02508	5.03221e-07	2.31277e-05	865682	931081	887979	1.06564e+06	1.05187e+06	1.19139e+06
Gyg	ENSMUSG00000019528	27357	17454.4	0.257879	0.051347	5.02228	5.10616e-07	2.33942e-05	15609.1	16307.6	15778.6	18843.1	18950.8	19236.9
Eno1b	ENSMUSG00000059040	433182	2668.57	0.441005	0.0879002	5.01711	5.24545e-07	2.39575e-05	2247.67	2320.46	2224.13	2925.64	2834.38	3459.15
Ikbkb	ENSMUSG00000031537	16150	8004.18	-0.30312	0.0604961	-5.01057	5.42702e-07	2.47098e-05	8706.98	8909.37	8908.42	7239.72	7470.9	6789.69
Gm47283	ENSMUSG00000096768	170942	2895.75	-0.567489	0.113407	-5.004	5.6154e-07	2.54884e-05	3797.07	3100.39	3476.27	2570.82	2567.75	1862.23
mt-Tg	ENSMUSG00000064359	NA	96.2362	-1.65674	0.331392	-4.99934	5.75272e-07	2.60311e-05	159.127	158.193	121.394	34.16	41.7608	62.7831
Tmem184b	ENSMUSG00000009035	223693	8195.31	0.31996	0.0640639	4.99439	5.90233e-07	2.66259e-05	7269.6	7195	7406.7	8687.67	8831.87	9781
Picalm	ENSMUSG00000039361	233489	20789.3	-0.278436	0.0557586	-4.9936	5.92631e-07	2.6652e-05	22320.7	23374.8	22672.6	18199.6	18398.3	19769.6
Mfhas1	ENSMUSG00000070056	52065	3294.74	0.381878	0.0764846	4.99288	5.94861e-07	2.66705e-05	2758.55	2907.25	2917.69	3565.87	3580.72	4038.37
Zfp579	ENSMUSG00000051550	68490	1719.9	-0.511775	0.102523	-4.99182	5.98123e-07	2.6735e-05	2087.5	1821.05	2156.22	1471.08	1525.88	1257.69
Rrm1	ENSMUSG00000030978	20133	9074.73	0.339101	0.0679611	4.98963	6.04936e-07	2.69574e-05	7928.09	8176.35	7935.57	9953.79	9404.74	11049.8
Csf3r	ENSMUSG00000028859	12986	4439.43	-0.367567	0.0738427	-4.9777	6.4344e-07	2.85863e-05	5265.85	4614.26	5125.69	4078.27	3808.8	3743.69
Ccnt2	ENSMUSG00000026349	72949	4894.46	-0.480098	0.096501	-4.97506	6.52271e-07	2.88911e-05	6129.54	5165.17	5809.06	4325.1	4509.09	3428.77
Dennd5b	ENSMUSG00000030313	320560	611.616	0.778954	0.156688	4.97138	6.64778e-07	2.93563e-05	435.506	429.511	485.574	782.375	924.091	612.641
Tra2a	ENSMUSG00000029817	101214	3948.23	-0.404013	0.0813428	-4.9668	6.8067e-07	2.99679e-05	4823.02	4262	4407.52	3570.27	3559.3	3067.26
Tpi1	ENSMUSG00000023456	21991	25390.2	0.301701	0.0607595	4.96549	6.85261e-07	3.00797e-05	22358.4	24117	21760	28531.3	26497.8	29076.7
Fam20c	ENSMUSG00000025854	80752	22161.4	0.333124	0.067108	4.96401	6.9054e-07	3.02209e-05	19462.7	19876.2	19504.5	23510.9	23208.3	27405.8
Gm21781	ENSMUSG00000095123	NA	659.009	-0.879149	0.17739	-4.95603	7.19475e-07	3.13935e-05	938.013	702.669	920.214	567.497	491.492	334.168
Hax1	ENSMUSG00000027944	23897	4839.01	0.314772	0.0635256	4.95504	7.23162e-07	3.14608e-05	4451.37	4359.49	4129.93	5400.59	5393.57	5299.09
P2rx7	ENSMUSG00000029468	18439	6015.96	-0.296307	0.0599427	-4.94316	7.6865e-07	3.33407e-05	6789.08	6475.78	6630.8	5351	5308.97	5540.1
Serpinb6b	ENSMUSG00000042842	20708	2121.35	0.451614	0.0913723	4.94257	7.70987e-07	3.33435e-05	1743.07	1859.68	1772.52	2746.03	2300.06	2306.77
Appl2	ENSMUSG00000020263	216190	8795.11	-0.363138	0.0734911	-4.94125	7.76241e-07	3.3472e-05	9836.57	9443.73	10406.7	8017.69	8165.84	6900.06
Ifi30	ENSMUSG00000031838	65972	7941.35	0.321652	0.0651095	4.94017	7.80559e-07	3.35595e-05	7287.4	7063.48	6830.3	8325.13	8735.5	9406.32
Il2rg	ENSMUSG00000031304	16186	7008.77	0.416977	0.0844841	4.93557	7.99174e-07	3.42593e-05	5758.94	6634.89	5615.51	7679.39	7398.08	8965.83
Bcl2l1	ENSMUSG00000007659	12048	11650.6	0.284197	0.0576399	4.93056	8.19955e-07	3.50477e-05	10248	10787.4	10484.8	12365.9	12636.4	13380.9
4833420G17Rik	ENSMUSG00000062822	67392	3093.49	-0.439416	0.089132	-4.92995	8.22515e-07	3.50549e-05	3436.94	3609	3635.86	2641.34	2936.1	2301.71
Adam33	ENSMUSG00000027318	110751	748.762	-0.735415	0.14969	-4.9129	8.97378e-07	3.81347e-05	1059.45	783.605	963.508	613.778	612.492	459.734
Capg	ENSMUSG00000056737	12332	50603.1	0.292392	0.0595769	4.90781	9.20968e-07	3.9024e-05	44848.7	47308.8	44321.4	54585.5	52841.3	59712.8
Nkain1	ENSMUSG00000078532	67149	1144.41	0.574971	0.117326	4.90062	9.55364e-07	4.03648e-05	1019.67	966.63	773.353	1357.59	1304.22	1445.02
mt-Tl1	ENSMUSG00000064340	NA	834.516	-0.715542	0.146145	-4.8961	9.77572e-07	4.11844e-05	1072.01	895.812	1143.48	693.118	702.438	500.239
Mxd4	ENSMUSG00000037235	17122	5434.5	-0.33161	0.0677698	-4.89319	9.92161e-07	4.16793e-05	5844.78	6207.22	6117.22	4575.24	4726.46	5136.06
Pan3	ENSMUSG00000029647	72587	4194.36	-0.364978	0.0746585	-4.88863	1.01542e-06	4.25345e-05	4770.67	4419.28	4975.44	3758.7	3817.36	3424.72
Myadm	ENSMUSG00000068566	50918	18617.1	0.350671	0.0719475	4.87399	1.09368e-06	4.56824e-05	15646.8	16919.3	16530.7	19793	19461.6	23351.3
Serpinb1c	ENSMUSG00000079049	380839	550.365	0.756198	0.155247	4.87094	1.11067e-06	4.62599e-05	453.303	350.415	424.453	725.074	766.685	582.262
Ch25h	ENSMUSG00000050370	12642	411.306	-0.948454	0.194974	-4.86451	1.14741e-06	4.75387e-05	402.005	650.245	573.012	278.79	237.715	326.067
Lpin2	ENSMUSG00000024052	64898	7698.95	-0.330207	0.0678819	-4.86443	1.14786e-06	4.75387e-05	8592.87	8215.9	8918.61	7363.14	6614.27	6488.94
Slc25a13	ENSMUSG00000015112	50799	2516.6	0.456618	0.0938839	4.86364	1.15244e-06	4.7594e-05	1881.26	2274.48	2208	2865.03	2696.25	3174.6
Ccl25	ENSMUSG00000023235	20300	316.856	-0.887497	0.182568	-4.86117	1.16692e-06	4.80568e-05	454.35	356.853	422.755	252.343	217.37	197.463
Itgb1	ENSMUSG00000025809	16412	48961.4	0.342112	0.0704292	4.85753	1.18858e-06	4.88116e-05	41314.4	45844.6	42391	51805.3	51508.2	60904.7
Slc25a45	ENSMUSG00000024818	107375	4304.54	-0.318538	0.0656111	-4.85494	1.20422e-06	4.92623e-05	4713.09	4646.45	4972.89	3905.26	3856.98	3732.56
Mcm2	ENSMUSG00000002870	17216	3568.2	0.428848	0.0883449	4.85424	1.20848e-06	4.92623e-05	3111.35	3050.73	2964.38	3875.51	3716.71	4690.5
Dalrd3	ENSMUSG00000019039	67789	3215.39	-0.462901	0.0953639	-4.85405	1.20963e-06	4.92623e-05	3878.72	3544.62	3756.41	3038.04	2782.98	2291.58
Arhgap25	ENSMUSG00000030047	232201	10459.1	0.36471	0.0751991	4.84992	1.23508e-06	5.01595e-05	8954.04	9423.5	9055.28	11221	10831	13269.5
Mefv	ENSMUSG00000022534	54483	280.032	-1.01747	0.209839	-4.8488	1.24209e-06	5.02006e-05	352.802	398.241	373.519	220.387	131.707	203.539
B4galt6	ENSMUSG00000056124	56386	20271.1	0.268477	0.0553712	4.84867	1.24294e-06	5.02006e-05	17446.4	18744	18979	21784.2	22076.5	22596.8
Pot1b	ENSMUSG00000024174	72836	1854.44	-0.611287	0.126133	-4.84635	1.25754e-06	5.06504e-05	2364.92	2047.31	2311.57	1712.41	1563.35	1127.06
Gtf3c4	ENSMUSG00000035666	269252	3358.82	0.332351	0.0685903	4.84545	1.26323e-06	5.07405e-05	2883.13	2983.59	3053.51	3706.91	3670.67	3855.08
P4hb	ENSMUSG00000025130	18453	33221.7	0.299916	0.0620022	4.83718	1.31695e-06	5.27534e-05	29504.5	31255	28584.4	36188.7	34551.2	39246.5
Ogt	ENSMUSG00000034160	108155	19316.2	-0.402347	0.0832577	-4.83255	1.34797e-06	5.38489e-05	23326.8	19832	22817.7	17568.2	17955	14397.6
Vcl	ENSMUSG00000021823	22330	2300.5	0.489433	0.101302	4.8314	1.35577e-06	5.39126e-05	1787.04	1923.14	2031.43	2456.22	2484.23	3120.93
Cyfip2	ENSMUSG00000020340	76884	11132.1	0.397927	0.0823655	4.83123	1.35692e-06	5.39126e-05	8604.38	9953.26	10260.7	11446.9	12484.3	14043.2
Luc7l3	ENSMUSG00000020863	67684	7969.92	-0.432913	0.0896518	-4.82883	1.37337e-06	5.44189e-05	9446.08	8248.09	9775.15	7250.74	7310.28	5789.21
Vipas39	ENSMUSG00000021038	104799	15412.8	0.267853	0.0554999	4.82619	1.39167e-06	5.49952e-05	13558.3	14234.6	14164.8	16609.5	16379.9	17529.6
Rgs2	ENSMUSG00000026360	19735	10928.6	0.267553	0.0554791	4.82258	1.41714e-06	5.58444e-05	10065.8	10138.1	9551.89	11752.1	11963.9	12099.9
Slc16a3	ENSMUSG00000025161	80879	5769.68	0.373516	0.0774597	4.82207	1.42077e-06	5.58444e-05	4763.35	5601.12	4715.67	6832	6440.8	6265.14
E230016M11Rik	ENSMUSG00000087231	320172	317.045	-1.03735	0.215176	-4.82096	1.42866e-06	5.60041e-05	490.991	290.633	497.459	223.693	195.954	203.539
Ctsc	ENSMUSG00000030560	13032	9474.36	-0.394026	0.0818077	-4.8165	1.46102e-06	5.71199e-05	10386.2	11006.3	10888.9	7532.84	7577.98	9453.92
Cd33	ENSMUSG00000004609	12489	5744.4	-0.39568	0.082244	-4.81105	1.50143e-06	5.85437e-05	6053.11	6082.14	7444.91	4804.44	5090.53	4991.26
Dok3	ENSMUSG00000035711	27261	4565.83	-0.339357	0.0705686	-4.80889	1.51769e-06	5.90208e-05	5227.12	4898.45	5174.93	4296.45	4003.68	3794.33
mt-Rnr1	ENSMUSG00000064337	NA	10074.3	-0.454169	0.0944638	-4.80786	1.52554e-06	5.91692e-05	12515.6	10511.5	11913.5	9140.56	9333	7031.71
Kcnab2	ENSMUSG00000028931	16498	10848.7	0.270008	0.0562289	4.80195	1.57128e-06	6.07825e-05	9658.6	9994.65	9855.8	11899.8	11423.2	12259.9
Zfyve28	ENSMUSG00000037224	231125	1066.66	-0.550211	0.114594	-4.80137	1.5758e-06	6.07969e-05	1327.46	1163.45	1311.56	922.321	918.737	756.435
Rpl39	ENSMUSG00000079641	67248	15097.5	-0.371133	0.0774142	-4.79411	1.63397e-06	6.28755e-05	18012.8	17918.1	15156.4	13069	14262.9	12165.7
Gm16712	ENSMUSG00000097077	100504333	365.426	-0.993413	0.207316	-4.79177	1.65314e-06	6.34466e-05	439.693	489.293	529.717	320.663	243.069	170.122
Sap30	ENSMUSG00000031609	60406	1980.42	0.395459	0.0825917	4.78812	1.68351e-06	6.44438e-05	1715.85	1787.02	1629.9	2182.94	2215.46	2351.33
Fzd7	ENSMUSG00000041075	14369	3335.68	0.390358	0.0815863	4.78461	1.71324e-06	6.53003e-05	2728.19	2741.7	3190.19	3643	3744.55	3966.47
Hnrnpab	ENSMUSG00000020358	15384	17607.9	0.312346	0.065284	4.78442	1.7148e-06	6.53003e-05	15097.2	16720.6	15310	19000.7	18565.3	20953.3
Fos	ENSMUSG00000021250	14281	5705.61	-0.401911	0.0843147	-4.76679	1.87183e-06	7.10956e-05	5875.14	6818.84	6791.25	4354.85	5181.55	5212.01
Ppox	ENSMUSG00000062729	19044	2796.86	-0.539872	0.113282	-4.76572	1.88183e-06	7.12908e-05	3556.28	3067.28	3318.37	2446.3	2594.52	1798.43
Ankrd16	ENSMUSG00000047909	320816	2397.81	-0.513687	0.107828	-4.76396	1.89831e-06	7.17298e-05	3050.63	2532	2877.79	2055.11	2219.75	1651.6
mt-Th	ENSMUSG00000064364	NA	94.4088	-1.8224	0.382763	-4.76117	1.92477e-06	7.23651e-05	164.362	176.587	101.02	29.7523	28.9113	65.821
Ahsa1	ENSMUSG00000021037	217737	14182.3	0.268447	0.0563828	4.76114	1.925e-06	7.23651e-05	12454.8	13550.3	12594.4	15472.3	15349.8	15672.5
Paxbp1	ENSMUSG00000022974	67367	4840.66	-0.500169	0.105121	-4.75803	1.95495e-06	7.32286e-05	5892.94	5346.36	5774.26	4223.72	4629.02	3177.63
Clasrp	ENSMUSG00000061028	53609	3984.9	-0.479241	0.100729	-4.75772	1.95796e-06	7.32286e-05	4945.5	4162.67	4813.3	3819.31	3349.43	2819.16
Rnase4	ENSMUSG00000021876	58809	4480.48	-0.386597	0.0814076	-4.7489	2.04529e-06	7.63002e-05	4788.47	5539.5	4903.28	3645.2	4242.47	3763.95
Pdpn	ENSMUSG00000028583	14726	659.252	0.76192	0.160625	4.74347	2.10084e-06	7.81738e-05	420.849	461.702	584.047	696.424	804.163	988.327
Pf4	ENSMUSG00000029373	56744	9545.01	-0.349188	0.0737133	-4.73711	2.16787e-06	8.04638e-05	10794.5	11321.8	9967	8784.64	8810.46	7591.69
Ifrd1	ENSMUSG00000001627	15982	2548.24	0.414309	0.0875605	4.73169	2.22657e-06	8.22626e-05	2059.23	2243.21	2251.3	2643.54	3190.95	2901.19
Apoc2	ENSMUSG00000002992	11813	1371.61	-0.495732	0.10477	-4.7316	2.22756e-06	8.22626e-05	1707.48	1425.57	1681.68	1191.19	1174.66	1049.09
Irf2bpl	ENSMUSG00000034168	238330	5119.2	0.34435	0.072815	4.7291	2.25519e-06	8.30736e-05	4352.97	4659.32	4521.27	5455.69	5476.02	6249.95
Ergic1	ENSMUSG00000001576	67458	7586.23	0.334217	0.0707694	4.72262	2.32826e-06	8.54452e-05	6354.62	7199.6	6579.87	8157.63	8143.35	9082.28
Trp53bp1	ENSMUSG00000043909	27223	3673.99	-0.370564	0.0784701	-4.72236	2.33122e-06	8.54452e-05	4134.17	3891.35	4403.28	3205.53	3424.38	2985.23
mt-Tr	ENSMUSG00000064361	NA	85.0178	-1.56704	0.331897	-4.72146	2.34159e-06	8.56112e-05	135.049	145.316	101.02	46.2813	44.9732	37.4673
Ncapg2	ENSMUSG00000042029	76044	5760.85	-0.329464	0.0697941	-4.72051	2.35255e-06	8.57817e-05	6480.24	6053.63	6714	4984.06	4890.3	5442.89
Lmbr1l	ENSMUSG00000022999	74775	794.703	-0.594627	0.125979	-4.72004	2.35796e-06	8.57817e-05	1028.05	882.935	957.566	642.429	700.296	556.947
Adgb	ENSMUSG00000050994	215772	315.649	-0.909144	0.192765	-4.71635	2.40118e-06	8.71377e-05	396.771	362.371	476.236	218.183	258.06	182.273
Rhoc	ENSMUSG00000002233	11853	6420.56	0.370364	0.0785691	4.71387	2.43061e-06	8.79879e-05	5770.45	5856.81	5177.48	6771.4	6931.22	8015.98
Eef1a2	ENSMUSG00000016349	13628	66.0249	1.91798	0.406973	4.71279	2.44348e-06	8.82361e-05	19.8909	31.2706	31.4095	130.028	116.716	66.8336
Hmga2	ENSMUSG00000056758	15364	4479.95	0.291903	0.0619579	4.71131	2.46128e-06	8.86148e-05	4064.02	3961.25	4059.47	5003.89	4921.35	4869.74
Gphn	ENSMUSG00000047454	268566	1373.81	0.45197	0.095941	4.71092	2.46606e-06	8.86148e-05	1090.86	1214.04	1175.73	1563.65	1504.46	1694.13
St3gal1	ENSMUSG00000013846	20442	5346.82	0.355976	0.0755775	4.71008	2.47614e-06	8.87596e-05	4373.9	4606.9	5089.19	5899.77	5707.31	6403.87
Eprs	ENSMUSG00000026615	107508	6045.82	0.37829	0.0803933	4.7055	2.5325e-06	9.04012e-05	4866.99	5429.13	5476.29	6287.65	6609.98	7604.85
P4ha1	ENSMUSG00000019916	18451	8920.44	0.27555	0.058561	4.70535	2.53427e-06	9.04012e-05	7795.14	8209.46	8208.07	9605.58	9556.8	10147.6
Safb2	ENSMUSG00000042625	224902	7886.93	-0.371402	0.0790171	-4.70028	2.59808e-06	9.24526e-05	9118.4	8306.03	9264.11	7345.51	7229.97	6057.55
Eif4a-ps4	ENSMUSG00000101188	NA	7602.75	0.342513	0.0729093	4.69779	2.62988e-06	9.33576e-05	6534.68	7314.57	6264.93	8223.75	8222.59	9055.95
Pdia6	ENSMUSG00000020571	71853	15639.8	0.31469	0.0671722	4.68482	2.80204e-06	9.92287e-05	13582.3	14799.3	13441.6	16808.9	16402.4	18804.5
Rps29	ENSMUSG00000034892	20090	10003.8	-0.29457	0.0629264	-4.68118	2.85234e-06	0.000100588	10652.1	11652.9	10759	9380.78	8571.67	9006.33
Shisa9	ENSMUSG00000022494	72555	968.882	-0.482078	0.102985	-4.68105	2.85413e-06	0.000100588	1169.38	1089.87	1129.04	784.579	800.951	839.471
Pira2	ENSMUSG00000089942	18725	6159.6	0.326766	0.0698365	4.67902	2.88252e-06	0.000101344	5096.26	5895.43	5402.44	6597.29	6935.5	7030.69
Oas2	ENSMUSG00000032690	246728	3161.09	-0.566	0.121053	-4.67566	2.93016e-06	0.000102773	4149.87	3138.1	4031.45	2920.13	2685.54	2041.46
Stxbp1	ENSMUSG00000026797	20910	2593.54	0.388338	0.083106	4.6728	2.97116e-06	0.000103962	2234.06	2214.7	2291.2	2921.23	2693.04	3207
Rbm44	ENSMUSG00000070732	329207	126.522	1.23127	0.263741	4.66847	3.03454e-06	0.000105927	65.954	77.2569	83.1928	195.043	176.68	161.008
Gm5559	ENSMUSG00000096617	NA	12131	0.326622	0.0700512	4.66262	3.12212e-06	0.000108725	10372.6	11410.1	10508.6	13146.1	12597.8	14751
Phf1	ENSMUSG00000024193	21652	2245.26	-0.437291	0.0938764	-4.65816	3.19054e-06	0.000110845	2694.69	2294.71	2758.94	2015.44	1948.84	1758.94
Mylip	ENSMUSG00000038175	218203	7072.89	-0.337862	0.0725529	-4.65677	3.21203e-06	0.000111328	8070.47	7606.12	8014.52	6520.16	6611.05	5615.04
Ier3	ENSMUSG00000003541	15937	346.368	-0.790203	0.169954	-4.64953	3.32699e-06	0.000114904	387.349	488.374	440.582	274.382	250.565	236.956
Rdh11	ENSMUSG00000066441	17252	2222.85	0.383739	0.0825372	4.64928	3.33089e-06	0.000114904	1910.57	2016.04	1860.8	2484.87	2380.37	2684.48
Mcoln3	ENSMUSG00000036853	171166	231.853	0.962796	0.207113	4.64865	3.34108e-06	0.000114985	180.065	145.316	146.861	317.358	261.273	340.244
Mlh1	ENSMUSG00000032498	17350	830.655	-0.535389	0.115245	-4.64567	3.38977e-06	0.000116387	885.668	1034.69	1028.03	673.283	694.942	667.323
Larp4	ENSMUSG00000023025	207214	4896.55	0.302456	0.0651156	4.6449	3.40238e-06	0.000116547	4212.68	4460.66	4481.37	5309.13	5282.2	5633.26
Dnajc7	ENSMUSG00000014195	56354	8411.98	-0.35399	0.0762557	-4.64214	3.44812e-06	0.000117839	9968.48	8569.07	9778.55	7967	7360.61	6828.17
Il1rn	ENSMUSG00000026981	16181	5131.52	1.12168	0.241802	4.63885	3.50347e-06	0.000119452	3033.88	3649.47	3011.07	5676.07	6233.07	9185.57
Dnhd1	ENSMUSG00000030882	77505	146.571	-1.32934	0.286724	-4.63632	3.54669e-06	0.000120645	164.362	253.844	210.529	85.951	106.008	58.7326
Tollip	ENSMUSG00000025139	54473	9477.46	0.265919	0.0573857	4.63389	3.58864e-06	0.000121711	8467.24	8570.91	8781.08	9947.18	10407	10691.4
Pkm	ENSMUSG00000032294	18746	94270.4	0.277589	0.0599087	4.63354	3.59462e-06	0.000121711	82595.4	87860.4	85231	103308	96177.2	110451
Tpm1	ENSMUSG00000032366	22003	6486.58	0.267346	0.0577362	4.63048	3.64817e-06	0.000123135	5761.03	5988.33	5911.78	7042.47	7170.01	7045.88
Supt20	ENSMUSG00000027751	56790	4475.65	-0.383133	0.0827468	-4.63018	3.65348e-06	0.000123135	5289.93	4814.76	5094.28	4015.46	4216.77	3422.69
Fkbp1a	ENSMUSG00000032966	14225	8924.79	0.264262	0.0571918	4.62063	3.82577e-06	0.000128646	8066.28	8268.32	7995	9636.43	9479.7	10103
Slc25a27	ENSMUSG00000023912	74011	214.011	-1.0861	0.235525	-4.61137	4.00019e-06	0.000134203	327.676	275.917	269.103	178.514	129.566	103.288
Map4	ENSMUSG00000032479	17758	12098.3	0.264556	0.0575182	4.59951	4.23486e-06	0.000141752	10685.6	11501.2	10789.6	12916.9	13079.7	13616.8
Sfswap	ENSMUSG00000029439	231769	3288.65	-0.3409	0.0741309	-4.59862	4.25303e-06	0.000142036	3684	3432.41	3909.21	2941.07	2877.21	2888.02
Ptprv	ENSMUSG00000097993	13924	621.285	-0.74013	0.161371	-4.58652	4.50703e-06	0.000149836	768.417	703.589	859.093	476.036	561.094	359.484
Rps12-ps9	ENSMUSG00000069862	NA	1728.87	-0.534577	0.116664	-4.58218	4.60155e-06	0.000152632	2195.33	1916.71	2024.64	1349.87	1690.78	1195.92
Gigyf1	ENSMUSG00000029714	57330	6924.76	-0.408126	0.0891645	-4.57722	4.71202e-06	0.000155917	8413.85	7279.62	7999.24	6414.37	6390.47	5051
Rasgrp2	ENSMUSG00000032946	19395	485.717	-0.697544	0.152409	-4.57678	4.72184e-06	0.000155917	677.337	550.915	574.709	366.945	412.254	332.143
Rbm39	ENSMUSG00000027620	170791	17351.4	-0.370754	0.0810681	-4.57336	4.7996e-06	0.000158128	20331.6	17953.9	20419.6	16340.6	15960.1	13102.4
Por	ENSMUSG00000005514	18984	29549.9	0.25041	0.0548303	4.567	4.94751e-06	0.000162301	26421.4	26762.1	27791.5	31570.5	31048.6	33705.4
Plscr1	ENSMUSG00000032369	22038	1303.93	0.469751	0.102859	4.56696	4.9484e-06	0.000162301	1029.09	1057.68	1192.71	1585.69	1388.81	1569.58
Bcl2a1b	ENSMUSG00000089929	12045	12413.8	-0.300642	0.0658798	-4.56349	5.03101e-06	0.000164285	13532.1	14030.4	13544.3	11042.5	12057.1	10276.2
Icosl	ENSMUSG00000000732	50723	1204.19	-0.510103	0.111779	-4.56348	5.03131e-06	0.000164285	1576.62	1399.82	1269.11	1068.88	911.242	999.466
Slc25a25	ENSMUSG00000026819	227731	1656.84	0.406193	0.0890545	4.56117	5.08705e-06	0.000165736	1374.57	1530.42	1370.13	1955.94	1821.41	1888.56
Stt3b	ENSMUSG00000032437	68292	11469.6	0.33137	0.0727303	4.55614	5.21025e-06	0.000169374	9508.89	10632	10332.9	12583	11755.1	14005.7
Slc35e4	ENSMUSG00000048807	103710	2869.74	0.361467	0.0794158	4.55158	5.32449e-06	0.000172704	2487.41	2705.83	2343.83	3112.97	3215.58	3352.82
Gbp9	ENSMUSG00000029298	236573	1116.36	-0.470936	0.103496	-4.55028	5.35744e-06	0.000173389	1242.66	1250.83	1396.45	969.704	961.569	876.938
Sigmar1	ENSMUSG00000036078	18391	3324.94	0.327833	0.0721169	4.54586	5.47117e-06	0.00017668	3072.62	2956.91	2818.37	3533.91	3792.74	3775.09
Tubb5	ENSMUSG00000001525	22154	58508.2	0.294863	0.0649055	4.54296	5.54699e-06	0.000178735	52979.9	53382.6	51288.4	63894.7	58994.1	70509.5
Mcm6	ENSMUSG00000026355	17219	9368.43	0.312565	0.0688788	4.5379	5.68172e-06	0.000182675	8181.44	8912.13	7979.72	10249.1	9763.46	11124.8
Tagln2	ENSMUSG00000026547	21346	32463.1	0.275929	0.0608649	4.53347	5.80226e-06	0.000186142	29889.7	30454.8	27761.8	34983.2	33878.7	37810.6
Wdr90	ENSMUSG00000073434	106618	2054.25	-0.413798	0.0913705	-4.52879	5.93218e-06	0.000189842	2374.34	2325.06	2340.43	1868.88	1867.46	1549.32
Ttll3	ENSMUSG00000030276	101100	720.431	-0.784447	0.173229	-4.52839	5.94347e-06	0.000189842	1008.15	756.013	970.3	555.376	649.969	382.774
3110056K07Rik	ENSMUSG00000085622	NA	306.387	-0.793619	0.175299	-4.52723	5.97612e-06	0.000190469	412.474	381.686	371.821	204.96	252.706	214.678
Ptpra	ENSMUSG00000027303	19262	22264.9	0.256173	0.0566071	4.52546	6.02642e-06	0.000191656	20017.6	20538.4	20324.5	23463.5	23493.1	25752.2
Gpr65	ENSMUSG00000021886	14744	5646.09	-0.309182	0.0683882	-4.52098	6.15527e-06	0.00019533	6373.46	5922.11	6450.84	5243.01	4731.82	5155.3
Gmip	ENSMUSG00000036246	78816	10566.9	-0.29869	0.0660966	-4.51899	6.21342e-06	0.000196106	11989	10655.9	12326.1	9238.63	9557.87	9634.17
Clec4a2	ENSMUSG00000030148	26888	2378.15	-0.441398	0.0976809	-4.51877	6.21985e-06	0.000196106	2882.09	2710.43	2626.52	1812.69	1908.15	2329.05
Gfpt1	ENSMUSG00000029992	14583	3570.97	0.315036	0.0698258	4.51174	6.42985e-06	0.000202292	3135.43	3095.79	3315.83	4083.78	3799.16	3995.84
Nsf	ENSMUSG00000034187	18195	7103.32	0.336753	0.0746923	4.50854	6.52757e-06	0.000204927	6010.19	6342.42	6481.4	7226.5	7828.54	8730.9
Calcrl	ENSMUSG00000059588	54598	2602.17	0.355722	0.0789268	4.50698	6.57559e-06	0.000205993	2208.94	2412.44	2227.53	2946.58	2759.42	3058.14
Per3	ENSMUSG00000028957	18628	1020.7	-0.636272	0.14124	-4.5049	6.64041e-06	0.00020758	1411.21	974.908	1340.42	851.797	850.207	695.677
Gm9917	ENSMUSG00000097099	100038755	476.354	-0.840889	0.186735	-4.50311	6.69653e-06	0.000208889	661.634	450.665	721.57	343.804	390.838	289.612
Cd300lf	ENSMUSG00000047798	246746	2479.53	-0.450499	0.100078	-4.50147	6.74849e-06	0.000210063	2808.8	2826.31	2954.19	2404.42	2107.31	1776.15
Mdm4	ENSMUSG00000054387	17248	8325.24	-0.459068	0.102044	-4.49871	6.83669e-06	0.000212357	10388.3	8401.68	10125.8	7186.83	8057.69	5791.23
Epm2aip1	ENSMUSG00000046785	77781	2145.49	-0.409251	0.0910806	-4.49328	7.01332e-06	0.000216925	2354.45	2348.98	2638.4	1975.77	1882.45	1672.87
Rgl2	ENSMUSG00000041354	19732	22020.8	-0.419678	0.0934306	-4.49187	7.06002e-06	0.000217707	26339.7	23245.1	26018.1	20854.1	20414.6	15253.3
Rbbp7	ENSMUSG00000031353	245688	6524.78	0.290874	0.0647593	4.49162	7.0683e-06	0.000217707	5817.56	6126.28	5664.75	6931.18	7041.51	7567.39
Klhdc8b	ENSMUSG00000032609	78267	516.196	-0.702601	0.156481	-4.49001	7.12207e-06	0.000218903	668.962	535.28	713.93	383.474	440.094	355.433
Cd46	ENSMUSG00000016493	17221	160.72	-1.09598	0.244268	-4.48679	7.23041e-06	0.000221768	198.909	234.53	223.262	103.582	120.999	83.0357
2610035D17Rik	ENSMUSG00000087259	72386	403.405	-0.690502	0.153994	-4.48394	7.32772e-06	0.000224283	474.241	466.3	553.487	314.052	311.6	300.751
Ezr	ENSMUSG00000052397	22350	2607.22	0.461718	0.103104	4.47816	7.52898e-06	0.000229614	2000.61	2199.06	2380.33	2769.17	2771.2	3522.94
Trafd1	ENSMUSG00000042726	231712	7955.49	-0.314076	0.070137	-4.47804	7.5332e-06	0.000229614	8868.2	8383.29	9201.29	7583.52	7174.29	6522.35
Slc44a2	ENSMUSG00000057193	68682	8816.4	0.264658	0.0591382	4.47525	7.63233e-06	0.000232153	8020.22	8051.27	7959.34	9147.17	9684.22	10036.2
Zfand6	ENSMUSG00000030629	65098	7149.6	-0.261159	0.0583943	-4.47235	7.73661e-06	0.000234837	8083.03	7716.49	7586.67	6454.04	6535.03	6522.35
Hnrnpdl	ENSMUSG00000029328	50926	9727.27	-0.375818	0.0841229	-4.46749	7.91436e-06	0.000239476	11667.6	9835.53	11457.7	8947.72	9021.4	7433.72
Slc6a17	ENSMUSG00000027894	229706	44.4568	2.31775	0.518828	4.46728	7.92208e-06	0.000239476	20.9378	11.9564	11.8847	87.053	97.4418	37.4673
Tmem185a	ENSMUSG00000073139	236848	1961.36	0.367777	0.0823861	4.46407	8.0419e-06	0.000242514	1642.57	1729.08	1765.72	2256.77	2096.61	2277.41
Clk2	ENSMUSG00000068917	12748	3427.31	-0.392629	0.0879605	-4.4637	8.05568e-06	0.000242514	4046.23	3570.37	4055.22	3101.95	3167.4	2622.71
Wdr7	ENSMUSG00000040560	104082	6072.63	0.317391	0.0711265	4.46235	8.10654e-06	0.000243545	5182.1	5530.3	5509.4	6369.19	6508.26	7336.51
Fzd5	ENSMUSG00000045005	14367	1292.78	0.421255	0.0945716	4.45434	8.41497e-06	0.000251779	1087.72	1130.34	1097.64	1501.94	1554.79	1384.27
Vill	ENSMUSG00000038775	22351	1422.37	-0.461092	0.103544	-4.45313	8.4629e-06	0.000252698	1801.7	1669.3	1473.7	1174.66	1132.9	1281.99
Fes	ENSMUSG00000053158	14159	10883.5	-0.274195	0.0616009	-4.45115	8.54105e-06	0.000254513	11838.2	11411	12493.3	10053	10147.9	9357.72
Tubb2a	ENSMUSG00000058672	22151	8310.12	0.336949	0.0757285	4.44944	8.60962e-06	0.000256036	7354.4	7415.74	7263.24	8649.1	8707.66	10470.6
Ptgir	ENSMUSG00000043017	19222	958.994	0.499714	0.112392	4.44615	8.74217e-06	0.000259451	753.76	802	827.683	1033.62	1095.42	1241.48
Actg1	ENSMUSG00000062825	11465	171027	0.302512	0.0681133	4.44131	8.94146e-06	0.00026483	150073	161285	148128	181510	175620	209547
Pnn	ENSMUSG00000020994	18949	5235.44	-0.333913	0.0751982	-4.44043	8.97775e-06	0.000265133	5927.49	5377.63	6209.75	4825.38	4758.59	4313.81
Osgin1	ENSMUSG00000074063	71839	1566.5	-0.428023	0.0963973	-4.44019	8.98788e-06	0.000265133	1781.81	1705.17	1904.1	1277.14	1468.05	1262.75
Ptbp2	ENSMUSG00000028134	56195	1227.07	-0.582045	0.131218	-4.43569	9.17763e-06	0.000270187	1463.55	1393.38	1556.04	1068.88	1121.12	759.473
Gdi1	ENSMUSG00000015291	14567	11856.9	-0.352371	0.0794856	-4.43314	9.28704e-06	0.000272314	13897.5	12624.1	13371.1	10930.1	11305.4	9013.42
Snrpg	ENSMUSG00000057278	68011	1431.99	-0.609817	0.137676	-4.42937	9.45092e-06	0.000276567	2050.86	1801.74	1338.72	1231.96	1185.36	983.264
Zfp275	ENSMUSG00000031365	27081	2315.24	0.368362	0.0834255	4.41547	1.00793e-05	0.000294367	1903.24	1969.13	2190.18	2502.5	2646.99	2679.42
Tuba1c	ENSMUSG00000043091	22146	22037	0.286298	0.0648638	4.41383	1.01559e-05	0.00029589	20381.9	20677.2	18515.5	24643.7	22561.5	25442.3
Gm45867	ENSMUSG00000109243	NA	430.035	-0.914709	0.207253	-4.41349	1.01718e-05	0.00029589	546.476	502.17	636.679	312.95	385.484	196.45
Trpm2	ENSMUSG00000009292	28240	1203.75	-0.47812	0.108356	-4.4125	1.02185e-05	0.000296659	1455.18	1288.53	1460.12	1123.97	951.932	942.759
Zfp467	ENSMUSG00000068551	68910	2402.41	-0.34621	0.0785265	-4.40883	1.03929e-05	0.000300709	2843.35	2546.72	2678.3	2173.02	2107.31	2065.77
Cstf2	ENSMUSG00000031256	108062	1972.63	0.422218	0.0957692	4.40871	1.0399e-05	0.000300709	1586.04	1744.72	1726.67	2379.08	1984.17	2415.12
Gm12070	ENSMUSG00000069939	NA	10014.8	0.311295	0.0706578	4.40567	1.05459e-05	0.000304356	8739.43	9495.23	8581.59	10775.8	10403.8	12092.8
Ccdc28a	ENSMUSG00000059554	215814	781.654	-0.524951	0.119297	-4.40039	1.08059e-05	0.000311247	984.076	835.11	948.228	632.511	613.562	676.437
Rangap1	ENSMUSG00000022391	19387	8360.28	0.321943	0.0731928	4.39856	1.08973e-05	0.000313264	7072.78	7893.99	7326.91	9419.35	8456.02	9992.64
Eif1ad	ENSMUSG00000024841	69860	1910.44	0.390059	0.0887114	4.39694	1.09788e-05	0.00031499	1595.46	1646.31	1718.19	2323.98	2191.91	1986.78
BC064078	ENSMUSG00000087150	NA	267.573	0.9126	0.207663	4.39461	1.1097e-05	0.000317674	221.941	195.901	140.069	329.479	337.299	380.749
Gspt1	ENSMUSG00000062203	14852	5894.32	0.345984	0.0787356	4.39425	1.11157e-05	0.000317674	4902.58	5469.6	5200.4	6346.05	6106.71	7340.56
Cntf	ENSMUSG00000079415	12803	24.6745	2.88424	0.656519	4.39324	1.11674e-05	0.000318533	5.23445	6.43807	5.94234	46.2813	57.8226	26.3284
Gm9821	ENSMUSG00000095332	NA	880.831	-0.61345	0.139759	-4.38934	1.13695e-05	0.000323667	1129.59	953.754	1112.07	827.554	694.942	567.073
Fbxl20	ENSMUSG00000020883	72194	4901.95	-0.298835	0.068111	-4.38746	1.1468e-05	0.000325838	5433.35	5059.4	5730.12	4403.34	4435.21	4350.26
Srebf2	ENSMUSG00000022463	20788	5243.88	0.312237	0.0712435	4.38267	1.17232e-05	0.000332053	4747.64	4707.15	4582.39	5564.78	5525.27	6336.03
Nptx1	ENSMUSG00000025582	18164	1113.99	0.490972	0.11204	4.38212	1.17531e-05	0.000332053	991.404	902.25	885.409	1457.86	1277.45	1169.59
Nek6	ENSMUSG00000026749	59126	5151.32	0.307977	0.0702829	4.38196	1.17619e-05	0.000332053	4561.3	4486.42	4763.21	5387.37	5567.03	6142.62
Mcm3	ENSMUSG00000041859	17215	5466.66	0.38532	0.0879466	4.38129	1.17979e-05	0.000332053	4656.56	5045.61	4521.27	6281.04	5352.88	6942.59
Septin11	ENSMUSG00000058013	52398	3804.75	0.35349	0.0806889	4.3809	1.1819e-05	0.000332053	3179.4	3601.64	3241.97	3949.34	4244.61	4611.52
Pacc1	ENSMUSG00000026627	66950	7543.12	0.256281	0.0585005	4.38083	1.18226e-05	0.000332053	6979.61	6940.24	6705.51	8452.95	7953.82	8226.61
Sf3b4	ENSMUSG00000068856	107701	5561.33	0.327869	0.0748656	4.37944	1.18987e-05	0.000333549	4981.1	4922.37	4893.94	5905.28	5785.48	6879.81
Snx1	ENSMUSG00000032382	56440	12152.7	0.297332	0.0679377	4.37654	1.20576e-05	0.00033736	10500.3	11332.8	10881.3	13294.9	12368.7	14538.3
Eif4e	ENSMUSG00000028156	13684	5213.52	0.313306	0.0716196	4.37459	1.2166e-05	0.000339745	4355.06	5001.46	4591.73	5520.7	5813.32	5998.82
Map4k2	ENSMUSG00000024948	26412	4724.59	-0.335249	0.076664	-4.37297	1.22569e-05	0.000341633	5284.7	5018.94	5508.55	4227.03	4505.88	3802.43
Hyi	ENSMUSG00000006395	NA	3460.7	-0.381159	0.0872398	-4.3691	1.24759e-05	0.000347068	4069.26	3631.99	4044.19	2908.01	3365.49	2745.24
Luc7l2	ENSMUSG00000029823	192196	11262.1	-0.358211	0.081995	-4.36869	1.24993e-05	0.000347068	13332.1	11894.8	12731.9	10251.3	10849.2	8513.18
Vldlr	ENSMUSG00000024924	22359	108.387	-1.23979	0.28384	-4.36794	1.25426e-05	0.000347614	161.221	134.28	161.292	69.422	66.3889	57.7199
Rps28	ENSMUSG00000067288	54127	7572.22	-0.322978	0.0740288	-4.36287	1.28367e-05	0.000355091	7965.78	9011.46	8270.04	7306.94	6645.32	6233.75
Ddx21	ENSMUSG00000020075	56200	4292.01	0.330547	0.0757989	4.36084	1.29563e-05	0.000357726	3611.77	3831.57	3963.54	4469.45	4690.06	5185.68
Gm13341	ENSMUSG00000083863	NA	392.73	-0.818915	0.187859	-4.3592	1.30538e-05	0.000359741	536.007	436.869	530.566	353.722	279.476	219.741
Il15	ENSMUSG00000031712	16168	1091.91	-0.45206	0.103717	-4.35858	1.30908e-05	0.000360082	1360.96	1232.43	1191.86	954.277	938.012	873.9
Notch2	ENSMUSG00000027878	18129	9130.22	-0.283665	0.0651057	-4.35699	1.31864e-05	0.000362034	9929.74	9425.34	10718.3	8421	8367.15	7919.78
4930555A03Rik	ENSMUSG00000106157	100504653	262.215	-0.834279	0.191608	-4.35409	1.3362e-05	0.00036617	352.802	339.378	315.793	181.819	218.441	165.059
Slc23a2	ENSMUSG00000027340	54338	11559.3	0.264564	0.0607707	4.35348	1.33992e-05	0.000366503	10499.3	9930.26	11076.5	13031.5	12394.4	12424
Aig1	ENSMUSG00000019806	66253	635.008	0.610205	0.140184	4.35287	1.34364e-05	0.000366837	455.397	501.25	550.94	700.831	720.641	880.988
Stk17b	ENSMUSG00000026094	98267	8503.74	-0.312927	0.0719459	-4.34948	1.36461e-05	0.00037187	9095.37	9865.88	9306.56	7267.27	7125.03	8362.3
mt-Ta	ENSMUSG00000064347	NA	399.324	-0.706437	0.162622	-4.34404	1.39883e-05	0.000380487	508.788	435.03	541.602	287.605	338.369	284.549
Ctss	ENSMUSG00000038642	13040	76234.7	0.258875	0.0596455	4.34023	1.42337e-05	0.000385971	69841.1	71271.3	67128.9	80828.1	78823	89515.5
Chkb	ENSMUSG00000022617	12651	3719.73	-0.475034	0.109453	-4.34009	1.42426e-05	0.000385971	4505.81	4383.41	4090.03	3768.62	3039.97	2530.56
Stom	ENSMUSG00000026880	13830	23888.5	0.280985	0.0647934	4.33663	1.44683e-05	0.000391364	21495.8	22542.4	20671.7	25397.4	24756.7	28467.1
Rbm33	ENSMUSG00000048271	381626	5311.99	-0.366421	0.0845147	-4.33559	1.45368e-05	0.000392057	6039.5	5442.93	6465.27	4836.4	4950.26	4137.61
Arglu1	ENSMUSG00000040459	234023	5098.64	-0.372779	0.0859842	-4.33543	1.45474e-05	0.000392057	5636.45	5510.99	6112.12	4683.23	4813.2	3835.84
Slc16a1	ENSMUSG00000032902	20501	1065.76	0.492896	0.113713	4.33458	1.46041e-05	0.000392864	858.449	973.988	824.288	1225.35	1140.39	1372.11
Zkscan3	ENSMUSG00000021327	72739	3591.4	-0.399623	0.0922133	-4.33368	1.46637e-05	0.000393746	4053.55	3746.96	4455.06	3274.95	3315.16	2702.71
Klf2	ENSMUSG00000055148	16598	1507	0.458024	0.105747	4.33131	1.48228e-05	0.000397289	1283.49	1374.07	1152.81	1588.99	1700.41	1942.23
Tjp2	ENSMUSG00000024812	21873	1732.76	0.403253	0.0931159	4.33066	1.48664e-05	0.00039773	1374.57	1614.12	1487.28	1872.19	1956.33	2092.09
Btg2	ENSMUSG00000020423	12227	1711.86	-0.371934	0.0859002	-4.32984	1.49219e-05	0.000398489	2006.89	1852.32	1935.51	1421.5	1507.67	1547.3
Pcyt1a	ENSMUSG00000005615	13026	9086.51	0.265884	0.0614695	4.32545	1.52219e-05	0.000404612	7779.43	8485.38	8488.21	10018.8	9581.42	10165.8
Ampd3	ENSMUSG00000005686	11717	5083.26	-0.310968	0.0718953	-4.32529	1.52332e-05	0.000404612	5274.23	5571.69	6039.97	4444.11	4403.09	4766.45
Ndrg1	ENSMUSG00000005125	17988	4280.93	0.309275	0.0715151	4.32461	1.52805e-05	0.000404612	3833.71	3781.91	3856.58	4498.1	4588.33	5126.95
Tmem80	ENSMUSG00000025505	71448	1318.11	-0.464452	0.1074	-4.32451	1.52869e-05	0.000404612	1543.11	1409.94	1631.6	1160.34	1187.51	976.176
Cd53	ENSMUSG00000040747	12508	34241.6	0.279392	0.064607	4.32448	1.52892e-05	0.000404612	29148.5	33643.5	30016.5	36541.3	36587.8	39511.8
Tuba1a	ENSMUSG00000072235	22142	7573.81	0.330969	0.0765503	4.32355	1.53539e-05	0.000405592	6873.87	7152.7	6101.94	7965.9	8186.19	9162.28
2810013P06Rik	ENSMUSG00000099881	100503178	403.647	-0.639956	0.148275	-4.31601	1.58876e-05	0.000418935	496.225	486.534	492.365	334.989	300.892	310.878
Tnfaip3	ENSMUSG00000019850	21929	1622.47	0.432423	0.100286	4.3119	1.61857e-05	0.000426029	1396.55	1213.12	1533.12	1846.85	1929.56	1815.65
Scd2	ENSMUSG00000025203	20250	1125.21	0.564014	0.13088	4.30939	1.63703e-05	0.000430116	881.481	898.571	943.983	1400.56	1061.15	1565.53
Bmt2	ENSMUSG00000042742	101148	5306.08	0.304231	0.070604	4.30897	1.64014e-05	0.000430162	4626.2	5154.14	4466.09	5766.43	5819.74	6003.89
Car5b	ENSMUSG00000031373	56078	770.246	0.554957	0.128835	4.30751	1.65104e-05	0.000432249	523.445	658.523	688.463	887.059	927.304	936.683
Ms4a14	ENSMUSG00000099398	383435	5498.54	-0.790475	0.183575	-4.30601	1.66223e-05	0.000434401	7487.35	5903.71	7513.67	4067.25	4721.11	3298.14
Eva1b	ENSMUSG00000050212	230752	965.229	-0.445665	0.103553	-4.30374	1.67935e-05	0.00043744	1143.2	1074.24	1122.25	780.171	851.278	820.231
Heatr3	ENSMUSG00000031657	234549	1818.23	0.400739	0.0931153	4.30368	1.67982e-05	0.00043744	1480.3	1683.1	1538.22	2123.43	1889.94	2194.37
Acrbp	ENSMUSG00000072770	54137	705.2	-0.5967	0.138751	-4.30052	1.70398e-05	0.000442945	856.355	824.073	865.884	647.938	578.226	458.722
Slamf7	ENSMUSG00000038179	75345	8121.3	0.279088	0.0650372	4.29121	1.77702e-05	0.000461113	7398.37	7118.67	7498.39	8452.95	8701.24	9558.22
Tulp4	ENSMUSG00000034377	68842	6581.99	0.25162	0.0586791	4.28807	1.80231e-05	0.000466849	5831.17	6155.72	6040.81	7053.49	7159.3	7251.45
Etv5	ENSMUSG00000013089	104156	5011.58	0.385032	0.0898142	4.28699	1.81111e-05	0.000468302	3825.33	4445.95	4767.46	5419.32	5305.76	6305.65
Thoc1	ENSMUSG00000024287	225160	2044.73	-0.367469	0.0857259	-4.28656	1.81461e-05	0.000468379	2354.45	2173.31	2382.88	1889.82	1802.14	1665.78
Fgfr1	ENSMUSG00000031565	14182	350.595	0.858852	0.20054	4.2827	1.84638e-05	0.000475744	265.91	236.369	245.334	598.351	375.847	381.762
Ggt5	ENSMUSG00000006344	23887	333.521	-0.905957	0.211559	-4.28229	1.84981e-05	0.00047579	493.085	413.876	398.137	274.382	156.335	265.309
Tubb4b	ENSMUSG00000036752	227613	10800.6	0.287563	0.0672237	4.27771	1.88825e-05	0.000484828	9893.1	10248.5	9043.4	11907.5	11198.3	12513.1
Gm44206	ENSMUSG00000107429	NA	192.273	0.973525	0.227644	4.27652	1.89836e-05	0.000486572	119.345	116.805	152.803	254.547	219.512	290.625
Stip1	ENSMUSG00000024966	20867	5039.83	0.303346	0.0709867	4.27328	1.92621e-05	0.000492059	4603.17	4631.73	4302.26	5565.88	5202.97	5933
Trim35	ENSMUSG00000022043	66854	12208.9	0.280737	0.0656965	4.27325	1.92648e-05	0.000492059	11011.2	11217	10847.3	12427.6	13201.8	14548.5
Ccnl2	ENSMUSG00000029068	56036	9682.24	-0.401231	0.0939105	-4.27249	1.93306e-05	0.00049288	11522.1	10599.8	10937.3	9146.07	9135.98	6752.22
Cd200	ENSMUSG00000022661	17470	179.019	0.961283	0.225351	4.26571	1.99269e-05	0.000506323	122.486	109.447	132.429	260.057	206.662	243.031
Atic	ENSMUSG00000026192	108147	3391.13	0.368133	0.0863379	4.26386	2.00927e-05	0.000509652	2960.6	2939.44	2983.06	3680.47	3452.23	4331.02
Gm3435	ENSMUSG00000116895	100041621	913.343	-0.494044	0.115991	-4.25934	2.05034e-05	0.000519172	1021.76	1028.25	1153.66	830.86	754.907	690.614
Cdkn1b	ENSMUSG00000003031	12576	4332.95	-0.34762	0.0816434	-4.25779	2.06457e-05	0.000521874	5145.46	4529.64	4882.06	3991.21	4034.73	3414.59
Ccng2	ENSMUSG00000029385	12452	3149.9	-0.302165	0.0709743	-4.25739	2.06829e-05	0.000521915	3488.23	3596.12	3351.48	2807.73	2913.62	2742.2
Arl6ip5	ENSMUSG00000035199	65106	9183.32	0.275357	0.0646916	4.25646	2.07687e-05	0.000523178	8247.39	8881.78	7800.6	9883.27	9878.03	10408.8
Nid2	ENSMUSG00000021806	18074	390.929	-0.654579	0.15389	-4.25354	2.10414e-05	0.000528233	506.694	442.387	485.574	285.401	311.6	313.915
Trim39	ENSMUSG00000045409	79263	1344.72	-0.506718	0.119186	-4.25151	2.12338e-05	0.000532082	1470.88	1423.73	1839.58	1129.48	1214.28	990.353
Prpf38b	ENSMUSG00000027881	66921	6770.97	-0.37933	0.08923	-4.25115	2.12673e-05	0.000532082	7795.14	7232.71	7938.97	6497.02	6222.36	4939.61
Abhd5	ENSMUSG00000032540	67469	3463.13	0.335091	0.0788536	4.24954	2.14213e-05	0.000535022	2986.77	3317.45	2884.58	3748.79	3735.98	4105.2
Prickle3	ENSMUSG00000031145	54630	677.586	-0.567793	0.133692	-4.24703	2.16619e-05	0.000540111	782.026	745.897	898.991	575.211	580.368	483.025
Tchp	ENSMUSG00000002486	77832	932.874	-0.565037	0.133094	-4.24539	2.18211e-05	0.000543157	1145.3	1072.4	1121.4	873.835	783.818	600.49
Zfp462	ENSMUSG00000060206	242466	175.523	1.0474	0.246828	4.24346	2.20098e-05	0.000546925	121.439	118.644	103.567	184.023	296.609	228.854
Nes	ENSMUSG00000004891	18008	5865.73	0.311563	0.0735201	4.2378	2.25723e-05	0.000559955	5394.62	5578.13	4733.5	6242.47	6571.44	6674.25
Anxa4	ENSMUSG00000029994	11746	22993.7	0.285796	0.0674727	4.23572	2.27818e-05	0.000563244	20210.2	21608.9	20352.5	23959.4	23954.6	27876.7
Iars	ENSMUSG00000037851	105148	5434.72	0.286996	0.067791	4.23354	2.30042e-05	0.000567022	4587.47	5101.71	4997.51	5792.88	5900.05	6228.69
Ptpn9	ENSMUSG00000032290	56294	3146.73	0.319083	0.0753716	4.23346	2.30119e-05	0.000567022	2853.82	2926.56	2621.42	3402.78	3422.24	3653.57
Prr33	ENSMUSG00000043795	677289	529.153	-0.756929	0.17885	-4.2322	2.31416e-05	0.000568573	663.728	661.282	668.938	473.833	434.741	272.398
Vps9d1	ENSMUSG00000001062	72325	2858.11	-0.365039	0.0862687	-4.23142	2.3222e-05	0.000569327	3283.04	3145.46	3224.14	2621.51	2679.12	2195.38
Abcc10	ENSMUSG00000032842	224814	825.562	-0.471489	0.111442	-4.2308	2.32856e-05	0.000569935	1013.39	960.192	904.934	666.671	701.367	706.816
Dnajb11	ENSMUSG00000004460	67838	7090.33	0.29012	0.0685902	4.22976	2.33938e-05	0.000571078	6038.46	6805.96	6294.64	7559.28	7569.41	8274.2
Hspa4	ENSMUSG00000020361	15525	10541.5	0.284631	0.0673448	4.22648	2.37376e-05	0.000577672	9270.2	9793.23	9451.72	11454.6	10714.3	12564.7
Rrm2	ENSMUSG00000020649	20135	5232.23	0.31758	0.0751442	4.22627	2.37594e-05	0.000577672	4430.43	5121.95	4423.65	5678.28	5643.06	6096.03
Rgl1	ENSMUSG00000026482	19731	1636.61	0.478246	0.113224	4.2239	2.40109e-05	0.000582821	1308.61	1205.76	1588.3	1702.49	1984.17	2030.32
Srek1	ENSMUSG00000032621	218543	3950.27	-0.393105	0.0931543	-4.21993	2.44376e-05	0.000592197	4785.33	3966.77	4702.94	3563.66	3683.52	2999.41
mt-Rnr2	ENSMUSG00000064339	NA	23989.6	-0.681548	0.16154	-4.21906	2.45324e-05	0.000593514	31309.3	25586.7	31762.7	19763.2	20372.8	15142.9
Odc1	ENSMUSG00000011179	18263	5026.57	0.286678	0.0679764	4.21731	2.47229e-05	0.000597138	4283.87	4830.39	4471.19	5590.12	5385	5598.83
Zgpat	ENSMUSG00000027582	229007	3423.87	-0.427033	0.101362	-4.21294	2.52063e-05	0.000605819	4102.76	3403.9	4273.39	3035.83	3204.87	2522.46
Usp14	ENSMUSG00000047879	59025	5364.59	0.313767	0.0746265	4.2045	2.61655e-05	0.000627844	4553.97	5086.08	4710.58	5611.06	5768.34	6457.54
Pla2g4a	ENSMUSG00000056220	18783	1780.56	0.39194	0.0932388	4.20361	2.62692e-05	0.000629302	1482.4	1608.6	1529.73	1879.9	1949.91	2232.85
Plekho2	ENSMUSG00000050721	102595	31843	0.285375	0.0679009	4.20282	2.63616e-05	0.000630485	28196.9	29454.2	28461.3	33398.6	32620.5	38926.5
Gm45515	ENSMUSG00000109799	NA	179.256	-1.10827	0.263783	-4.20143	2.65229e-05	0.000632895	261.722	218.894	253.823	128.927	140.273	71.8968
Gm38386	ENSMUSG00000102599	NA	62.1685	-1.69164	0.402655	-4.20121	2.65487e-05	0.000632895	129.814	74.4977	80.6461	26.4465	34.2653	27.341
Evl	ENSMUSG00000021262	14026	10708.8	0.326879	0.0778398	4.19938	2.6765e-05	0.000637015	9847.04	9455.69	9201.29	11786.3	10582.6	13379.9
Akap8	ENSMUSG00000024045	56399	5915.4	-0.397541	0.0946924	-4.19824	2.69002e-05	0.000638162	6662.4	5973.61	7538.29	5490.95	5417.12	4410.01
Lrrc20	ENSMUSG00000037151	216011	1160.75	0.472602	0.112593	4.19743	2.69958e-05	0.000639167	851.121	968.47	1095.94	1345.46	1282.81	1420.72
Rassf2	ENSMUSG00000027339	215653	10768.2	-0.252365	0.0601278	-4.19715	2.70298e-05	0.000639167	11860.2	11199.5	12063	10228.2	9402.6	9855.93
Cdk14	ENSMUSG00000028926	18647	6508.44	0.26108	0.0622488	4.19414	2.73906e-05	0.000646657	5807.09	6171.35	5785.29	6951.01	6955.85	7380.05
Rbpj	ENSMUSG00000039191	19664	15353.1	0.292613	0.0698334	4.19017	2.78751e-05	0.000657037	13131.1	14002.8	14270.1	15692.7	16391.6	18630.4
Naglu	ENSMUSG00000001751	27419	15315.9	0.296897	0.0708718	4.18922	2.79917e-05	0.000657208	13783.3	13899.8	13554.5	16111.4	15648.5	18897.7
Thap3	ENSMUSG00000039759	69876	738.982	-0.571429	0.136411	-4.18901	2.80169e-05	0.000657208	846.933	958.353	844.661	580.72	693.872	509.353
Impdh1	ENSMUSG00000003500	23917	5168.84	0.305553	0.072962	4.18784	2.81627e-05	0.000659575	4330.98	4834.99	4703.79	5623.18	5395.71	6124.39
Itgb2	ENSMUSG00000000290	16414	47538.8	0.307071	0.0733319	4.18741	2.82154e-05	0.000659754	40502	44626.9	42367.2	49543.1	48832.3	59361.4
Dhrs1	ENSMUSG00000002332	52585	4983.46	0.264251	0.0632343	4.17892	2.92897e-05	0.000683783	4523.61	4596.78	4465.25	5207.75	5515.64	5591.75
Clk3	ENSMUSG00000032316	102414	4640.75	-0.268939	0.064395	-4.1764	2.96162e-05	0.000690307	4959.11	5007.9	5247.94	4249.07	4305.64	4074.82
Arhgap4	ENSMUSG00000031389	171207	7337.25	-0.264556	0.0633945	-4.17317	3.00387e-05	0.000699044	8084.08	7724.77	8214.86	6646.88	7016.88	6336.03
Mturn	ENSMUSG00000038065	68235	741.206	-0.536494	0.128599	-4.17183	3.02159e-05	0.000700495	931.731	876.497	824.288	590.638	686.376	537.707
Dennd2a	ENSMUSG00000038456	209773	512.682	0.661123	0.158486	4.17148	3.02625e-05	0.000700495	467.959	349.495	375.216	545.458	694.942	643.02
Dlat	ENSMUSG00000000168	235339	3414.67	0.335292	0.0803814	4.17126	3.02922e-05	0.000700495	2883.13	3130.74	3045.03	3619.86	3613.91	4195.33
Mars1	ENSMUSG00000040354	216443	3986.47	0.352676	0.0845878	4.16935	3.05471e-05	0.000705278	3378.31	3662.34	3464.39	4462.84	3976.91	4974.04
Gab1	ENSMUSG00000031714	14388	1016.51	-0.477437	0.114526	-4.16879	3.0622e-05	0.000705896	1114.94	1102.75	1331.08	898.078	794.526	857.698
Nfe2l1	ENSMUSG00000038615	18023	14727.5	0.282589	0.0678013	4.1679	3.07422e-05	0.000707553	12507.2	13336.9	14023.9	15557.1	15416.2	17523.6
Gm37893	ENSMUSG00000103928	NA	315.455	-0.872437	0.209343	-4.16751	3.07944e-05	0.000707644	413.521	344.897	465.2	246.834	261.273	161.008
Emp1	ENSMUSG00000030208	13730	27961.3	0.265323	0.0636894	4.1659	3.10128e-05	0.000711548	24540.1	25378.9	26272.8	29041.5	29276.5	33257.8
Itgb7	ENSMUSG00000001281	16421	526.521	0.644457	0.154797	4.16324	3.13761e-05	0.000718758	472.147	415.715	345.505	678.793	678.881	568.086
Rad23b	ENSMUSG00000028426	19359	7928.29	0.289764	0.0696614	4.15961	3.18788e-05	0.000729135	6672.87	7399.18	7331.15	8688.77	8161.56	9316.2
Slc39a10	ENSMUSG00000025986	227059	2228.12	0.4387	0.105592	4.15466	3.25768e-05	0.000743939	1841.48	2046.39	1788.64	2391.2	2291.49	3009.54
Fbrsl1	ENSMUSG00000043323	381668	2678.51	-0.309849	0.0746222	-4.15223	3.29254e-05	0.00075073	3098.79	2953.24	2843.83	2402.22	2451.04	2321.96
Rnf167	ENSMUSG00000040746	70510	3088.72	-0.342193	0.0825131	-4.14714	3.36658e-05	0.000766419	3592.92	3185.01	3581.53	2901.4	2754.07	2517.4
Snhg8	ENSMUSG00000104960	69895	444.028	-0.61563	0.148494	-4.14583	3.38579e-05	0.000769598	568.461	510.447	533.113	359.231	377.989	314.928
Pde4dip	ENSMUSG00000038170	83679	2294.26	0.329389	0.0794631	4.14519	3.39538e-05	0.000770584	2069.7	1982.01	2049.26	2559.8	2407.13	2697.65
Cycs	ENSMUSG00000063694	13063	3178.94	0.295773	0.0713666	4.14441	3.40685e-05	0.000771991	2896.74	2932.08	2734.33	3498.65	3624.62	3387.25
Ubp1	ENSMUSG00000009741	22221	6087.66	-0.40265	0.0972501	-4.14036	3.46763e-05	0.000783342	6982.75	6232.05	7579.03	5508.58	5835.8	4387.73
Ewsr1	ENSMUSG00000009079	14030	12348	-0.300732	0.0726584	-4.13899	3.4884e-05	0.000786821	14102.6	12407.1	14380.5	11856.8	11052.7	10288.3
Slc29a1	ENSMUSG00000023942	63959	6522.24	0.266407	0.064413	4.13591	3.53547e-05	0.000795606	5856.3	6021.44	5888.01	6982.97	6792.02	7592.7
E330034L11Rik	ENSMUSG00000106383	NA	179.767	-0.964191	0.233137	-4.13574	3.5382e-05	0.000795606	281.613	229.011	202.889	107.99	128.495	128.604
Cracr2b	ENSMUSG00000048200	213573	3157.83	-0.339549	0.0821179	-4.1349	3.55103e-05	0.000797269	3749.96	3268.7	3564.56	2895.89	2902.91	2564.99
Pan2	ENSMUSG00000005682	103135	1542.77	-0.506585	0.122575	-4.13287	3.58259e-05	0.000803124	1840.43	1516.63	2074.73	1451.25	1230.34	1143.26
Limd2	ENSMUSG00000040699	67803	8944.84	-0.253836	0.0614607	-4.13005	3.62678e-05	0.000811173	9635.57	9962.45	9590.94	8545.52	7677.56	8256.99
Clec2d	ENSMUSG00000030157	93694	2566.42	-0.438379	0.106148	-4.12988	3.62956e-05	0.000811173	3086.23	2785.85	2987.3	2375.77	2394.29	1769.07
Chtf8	ENSMUSG00000046691	214987	6011.1	0.305106	0.0739002	4.12863	3.64939e-05	0.000814363	5191.52	5564.33	5377.82	6426.49	6189.16	7317.27
Gpsm2	ENSMUSG00000027883	76123	1602.09	0.380414	0.0922613	4.12323	3.73603e-05	0.000831648	1352.58	1403.5	1420.22	1703.59	1753.95	1978.68
Ly86	ENSMUSG00000021423	17084	4869.74	-0.295708	0.0717199	-4.12309	3.73819e-05	0.000831648	5413.46	5737.24	4951.67	4284.33	4336.7	4495.07
Nolc1	ENSMUSG00000015176	70769	2016.35	0.375634	0.0913596	4.11159	3.92936e-05	0.000870314	1746.21	1851.41	1668.95	2309.66	2060.2	2461.7
Tmem267	ENSMUSG00000074634	633640	217.693	0.856523	0.20832	4.11157	3.9298e-05	0.000870314	138.189	144.397	181.666	258.955	292.326	290.625
Engase	ENSMUSG00000033857	217364	1903.94	-0.345441	0.0840276	-4.11105	3.93872e-05	0.000870974	2244.53	2071.22	2077.27	1640.78	1762.52	1627.3
Krba1	ENSMUSG00000042810	77827	651.793	-0.607455	0.147912	-4.10686	4.01077e-05	0.000885571	867.871	693.472	799.669	613.778	452.944	483.025
Mau2	ENSMUSG00000031858	74549	6458.67	-0.272778	0.0664339	-4.106	4.02562e-05	0.000887512	7373.24	6734.22	7095.16	5821.53	6163.46	5564.4
Gm44321	ENSMUSG00000107749	NA	123.558	-1.06671	0.259858	-4.10498	4.04351e-05	0.000888784	157.033	165.55	179.119	79.3394	80.3092	79.9978
Stx5a	ENSMUSG00000010110	56389	4294.82	-0.270417	0.0660698	-4.0929	4.26015e-05	0.000935	4870.13	4570.11	4648.61	3920.69	4000.47	3758.88
Rmnd1	ENSMUSG00000019763	66084	2336.85	-0.366461	0.0895658	-4.09153	4.28534e-05	0.000939123	2662.24	2510.85	2722.44	2045.19	2246.52	1833.87
Ankrd10	ENSMUSG00000031508	102334	2349.25	-0.391451	0.0957686	-4.08747	4.36108e-05	0.000954295	2821.37	2524.64	2651.98	2023.15	2283.99	1790.33
Kcnrg	ENSMUSG00000046168	328424	28.9974	-2.40745	0.589622	-4.08305	4.44488e-05	0.000971184	61.7665	52.4243	32.2584	7.71355	10.7079	9.11367
Mtmr10	ENSMUSG00000030522	233315	4994.26	0.275549	0.067516	4.08124	4.47954e-05	0.000977299	4322.61	4457.9	4774.25	5310.23	5689.1	5411.5
Zscan26	ENSMUSG00000022228	432731	4044.13	-0.395929	0.0970242	-4.08072	4.48966e-05	0.000978052	4936.08	3974.13	4876.12	3781.85	3637.47	3059.16
Gm4735	ENSMUSG00000064193	NA	1692.07	0.408062	0.100049	4.07861	4.53051e-05	0.000985487	1410.16	1532.26	1421.07	1806.07	1793.57	2189.31
Shoc2	ENSMUSG00000024976	56392	3159.91	0.296975	0.0729229	4.07245	4.65214e-05	0.00100998	2812.99	2896.21	2798.84	3337.76	3410.46	3703.19
Prpf39	ENSMUSG00000035597	328110	3828.83	-0.46869	0.115095	-4.07221	4.65689e-05	0.00100998	4615.73	4081.74	4637.57	3710.22	3464	2463.73
Vcam1	ENSMUSG00000027962	22329	173.533	-1.33854	0.328819	-4.07076	4.68595e-05	0.00101388	206.237	268.56	271.65	78.2375	52.4687	164.046
Cd36	ENSMUSG00000002944	12491	102004	0.28617	0.0703012	4.07063	4.68869e-05	0.00101388	90578.9	97086.1	88097.8	104672	106374	125216
Man2a2	ENSMUSG00000038886	140481	10446.5	-0.26912	0.0661298	-4.06957	4.71002e-05	0.00101699	11144.1	11019.2	12090.1	9505.3	8873.63	10046.3
Crebrf	ENSMUSG00000048249	77128	3583.43	-0.308768	0.0759674	-4.06448	4.81405e-05	0.00103792	4324.7	3862.84	3710.57	3173.58	3219.86	3209.03
Sfi1	ENSMUSG00000023764	78887	2101.96	-0.479828	0.118068	-4.06401	4.82364e-05	0.00103846	2638.16	2192.62	2513.61	1977.98	1889.94	1399.46
Samd8	ENSMUSG00000021770	67630	5020.47	0.298857	0.0735574	4.06292	4.84636e-05	0.00104183	4655.52	4101.97	4749.63	5341.08	5760.85	5513.77
Larp1	ENSMUSG00000037331	73158	7894.72	0.267195	0.0657744	4.0623	4.85917e-05	0.00104305	7118.85	6861.14	7517.06	8080.5	8835.08	8955.7
Htra3	ENSMUSG00000029096	78558	153.847	-1.0268	0.252814	-4.06147	4.87641e-05	0.00104522	195.768	229.931	193.551	80.4413	123.141	100.25
Ercc6l	ENSMUSG00000051220	236930	1515.8	0.367838	0.0906083	4.05965	4.91462e-05	0.00105187	1308.61	1413.62	1248.74	1755.38	1667.22	1701.22
Srrm2	ENSMUSG00000039218	75956	35045.1	-0.35053	0.086412	-4.0565	4.98139e-05	0.00106461	39695.9	35666.9	42481	32546.8	33789.8	26090.4
Izumo4	ENSMUSG00000055862	71564	418.188	-0.720397	0.177668	-4.05473	5.01926e-05	0.00107114	591.492	493.892	476.236	298.625	387.626	261.259
Zswim8	ENSMUSG00000021819	268721	12095.2	-0.300429	0.0741035	-4.05419	5.03087e-05	0.00107138	13461.9	12576.3	14010.3	11625.4	11232.6	9664.54
Ttc14	ENSMUSG00000027677	67120	5254.55	-0.418558	0.103246	-4.054	5.03499e-05	0.00107138	6514.79	5418.1	6101.09	4872.76	4979.17	3641.42
Atp6v1a	ENSMUSG00000052459	11964	63639.5	0.289541	0.0714288	4.05356	5.04444e-05	0.00107183	54397.4	59716.8	57710.3	66304.6	65134	78574
Ube2v2	ENSMUSG00000022674	70620	586.346	-0.769209	0.189929	-4.04998	5.12224e-05	0.00108533	833.324	890.293	494.063	412.124	488.28	399.989
Enc1	ENSMUSG00000041773	13803	1800.82	-0.349705	0.0863479	-4.04995	5.12278e-05	0.00108533	2062.37	1901.99	2090.01	1574.67	1515.17	1660.71
Prpf4b	ENSMUSG00000021413	19134	6062.02	-0.319533	0.0789188	-4.04889	5.14615e-05	0.00108871	6917.84	6206.3	7067.14	5319.05	5916.11	4945.69
Gm10359	ENSMUSG00000094708	NA	3476.41	0.330201	0.0816883	4.04221	5.29504e-05	0.00111699	3035.98	3255.82	2949.95	3672.75	3670.67	4273.3
Ubr7	ENSMUSG00000041712	66622	2847.65	0.296954	0.0735029	4.04003	5.34437e-05	0.00112577	2620.36	2451.99	2595.11	3004.98	3197.38	3216.11
Slc39a11	ENSMUSG00000041654	69806	3323.6	0.310275	0.0768104	4.03949	5.3568e-05	0.00112677	2793.1	3159.25	2949.95	3498.65	3665.31	3875.34
Mthfr	ENSMUSG00000029009	17769	4413.14	-0.387348	0.0959499	-4.03698	5.4143e-05	0.00113656	5261.66	4422.95	5320.94	3884.33	4274.59	3314.34
Dennd1b	ENSMUSG00000056268	329260	3342.99	0.309519	0.0766839	4.0363	5.4301e-05	0.0011373	2783.68	3031.41	3140.95	3657.33	3536.82	3907.74
Arf6	ENSMUSG00000044147	11845	13602	0.258217	0.0640654	4.03052	5.5653e-05	0.00116395	12137.6	13117.1	11910.2	14150	14514.6	15782.9
A630001G21Rik	ENSMUSG00000052760	319997	1641.51	-0.544167	0.13528	-4.02253	5.75757e-05	0.00120074	2203.7	1589.28	2049.26	1384.03	1548.36	1074.4
Bmp2	ENSMUSG00000027358	12156	215.45	-0.847838	0.210823	-4.02157	5.78116e-05	0.00120394	254.394	264.881	311.548	163.087	131.707	167.084
Atxn10	ENSMUSG00000016541	54138	6058.94	0.283868	0.0706371	4.01868	5.85239e-05	0.00121705	5227.12	5886.24	5281.04	6406.66	6516.82	7035.76
Snrnp70	ENSMUSG00000063511	20637	12898.2	-0.342352	0.0852252	-4.01703	5.89365e-05	0.00122389	14926.5	13019.6	15316.8	12471.7	11822.6	9831.63
Rpl38	ENSMUSG00000057322	67671	6705.26	-0.274569	0.068368	-4.01605	5.91819e-05	0.00122725	7186.89	7697.17	7139.3	6166.44	6405.46	5636.3
Pld2	ENSMUSG00000020828	18806	5409.56	-0.285398	0.0710919	-4.01449	5.95734e-05	0.00123362	5975.64	5486.16	6365.95	4974.14	4941.69	4713.79
Zup1	ENSMUSG00000039531	72580	1339.09	-0.462294	0.115355	-4.00759	6.13406e-05	0.001267	1723.18	1340.96	1591.7	1077.69	1254.97	1046.05
Clk4	ENSMUSG00000020385	12750	3132.84	-0.471079	0.117606	-4.00555	6.18732e-05	0.00127584	3685.05	3138.1	4095.12	2930.05	2852.58	2096.14
Tmem87b	ENSMUSG00000014353	72477	8300.85	-0.390479	0.0975196	-4.00411	6.22514e-05	0.00128184	9857.51	8440.31	9953.42	7725.67	7936.69	5891.48
Ppp2r1a	ENSMUSG00000007564	51792	16585.3	0.273928	0.0684406	4.00242	6.26983e-05	0.00128923	14608.3	15346.5	15091.9	17821.6	16658.3	19985.3
Tubb2b	ENSMUSG00000045136	73710	1874.18	0.402157	0.100489	4.00202	6.28047e-05	0.00128961	1546.26	1742.88	1555.2	1923.98	2067.69	2409.05
Pcmtd2	ENSMUSG00000027589	245867	2883.68	-0.29969	0.0750453	-3.99346	6.51173e-05	0.00133364	3299.79	3152.82	3095.11	2457.32	2572.04	2724.99
Notch4	ENSMUSG00000015468	18132	612.46	-0.695574	0.174181	-3.9934	6.51312e-05	0.00133364	896.137	712.786	662.996	580.72	463.652	358.471
Aif1	ENSMUSG00000024397	11629	2144.56	-0.343109	0.0859452	-3.99218	6.54691e-05	0.00133869	2495.78	2357.25	2342.98	1939.41	1722.9	2009.06
Uvssa	ENSMUSG00000037355	71101	1188.31	-0.494688	0.123939	-3.99138	6.56907e-05	0.00133995	1463.55	1253.58	1452.48	1098.63	1051.52	810.104
Zfp932	ENSMUSG00000066613	69504	930.873	-0.501547	0.12566	-3.9913	6.57133e-05	0.00133995	1190.31	996.981	1085.75	863.918	787.03	661.248
Tef	ENSMUSG00000022389	21685	5948.07	-0.270615	0.0678761	-3.9869	6.6941e-05	0.00136309	6440.46	6111.57	6960.18	5237.5	5523.13	5415.55
Zmym3	ENSMUSG00000031310	56364	2872.16	-0.344964	0.0865412	-3.98613	6.71597e-05	0.00136564	3383.55	2953.24	3304.79	2553.19	2728.37	2309.81
Lig1	ENSMUSG00000056394	16881	4273.12	0.264219	0.0662933	3.9856	6.73084e-05	0.00136677	3838.94	3954.82	3854.88	4797.83	4429.86	4762.4
Ciz1	ENSMUSG00000039205	68379	5060.67	-0.338141	0.0848815	-3.98368	6.78564e-05	0.00137599	5649.01	5076.88	6225.88	4653.48	4688.99	4069.76
Polg	ENSMUSG00000039176	18975	4446.68	-0.288922	0.072577	-3.9809	6.86553e-05	0.00138835	5033.44	4726.46	4910.92	4251.27	4067.93	3690.03
Rab32	ENSMUSG00000019832	67844	5966.35	-0.251047	0.0630686	-3.98054	6.87599e-05	0.00138855	6253.07	6839.07	6360	5420.42	5392.5	5533.01
Gm28800	ENSMUSG00000099760	NA	239.291	-0.883992	0.222126	-3.97969	6.90058e-05	0.0013916	269.051	289.713	371.821	180.718	193.813	130.629
Gadd45g	ENSMUSG00000021453	23882	552.946	0.627187	0.157726	3.97645	6.99532e-05	0.00140877	517.163	417.555	370.123	666.671	752.765	593.401
Krit1	ENSMUSG00000000600	79264	2577.5	-0.425575	0.107059	-3.97516	7.03326e-05	0.00141447	3234.89	2693.87	2936.37	2051.81	2597.74	1950.33
Lst1	ENSMUSG00000073412	16988	2680.64	-0.355449	0.0894301	-3.9746	7.04967e-05	0.00141582	3244.31	3116.95	2668.11	2335	2230.45	2489.05
F10	ENSMUSG00000031444	14058	74.7023	1.6246	0.40878	3.97426	7.05989e-05	0.00141594	27.2191	32.1904	50.0855	66.1162	115.645	156.958
AI480526	ENSMUSG00000090086	NA	951.229	-0.685226	0.17257	-3.9707	7.16606e-05	0.00143527	1069.92	1053.08	1394.75	905.792	779.535	504.29
Gm12671	ENSMUSG00000095937	NA	6407.22	0.304806	0.0768059	3.96852	7.23196e-05	0.00144649	5530.72	6176.87	5491.57	6867.27	6611.05	7765.86
Ripk3	ENSMUSG00000022221	56532	1277.71	0.375174	0.0945523	3.9679	7.25092e-05	0.00144831	1092.95	1097.23	1146.87	1515.16	1359.9	1454.14
Cdca7	ENSMUSG00000055612	66953	619.68	0.532674	0.134354	3.96469	7.34899e-05	0.00146228	532.867	493.892	493.214	814.331	643.544	740.233
Crocc	ENSMUSG00000040860	230872	1258.07	-0.426676	0.107621	-3.96464	7.35078e-05	0.00146228	1582.9	1300.49	1445.69	991.743	1152.17	1075.41
Gm50103	ENSMUSG00000118049	NA	111.462	-1.14033	0.287685	-3.96384	7.37545e-05	0.0014652	171.69	150.835	137.523	84.8491	62.1058	61.7705
Snapc4	ENSMUSG00000036281	227644	2090.15	-0.395914	0.0999444	-3.96135	7.45277e-05	0.00147847	2436.11	2141.12	2547.57	1843.54	1976.68	1595.91
Alg2	ENSMUSG00000039740	56737	2627.96	0.286049	0.0722156	3.96104	7.46245e-05	0.00147847	2408.89	2384.85	2311.57	2866.14	2965.02	2831.31
Plppr2	ENSMUSG00000040563	235044	619.824	-0.631707	0.159677	-3.95617	7.61622e-05	0.0015069	892.996	636.449	730.908	517.91	539.678	401.002
AI662270	ENSMUSG00000087107	100043636	3862.98	-0.352722	0.0891747	-3.9554	7.64071e-05	0.00150971	4450.33	4672.2	3876.1	3674.96	3452.23	3052.07
Mib2	ENSMUSG00000029060	76580	5643.09	-0.275337	0.0696274	-3.95444	7.67135e-05	0.00151274	6636.23	5782.31	6122.31	5115.19	5261.86	4940.62
Gm37233	ENSMUSG00000102336	NA	431.936	-0.636058	0.160853	-3.95428	7.67669e-05	0.00151274	569.508	527.002	480.481	395.595	304.104	314.928
Slit1	ENSMUSG00000025020	20562	668.699	-0.629787	0.159516	-3.94812	7.87658e-05	0.00155005	909.747	609.777	917.667	509.095	570.731	495.176
Fam221b	ENSMUSG00000043633	242408	4989.92	-0.262232	0.06646	-3.94572	7.95617e-05	0.00156361	5392.53	5603.88	5329.43	4654.58	4685.77	4273.3
Plppr3	ENSMUSG00000035835	216152	427.297	-0.66018	0.167391	-3.94393	8.01576e-05	0.00157164	551.711	424.913	593.385	358.129	311.6	324.042
Cnnm2	ENSMUSG00000064105	94219	1583.13	-0.337408	0.0855531	-3.94385	8.01848e-05	0.00157164	1788.09	1764.95	1749.6	1337.75	1449.85	1408.57
Rgs11	ENSMUSG00000024186	50782	1177.87	-0.577305	0.146549	-3.93933	8.17089e-05	0.00159938	1552.54	1235.19	1443.14	1072.18	1065.44	698.715
Cep83	ENSMUSG00000020024	77048	2138.1	-0.303194	0.07698	-3.93861	8.19541e-05	0.00160204	2389	2372.89	2324.3	1947.12	1844.97	1950.33
Eme2	ENSMUSG00000073436	193838	1278.18	-0.460466	0.116935	-3.93778	8.22393e-05	0.00160547	1475.07	1251.74	1713.94	1110.75	1047.23	1070.35
Mtpn	ENSMUSG00000029840	14489	31257.3	0.262717	0.0667334	3.93682	8.25674e-05	0.00160847	26510.4	30579	28167.5	32178.7	33686	36422.3
Tspan9	ENSMUSG00000030352	109246	100.686	-1.21324	0.308194	-3.93661	8.26404e-05	0.00160847	121.439	152.674	147.71	63.9123	72.8137	45.5684
Tspan5	ENSMUSG00000028152	56224	1218.66	0.388342	0.0986546	3.93637	8.27219e-05	0.00160847	1052.12	1087.11	1028.03	1373.01	1288.16	1483.5
Zfp740	ENSMUSG00000046897	68744	4527.92	-0.27306	0.0693948	-3.93488	8.32393e-05	0.00161639	4792.66	4957.31	5113.81	4306.37	4150.38	3846.98
Nap1l4	ENSMUSG00000059119	17955	4712.49	0.260092	0.0661135	3.93401	8.3539e-05	0.00162006	4062.98	4443.19	4359.13	5191.22	4996.3	5222.13
Sat2	ENSMUSG00000069835	69215	206.022	-0.816716	0.20775	-3.93125	8.45058e-05	0.00163664	285.801	255.683	247.032	163.087	148.84	135.692
Flcn	ENSMUSG00000032633	216805	8845.37	-0.297948	0.0758185	-3.92976	8.50308e-05	0.00164464	9937.07	8947.08	10381.3	8257.91	8351.09	7197.78
Ankrd13b	ENSMUSG00000037907	268445	2947.87	0.352842	0.0898231	3.92818	8.55894e-05	0.00165326	2713.54	2360.93	2692.73	3536.11	3436.16	2947.77
Cap1	ENSMUSG00000028656	12331	55606.5	0.275736	0.0702169	3.92692	8.60397e-05	0.00165977	47739.2	52620.2	50566.8	57574	57183.4	67955.6
Nfxl1	ENSMUSG00000072889	100978	2971.01	-0.334008	0.0850806	-3.92578	8.64475e-05	0.00166545	3283.04	3029.57	3626.53	2797.82	2528.13	2560.94
Pgam1-ps2	ENSMUSG00000082016	NA	1434.34	0.421018	0.107307	3.92348	8.72806e-05	0.00167929	1144.25	1351.08	1184.22	1596.71	1495.89	1833.87
Cd24a	ENSMUSG00000047139	12484	282.078	0.761576	0.194151	3.9226	8.75991e-05	0.00168321	205.19	221.654	201.191	286.503	414.396	363.534
Atp2a2	ENSMUSG00000029467	11938	13189.9	0.279976	0.0714026	3.9211	8.8147e-05	0.00169152	11151.5	12043.8	12546	13807.3	13698.6	15892.2
4933424M12Rik	ENSMUSG00000087289	67548	114.292	-1.13534	0.289629	-3.91996	8.85629e-05	0.00169728	165.408	160.032	146.012	51.791	83.5216	78.9852
Arhgap5	ENSMUSG00000035133	11855	2336.69	0.339635	0.0866549	3.9194	8.87693e-05	0.00169837	1978.62	2245.05	1965.22	2571.92	2474.59	2784.73
Inpp4b	ENSMUSG00000037940	234515	1339.47	-0.500216	0.127633	-3.91918	8.88515e-05	0.00169837	1367.24	1811.86	1528.03	1153.73	1246.4	929.595
Mtx3	ENSMUSG00000021704	382793	1509.27	-0.40233	0.102667	-3.9188	8.89913e-05	0.00169883	1769.24	1677.58	1708	1296.98	1460.56	1143.26
Anxa5	ENSMUSG00000027712	11747	40011.4	0.267889	0.0683705	3.9182	8.92126e-05	0.00170084	34887.6	38717.6	35317	42079.6	41049.8	48016.9
mt-Atp8	ENSMUSG00000064356	17706	16673.6	-0.664826	0.16983	-3.91465	9.05343e-05	0.00172156	20697	18223.4	22425.5	14163.2	14254.3	10278.2
Lasp1	ENSMUSG00000038366	16796	28675.8	0.256253	0.0654689	3.91411	9.07377e-05	0.00172282	25375.5	26501.9	26530	30510.4	28908.1	34228.9
Abtb1	ENSMUSG00000030083	80283	3026.26	-0.313629	0.0801357	-3.91373	9.08827e-05	0.00172282	3663.07	3208.92	3191.04	2669.99	2812.96	2611.57
Cenpa	ENSMUSG00000029177	12615	8875.16	-0.310195	0.079262	-3.91354	9.09531e-05	0.00172282	10338	9612.96	9525.57	8454.05	8431.4	6888.92
Foxk2	ENSMUSG00000039275	68837	3505.54	0.267069	0.0682555	3.91279	9.12369e-05	0.00172597	3213.95	3100.39	3231.79	3700.3	3965.13	3821.67
Dag1	ENSMUSG00000039952	13138	8795.42	0.26906	0.0687968	3.91094	9.19361e-05	0.00173695	7885.17	7613.48	8433.88	9608.88	8953.94	10277.2
Myof	ENSMUSG00000048612	226101	22335.1	0.265248	0.0678294	3.91052	9.20969e-05	0.00173775	19620.8	20283.6	20958.6	22901.5	23276.8	26969.4
Yif1b	ENSMUSG00000030588	77254	2886.49	0.330236	0.0845093	3.90769	9.31834e-05	0.00175599	2840.21	2483.26	2351.47	3244.1	3096.72	3303.2
Ptpn18	ENSMUSG00000026126	19253	4135.7	-0.327801	0.0839079	-3.90667	9.35768e-05	0.00176114	4609.45	4840.51	4359.98	3937.22	3838.78	3228.27
Tm4sf19	ENSMUSG00000079625	277203	233.494	0.799975	0.20479	3.90631	9.37151e-05	0.00176148	201.003	142.557	168.083	283.198	290.184	315.941
Zfp760	ENSMUSG00000067928	240034	530.564	-0.526598	0.13488	-3.9042	9.45368e-05	0.00177465	588.352	641.968	648.564	403.309	446.519	454.671
Gpc2	ENSMUSG00000029510	71951	334.522	-0.653662	0.167471	-3.90313	9.49552e-05	0.00178023	445.975	389.043	392.195	284.3	250.565	245.057
Gapdh-ps15	ENSMUSG00000096438	NA	4802.51	0.304367	0.0780041	3.90194	9.54266e-05	0.00178678	4192.79	4562.75	4138.42	5187.92	4909.57	5823.64
Trim37	ENSMUSG00000018548	68729	2391.11	0.310995	0.0797142	3.90137	9.56489e-05	0.00178866	2193.23	2122.72	2088.31	2470.54	2676.97	2794.86
Cd34	ENSMUSG00000016494	12490	162.989	-1.04613	0.26824	-3.89997	9.62042e-05	0.00179675	201.003	291.553	166.386	94.7665	119.928	104.301
Kcnj10	ENSMUSG00000044708	16513	172.966	-0.983617	0.25228	-3.89891	9.66277e-05	0.00180145	207.284	253.844	228.356	85.951	113.504	148.857
Snhg20	ENSMUSG00000086859	76972	1434.46	-0.577355	0.148088	-3.89872	9.67015e-05	0.00180145	1846.71	1535.02	1770.82	1305.79	1335.27	813.142
Dmwd	ENSMUSG00000030410	13401	1627.15	-0.397618	0.102025	-3.89724	9.72932e-05	0.00181017	1721.09	1728.16	2099.34	1490.92	1350.27	1373.13
Tbc1d1	ENSMUSG00000029174	57915	5180.06	0.272245	0.0698748	3.89618	9.77203e-05	0.00181581	4660.75	4960.07	4458.45	5392.88	5638.78	5969.46
Syne1	ENSMUSG00000096054	64009	5213.67	0.27165	0.0697452	3.89489	9.82431e-05	0.00182322	4363.43	5020.78	4786.98	5591.22	5833.66	5685.92
Ttyh2	ENSMUSG00000034714	117160	9945.23	0.256229	0.0658143	3.89321	9.89264e-05	0.00183358	8661.96	8989.39	9540.85	10623.8	10288.1	11567.3
Eif2s3y	ENSMUSG00000069049	26908	4226.43	-0.309089	0.0793982	-3.89289	9.90574e-05	0.00183369	4878.5	4448.71	4704.64	4039.7	3898.74	3388.26
Ssh3	ENSMUSG00000034616	245857	8486.85	-0.257855	0.066273	-3.89081	9.99116e-05	0.00184484	9523.55	8633.45	9572.26	8120.17	7712.9	7358.79
Kctd18	ENSMUSG00000054770	51960	1238.76	-0.400586	0.103065	-3.88674	0.000101599	0.00187128	1398.64	1401.66	1427.86	1144.91	1114.69	944.784
Tnfsf12	ENSMUSG00000097328	21944	8849.18	0.260606	0.0671215	3.8826	0.000103347	0.0018987	8307.07	8430.19	7421.14	9413.84	9421.88	10101
Prps1l3	ENSMUSG00000079104	328099	928.642	0.474457	0.122232	3.88162	0.000103764	0.00190398	661.634	829.591	839.568	1060.06	1021.53	1159.46
Endod1	ENSMUSG00000037419	71946	3425.62	0.291451	0.0751386	3.87885	0.000104953	0.00191656	2877.9	3295.37	3067.95	3866.69	3634.26	3811.54
Plgrkt	ENSMUSG00000016495	67759	3433.64	-0.315715	0.0814073	-3.87822	0.000105224	0.00191877	3980.27	3612.68	3830.26	3201.12	3224.15	2753.34
Gm4631	ENSMUSG00000078899	627914	150.512	-0.94236	0.243351	-3.87243	0.000107754	0.00196002	198.909	190.383	204.586	98.0723	120.999	90.1241
Brca1	ENSMUSG00000017146	12189	2399.11	0.300678	0.0776597	3.87173	0.000108065	0.00196324	2046.67	2275.4	2127.36	2593.96	2694.11	2657.14
Emc1	ENSMUSG00000078517	230866	4249.17	0.285155	0.0736578	3.87135	0.000108234	0.00196388	3743.68	3587.84	4158.79	4803.34	4616.17	4585.19
Bri3bp	ENSMUSG00000037905	76809	1692.81	0.346524	0.0895218	3.87083	0.000108464	0.00196563	1465.64	1608.6	1397.3	1960.34	1855.68	1869.32
Rpl35a-ps3	ENSMUSG00000067575	NA	1409.25	-0.395638	0.10222	-3.87047	0.000108624	0.0019661	1554.63	1570.89	1677.44	1222.05	1345.98	1084.53
Prkar2a	ENSMUSG00000032601	19087	4343.97	0.267722	0.0691838	3.86972	0.00010896	0.00196974	3779.27	4155.31	3891.38	4545.49	4782.15	4910.24
Nlrp1c-ps	ENSMUSG00000092528	NA	402.191	-0.695466	0.179744	-3.86919	0.000109197	0.00197081	516.116	429.511	545.847	328.377	352.29	241.006
N4bp3	ENSMUSG00000001053	212706	158.331	0.952614	0.246218	3.86899	0.000109288	0.00197081	100.501	130.601	92.5308	199.45	234.503	192.4
Hyou1	ENSMUSG00000032115	12282	8647.85	0.281781	0.0728797	3.86638	0.000110461	0.00198463	7500.96	8129.44	7787.86	8891.52	9063.16	10514.1
Magef1	ENSMUSG00000116632	76222	312.636	-0.692079	0.179164	-3.86282	0.000112084	0.00201133	407.24	365.131	386.252	228.101	279.476	209.614
Pgm2l1	ENSMUSG00000030729	70974	4788.99	-0.31075	0.0805028	-3.86011	0.000113335	0.0020313	5284.7	5026.29	5597.69	4204.99	3892.32	4727.97
Dock6	ENSMUSG00000032198	319899	1703.69	-0.427945	0.110889	-3.85924	0.000113741	0.00203608	2058.18	1669.3	2135.85	1424.8	1611.54	1322.5
Cd1d1	ENSMUSG00000028076	12479	336.764	-0.69852	0.181195	-3.85508	0.000115693	0.00206851	397.818	399.16	453.316	204.96	284.83	280.499
Slc15a3	ENSMUSG00000024737	65221	19244.4	0.294573	0.0764283	3.85423	0.000116093	0.00207176	15979.7	19025.4	16854.2	19891.1	20371.8	23344.2
Cdc42bpg	ENSMUSG00000024769	240505	1863.02	-0.324195	0.0841169	-3.8541	0.000116158	0.00207176	2046.67	2050.07	2117.17	1756.49	1561.21	1646.54
Farsb	ENSMUSG00000026245	23874	3472.09	0.306392	0.0795621	3.85098	0.000117648	0.00209325	3137.53	3079.24	3098.51	3677.16	3586.07	4254.06
Cdt1	ENSMUSG00000006585	67177	4875.49	0.314626	0.0817547	3.84842	0.000118884	0.00211012	4405.31	4334.66	4298.86	5367.53	4797.14	6049.45
Brip1os	ENSMUSG00000085208	74038	4864.18	0.267227	0.069529	3.8434	0.000121344	0.00214598	4270.26	4709.91	4264.9	5204.44	5176.2	5559.34
Kifc2	ENSMUSG00000004187	16581	882.595	-0.591424	0.153955	-3.84154	0.000122265	0.00215515	1124.36	1009.86	1048.4	748.215	852.348	512.391
Fyco1	ENSMUSG00000025241	17281	2574.19	-0.354112	0.0921816	-3.84146	0.000122303	0.00215515	2922.91	2600.98	3140.95	2256.77	2444.61	2078.93
Cers6	ENSMUSG00000027035	241447	4026.44	0.294475	0.076693	3.83966	0.000123202	0.00216839	3390.87	3736.84	3722.45	4099.2	4482.32	4726.96
Gm16185	ENSMUSG00000084911	NA	522.162	-0.773727	0.201744	-3.8352	0.000125462	0.00220361	708.744	480.096	787.785	323.969	503.271	329.105
Pold2	ENSMUSG00000020471	18972	976.116	0.419585	0.109406	3.83512	0.000125504	0.00220361	751.666	867.3	885.409	1150.42	1070.79	1131.11
Prkx	ENSMUSG00000035725	19108	5483.61	0.287045	0.0748618	3.83433	0.000125908	0.00220542	4833.49	4920.53	5065.42	6173.05	5418.19	6490.96
mt-Nd4l	ENSMUSG00000065947	17720	15702.8	-0.635115	0.165682	-3.83334	0.000126416	0.00221168	19459.6	16619.4	21233.7	13375.3	13463	10065.5
Prnp	ENSMUSG00000079037	19122	2452.31	0.282937	0.0738515	3.83116	0.000127539	0.00222866	2213.12	2275.4	2149.43	2706.36	2732.65	2636.89
Elovl5	ENSMUSG00000032349	68801	4857.91	0.30104	0.078612	3.82944	0.000128436	0.00223901	4336.21	4479.06	4244.53	4891.49	5229.74	5966.42
Rpain	ENSMUSG00000018449	69723	1202.98	-0.379456	0.0991897	-3.82555	0.000130478	0.00227011	1376.66	1299.57	1404.09	1107.45	1059.01	971.113
Cpeb2	ENSMUSG00000039782	231207	6039.35	-0.269533	0.0704914	-3.82363	0.000131499	0.00228155	6436.27	6695.59	6672.4	5569.19	5857.22	5005.43
Hsd17b12	ENSMUSG00000027195	56348	6638.9	0.289364	0.0757213	3.82143	0.000132678	0.00229929	5687.75	6502.45	5736.06	6958.73	7027.59	7920.79
Pi4ka	ENSMUSG00000041720	224020	5285.94	0.283367	0.0742165	3.81812	0.000134474	0.0023249	4548.73	4710.83	5045.05	5775.25	5381.79	6254.01
Wdr13	ENSMUSG00000031166	73447	5400.39	-0.329472	0.0863002	-3.81774	0.000134679	0.00232571	5770.45	5873.36	6397.36	5314.64	4897.79	4148.75
Hk2	ENSMUSG00000000628	15277	2085.15	0.424889	0.111302	3.81744	0.000134843	0.00232581	1421.68	1945.22	1972.01	2316.27	2408.21	2447.53
Mrpl55	ENSMUSG00000036860	67212	797.199	0.413422	0.10844	3.81245	0.000137595	0.00236501	684.666	682.436	684.218	893.67	918.737	919.468
Ell2	ENSMUSG00000001542	192657	6566.23	0.31097	0.081567	3.81244	0.0001376	0.00236501	5474.18	6217.34	5892.26	6514.65	7218.19	8080.79
Gm43127	ENSMUSG00000105140	NA	70.134	-1.3921	0.365495	-3.8088	0.000139643	0.00239125	126.674	85.5344	92.5308	40.7716	43.9024	31.3915
Med10	ENSMUSG00000021598	28077	1705.83	-0.324266	0.085145	-3.8084	0.000139871	0.00239125	1911.62	1874.4	1904.1	1592.3	1430.57	1521.98
Pianp	ENSMUSG00000030329	319352	268.982	0.803647	0.211027	3.80827	0.000139943	0.00239125	222.987	205.099	160.443	348.212	274.122	403.027
Chst3	ENSMUSG00000057337	53374	709.556	0.437413	0.114867	3.80801	0.000140092	0.00239125	603.008	605.179	600.177	812.127	846.994	789.852
Nisch	ENSMUSG00000021910	64652	29941.2	-0.281012	0.0737954	-3.80798	0.000140105	0.00239125	33787.3	30298.5	34457.1	28357.2	28692.9	24054
Ndor1	ENSMUSG00000006471	78797	2647.71	-0.466916	0.122687	-3.80576	0.000141369	0.00241001	2525.1	2836.43	3854.03	2229.22	2387.86	2053.61
Ndor1	ENSMUSG00000115018	NA	2647.71	-0.466916	0.122687	-3.80576	0.000141369	0.00241001	2525.1	2836.43	3854.03	2229.22	2387.86	2053.61
Ndor1	ENSMUSG00000115074	78797	2647.71	-0.466916	0.122687	-3.80576	0.000141369	0.00241001	2525.1	2836.43	3854.03	2229.22	2387.86	2053.61
Gm12940	ENSMUSG00000085334	NA	699.132	-0.746689	0.196225	-3.80527	0.000141652	0.00241204	1023.86	771.649	832.777	510.196	711.004	345.307
Ahi1	ENSMUSG00000019986	52906	548.032	0.502613	0.132129	3.80394	0.00014241	0.00241986	460.631	481.016	419.36	623.696	638.191	665.298
Tnfrsf21	ENSMUSG00000023915	94185	3258.16	0.289269	0.0760456	3.80389	0.000142442	0.00241986	2847.54	2955.07	2994.94	3597.82	3324.8	3828.76
Acadl	ENSMUSG00000026003	11363	7187.17	0.261104	0.0686654	3.80256	0.000143208	0.00242211	6508.51	6828.03	6280.21	7636.42	7418.43	8451.41
Trim2	ENSMUSG00000027993	80890	493.162	0.591373	0.155521	3.80252	0.000143229	0.00242211	327.676	387.204	464.352	615.982	582.509	581.25
Prmt5	ENSMUSG00000023110	27374	2081.85	0.323434	0.0850579	3.80252	0.000143231	0.00242211	1839.38	1870.72	1838.73	2276.6	2153.36	2512.34
Gm14296	ENSMUSG00000074527	102639598	450.942	-0.699837	0.184046	-3.80251	0.000143235	0.00242211	526.585	527.002	621.399	256.751	340.511	433.406
A730011C13Rik	ENSMUSG00000084846	NA	64.5874	-1.54005	0.405041	-3.80221	0.000143413	0.00242233	105.736	77.2569	105.264	48.4852	21.4158	29.3663
Gk	ENSMUSG00000025059	14933	2279.23	0.344344	0.0905771	3.80167	0.000143725	0.0024248	1876.03	2079.5	2069.63	2401.12	2416.77	2832.33
Aggf1	ENSMUSG00000021681	66549	4273.82	0.29487	0.0775737	3.80115	0.000144024	0.00242566	3745.77	3964.01	3806.49	4400.03	4517.66	5208.97
Zfc3h1	ENSMUSG00000034163	216345	6830.4	-0.337835	0.0888991	-3.80021	0.000144576	0.00243076	7880.98	6966.91	8030.65	6343.85	6605.7	5154.29
Snrnp48	ENSMUSG00000021431	67797	2344.57	-0.502641	0.132293	-3.79944	0.000145023	0.00243549	2875.8	2646.05	2724.14	2241.34	2189.76	1390.34
Tcf7l2	ENSMUSG00000024985	21416	1363.83	-0.429188	0.112996	-3.79824	0.000145727	0.00244452	1492.86	1480.76	1721.58	1018.19	1319.21	1150.35
Rbm28	ENSMUSG00000029701	68272	4019.52	-0.270658	0.0712787	-3.79718	0.000146349	0.00245214	4514.19	4314.43	4357.43	3863.39	3664.24	3403.45
Slfn9	ENSMUSG00000069793	237886	2983.06	0.298877	0.0787824	3.7937	0.000148418	0.00248397	2506.25	2829.99	2688.49	3327.85	3097.79	3448.01
Alpk1	ENSMUSG00000028028	71481	2486.2	-0.376699	0.09932	-3.79278	0.000148972	0.0024904	2709.35	2706.75	3009.37	2245.75	2404.99	1840.96
Snrpert	ENSMUSG00000082044	NA	343.517	-0.921663	0.243109	-3.79115	0.000149953	0.00250395	346.52	575.747	426.151	252.343	309.458	150.882
Krr1	ENSMUSG00000063334	52705	3744.93	-0.330713	0.0873025	-3.78813	0.000151787	0.00253168	4291.2	3998.96	4225.85	3612.15	3473.64	2867.77
Slc7a4	ENSMUSG00000022756	224022	828.793	-0.432522	0.114233	-3.78631	0.000152898	0.00254494	1006.06	920.644	930.401	653.448	707.792	754.41
Arrdc2	ENSMUSG00000002910	70807	1177.63	-0.410312	0.108369	-3.78626	0.000152929	0.00254494	1386.08	1208.52	1437.2	963.092	1100.77	970.1
Lsm5	ENSMUSG00000091625	66373	389.57	-0.832617	0.220065	-3.78351	0.000154633	0.00257039	501.46	570.229	425.302	207.164	398.334	234.93
Pgm5	ENSMUSG00000041731	226041	128.38	0.962262	0.254395	3.78255	0.000155228	0.00257735	80.6105	95.6513	84.8906	174.106	164.902	170.122
Lpcat2	ENSMUSG00000033192	270084	3344.13	-0.331446	0.0876553	-3.78124	0.000156049	0.00258804	3320.73	3967.69	3890.54	2902.5	2772.27	3211.05
Lamc1	ENSMUSG00000026478	226519	5121.31	0.286537	0.075808	3.77977	0.000156974	0.00260045	4386.47	4540.68	4915.17	5566.98	5227.59	6090.97
Gm10575	ENSMUSG00000073787	100126795	481.255	-0.78182	0.206874	-3.77922	0.000157323	0.00260329	694.088	492.053	639.226	393.391	436.882	231.892
Zmpste24	ENSMUSG00000043207	230709	4450.9	0.296334	0.0784192	3.77885	0.000157555	0.00260419	3811.72	4306.15	3868.46	4743.84	4638.66	5336.56
Rgs16	ENSMUSG00000026475	19734	47.9815	1.89321	0.501123	3.77794	0.000158133	0.00260938	21.9847	24.8326	14.4314	50.6891	51.3979	124.554
Vcp-rs	ENSMUSG00000083327	NA	3642.7	0.428605	0.113454	3.77779	0.000158225	0.00260938	2450.77	3540.02	3324.32	3828.13	4050.8	4662.15
Mamld1	ENSMUSG00000059401	333639	664.981	0.490878	0.129969	3.77688	0.000158804	0.00261598	582.07	570.229	506.797	831.962	804.163	694.664
Mirt1	ENSMUSG00000097636	NA	159.812	-1.02615	0.27209	-3.77137	0.000162357	0.00267151	218.8	170.149	253.823	120.111	122.07	73.922
Gm15726	ENSMUSG00000087263	NA	34.947	-2.16767	0.574832	-3.77097	0.000162616	0.00267277	34.5473	68.9793	67.9125	7.71355	21.4158	9.11367
Zmym6	ENSMUSG00000042408	100177	2159.47	-0.392741	0.104157	-3.77067	0.000162811	0.00267299	2538.71	2252.41	2562.85	2106.9	1908.15	1587.8
Zfp445	ENSMUSG00000047036	235682	5323.75	-0.278833	0.0739993	-3.76805	0.000164527	0.00269813	6070.91	5354.64	6084.11	4823.17	5068.05	4541.65
Plxna4os1	ENSMUSG00000086763	319849	502.834	-0.584413	0.155178	-3.76607	0.000165838	0.00270923	594.633	689.793	525.473	401.105	446.519	359.484
Gm28439	ENSMUSG00000100131	NA	45910.7	-0.611251	0.162312	-3.76591	0.000165943	0.00270923	58036.4	47449.5	60994.7	38621.8	40126.8	30235.1
Czib	ENSMUSG00000028608	74098	1943.61	-0.380006	0.100992	-3.76271	0.000168079	0.00273556	2294.78	2051.91	2247.05	1914.06	1669.36	1484.52
Mogs	ENSMUSG00000030036	57377	3009.48	0.323999	0.0861091	3.76266	0.000168115	0.00273556	2556.5	2817.12	2645.19	3388.45	2996.07	3653.57
Slc43a3	ENSMUSG00000027074	58207	2561.28	0.279774	0.0743985	3.76048	0.00016959	0.00275343	2300.02	2325.98	2314.97	2726.19	2953.24	2747.27
Znhit2	ENSMUSG00000075227	29805	1263.98	0.353241	0.0939929	3.75817	0.00017116	0.0027728	1076.2	1151.49	1101.88	1485.41	1367.4	1401.48
Gt(ROSA)26Sor	ENSMUSG00000086429	14910	583.388	-0.61391	0.163374	-3.75771	0.000171478	0.00277489	778.886	687.954	650.262	439.673	573.943	369.61
Best1	ENSMUSG00000037418	24115	72.7052	1.27346	0.338951	3.75708	0.000171911	0.00277882	49.2038	40.4679	38.2008	101.378	100.654	106.326
Uprt	ENSMUSG00000073016	331487	775.845	0.467958	0.124588	3.75604	0.000172623	0.00278725	599.867	618.055	734.304	894.772	960.498	847.572
Gm43267	ENSMUSG00000104662	NA	81.0351	-1.36326	0.362986	-3.75568	0.000172874	0.00278824	160.174	87.3738	102.718	40.7716	55.6811	39.4926
Gm43681	ENSMUSG00000106870	NA	121.522	-1.01791	0.271078	-3.75504	0.000173312	0.00279222	172.737	162.791	152.803	65.0142	85.6632	90.1241
Tusc3	ENSMUSG00000118664	80286	2405.56	0.333647	0.0889099	3.75264	0.000174984	0.0028137	2063.42	2352.66	1970.31	2616	2577.39	2853.59
Psrc1	ENSMUSG00000068744	56742	1846.03	-0.379038	0.101008	-3.75256	0.000175038	0.0028137	2179.62	1871.64	2209.7	1792.85	1522.66	1499.71
Gmps	ENSMUSG00000027823	229363	2574.87	0.303926	0.0810002	3.75217	0.000175312	0.0028137	2144.03	2391.28	2377.79	2754.84	2762.64	3018.65
Accs	ENSMUSG00000040272	329470	1058.39	-0.473283	0.126141	-3.75202	0.000175412	0.0028137	1386.08	1063.2	1242.8	784.579	993.693	879.976
Ptp4a3	ENSMUSG00000059895	19245	1810.19	-0.340455	0.0907704	-3.75072	0.000176326	0.00282218	1948.26	2005.92	2112.93	1719.02	1615.82	1459.2
Galnt7	ENSMUSG00000031608	108150	3456.78	0.307411	0.0819711	3.75024	0.000176668	0.00282457	3039.12	3253.99	2977.11	3806.09	3482.21	4182.16
Lclat1	ENSMUSG00000054469	225010	1683.98	0.351229	0.0937008	3.74841	0.000177961	0.00284186	1342.11	1612.28	1484.74	1813.79	1918.85	1932.1
Mfn2	ENSMUSG00000029020	170731	5029.39	0.261454	0.0697554	3.74816	0.000178137	0.00284186	4527.8	4569.19	4628.24	5160.37	5367.87	5922.88
Hmgcs1	ENSMUSG00000093930	208715	2218.51	0.347249	0.0927424	3.74423	0.000180948	0.00288356	1884.4	2099.73	1874.38	2557.59	2216.53	2678.41
Stard9	ENSMUSG00000033705	668880	8401.83	-0.3686	0.0984576	-3.74374	0.000181302	0.00288606	10080.5	8212.22	10114.7	7499.78	8312.54	6191.22
Cyp51	ENSMUSG00000001467	13121	814.379	0.465515	0.124441	3.74086	0.000183393	0.00291619	683.619	716.465	652.809	813.229	987.268	1032.88
Gm10222	ENSMUSG00000067736	NA	15560.7	-0.615489	0.164657	-3.738	0.000185492	0.00294637	19068	16456.6	20966.3	13337.8	13472.7	10062.5
Cd80	ENSMUSG00000075122	12519	1274.33	-0.369837	0.0989742	-3.7367	0.000186454	0.00295524	1440.52	1486.27	1383.72	1046.84	1213.2	1075.41
Tmprss4	ENSMUSG00000032091	214523	29.6155	-2.09194	0.560322	-3.73346	0.000188864	0.00299022	45.0162	50.5848	48.3876	11.0194	7.49553	15.1895
Sfxn5	ENSMUSG00000033720	94282	905.063	-0.442551	0.118652	-3.72981	0.000191625	0.00302739	1012.34	937.199	1178.28	791.19	736.703	774.662
Epb41l3	ENSMUSG00000024044	13823	201.942	-0.849562	0.227806	-3.72933	0.000191992	0.00302991	254.394	229.011	295.419	175.208	138.132	119.49
Gm2451	ENSMUSG00000106574	NA	4620.08	0.291496	0.0782319	3.72605	0.000194503	0.00306625	4133.12	4351.22	3981.37	4980.75	4677.21	5596.81
Ipo11	ENSMUSG00000042590	76582	2149.85	0.325569	0.0874182	3.72427	0.000195878	0.00308363	1861.37	1992.12	1871.84	2250.15	2296.84	2626.76
Gm26740	ENSMUSG00000097705	NA	408.527	-0.642706	0.172666	-3.72224	0.000197463	0.0031029	545.429	446.986	501.703	383.474	268.768	304.802
Malat1	ENSMUSG00000092341	72289	30797.5	-0.674085	0.181135	-3.72144	0.000198089	0.00310941	43914.9	34218.3	35459.7	23983.6	27562.1	19646
Vars	ENSMUSG00000007029	22321	5676.07	0.297696	0.0800742	3.71775	0.000201003	0.00314898	5005.18	5420.86	4852.35	6139.99	5694.46	6943.61
Kpna6	ENSMUSG00000003731	16650	6058.66	0.258573	0.069554	3.71759	0.000201131	0.00314898	5163.26	5526.62	5860	6608.31	6286.61	6907.15
Tardbp	ENSMUSG00000041459	230908	10554.7	-0.252457	0.0679117	-3.71744	0.000201255	0.00314898	11694.8	10919.9	11811.7	10178.6	9910.16	8812.92
Gde1	ENSMUSG00000033917	56209	4554.14	0.261695	0.0704282	3.71577	0.000202583	0.00316589	4066.12	4275.8	4084.09	4966.43	5286.49	4645.95
Gm13394	ENSMUSG00000083773	NA	8483.73	0.274602	0.0739124	3.71523	0.000203018	0.00316589	7484.21	8179.11	7373.6	9172.52	8535.26	10157.7
Ipo7	ENSMUSG00000066232	233726	9174.49	0.253345	0.0681951	3.71501	0.000203199	0.00316589	8033.83	8711.63	8367.67	9246.35	9945.49	10742
Ado	ENSMUSG00000057134	211488	4272.96	0.257169	0.0692887	3.71156	0.000205982	0.00320584	3718.55	4003.56	3956.75	4459.54	4602.25	4897.08
Nxf1	ENSMUSG00000010097	53319	8227.68	-0.306925	0.0827903	-3.70725	0.000209519	0.00325344	9350.81	8612.3	9334.57	7998.95	7754.66	6314.76
Cd300ld	ENSMUSG00000034641	217305	15400.2	0.285377	0.077051	3.70374	0.000212445	0.00329245	13247.3	15135	13264.2	15992.4	15894.8	18867.3
Rmdn1	ENSMUSG00000028229	66302	1233.95	-0.391089	0.10569	-3.70034	0.000215307	0.00333328	1509.61	1395.22	1296.28	1052.35	1163.95	986.302
Snx21	ENSMUSG00000050373	101113	1503.21	-0.345776	0.0935613	-3.69572	0.000219265	0.00338383	1731.55	1655.5	1660.46	1299.18	1440.21	1232.37
Cox7c	ENSMUSG00000017778	12867	5115.35	-0.25688	0.069519	-3.6951	0.000219801	0.00338854	5591.43	5877.96	5239.45	4706.37	4832.47	4444.43
Hmgcr	ENSMUSG00000021670	15357	2484.31	0.276137	0.0747775	3.69278	0.000221819	0.00341247	2274.89	2164.11	2303.08	2639.14	2735.87	2788.78
Dbp	ENSMUSG00000059824	13170	2351.24	-0.345146	0.093502	-3.69132	0.000223091	0.00342486	2943.85	2362.77	2588.31	1940.51	2138.37	2133.61
Rps23rg1	ENSMUSG00000065952	546049	36.0696	2.46743	0.668936	3.6886	0.000225494	0.00345628	4.18756	22.0734	6.79125	44.0774	28.9113	110.377
Gtpbp4	ENSMUSG00000021149	69237	2540.56	0.346444	0.0939288	3.68837	0.000225694	0.00345628	2001.65	2425.31	2282.71	3009.39	2561.33	2962.96
Tmem109	ENSMUSG00000034659	68539	7251.86	0.250764	0.067991	3.6882	0.000225845	0.00345628	6571.32	6853.79	6444.89	8133.39	7240.68	8267.11
Gars	ENSMUSG00000029777	353172	5451.35	0.308813	0.0837646	3.68668	0.000227198	0.0034714	4578.05	5192.76	4839.61	5679.38	5600.23	6818.04
mt-Ts1	ENSMUSG00000064352	NA	4646.18	-0.766902	0.208106	-3.68516	0.000228563	0.00348448	6739.87	5258.98	5559.49	3735.56	3972.63	2610.56
Rogdi	ENSMUSG00000022540	66049	1573.68	-0.354063	0.0960803	-3.68507	0.000228638	0.00348448	1922.09	1639.87	1736.01	1475.49	1329.92	1338.7
Zfp560	ENSMUSG00000045519	434377	545.822	-0.540023	0.14659	-3.68391	0.000229684	0.00349678	742.244	549.995	648.564	455.1	448.661	430.368
Entr1	ENSMUSG00000026927	68112	4241.95	-0.26396	0.0716787	-3.68255	0.000230916	0.00351189	4725.66	4409.16	4751.33	4092.59	3836.64	3636.36
Trib3	ENSMUSG00000032715	228775	551.823	0.55351	0.150462	3.67874	0.000234389	0.00356101	469.006	474.578	398.986	581.822	619.987	766.561
Ccdc91	ENSMUSG00000030301	67015	1390.09	0.325842	0.0887064	3.67326	0.000239471	0.00363446	1225.91	1210.36	1264.87	1563.65	1499.11	1576.67
Mysm1	ENSMUSG00000062627	320713	2393.34	-0.304299	0.0828561	-3.67262	0.000240075	0.00363777	2764.83	2436.35	2733.48	2094.78	2248.66	2081.97
Calr	ENSMUSG00000003814	12317	56721.5	0.25254	0.0687652	3.6725	0.000240185	0.00363777	49851.8	54911.2	50546.4	59021.9	57777.7	68219.9
Gm17147	ENSMUSG00000090939	NA	223.859	-0.792221	0.216003	-3.66763	0.000244809	0.00370335	296.27	277.757	277.592	131.13	203.45	156.958
Herc4	ENSMUSG00000020064	67345	3319.74	-0.253912	0.0692347	-3.66741	0.000245021	0.00370335	3592.92	3609.92	3629.92	3066.69	3130.99	2888.02
Ulk3	ENSMUSG00000032308	71742	1837.83	-0.369657	0.100806	-3.66702	0.000245392	0.00370515	2320.95	1823.81	2072.18	1530.59	1706.84	1572.61
Shfl	ENSMUSG00000038884	319278	1566.06	-0.545156	0.148988	-3.65906	0.000253146	0.00381045	1948.26	1608.6	2017.85	1385.13	1531.23	905.292
Pcdhgb6	ENSMUSG00000103088	93703	157.978	-1.1757	0.321546	-3.65641	0.000255776	0.00384608	137.142	331.101	188.457	125.621	83.5216	82.0231
Tnrc6a	ENSMUSG00000052707	233833	7079.2	-0.290721	0.0795583	-3.65418	0.000258004	0.0038707	7620.31	7631.87	8116.39	6675.53	6880.89	5550.23
Agbl3	ENSMUSG00000038836	76223	239.745	-0.757371	0.20728	-3.65384	0.000258343	0.0038707	331.864	278.677	293.721	142.15	189.53	202.526
Smox	ENSMUSG00000027333	228608	4733.52	-0.256767	0.0702909	-3.65292	0.000259276	0.0038769	5214.55	5277.38	4969.5	4520.14	3999.4	4420.13
Ifitm1	ENSMUSG00000025491	68713	120.81	-1.20422	0.329671	-3.65278	0.000259412	0.0038769	170.643	148.076	186.759	45.1794	112.433	61.7705
Amt	ENSMUSG00000032607	434437	368.439	-0.798107	0.218581	-3.65131	0.000260908	0.00389133	563.226	337.539	502.552	331.683	274.122	201.513
Hspa13	ENSMUSG00000032932	110920	3255.36	0.284737	0.077997	3.65061	0.00026162	0.00389704	2961.65	3164.77	2680	3549.34	3596.78	3579.65
Klf9	ENSMUSG00000033863	16601	883.633	0.425585	0.116585	3.65041	0.000261823	0.00389704	706.65	802.919	752.98	991.743	931.587	1115.92
Npl	ENSMUSG00000042684	74091	247.93	0.755681	0.207138	3.6482	0.000264082	0.00392667	212.518	154.514	186.759	309.644	267.697	356.446
Gm15610	ENSMUSG00000078183	NA	23.2963	2.26298	0.621056	3.64376	0.000268683	0.00398297	6.28133	10.117	7.64015	37.4658	42.8316	35.4421
Tubg1	ENSMUSG00000035198	103733	1866.59	0.375537	0.10308	3.64316	0.00026931	0.00398824	1680.26	1753.91	1442.29	1917.37	2064.48	2341.2
Iffo1	ENSMUSG00000038271	320678	3619.82	-0.403664	0.110848	-3.6416	0.000270948	0.00400441	4215.82	3868.36	4283.58	3521.79	3405.11	2424.24
Gm16153	ENSMUSG00000085687	NA	171.852	-0.903236	0.248053	-3.64131	0.000271258	0.00400494	207.284	185.784	278.441	125.621	131.707	102.276
Kitl	ENSMUSG00000019966	17311	1512.38	0.345587	0.094942	3.63998	0.000272657	0.00401189	1308.61	1300.49	1386.26	1815.99	1719.69	1543.25
Rpl38-ps2	ENSMUSG00000080921	NA	960.762	-0.441839	0.121392	-3.63977	0.000272876	0.00401189	1068.87	1217.72	1033.12	920.117	796.667	728.081
mt-Cytb	ENSMUSG00000064370	17711	150801	-0.659469	0.181194	-3.63957	0.000273096	0.00401189	199080	159403	195554	126831	131464	92472.4
Gstt2	ENSMUSG00000033318	14872	736.576	-0.421117	0.115874	-3.63428	0.000278759	0.0040828	865.777	866.38	797.972	658.958	615.704	614.667
Gabpb2	ENSMUSG00000038766	213054	4157.64	-0.281249	0.0774002	-3.63369	0.000279392	0.00408799	4605.27	4252.81	4826.03	3726.75	4027.24	3507.75
Rcan1	ENSMUSG00000022951	54720	2989.8	0.311546	0.0857508	3.63316	0.000279969	0.00409042	2568.02	2864.94	2572.19	3019.31	3302.31	3612.05
Rpa1	ENSMUSG00000000751	68275	5691.16	0.283073	0.0779166	3.63303	0.000280116	0.00409042	5012.51	5487.08	4904.98	6052.94	5801.54	6887.91
Alas1	ENSMUSG00000032786	11655	5057.73	0.335885	0.0925226	3.63031	0.000283084	0.00412555	4647.14	4544.36	4225.01	5284.89	5029.5	6615.51
Ercc6	ENSMUSG00000054051	319955	3528.06	0.311496	0.0858374	3.62891	0.000284623	0.00414385	3258.97	3078.32	3108.69	3907.47	4352.76	3462.18
Atp2a3	ENSMUSG00000020788	53313	6783.64	0.304888	0.0840793	3.6262	0.000287627	0.00418344	5669.95	6850.11	5688.52	7342.2	6993.33	8157.75
Gm7105	ENSMUSG00000118345	NA	24.4899	-3.54763	0.978464	-3.62571	0.000288169	0.00418652	8.37511	6.43807	120.545	3.30581	3.21237	5.06315
Hk1	ENSMUSG00000037012	15275	6619.28	0.254623	0.0702369	3.6252	0.000288742	0.00418652	5936.91	6100.53	6073.07	6912.45	6795.23	7897.5
Sec23b	ENSMUSG00000027429	27054	3321.93	0.284945	0.0786058	3.62498	0.000288982	0.00418652	2888.37	3001.98	3094.26	3526.2	3434.02	3986.73
Trim11	ENSMUSG00000020455	94091	2621.68	-0.310041	0.0855405	-3.6245	0.000289522	0.0041902	2988.87	2960.59	2757.25	2490.38	2431.76	2101.21
Sugp2	ENSMUSG00000036054	234373	3242.14	-0.380989	0.105149	-3.62334	0.000290821	0.00419658	3733.21	3293.53	3975.43	3089.83	3038.9	2321.96
Matn1	ENSMUSG00000040533	17180	83.3342	-1.41372	0.390392	-3.62129	0.000293136	0.00422583	125.627	93.8119	144.314	39.6697	25.6989	70.8841
Arap2	ENSMUSG00000037999	212285	2066.24	0.388249	0.107231	3.62069	0.000293823	0.00422751	1573.47	1884.52	1910.89	2134.45	2201.54	2692.58
Mapkbp1	ENSMUSG00000033902	26390	1548.36	-0.332732	0.0918977	-3.62068	0.000293829	0.00422751	1734.7	1665.62	1777.61	1360.89	1473.41	1277.94
Araf	ENSMUSG00000001127	11836	6214.9	-0.257656	0.0712041	-3.61855	0.000296254	0.00425404	6933.55	6426.11	6944.9	5763.13	6016.77	5204.92
Gsn	ENSMUSG00000026879	227753	38959.6	0.259297	0.0716854	3.61716	0.000297856	0.00426402	34454.2	36768.7	35181.2	40599.7	38974.6	47778.9
Aco1	ENSMUSG00000028405	11428	4305.12	0.275648	0.0762151	3.61671	0.000298369	0.00426402	3693.42	3987.01	4004.29	4663.39	4368.82	5113.78
Cd163	ENSMUSG00000008845	93671	1097.23	-0.408539	0.11296	-3.61668	0.000298403	0.00426402	1115.98	1226.91	1410.88	892.568	966.923	970.1
Gm26648	ENSMUSG00000097275	NA	107.845	-1.26982	0.351286	-3.61478	0.000300602	0.00428708	148.658	124.163	184.213	83.7472	73.8845	32.4042
Nme1	ENSMUSG00000037601	18102	2612.1	0.276023	0.076378	3.6139	0.000301624	0.00429748	2331.42	2411.52	2345.53	3042.45	2732.65	2809.04
Gpr34	ENSMUSG00000040229	23890	940.075	-0.399066	0.110513	-3.61103	0.00030498	0.00434107	1018.62	1024.57	1163.85	856.204	774.181	803.016
Hps3	ENSMUSG00000027615	12807	3341.85	-0.280882	0.0778175	-3.6095	0.000306792	0.00436263	3697.61	3465.52	3834.51	3042.45	3207.01	2803.97
Rdh13	ENSMUSG00000008435	108841	1223.96	0.385305	0.106952	3.60261	0.000315034	0.00447117	955.81	1118.38	1109.52	1266.12	1413.44	1480.47
Ncdn	ENSMUSG00000028833	26562	3158.17	0.272268	0.0756526	3.59892	0.000319538	0.00453071	2850.68	2765.61	2966.93	3396.17	3275.55	3694.08
Gm28043	ENSMUSG00000098374	NA	1464.07	0.393524	0.109458	3.59521	0.000324126	0.00458689	1189.27	1363.03	1243.65	1914.06	1567.64	1506.79
Slc38a6	ENSMUSG00000044712	625098	2623.21	-0.376068	0.104652	-3.59352	0.000326245	0.00461242	2954.32	2663.52	3270.83	2211.59	2630.93	2008.05
Kmt5b	ENSMUSG00000045098	225888	2333.43	-0.283644	0.0789817	-3.59126	0.000329081	0.00464804	2670.61	2398.64	2617.18	2149.88	2094.46	2069.82
Sirpb1b	ENSMUSG00000095028	668101	153.453	-0.889209	0.247649	-3.5906	0.000329915	0.00465532	184.252	189.463	224.111	89.2568	125.282	108.351
Golt1b	ENSMUSG00000030245	66964	3016.78	0.302604	0.0843106	3.58916	0.000331747	0.00467668	2692.6	2844.71	2567.09	3420.41	3576.44	2999.41
6430548M08Rik	ENSMUSG00000031824	234797	3487.98	0.289642	0.0807327	3.58767	0.000333651	0.00469449	3087.28	2896.21	3432.98	3683.77	3785.24	4042.42
Plekhg3	ENSMUSG00000052609	263406	4039.29	-0.288209	0.0803495	-3.58694	0.000334577	0.004703	4764.39	3944.7	4615.5	3727.85	3648.18	3535.09
Nuak1	ENSMUSG00000020032	77976	997.417	-0.369044	0.102923	-3.58562	0.00033628	0.00472241	1143.2	1076.08	1153.66	836.37	914.454	860.736
Mmp27	ENSMUSG00000070323	234911	1238.34	-0.375419	0.104718	-3.58504	0.000337032	0.00472844	1350.49	1317.05	1527.18	1089.81	1151.1	994.403
F7	ENSMUSG00000031443	14068	142.844	0.951848	0.265538	3.5846	0.000337595	0.00473181	120.392	74.4977	97.6242	165.29	191.671	207.589
Rpl35a-ps6	ENSMUSG00000094664	NA	1143.2	-0.398043	0.111052	-3.58429	0.000337998	0.00473294	1276.16	1287.61	1335.33	979.621	1114.69	865.799
Tcp11l1	ENSMUSG00000027175	320554	1492.13	0.320641	0.0895041	3.58242	0.000340424	0.00475783	1265.69	1304.17	1410.03	1677.15	1671.5	1624.26
Als2cl	ENSMUSG00000044037	235633	3975.88	-0.31875	0.0890235	-3.58052	0.000342915	0.00478505	4583.28	4043.11	4612.96	3601.13	3901.96	3112.83
Lyl1	ENSMUSG00000034041	17095	5443.46	-0.250077	0.0698654	-3.57941	0.000344371	0.00479926	6289.71	5550.54	5902.44	5174.69	4994.16	4749.24
Pcf11	ENSMUSG00000041328	74737	3738.51	-0.273252	0.0763553	-3.57869	0.000345325	0.00480342	4203.26	3859.16	4211.42	3596.72	3424.38	3136.12
Rbm26	ENSMUSG00000022119	74213	3253.49	-0.274362	0.0766789	-3.57806	0.000346154	0.0048104	3493.47	3398.38	3792.91	2893.68	3120.28	2822.2
Pick1	ENSMUSG00000068206	18693	1272.94	-0.433614	0.12128	-3.5753	0.000349832	0.00485598	1450.99	1259.1	1677.44	1121.77	1170.37	957.948
4930430E12Rik	ENSMUSG00000085295	NA	1352.83	0.337875	0.0945277	3.57434	0.000351108	0.0048654	1155.77	1181.85	1247.04	1477.7	1613.68	1440.97
F730043M19Rik	ENSMUSG00000052125	320046	485.431	-0.648143	0.18139	-3.5732	0.000352639	0.004882	655.353	453.424	668.938	436.367	387.626	310.878
Exoc6b	ENSMUSG00000033769	75914	2968.13	0.250867	0.0702358	3.57178	0.000354567	0.00490406	2736.57	2672.72	2723.29	3206.63	3129.92	3339.66
Napsa	ENSMUSG00000002204	16541	2890.66	0.318345	0.0892014	3.56883	0.000358575	0.00495233	2456	2868.62	2393.91	3316.83	3353.71	2954.86
Gm6402	ENSMUSG00000117962	NA	40.8956	2.03783	0.571102	3.56824	0.000359393	0.00495679	4.18756	25.7523	17.827	41.8736	70.6721	85.061
Ndc1	ENSMUSG00000028614	72787	3267.72	0.274456	0.076939	3.56719	0.00036083	0.00496726	2787.87	3076.48	3008.52	3328.95	3694.22	3710.28
Arrdc1	ENSMUSG00000026972	215705	5046.72	-0.326802	0.0916438	-3.56601	0.00036246	0.00498501	6102.32	5345.44	5399.89	4834.19	4796.07	3802.43
Mir5125	ENSMUSG00000092981	100628593	364.598	-0.660249	0.185196	-3.56514	0.000363659	0.00499682	501.46	401	437.187	330.581	296.609	220.753
Gm49405	ENSMUSG00000024869	NA	261.927	-0.802271	0.225169	-3.56297	0.000366676	0.00503355	336.051	274.998	387.95	136.64	214.158	221.766
Gm37226	ENSMUSG00000102533	NA	52.0022	-1.57159	0.441124	-3.56268	0.000367084	0.00503445	92.1262	49.6651	91.6818	30.8542	20.345	27.341
Msh5	ENSMUSG00000007035	17687	213.745	-0.826049	0.232059	-3.55964	0.000371357	0.00508354	349.661	228.092	242.787	133.334	158.477	170.122
Nup50	ENSMUSG00000016619	18141	4339.84	0.25179	0.0707603	3.55835	0.000373189	0.00510301	4067.16	4158.07	3662.18	4802.24	4694.34	4655.06
Tnfaip8l2	ENSMUSG00000013707	69769	5347.84	-0.273134	0.0767796	-3.55738	0.000374569	0.00510367	6205.96	6163.07	5190.21	4921.25	4804.63	4801.89
Gpd2	ENSMUSG00000026827	14571	1696.43	0.318719	0.0896688	3.5544	0.000378841	0.00514753	1474.02	1557.09	1498.32	1906.35	1735.75	2007.03
Oxct1	ENSMUSG00000022186	67041	13489.2	0.260827	0.0734144	3.5528	0.00038115	0.00516932	11873.8	13014.1	11932.2	13659.6	14086.2	16369.2
Rsrp1	ENSMUSG00000037266	27981	60716.3	-0.704907	0.198425	-3.55251	0.000381577	0.00517033	79675.6	67250.2	78857.4	52484.1	51556.4	34474
Magee1	ENSMUSG00000031227	107528	798.933	0.47441	0.133611	3.55068	0.000384238	0.00520158	658.493	741.298	606.968	903.588	815.942	1067.31
Cxcr4	ENSMUSG00000045382	12767	10533.5	-0.265164	0.0747486	-3.54741	0.000389034	0.00525681	12083.2	11145.2	11267.5	10577.5	9512.89	8614.45
Slc46a3	ENSMUSG00000029650	71706	1964.87	-0.292341	0.0824508	-3.54564	0.000391659	0.00528739	2119.95	2155.83	2213.95	1775.22	1665.08	1859.19
Rps4l	ENSMUSG00000063171	NA	43.1626	-1.65001	0.465807	-3.54226	0.000396711	0.00535067	88.9856	51.5046	56.0278	19.8349	20.345	22.2779
Rrs1	ENSMUSG00000061024	59014	1257.03	0.346388	0.0978378	3.54043	0.000399474	0.00538299	1132.73	1148.74	1039.91	1393.95	1335.27	1491.6
Uhrf1	ENSMUSG00000001228	18140	4299.34	0.295769	0.0835864	3.53848	0.000402443	0.00541802	3863.02	4081.74	3636.71	4776.89	4231.76	5205.93
Gm29216	ENSMUSG00000101249	NA	145731	-0.693034	0.196145	-3.53327	0.000410458	0.00551579	196231	155432	188566	121415	127176	85569.3
Gm10053	ENSMUSG00000058927	NA	656	0.425757	0.12052	3.53268	0.000411373	0.00551797	527.632	578.507	573.012	752.622	773.11	731.119
Slc35g1	ENSMUSG00000044026	240660	456.016	0.510784	0.144641	3.53139	0.000413389	0.00553994	342.333	388.124	397.288	563.089	507.554	537.707
Pfkfb3	ENSMUSG00000026773	170768	3956.48	0.287802	0.0815517	3.52907	0.000417017	0.00558345	3473.58	3252.15	3962.69	4307.47	4212.49	4530.51
Gm2058	ENSMUSG00000074903	NA	80.6081	-1.35475	0.383959	-3.52837	0.000418125	0.00559319	84.798	162.791	100.171	44.0774	31.0529	60.7578
Slc30a4	ENSMUSG00000005802	22785	2015.45	0.336299	0.0953463	3.52713	0.000420093	0.00561422	1883.35	1721.72	1741.11	1981.28	2308.62	2456.64
Slc2a6	ENSMUSG00000036067	227659	1642.07	0.308602	0.0874995	3.5269	0.000420463	0.00561422	1399.69	1569.97	1431.26	1804.97	1847.11	1799.44
Cbx7	ENSMUSG00000053411	52609	1691.69	-0.39214	0.111255	-3.52469	0.000423972	0.00564053	2045.62	1715.29	1999.17	1680.45	1431.65	1277.94
Pvr	ENSMUSG00000040511	52118	1143.18	0.38806	0.110125	3.52381	0.000425395	0.00565433	978.841	923.403	1067.92	1422.6	1296.73	1169.59
Smpd1	ENSMUSG00000037049	20597	3092.68	0.252419	0.0716827	3.52134	0.000429371	0.00568877	2754.37	2841.95	2871.85	3191.21	3461.86	3434.84
Cad	ENSMUSG00000013629	69719	1628.68	0.376066	0.106799	3.52124	0.000429539	0.00568877	1274.06	1349.24	1628.2	1789.54	1743.25	1987.79
Rnf169	ENSMUSG00000058761	108937	3929.29	-0.304973	0.0866241	-3.52065	0.00043049	0.00569622	4330.98	4212.34	4484.77	3602.23	3892.32	3053.08
Pgam5	ENSMUSG00000029500	72542	2065.72	0.306732	0.0871754	3.51856	0.000433899	0.00573099	1825.77	1884.52	1831.09	2091.47	2275.43	2486.01
mt-Co1	ENSMUSG00000064351	17708	962274	-0.651582	0.185317	-3.51604	0.00043803	0.00577965	1.26324e+06	1.01362e+06	1.251e+06	816101	842499	587177
Prelid3b	ENSMUSG00000016257	66390	2299.04	0.290039	0.082503	3.51549	0.000438944	0.00577965	1993.28	2214.7	1998.32	2413.24	2519.57	2655.12
Plekhn1	ENSMUSG00000078485	231002	7395.14	-0.292894	0.0833184	-3.51536	0.000439161	0.00577965	8540.52	7901.35	7987.36	7233.11	7010.46	5698.07
Tmem158	ENSMUSG00000054871	72309	811.716	0.527535	0.150097	3.51462	0.000440388	0.00578892	683.619	774.408	537.357	1083.2	808.446	983.264
Pyroxd2	ENSMUSG00000060224	74580	533.164	-0.591126	0.16822	-3.514	0.000441406	0.0057936	681.525	492.972	747.886	436.367	461.51	378.724
Smarcc1	ENSMUSG00000032481	20588	3874.01	0.276704	0.0787661	3.51298	0.000443113	0.0058108	3313.4	3612.68	3584.08	4369.18	3848.42	4516.33
mt-Nd4	ENSMUSG00000064363	17719	124686	-0.604313	0.172089	-3.51163	0.000445363	0.00583509	159862	128241	163171	105486	110679	80676.3
Dld	ENSMUSG00000020664	13382	5306.4	0.265878	0.0757388	3.51046	0.000447331	0.00585439	4511.05	5083.32	4861.68	5489.85	5577.74	6314.76
Mst1	ENSMUSG00000032591	15235	65.3627	1.26975	0.361787	3.50966	0.000448683	0.00586287	36.6411	34.9495	43.2942	78.2375	103.867	95.1873
Kpna1	ENSMUSG00000022905	16646	4980.91	0.297431	0.0847878	3.50794	0.000451587	0.00589557	4223.15	5036.41	4148.6	5090.95	5543.48	5842.88
Pde12	ENSMUSG00000043702	211948	1466.33	0.351072	0.100221	3.50299	0.000460065	0.00599024	1278.25	1392.46	1196.11	1704.7	1495.89	1730.59
Mks1	ENSMUSG00000034121	380718	653.572	-0.546945	0.156191	-3.50177	0.000462181	0.00601245	860.543	665.88	801.367	650.142	479.714	463.785
Cpe	ENSMUSG00000037852	12876	460.881	0.689844	0.197054	3.50078	0.000463894	0.00602938	336.051	343.057	378.612	588.434	730.278	388.85
Phf21a	ENSMUSG00000058318	192285	2878.46	-0.268626	0.0767768	-3.49879	0.000467368	0.00606683	3091.46	3276.06	3068.8	2786.8	2566.68	2480.94
Hsph1	ENSMUSG00000029657	15505	2404.89	0.303449	0.0867329	3.49866	0.000467602	0.00606683	2174.39	2125.48	2159.62	2530.05	2478.88	2960.93
Gm26770	ENSMUSG00000097253	NA	60.9524	-1.52481	0.436375	-3.49426	0.000475383	0.00615689	80.6105	81.8555	108.66	51.791	23.5574	19.24
Cse1l	ENSMUSG00000002718	110750	3651.85	0.310799	0.0889833	3.49278	0.000478026	0.00618565	2989.92	3542.78	3247.07	3714.63	3910.52	4506.21
Rrnad1	ENSMUSG00000004896	229503	1909.54	-0.476042	0.13665	-3.48366	0.000494601	0.00638222	2382.72	1874.4	2407.5	1752.08	1838.55	1201.99
Dclk2	ENSMUSG00000028078	70762	277.875	-0.716232	0.205609	-3.48347	0.000494958	0.00638222	332.911	340.298	363.332	154.271	251.636	224.804
Tor3a	ENSMUSG00000060519	30935	4001.85	0.287168	0.0825313	3.4795	0.000502354	0.0064719	3335.39	3689.01	3789.52	4087.08	4259.6	4850.5
Rpl22l1	ENSMUSG00000039221	68028	5588.67	-0.354538	0.102099	-3.47248	0.000515674	0.00662023	6599.59	6318.51	5897.35	5164.77	5623.79	3927.99
Lrif1	ENSMUSG00000056260	321000	1496.56	-0.381966	0.110007	-3.47219	0.00051624	0.00662169	1698.05	1515.71	1865.9	1363.1	1397.38	1139.21
Pafah1b2	ENSMUSG00000003131	18475	6055.15	0.258318	0.0744423	3.47004	0.000520382	0.00666316	5228.16	5878.88	5436.39	6381.31	6225.57	7180.56
Ccdc9	ENSMUSG00000041375	243846	3824.07	-0.265686	0.0765784	-3.46947	0.000521491	0.00667154	4288.06	4193.02	4044.19	3697	3566.8	3155.36
Igsf9	ENSMUSG00000037995	93842	790.154	-0.405431	0.116937	-3.46709	0.000526128	0.00671649	903.465	895.812	902.387	609.371	728.137	701.753
Arhgap27	ENSMUSG00000034255	544817	2730.49	-0.268041	0.077313	-3.46696	0.000526379	0.00671649	3069.48	2957.83	2922.78	2650.16	2442.47	2340.19
Nab2	ENSMUSG00000025402	17937	3622.89	0.3331	0.0961203	3.46545	0.000529341	0.00674841	3184.64	3356.07	3079.83	3670.55	3689.94	4756.32
Ahr	ENSMUSG00000019256	11622	280.94	-0.65862	0.190135	-3.46397	0.000532272	0.00677988	389.443	298.91	343.807	238.018	191.671	223.791
Lims2	ENSMUSG00000024395	225341	153.139	0.834483	0.240971	3.463	0.000534184	0.00679833	127.72	98.4105	104.415	181.819	193.813	212.652
Fam241a	ENSMUSG00000050549	70617	1304.85	0.368749	0.1065	3.46244	0.000535311	0.00680676	1244.75	1082.52	1090.84	1338.85	1619.03	1453.12
Zcchc7	ENSMUSG00000035649	319885	1776.1	-0.377593	0.109086	-3.46142	0.000537341	0.00682665	2146.12	1810.02	2065.39	1515.16	1771.09	1348.82
Socs2	ENSMUSG00000020027	216233	48.3246	-1.61315	0.466617	-3.45713	0.000545968	0.00693025	57.5789	73.578	87.4373	12.1213	27.8405	31.3915
Hpn	ENSMUSG00000001249	15451	183.772	-0.860025	0.248792	-3.45681	0.000546616	0.00693247	284.754	215.216	211.378	98.0723	159.548	133.667
Eif3c	ENSMUSG00000030738	56347	14854.7	0.261891	0.075783	3.4558	0.000548655	0.00695232	12788.8	13980.7	13760.8	15141.7	15154.9	18301.3
Comtd1	ENSMUSG00000021773	69156	1726.38	0.336512	0.0974298	3.45389	0.000552553	0.0069923	1490.77	1643.55	1443.99	1906.35	1758.24	2115.38
9330151L19Rik	ENSMUSG00000097061	414085	434.988	-0.562883	0.162975	-3.45379	0.000552764	0.0069923	466.913	545.397	543.3	384.576	380.13	289.612
Gm26532	ENSMUSG00000097296	NA	624.667	-0.690013	0.19984	-3.45282	0.000554762	0.00701152	815.527	586.784	910.876	573.007	541.819	319.991
Mmp12	ENSMUSG00000049723	17381	80284.2	0.702199	0.203459	3.4513	0.000557893	0.00703896	58813.2	71633.7	52921.6	88169.2	89192.5	120975
Stk19	ENSMUSG00000061207	54402	1271.43	-0.401177	0.116258	-3.45076	0.000559011	0.007047	1592.32	1348.32	1400.69	1138.3	1214.28	934.658
Hopx	ENSMUSG00000059325	74318	87.4645	1.15156	0.333793	3.44992	0.000560759	0.00706296	73.2822	45.9862	44.1431	104.684	120.999	135.692
Gm48194	ENSMUSG00000114835	NA	76.6361	-1.29483	0.375426	-3.44897	0.000562721	0.00707513	134.002	99.3302	93.3797	37.4658	64.2474	31.3915
AI839979	ENSMUSG00000107355	100740	452.438	-0.550285	0.159583	-3.44827	0.000564182	0.00707513	553.804	467.22	591.687	383.474	400.475	317.966
Zc3h7a	ENSMUSG00000037965	106205	6481.03	-0.333799	0.0968036	-3.44821	0.000564318	0.00707513	7595.18	6516.25	7570.54	5608.86	6688.15	4907.21
Rcn1	ENSMUSG00000005973	19672	330.912	0.565209	0.163919	3.4481	0.000564541	0.00707513	273.238	260.282	267.405	386.78	369.422	428.343
Aqp9	ENSMUSG00000032204	64008	103.342	1.06886	0.309987	3.44806	0.00056462	0.00707513	47.11	75.4174	77.2504	124.519	131.707	164.046
P2ry2	ENSMUSG00000032860	18442	1281.85	0.317342	0.0921351	3.44431	0.000572511	0.00716788	1097.14	1156.09	1170.64	1386.24	1417.73	1463.25
Dleu2	ENSMUSG00000097589	NA	1885.11	-0.465505	0.135208	-3.44287	0.000575581	0.00719063	2133.56	2205.5	2219.89	1703.59	1903.86	1144.27
Lgals3bp	ENSMUSG00000033880	19039	19400.8	0.27057	0.0785887	3.44287	0.000575583	0.00719063	16646.6	17920.8	18192.9	20683.3	18873.7	24087.4
Fnbp4	ENSMUSG00000008200	55935	5626.2	-0.306261	0.0889579	-3.44276	0.000575799	0.00719063	6293.9	5773.11	6595.15	5429.24	5374.29	4291.53
Xpnpep1	ENSMUSG00000025027	170750	3505.92	0.279238	0.0811351	3.44164	0.000578199	0.00721445	3137.53	3288.93	3077.28	3797.27	3505.76	4228.74
Tbp	ENSMUSG00000014767	21374	1773.7	-0.303419	0.0882009	-3.4401	0.000581508	0.00724956	2034.11	1796.22	2048.41	1563.65	1620.1	1579.7
Dnah17	ENSMUSG00000033987	69926	131.804	-0.941022	0.273582	-3.43964	0.000582498	0.00725573	186.346	186.704	146.861	112.397	84.5924	73.922
Ndrg4	ENSMUSG00000036564	234593	189.483	0.743785	0.216329	3.43821	0.000585564	0.00728773	127.72	140.718	156.199	253.445	244.14	214.678
Rps12-ps24	ENSMUSG00000098181	671641	258.462	-0.630556	0.183437	-3.43745	0.000587224	0.0073022	338.145	305.349	298.815	210.47	205.592	192.4
Josd2	ENSMUSG00000038695	66124	2517.36	-0.314726	0.0916103	-3.43549	0.000591477	0.00734885	2730.29	2834.59	2806.48	2506.9	2259.37	1966.53
Svip	ENSMUSG00000074093	75744	212.044	-0.710261	0.206786	-3.43476	0.000593083	0.00736256	282.66	281.436	225.809	157.577	162.76	162.021
Sirt7	ENSMUSG00000025138	209011	6912.39	-0.299248	0.0871473	-3.43382	0.000595135	0.00738179	7792	7236.39	7850.68	6683.24	6682.8	5229.22
Gm17690	ENSMUSG00000097204	NA	204.286	-0.839675	0.245069	-3.42628	0.000611907	0.0075706	283.707	185.784	316.642	167.494	143.486	128.604
Ccdc84	ENSMUSG00000043923	382073	1125.96	-0.416209	0.121489	-3.4259	0.000612776	0.00757497	1365.14	1164.37	1331.93	1006.07	1076.14	812.13
3000002C10Rik	ENSMUSG00000070282	NA	120.132	-0.915027	0.267336	-3.42276	0.000619889	0.00764356	160.174	143.477	167.234	87.053	89.9463	72.9094
Agpat5	ENSMUSG00000031467	52123	3063.17	0.252457	0.0737701	3.42221	0.000621135	0.00765248	2603.61	2884.26	2898.16	3309.11	3328.01	3355.86
A530064D06Rik	ENSMUSG00000043939	328830	735.208	-0.456021	0.133315	-3.42062	0.000624794	0.00768465	787.261	870.059	893.049	673.283	667.102	520.492
Get1	ENSMUSG00000023147	71446	2210.18	0.285794	0.0835707	3.41979	0.000626701	0.00770165	2073.89	2064.78	1838.73	2355.94	2391.07	2536.64
Adcy6	ENSMUSG00000022994	11512	206.621	-0.742061	0.217006	-3.41954	0.000627262	0.00770208	294.176	240.968	241.089	130.028	173.468	159.996
Gm42664	ENSMUSG00000106099	NA	179.561	-0.799969	0.233994	-3.41877	0.000629059	0.00771769	193.674	216.135	274.197	121.213	144.557	127.591
Msantd4	ENSMUSG00000041124	78100	2599.59	0.263005	0.0769727	3.41686	0.000633482	0.00776545	2317.81	2510.85	2261.49	2824.26	2763.71	2919.41
Wsb1	ENSMUSG00000017677	78889	14249	-0.297927	0.0872559	-3.41441	0.000639208	0.0078291	16315.8	14702.7	16125.8	13363.2	14277.9	10708.6
Rcsd1	ENSMUSG00000040723	226594	2948.98	-0.266457	0.0780489	-3.41397	0.000640231	0.00783508	3479.86	3078.32	3104.45	2782.39	2636.28	2612.59
Gm10814	ENSMUSG00000097404	100502985	27.6797	-2.03885	0.598655	-3.40571	0.000659911	0.00804904	46.0631	46.9059	40.7475	5.50968	9.63711	17.2147
Dot1l	ENSMUSG00000061589	208266	9951.78	0.260231	0.0764653	3.40325	0.000665884	0.0081084	9269.16	8255.45	9644.42	11386.3	11345	9810.36
Pde4b	ENSMUSG00000028525	18578	559.667	-0.73088	0.215229	-3.39583	0.000684211	0.00831087	707.697	672.319	715.628	487.056	235.574	539.732
Gm20342	ENSMUSG00000101599	NA	297.467	-0.760861	0.224228	-3.39324	0.000690707	0.00838283	366.411	318.225	437.187	274.382	237.715	150.882
Insig1	ENSMUSG00000045294	231070	1570.25	0.314493	0.0926955	3.39275	0.000691942	0.00839087	1402.83	1412.7	1383.72	1882.11	1593.33	1746.79
Stt3a	ENSMUSG00000032116	16430	11945.4	0.26351	0.077697	3.39151	0.000695091	0.00841514	10706.5	11091	10776	12080.5	12108.5	14910
Hvcn1	ENSMUSG00000064267	74096	8259.99	0.275709	0.081318	3.39051	0.000697632	0.00843893	6984.84	7664.98	7769.19	8458.46	8398.2	10284.3
Zfp503	ENSMUSG00000039081	218820	435.13	0.540946	0.159646	3.38841	0.000702994	0.0084828	307.785	413.876	341.26	553.172	508.625	486.063
Amn1	ENSMUSG00000068250	232566	897.935	-0.454582	0.134249	-3.3861	0.00070893	0.00853765	1083.53	950.075	1080.66	794.496	865.198	613.654
Megf9	ENSMUSG00000039270	230316	1224.81	0.334785	0.0988745	3.38596	0.000709287	0.00853765	1091.91	1003.42	1154.51	1310.2	1398.45	1390.34
Stra6l	ENSMUSG00000028327	74152	1371.45	0.407332	0.120315	3.38553	0.000710398	0.00854401	1397.6	982.266	1158.76	1535	1654.37	1500.72
Extl3	ENSMUSG00000021978	54616	5391.81	0.254916	0.0753351	3.38377	0.000714983	0.00859075	4656.56	5034.57	5058.63	5362.02	5880.78	6358.31
Eya1	ENSMUSG00000025932	14048	991.584	0.389511	0.115118	3.38359	0.000715457	0.00859075	877.293	795.562	902.387	1134.99	1236.76	1002.5
Gas5	ENSMUSG00000053332	14455	2880.54	-0.297933	0.0880741	-3.38275	0.000717628	0.00860273	3134.39	3092.11	3303.09	2675.5	2811.89	2266.27
Aimp2	ENSMUSG00000029610	231872	525.386	0.465067	0.137507	3.38212	0.000719282	0.00861551	476.335	414.796	433.791	560.886	628.553	637.957
Cct3	ENSMUSG00000001416	12462	5805.99	0.262353	0.0775787	3.38177	0.000720203	0.00861951	5002.04	5804.38	5032.31	6165.33	6018.91	6812.98
Uba6	ENSMUSG00000035898	231380	2462.96	0.273616	0.0809146	3.38154	0.000720809	0.00861972	2199.51	2267.12	2224.13	2503.6	2680.19	2903.21
E4f1	ENSMUSG00000024137	13560	1315.08	-0.372777	0.110298	-3.37973	0.000725558	0.00865789	1485.54	1318.88	1646.88	1192.29	1208.92	1037.95
Rab6a	ENSMUSG00000030704	19346	6434.86	0.251007	0.0742983	3.37836	0.000729191	0.0086916	5893.99	6067.42	5668.99	7044.68	6325.15	7608.9
Tmod1	ENSMUSG00000028328	21916	630.079	0.506738	0.150068	3.37672	0.000733547	0.00873642	569.508	497.571	494.912	883.753	616.775	717.955
Myc	ENSMUSG00000022346	17869	2239.22	0.326669	0.0967901	3.37503	0.000738089	0.00878337	1725.27	2073.98	2159.62	2371.37	2431.76	2673.34
Prmt7	ENSMUSG00000060098	214572	1694.44	0.310571	0.0920717	3.37315	0.000743146	0.00883638	1506.47	1510.19	1522.09	1780.73	1774.3	2072.85
Ankzf1	ENSMUSG00000026199	52231	2462.5	-0.348145	0.103221	-3.37282	0.00074402	0.0088396	2831.84	2463.94	2977.96	2241.34	2400.71	1859.19
Anp32e	ENSMUSG00000015749	66471	6358.93	0.284496	0.0843949	3.37101	0.000748937	0.00889082	5529.67	6258.72	5414.32	6423.19	6664.59	7863.07
Adgre4	ENSMUSG00000032915	52614	27.7797	-2.03542	0.603849	-3.37075	0.000749647	0.00889205	41.8756	50.5848	41.5964	4.40774	16.0618	12.1516
Atg3	ENSMUSG00000022663	67841	3073.13	0.253874	0.075337	3.36985	0.000752098	0.00891391	2671.66	2987.26	2750.46	3478.81	3298.03	3252.57
Acp6	ENSMUSG00000028093	66659	1611.03	-0.303628	0.0901179	-3.36923	0.000753778	0.00892661	1785.99	1704.25	1848.92	1546.02	1403.81	1377.18
Gm16845	ENSMUSG00000096981	100503652	166.542	-1.25948	0.373865	-3.3688	0.000754958	0.0089312	199.956	244.647	259.765	185.125	63.1766	46.581
Rims3	ENSMUSG00000032890	242662	394.901	-0.523983	0.155547	-3.36865	0.000755384	0.0089312	508.788	446.066	443.129	328.377	298.75	344.294
Gm11847	ENSMUSG00000060989	NA	3668.69	0.296478	0.0881914	3.36176	0.00077447	0.00912742	3331.2	3472.88	3076.44	3800.58	3749.9	4581.14
Odf2l	ENSMUSG00000028256	52184	1246.12	-0.377513	0.1124	-3.35866	0.000783226	0.00922319	1488.68	1443.97	1292.03	1218.74	1080.43	952.885
Gm16279	ENSMUSG00000084998	NA	305.54	-0.706123	0.210294	-3.35779	0.000785671	0.00923715	438.647	333.86	364.181	208.266	301.963	186.324
Ints5	ENSMUSG00000071652	109077	2098.56	0.258167	0.076907	3.35687	0.000788311	0.00926076	1921.04	1940.62	1872.69	2225.91	2298.99	2332.09
BC147527	ENSMUSG00000094796	625360	42.7552	-1.56727	0.467188	-3.35468	0.000794578	0.0093269	80.6105	56.1032	55.1789	25.3445	14.9911	24.3031
Pnpla6	ENSMUSG00000004565	50767	3151.89	-0.309377	0.092288	-3.3523	0.000801431	0.00939231	3647.36	3230.99	3586.63	3052.36	2958.59	2435.38
Pald1	ENSMUSG00000020092	27355	1130.9	-0.350506	0.104607	-3.3507	0.000806066	0.00943908	1165.19	1374.07	1263.17	1000.56	945.507	1036.93
Gm12537	ENSMUSG00000095042	NA	4802.08	0.268428	0.080134	3.34974	0.000808882	0.0094645	4148.82	4674.04	4247.08	5213.26	4790.71	5738.58
Tma7	ENSMUSG00000091537	66167	5891.23	-0.263908	0.0788302	-3.3478	0.000814564	0.00952338	6438.37	6682.72	6163.91	5628.69	5715.87	4717.84
mt-Atp6	ENSMUSG00000064357	17705	112219	-0.60176	0.179766	-3.34747	0.000815523	0.00952699	144035	118027	143806	96463.5	100759	70224.9
Gm43604	ENSMUSG00000105349	NA	33.4769	-1.89892	0.567576	-3.34566	0.000820861	0.00958172	55.4851	68.9793	33.9562	8.81549	22.4866	11.1389
Pgm1	ENSMUSG00000025791	72157	2312.73	0.30697	0.0917872	3.34437	0.000824706	0.00961895	2013.17	2136.52	2053.5	2235.83	2675.9	2761.44
Uck2	ENSMUSG00000026558	80914	596.372	0.453441	0.135653	3.34265	0.000829831	0.00966335	529.726	466.3	514.437	741.603	608.208	717.955
Tle6	ENSMUSG00000034758	114606	1056.32	-0.324116	0.0970446	-3.33986	0.000838201	0.00974533	1174.61	1189.2	1159.61	950.971	938.012	925.544
Sdr42e1	ENSMUSG00000034308	74032	664.459	0.428067	0.128182	3.33952	0.000839233	0.0097496	586.258	595.981	517.833	834.166	734.562	717.955
Rnf8	ENSMUSG00000090083	58230	802.302	-0.460138	0.137904	-3.33665	0.000847956	0.00983617	1033.28	749.575	1005.1	666.671	638.191	720.993
Ilkap	ENSMUSG00000026309	67444	2398.25	-0.287467	0.0861595	-3.33645	0.000848562	0.00983617	2821.37	2388.52	2699.52	2233.62	2190.84	2055.64
Gm10925	ENSMUSG00000100862	NA	114827	-0.600427	0.179962	-3.3364	0.000848698	0.00983617	147231	120428	147489	98701.5	103125	71988.9
Hbegf	ENSMUSG00000024486	15200	105.922	1.0134	0.303815	3.33559	0.000851198	0.00985429	70.1416	71.7385	68.7614	135.538	107.079	182.273
Ttll4	ENSMUSG00000033257	67534	1525.92	-0.371095	0.111325	-3.33343	0.000857817	0.00991834	1778.66	1647.23	1736.86	1402.76	1486.26	1103.77
Tmem243	ENSMUSG00000079659	652925	1521.68	-0.311576	0.0934774	-3.33317	0.000858636	0.00991998	1591.27	1823.81	1640.94	1327.83	1323.5	1422.75
Larp1b	ENSMUSG00000025762	214048	436.771	0.490677	0.147277	3.33167	0.000863253	0.00996548	356.989	365.131	367.576	491.464	475.431	564.035
