# Supplementary material for: Peroxisomal integrity in demyelination-associated microglia enables cellular debris clearance and myelin renewal in mice
Source: J Clin Invest. 2025 Nov 6;136(1):e179985. doi: 10.1172/JCI179985 (PMC12721888; doi:10.1172/JCI179985)
Supplement: Supplemental table 6 [file jci-136-179985-s084.xlsx]

## Sheet: Custom signatures
		Marker genes (up to 100) per microglial cluster retrieved from the respective publications. Marker genes were used to generate custom signatures for the GSEA analysis performed on bone marrow-derived macrophages, comparing PEX5cKO to control (Supplemental Figure 3I).
Manuscript		Androvic et al, 2023				Absinta et al, 2021
Myeloid cluster		Foamy	IRM	DAM		Homeostatic	Foamy MIMS	Iron MIMS	Infiltrate Macrophage
		Gpnmb	Usp18	Cd74		Syndig1	Gpnmb	Ooep	Cd163
		Lgals3	Stat1	Clec7a		Slco2b1	Cpm	Plekha7	F13a1
		Apoe	Ifit1	H2-D1		Nav3	Mafb	Rps23	Lyve1
		Hpse	Iigp1	Lpl		Sh3rf3	Npl	Rpl32	Mrc1
		Ftl1	Ifitm3	H2-Q7		Frmd4a	Nhsl1	Rps27a	Fmn1
		Cst7	Ifit2	H2-Aa		Lrmda	Mitf	Rpl14	Ms4a4a
		Cybb	Gm4951	Itgax		Pald1	Atg7	Rps6	Srgap1
		Spp1	Phf11a	H2-Ab1		Plxdc2	Lpl	Rps25	Rgl1
		Fth1	Phf11b	H2-Eb1		P2ry12	Kcnma1	Tmsb10	Stard13
		Cd63	Tgtp2	Axl		Itpr2	Zfp804a	Rpl11	Thrb
		Igf1	Ifi209	Irf7		Hs3st4	Susd1	Rpl23	Mctp1
		Ctsb	Oasl1	H2-Q6		St6gal1	Apoe	Rps4x	Spon1
		Lyz2	Ifit3b	Lgals3bp		Tbxas1	Gldn	Rpl23a	Slc9a9
		Crip1	Ifit3	Oasl2		Igsf21	Abca1	Rpl19	Rbm47
		Anxa5	Phf11d	Cd52		Adgrg1	Ptprg	Rplp1	Fchsd2
		Fabp5	Ifi27l2a	B2m		Slc1a3	Bnc2	Rps11	Fkbp5
		Fam20c	Rtp4	Ly9		Csf1r	Apoc1	Rps13	Ms4a6c
		Plin2	Sp100	H2-K1		Arhgap22	Dpep2	Rps27	Pid1
		Capg	Trim30a	Cox6a2		Mef2c	Nupr1	Rpl35a	Trps1
		Atp6v0d2	Herc6	Rpl41		Foxn3	Arhgap24	Rps8	Dapk1
		Soat1	Irgm1	Cd72		St6galnac3	Fnip2	Ftl1	Wdfy3
		Tpi1	Ccl12	Atp1a3		Epb41l2	Pla2g7	Rpl38	Il15
		Pld3	Rnf213	C3		Maml3	Lipa	Rpl10	Fcgr2b
		Tmem106a	Ifi204	Cd300lf		Lhfpl2	Dpyd	Rps18	Vmp1
		Mif	Isg20	Plaur		Slc9a9	Cd84	Rpl30	Tbc1d14
		Apoc1	Xaf1	Ccl5		Slc8a1	Tbc1d16	Rps24	Nrp1
		Csf1	Mx1	Ch25h		Csgalnact1	Slc1a3	Baiap2l1	Slc2a9
		Anxa4	Parp12	Ccl3		Ipcef1	Samd4	Apoo	Arhgap18
		Slc66a1	Rsad2	Cxcl16		Runx1	Dennd4c	Uba52	Hcls1
		Ctsd	Tor3a	Cd83		Cx3cr1	Wipf3	Rpl27	Dpyd
		Rps26	Stat2	Ccl6		Arhgap25	Trhde	Rpl29	Rasa2
		P2rx4	Slamf8	Hif1a		Inpp5d	Cebpd	Rpl7	Man1a
		Gpi1	Pik3ap1	Abcg1		Alox5	Trem2	Tpt1	Herpud1
		Anxa2	Susd6	Rab7b		Kcnq3	Cebpa	Rpl8	Rbms1
		Cd48	Marchf5	Cyp4f18		Dock8	A2m	Rpl27a	Mertk
		Nhp2	Zup1	Tlr2		Ly86	C1qc	Mecom	Epb41l3
		Vim	Pml	Arrdc4		Srgap2	Pparg	Rpl6	Spred1
		Lck	Enkd1	Ccl4		Atp8b4	Asah1	Tmsb4x	Rnf149
		Gapdh	Etnk1	Slc2a6		Hivep3	Stard13	Rps14	Naip2
		Tecpr1	Apobec3	Bhlhe40		Kcnip1	Frrs1	Rpl34	Peak1
		Rtcb	Fcgr1	C4b		Lrrk1	Spire1	Aif1	Utrn
		Timp2	Dop1b	Nceh1		Blnk	Man1a	Rps15	Iqgap2
		Coro1c	Grn	Pkm		Naip2	Cd81	Eef1a1	Eps15
		Ahnak2	Igtp	Id2		Mthfd1l	Slc18b1	Rps20	Nampt
		Pla2g7	Lta4h	Gng12		Spred1	Cpvl	Eef1b2	Eaf2
		Aprt	Mgat1	Plekhm2		Itga9	Ap1b1	Rps3	Stab1
		Rftn1		Atf3		C3	C1qb	H2-Ea	Kif16b
		Prelid1		Alas1		Etv6	Msr1	Rps7	Pstpip2
		Rrp12		Aldoa		Abcc4	Mertk	Fau	Fcho2
		Tubb5		Gaa		Diaph2	Siglece	Rpl13	Epsti1
		Plbd2		Aplp2		Rassf8	Tnfaip2	Rpl28	Csgalnact1
		Tmem205		Smg9		Dscam	Ctsb	Naca	Plscr1
		Rab3d		ENSMUSG00000106106		Fgd2	Dmxl2	Rps15a	Irak3
		Akr7a5				Bhlhe41	Pik3r5	Rpl36	Zeb2
		Xrcc1				Ikzf1	Nceh1	Rps16	Selenop
						Hdac9	Fmn1	Cox7c	Spidr
						Rhbdf2	Psap	Uqcrb	Map3k8
						Cyfip1	Ftl1	Rplp2	Srgn
						Zfp710	Pld3	Rpl15	Pygl
						Tiam1	Prkce	Txnrd1	Dse
						Sptlc2	Serpine1	Rps19	Itga9
						Kcnq1	Ppt1	Fth1	Bach1
						Il17ra	Dleu7	Atp5e	Sat1
						Rnf150	Ctsl	Rpl37a	Zbtb16
						Stk32b	Eya2	Rps12	Tfec
						Nck2	Tprg	Rpl36al	Dnajc3
						Gsn	Rasal2	Rps29	Cemip2
						Tln2	Hgf	Rpl10a	Lrrk2
						Pcnx2	Pik3ip1	Rpl4	Rtn1
						Zfp36l1	Cdk14	Rpl3	Irs2
						Ryr1	Farp1	C1qa	Gtdc1
						Rasgef1c	Kif26b	Rpl7a	Rab20
						Ikzf2	Rad51b	Rpl13a	Ptpn2
						Sipa1l2	Spp1	Gapdh	Rbpj
						Phc2	Lims1	Rpl5	Myo5a
						Alpk1	Scin	Cd74	Fndc3a
						Tgfbr1	Ttc7b	Ybx1	Vsig4
						Nrp1	Srgap3	Rps9	Msr1
						Cacna1a	Olr1	Rpl35	Efr3a
						Kcnk13	Tmem117	Rpl24	Fndc3b
						Pgm5	Cadm1	Apoc1	Mgat5
						Vsig4	Pdgfc	Rps3a1	Agfg1
						Mknk1	Il18	Rps2	Tmcc1
						Garem1	Fam20a	Rpl21	Snx6
						Tmem156	Xylt1	Rack1	Snd1
						Pram1	Rnf13	Eif1	Eda
						Itgam	Gas7	C1qb	Ddx10
						Spata6	Astn2	Rpl18	Itsn1
						Setbp1	Myo1d	Rpl37	Pdgfc
						Grid2	Galnt10	C1qc	Jdp2
							Itgav	Apoe	Hsp90b1
							Gk	Tuba1b	Litaf
								Nbeal1	Kynu
								Cd81
								Cd14
								Ubc
