# Supplementary material for: Peroxisomal integrity in demyelination-associated microglia enables cellular debris clearance and myelin renewal in mice
Source: J Clin Invest. 2025 Nov 6;136(1):e179985. doi: 10.1172/JCI179985 (PMC12721888; doi:10.1172/JCI179985)
Supplement: Supplemental table 7 [file jci-136-179985-s085.xlsx]

## Sheet: Combined
	p_val	avg_log2FC	pct.1	pct.2	p_val_adj	cluster	gene
Nrxn3	0	8.21565	0.999	0.005	0	OPC	Nrxn3
Rbfox1	0	10.4662	0.986	0.003	0	OPC	Rbfox1
Csmd1	0	7.25849	0.992	0.01	0	OPC	Csmd1
Nxph1	0	8.47314	0.987	0.006	0	OPC	Nxph1
Sntg1	0	8.67244	0.987	0.007	0	OPC	Sntg1
Dlgap1	0	7.28377	0.99	0.01	0	OPC	Dlgap1
Sgcd	0	8.98185	0.983	0.004	0	OPC	Sgcd
Kcnd2	0	9.35659	0.99	0.012	0	OPC	Kcnd2
Lrrtm4	0	7.84274	0.979	0.007	0	OPC	Lrrtm4
Fgf14	0	9.25708	0.976	0.004	0	OPC	Fgf14
Dpp6	0	7.61119	0.975	0.014	0	OPC	Dpp6
Ntm	0	7.15888	0.997	0.037	0	OPC	Ntm
Tnr	0	5.32269	0.986	0.031	0	OPC	Tnr
Ptprz1	0	7.63992	0.983	0.03	0	OPC	Ptprz1
Sox5	0	7.3066	0.974	0.021	0	OPC	Sox5
Pdgfra	0	9.88928	0.954	0.003	0	OPC	Pdgfra
Nrg3	0	10.2189	0.946	0.002	0	OPC	Nrg3
Cntn4	0	8.53053	0.951	0.009	0	OPC	Cntn4
Vcan	0	7.12549	0.953	0.014	0	OPC	Vcan
Zeb1	0	6.92189	0.975	0.044	0	OPC	Zeb1
Gpc5	0	8.50119	0.95	0.021	0	OPC	Gpc5
Prkg1	0	6.99738	0.94	0.012	0	OPC	Prkg1
Fam155a	0	5.27351	0.98	0.053	0	OPC	Fam155a
Ptprt	0	5.80586	0.978	0.052	0	OPC	Ptprt
Gm3764	0	7.8861	0.936	0.012	0	OPC	Gm3764
Chst11	0	8.98396	0.929	0.005	0	OPC	Chst11
Gm4876	0	5.8804	0.951	0.029	0	OPC	Gm4876
Grm5	0	8.71517	0.926	0.005	0	OPC	Grm5
Mir9-3hg	0	6.50915	0.958	0.037	0	OPC	Mir9-3hg
Lrrc7	0	8.1196	0.922	0.005	0	OPC	Lrrc7
Plcb1	0	5.1292	0.972	0.058	0	OPC	Plcb1
Sox6	0	4.99033	0.982	0.069	0	OPC	Sox6
Rims1	0	7.29512	0.923	0.012	0	OPC	Rims1
Klf12	0	5.97541	0.944	0.038	0	OPC	Klf12
Megf11	0	6.69964	0.937	0.033	0	OPC	Megf11
Cacng4	0	8.00776	0.912	0.008	0	OPC	Cacng4
Asic2	0	9.45736	0.901	0.002	0	OPC	Asic2
Celf2	0	7.33072	0.909	0.011	0	OPC	Celf2
Lhfpl3	0	6.26761	0.993	0.095	0	OPC	Lhfpl3
Dpp10	0	8.1144	0.901	0.005	0	OPC	Dpp10
Ptprg	0	5.35385	0.955	0.06	0	OPC	Ptprg
Ntrk3	0	6.91043	0.908	0.017	0	OPC	Ntrk3
Sgcz	0	10.3533	0.893	0.002	0	OPC	Sgcz
Adarb2	0	5.82954	0.979	0.088	0	OPC	Adarb2
Pid1	0	5.65186	0.934	0.045	0	OPC	Pid1
Gpc6	0	6.72173	0.904	0.019	0	OPC	Gpc6
Mmp16	0	6.24084	0.929	0.047	0	OPC	Mmp16
Grid1	0	4.69416	0.971	0.089	0	OPC	Grid1
Rgs7	0	9.4328	0.874	0.002	0	OPC	Rgs7
Nrxn1	0	6.6041	0.994	0.122	0	OPC	Nrxn1
Cspg5	0	5.24795	0.939	0.075	0	OPC	Cspg5
Ppp2r2b	0	5.25408	0.936	0.075	0	OPC	Ppp2r2b
Slc35f1	0	4.88987	0.983	0.122	0	OPC	Slc35f1
Cntn1	0	4.61743	0.979	0.12	0	OPC	Cntn1
Gm20713	0	8.28012	0.866	0.009	0	OPC	Gm20713
Brinp3	0	4.92989	0.975	0.121	0	OPC	Brinp3
Brinp1	0	6.01196	0.873	0.022	0	OPC	Brinp1
Xylt1	0	5.47616	0.976	0.13	0	OPC	Xylt1
Luzp2	0	4.62921	0.985	0.142	0	OPC	Luzp2
Spon1	0	5.52732	0.874	0.031	0	OPC	Spon1
Cdh13	0	4.15695	0.933	0.091	0	OPC	Cdh13
Unc13c	0	11.5326	0.842	0.001	0	OPC	Unc13c
Myt1	0	7.84191	0.842	0.006	0	OPC	Myt1
Nebl	0	6.23117	0.847	0.017	0	OPC	Nebl
Gm38505	0	4.49232	0.964	0.134	0	OPC	Gm38505
Trio	0	4.20445	0.894	0.067	0	OPC	Trio
Gm32509	0	4.73921	0.926	0.104	0	OPC	Gm32509
Kcnma1	0	4.45935	0.905	0.086	0	OPC	Kcnma1
Ppfibp1	0	4.69603	0.861	0.042	0	OPC	Ppfibp1
6330576A10Rik	0	10.675	0.819	0.001	0	OPC	6330576A10Rik
Nmnat2	0	5.44687	0.854	0.037	0	OPC	Nmnat2
Dgkb	0	9.04593	0.819	0.002	0	OPC	Dgkb
Pde7b	0	9.06916	0.813	0.002	0	OPC	Pde7b
Pde4d	0	4.18872	0.976	0.168	0	OPC	Pde4d
Gria3	0	4.03303	0.898	0.091	0	OPC	Gria3
Grin3a	0	5.93732	0.83	0.027	0	OPC	Grin3a
Inpp4b	0	10.3569	0.802	0.001	0	OPC	Inpp4b
Astn2	0	3.83872	0.975	0.175	0	OPC	Astn2
Fchsd2	0	3.88508	0.941	0.141	0	OPC	Fchsd2
Dok6	0	7.09491	0.806	0.007	0	OPC	Dok6
Arpp21	0	4.63099	0.856	0.062	0	OPC	Arpp21
Galnt13	0	6.01781	0.821	0.028	0	OPC	Galnt13
Kcnh8	0	6.48371	0.808	0.016	0	OPC	Kcnh8
Stk32a	0	7.29765	0.798	0.008	0	OPC	Stk32a
Kcnip3	0	5.04873	0.848	0.061	0	OPC	Kcnip3
Syn2	0	5.16771	0.828	0.042	0	OPC	Syn2
Nrcam	0	4.55459	0.842	0.057	0	OPC	Nrcam
Tafa2	0	5.54234	0.81	0.027	0	OPC	Tafa2
Nol4	0	6.6175	0.791	0.014	0	OPC	Nol4
Tafa1	0	10.183	0.775	0.001	0	OPC	Tafa1
Adam12	0	5.49735	0.803	0.033	0	OPC	Adam12
Tox	0	6.05099	0.792	0.023	0	OPC	Tox
Kcnd3	0	7.59206	0.774	0.007	0	OPC	Kcnd3
Itga9	0	6.789	0.782	0.015	0	OPC	Itga9
Khdrbs2	0	7.56737	0.77	0.005	0	OPC	Khdrbs2
Gm42948	0	6.4309	0.777	0.012	0	OPC	Gm42948
Abhd2	0	4.11078	0.862	0.103	0	OPC	Abhd2
Ntrk2	0	4.52264	0.828	0.069	0	OPC	Ntrk2
Plpp4	0	7.85404	0.763	0.005	0	OPC	Plpp4
Fat3	0	4.81077	0.796	0.04	0	OPC	Fat3
Emid1	0	8.03897	0.762	0.006	0	OPC	Emid1
4930517O19Rik	0	6.26703	0.774	0.018	0	OPC	4930517O19Rik
Lrp1	0	5.45442	0.781	0.026	0	OPC	Lrp1
Tenm1	0	8.69928	0.757	0.004	0	OPC	Tenm1
Cntn6	0	7.25991	0.756	0.006	0	OPC	Cntn6
Ptprn2	0	7.19147	0.75	0.006	0	OPC	Ptprn2
Nckap5	0	2.87515	0.936	0.196	0	OPC	Nckap5
Kcnip1	0	5.96704	0.757	0.017	0	OPC	Kcnip1
Astn1	0	5.78951	0.759	0.02	0	OPC	Astn1
Fgf12	0	3.54443	0.967	0.233	0	OPC	Fgf12
Dscam	0	4.79545	0.99	0.256	0	OPC	Dscam
Itpr2	0	3.07559	0.823	0.09	0	OPC	Itpr2
Sema5b	0	6.27007	0.742	0.01	0	OPC	Sema5b
Arhgap31	0	3.67419	0.943	0.211	0	OPC	Arhgap31
Gm20754	0	4.5663	0.792	0.063	0	OPC	Gm20754
Tes	0	5.76073	0.741	0.015	0	OPC	Tes
Gabrg3	0	8.27617	0.718	0.003	0	OPC	Gabrg3
Cacna1d	0	6.50187	0.725	0.012	0	OPC	Cacna1d
Mtss2	0	4.17648	0.788	0.077	0	OPC	Mtss2
Erc2	0	4.96628	0.746	0.036	0	OPC	Erc2
Pcdh7	0	2.45137	0.937	0.228	0	OPC	Pcdh7
Nav3	0	3.78289	0.985	0.278	0	OPC	Nav3
Pdzrn4	0	5.60495	0.728	0.022	0	OPC	Pdzrn4
Rora	0	4.11532	0.989	0.287	0	OPC	Rora
Bcan	0	5.1557	0.722	0.023	0	OPC	Bcan
Cspg4	0	4.4849	0.746	0.047	0	OPC	Cspg4
Kank1	0	3.83644	0.755	0.056	0	OPC	Kank1
Sema3d	0	4.46303	0.746	0.048	0	OPC	Sema3d
E130114P18Rik	0	6.42029	0.718	0.021	0	OPC	E130114P18Rik
Myt1l	0	6.45396	0.706	0.011	0	OPC	Myt1l
Cdh18	0	8.26145	0.693	0.003	0	OPC	Cdh18
Plppr1	0	7.34031	0.696	0.007	0	OPC	Plppr1
4930445B16Rik	0	3.54554	0.798	0.111	0	OPC	4930445B16Rik
Unc79	0	5.17019	0.713	0.029	0	OPC	Unc79
Cdk14	0	2.86344	0.816	0.133	0	OPC	Cdk14
Sdk1	0	7.50897	0.689	0.006	0	OPC	Sdk1
Adgrb3	0	3.54797	0.974	0.293	0	OPC	Adgrb3
Tshz2	0	6.76549	0.69	0.01	0	OPC	Tshz2
Pdzd2	0	6.62969	0.689	0.01	0	OPC	Pdzd2
Neu4	0	6.35368	0.686	0.008	0	OPC	Neu4
Ntn1	0	7.44578	0.683	0.006	0	OPC	Ntn1
Maml2	0	3.03551	0.947	0.27	0	OPC	Maml2
Dab1	0	5.44794	0.697	0.021	0	OPC	Dab1
Dpyd	0	2.56485	0.95	0.275	0	OPC	Dpyd
4430402I18Rik	0	4.08783	0.713	0.04	0	OPC	4430402I18Rik
Fry	0	2.81947	0.951	0.279	0	OPC	Fry
Cfap20	0	3.64893	0.785	0.114	0	OPC	Cfap20
Rbms3	0	5.50043	0.7	0.03	0	OPC	Rbms3
Zfpm2	0	2.95766	0.835	0.166	0	OPC	Zfpm2
Atp1a2	0	5.49993	0.688	0.021	0	OPC	Atp1a2
Serpine2	0	4.81899	0.695	0.035	0	OPC	Serpine2
Etv4	0	6.92432	0.665	0.007	0	OPC	Etv4
Samd12	0	3.98938	0.725	0.067	0	OPC	Samd12
Mapk10	0	3.16608	0.788	0.132	0	OPC	Mapk10
Rtl4	0	10.4842	0.656	0.001	0	OPC	Rtl4
Fmn2	0	3.78464	0.735	0.082	0	OPC	Fmn2
Nkain3	0	9.15712	0.653	0.002	0	OPC	Nkain3
Lrfn5	0	8.50034	0.65	0.003	0	OPC	Lrfn5
Egfem1	0	9.27895	0.646	0.001	0	OPC	Egfem1
Adgrl3	0	3.27754	0.989	0.344	0	OPC	Adgrl3
Gabrb3	0	6.86005	0.653	0.008	0	OPC	Gabrb3
Afap1l2	0	4.62739	0.676	0.031	0	OPC	Afap1l2
Cask	0	2.91997	0.894	0.249	0	OPC	Cask
Pbx1	0	2.59355	0.891	0.25	0	OPC	Pbx1
Chl1	0	4.31767	0.695	0.055	0	OPC	Chl1
Rims2	0	2.70595	0.872	0.234	0	OPC	Rims2
Slc1a2	0	4.10253	0.703	0.067	0	OPC	Slc1a2
Ppfia2	0	2.72457	0.833	0.197	0	OPC	Ppfia2
Ptpre	0	3.56455	0.71	0.075	0	OPC	Ptpre
Calcrl	0	7.36696	0.639	0.005	0	OPC	Calcrl
Galnt10	0	4.9185	0.66	0.026	0	OPC	Galnt10
Neto1	0	6.96	0.64	0.007	0	OPC	Neto1
Vxn	0	5.28951	0.654	0.022	0	OPC	Vxn
9630028H03Rik	0	5.10557	0.653	0.021	0	OPC	9630028H03Rik
Apba2	0	3.9967	0.683	0.051	0	OPC	Apba2
Ctnnd2	0	3.70659	0.987	0.355	0	OPC	Ctnnd2
Cpq	0	2.99082	0.732	0.101	0	OPC	Cpq
Nova1	0	2.81812	0.834	0.204	0	OPC	Nova1
4930509J09Rik	0	5.99223	0.646	0.018	0	OPC	4930509J09Rik
Grik4	0	2.66285	0.802	0.175	0	OPC	Grik4
Kcnq5	0	5.73921	0.633	0.008	0	OPC	Kcnq5
Sez6l	0	4.81541	0.653	0.028	0	OPC	Sez6l
Pde10a	0	3.82019	0.7	0.075	0	OPC	Pde10a
Slc1a1	0	3.83676	0.669	0.045	0	OPC	Slc1a1
Dmd	0	3.22895	0.975	0.351	0	OPC	Dmd
Cacna1a	0	2.30462	0.854	0.231	0	OPC	Cacna1a
Trerf1	0	5.83675	0.636	0.014	0	OPC	Trerf1
Sema5a	0	3.05532	0.682	0.062	0	OPC	Sema5a
Lnx1	0	4.59444	0.658	0.038	0	OPC	Lnx1
Alcam	0	2.41039	0.862	0.242	0	OPC	Alcam
Negr1	0	2.58981	0.947	0.328	0	OPC	Negr1
Gria2	0	3.05199	0.979	0.364	0	OPC	Gria2
Pknox2	0	5.40501	0.636	0.021	0	OPC	Pknox2
Atg16l2	0	3.15179	0.732	0.118	0	OPC	Atg16l2
Nrg3os	0	10.1634	0.615	0.001	0	OPC	Nrg3os
Dclk1	0	2.76009	0.774	0.162	0	OPC	Dclk1
Map2	0	2.31313	0.904	0.293	0	OPC	Map2
Shc3	0	4.0271	0.656	0.046	0	OPC	Shc3
Gria4	0	2.46429	0.944	0.334	0	OPC	Gria4
Gm2164	0	3.20302	0.729	0.121	0	OPC	Gm2164
Zfp36l1	0	6.78779	0.616	0.008	0	OPC	Zfp36l1
Grip1	0	8.25245	0.609	0.002	0	OPC	Grip1
Snx25	0	3.46225	0.686	0.08	0	OPC	Snx25
Reep1	0	4.36437	0.644	0.039	0	OPC	Reep1
Gm20642	0	9.62784	0.603	0.001	0	OPC	Gm20642
Ppp1r14c	0	6.41809	0.611	0.01	0	OPC	Ppp1r14c
Rgcc	0	5.63842	0.618	0.017	0	OPC	Rgcc
Shc4	0	3.39242	0.699	0.099	0	OPC	Shc4
Cacna1c	0	2.44901	0.844	0.244	0	OPC	Cacna1c
Lsamp	0	5.2017	0.997	0.397	0	OPC	Lsamp
Rap1gap	0	4.10225	0.647	0.048	0	OPC	Rap1gap
Nrxn2	0	2.59443	0.894	0.296	0	OPC	Nrxn2
Eya1	0	5.84732	0.612	0.014	0	OPC	Eya1
Gm15584	0	4.81588	0.625	0.027	0	OPC	Gm15584
Farp1	0	2.76371	0.736	0.138	0	OPC	Farp1
Olfm2	0	3.22652	0.671	0.074	0	OPC	Olfm2
Rgs7bp	0	5.87178	0.612	0.015	0	OPC	Rgs7bp
Nrg1	0	4.22031	0.623	0.027	0	OPC	Nrg1
Eps8	0	5.66656	0.607	0.013	0	OPC	Eps8
Plppr5	0	4.29802	0.635	0.042	0	OPC	Plppr5
Gpm6a	0	2.95809	0.741	0.148	0	OPC	Gpm6a
Fut9	0	4.03084	0.642	0.052	0	OPC	Fut9
Gsap	0	6.79366	0.597	0.007	0	OPC	Gsap
Sipa1l1	0	4.18428	0.636	0.048	0	OPC	Sipa1l1
Gpr158	0	3.7756	0.654	0.067	0	OPC	Gpr158
Rin2	0	3.08971	0.703	0.116	0	OPC	Rin2
Acp1	0	2.85733	0.721	0.134	0	OPC	Acp1
Arl15	0	2.85844	0.707	0.12	0	OPC	Arl15
Pitpnc1	0	5.43157	0.605	0.019	0	OPC	Pitpnc1
Thsd7b	0	8.34684	0.583	0.002	0	OPC	Thsd7b
Pak3	0	2.85522	0.703	0.122	0	OPC	Pak3
Tox3	0	6.24973	0.59	0.011	0	OPC	Tox3
Gucy1a2	0	6.41998	0.586	0.009	0	OPC	Gucy1a2
Fam189a1	0	6.38315	0.584	0.009	0	OPC	Fam189a1
Cacna2d3	0	2.65537	0.728	0.154	0	OPC	Cacna2d3
Kcnk10	0	7.26883	0.579	0.006	0	OPC	Kcnk10
Nav2	0	2.48953	0.937	0.367	0	OPC	Nav2
Myo16	0	7.30802	0.572	0.004	0	OPC	Myo16
Svil	0	4.00641	0.628	0.062	0	OPC	Svil
Me3	0	7.51982	0.569	0.004	0	OPC	Me3
Dner	0	3.09532	0.662	0.099	0	OPC	Dner
Unc80	0	5.18944	0.584	0.021	0	OPC	Unc80
Usp24	0	2.43194	0.936	0.376	0	OPC	Usp24
Sobp	0	3.0259	0.657	0.1	0	OPC	Sobp
Thrb	0	3.45547	0.63	0.073	0	OPC	Thrb
Mpped2	0	2.62006	0.696	0.141	0	OPC	Mpped2
Ampd3	0	3.88958	0.608	0.054	0	OPC	Ampd3
Rnf180	0	6.39687	0.561	0.008	0	OPC	Rnf180
Wdr17	0	4.16499	0.621	0.069	0	OPC	Wdr17
Gabrb1	0	8.02025	0.554	0.003	0	OPC	Gabrb1
Kcnh5	0	5.49629	0.566	0.015	0	OPC	Kcnh5
Gm48091	0	2.78554	0.681	0.132	0	OPC	Gm48091
Sorbs2	0	6.10208	0.558	0.01	0	OPC	Sorbs2
Armh4	0	3.66979	0.609	0.061	0	OPC	Armh4
Lrrfip1	0	3.83257	0.597	0.05	0	OPC	Lrrfip1
Gm37679	0	7.08429	0.55	0.004	0	OPC	Gm37679
Shisa9	0	5.89293	0.556	0.01	0	OPC	Shisa9
Caskin1	0	5.1375	0.566	0.02	0	OPC	Caskin1
Ppm1e	0	2.88518	0.654	0.111	0	OPC	Ppm1e
Zfp521	0	3.3075	0.608	0.069	0	OPC	Zfp521
Lpp	0	4.07396	0.576	0.038	0	OPC	Lpp
Syt16	0	6.45776	0.545	0.008	0	OPC	Syt16
Kcnb2	0	10.181	0.537	0.001	0	OPC	Kcnb2
Dlc1	0	4.52857	0.561	0.025	0	OPC	Dlc1
Pcdh15	0	3.41059	0.996	0.46	0	OPC	Pcdh15
Pde8b	0	3.60706	0.598	0.062	0	OPC	Pde8b
Sh3bp4	0	4.67477	0.556	0.021	0	OPC	Sh3bp4
Plce1	0	6.4664	0.541	0.007	0	OPC	Plce1
Csnk2a2	0	2.97762	0.671	0.139	0	OPC	Csnk2a2
Etv5	0	3.60137	0.593	0.061	0	OPC	Etv5
Tpm1	0	3.10976	0.626	0.095	0	OPC	Tpm1
Prkd1	0	4.39905	0.566	0.035	0	OPC	Prkd1
Arhgap24	0	2.54277	0.644	0.115	0	OPC	Arhgap24
A930009A15Rik	0	6.49888	0.534	0.005	0	OPC	A930009A15Rik
C530008M17Rik	0	3.21513	0.608	0.08	0	OPC	C530008M17Rik
Ptpro	0	4.00433	0.556	0.028	0	OPC	Ptpro
Ica1	0	5.17735	0.543	0.018	0	OPC	Ica1
Nnat	0	3.18017	0.632	0.108	0	OPC	Nnat
Dcc	0	2.11094	0.978	0.454	0	OPC	Dcc
Macrod1	0	2.94549	0.621	0.097	0	OPC	Macrod1
Cdr1os	0	6.59206	0.529	0.006	0	OPC	Cdr1os
Gsdme	0	3.93184	0.57	0.047	0	OPC	Gsdme
P2ry14	0	2.93523	0.618	0.097	0	OPC	P2ry14
Mgat5b	0	5.66044	0.531	0.014	0	OPC	Mgat5b
Ugdh	0	3.63312	0.572	0.055	0	OPC	Ugdh
Ankrd6	0	5.26214	0.534	0.018	0	OPC	Ankrd6
Ryr3	0	9.93541	0.515	0.001	0	OPC	Ryr3
Gm47591	0	7.82761	0.517	0.003	0	OPC	Gm47591
Dpysl3	0	6.129	0.523	0.009	0	OPC	Dpysl3
Sox5os4	0	6.51245	0.519	0.008	0	OPC	Sox5os4
Utrn	0	5.5979	0.523	0.012	0	OPC	Utrn
Igsf21	0	5.79835	0.52	0.011	0	OPC	Igsf21
Susd4	0	4.94255	0.524	0.016	0	OPC	Susd4
Akap13	0	3.0435	0.59	0.084	0	OPC	Akap13
Ophn1	0	3.93786	0.541	0.035	0	OPC	Ophn1
Epb41	0	4.97241	0.526	0.021	0	OPC	Epb41
Csgalnact1	0	4.38082	0.519	0.014	0	OPC	Csgalnact1
Jazf1	0	3.52946	0.554	0.055	0	OPC	Jazf1
Gm10125	0	5.63259	0.51	0.013	0	OPC	Gm10125
Lima1	0	2.72482	0.598	0.102	0	OPC	Lima1
Scn1a	0	4.83046	0.517	0.022	0	OPC	Scn1a
Fhit	0	2.8081	0.604	0.109	0	OPC	Fhit
Stxbp5l	0	3.74489	0.547	0.053	0	OPC	Stxbp5l
Pkia	0	4.34244	0.524	0.031	0	OPC	Pkia
Elavl4	0	5.52971	0.506	0.013	0	OPC	Elavl4
Car10	0	9.34351	0.494	0.001	0	OPC	Car10
Carmil1	0	4.72886	0.502	0.011	0	OPC	Carmil1
Plekha6	0	5.38372	0.502	0.012	0	OPC	Plekha6
Ebf1	0	7.09674	0.49	0.002	0	OPC	Ebf1
Cacna1e	0	7.32718	0.491	0.004	0	OPC	Cacna1e
Gm13052	0	2.95851	0.537	0.051	0	OPC	Gm13052
Gabrb2	0	8.41257	0.487	0.001	0	OPC	Gabrb2
Sh3rf3	0	4.63185	0.508	0.023	0	OPC	Sh3rf3
Kalrn	0	8.09891	0.487	0.002	0	OPC	Kalrn
Ralgps2	0	5.00447	0.499	0.018	0	OPC	Ralgps2
Kcnk2	0	5.26169	0.499	0.018	0	OPC	Kcnk2
Lrfn2	0	7.21009	0.485	0.004	0	OPC	Lrfn2
Trim9	0	6.1224	0.488	0.008	0	OPC	Trim9
Atrnl1	0	5.67007	0.492	0.012	0	OPC	Atrnl1
Gm33680	0	8.78905	0.477	0.001	0	OPC	Gm33680
Myo10	0	6.25299	0.483	0.007	0	OPC	Myo10
2610203C22Rik	0	5.37514	0.488	0.014	0	OPC	2610203C22Rik
Chst9	0	8.14671	0.477	0.003	0	OPC	Chst9
D630045J12Rik	0	3.57657	0.513	0.041	0	OPC	D630045J12Rik
Rasgrf1	0	3.88077	0.515	0.044	0	OPC	Rasgrf1
Hip1r	0	2.97768	0.554	0.084	0	OPC	Hip1r
Gm44151	0	6.45571	0.473	0.006	0	OPC	Gm44151
Klhl32	0	2.86143	0.55	0.087	0	OPC	Klhl32
Gm28750	0	6.55755	0.469	0.006	0	OPC	Gm28750
Lpcat2	0	3.46288	0.515	0.053	0	OPC	Lpcat2
Rgs20	0	3.62045	0.499	0.039	0	OPC	Rgs20
Med12l	0	2.79462	0.543	0.083	0	OPC	Med12l
Alk	0	3.95232	0.498	0.038	0	OPC	Alk
Scn3a	0	5.59641	0.47	0.012	0	OPC	Scn3a
Mertk	0	6.90925	0.459	0.005	0	OPC	Mertk
Gm36146	0	3.9155	0.49	0.037	0	OPC	Gm36146
Fam110b	0	5.78208	0.46	0.01	0	OPC	Fam110b
C1ql1	0	6.24323	0.456	0.007	0	OPC	C1ql1
Pde1a	0	5.76799	0.459	0.011	0	OPC	Pde1a
Dock2	0	8.69915	0.449	0.001	0	OPC	Dock2
Cpne8	0	5.59439	0.46	0.012	0	OPC	Cpne8
Galnt3	0	7.99937	0.448	0.002	0	OPC	Galnt3
Nrg2	0	3.36943	0.503	0.057	0	OPC	Nrg2
Opcml	0	3.58087	1	0.554	0	OPC	Opcml
Trpm3	0	4.16808	0.453	0.008	0	OPC	Trpm3
Scrg1	0	4.78628	0.462	0.018	0	OPC	Scrg1
Osbpl6	0	3.02802	0.513	0.071	0	OPC	Osbpl6
Prr16	0	8.53339	0.444	0.002	0	OPC	Prr16
Acss1	0	4.28401	0.466	0.026	0	OPC	Acss1
Ptprr	0	5.69242	0.448	0.009	0	OPC	Ptprr
Map3k1	0	4.58319	0.462	0.024	0	OPC	Map3k1
Bmerb1	0	3.69521	0.483	0.045	0	OPC	Bmerb1
Prrx1	0	7.77032	0.438	0.002	0	OPC	Prrx1
0610040J01Rik	0	4.13126	0.46	0.026	0	OPC	0610040J01Rik
Susd5	0	6.56444	0.438	0.005	0	OPC	Susd5
Rorb	0	5.20272	0.448	0.016	0	OPC	Rorb
Ldb2	0	9.38241	0.432	0.001	0	OPC	Ldb2
6030407O03Rik	0	4.95085	0.446	0.016	0	OPC	6030407O03Rik
Fndc9	0	2.98654	0.49	0.063	0	OPC	Fndc9
Ghr	0	3.22415	0.481	0.056	0	OPC	Ghr
Kcnj3	0	5.68629	0.431	0.007	0	OPC	Kcnj3
Rit2	0	5.72451	0.432	0.01	0	OPC	Rit2
4930570B17Rik	0	4.17681	0.449	0.03	0	OPC	4930570B17Rik
Gpld1	0	4.11214	0.445	0.029	0	OPC	Gpld1
Prkg2	0	6.13225	0.421	0.007	0	OPC	Prkg2
Gm29514	0	5.24093	0.425	0.013	0	OPC	Gm29514
Ddah1	0	5.97697	0.42	0.008	0	OPC	Ddah1
Gm41609	0	7.18722	0.414	0.003	0	OPC	Gm41609
Gm26871	0	10.9277	0.41	0	0	OPC	Gm26871
Mgll	0	3.01888	0.47	0.061	0	OPC	Mgll
Slc44a5	0	5.56966	0.414	0.007	0	OPC	Slc44a5
Nlgn1	0	3.34217	0.989	0.583	0	OPC	Nlgn1
Epn2	0	2.601	0.975	0.569	0	OPC	Epn2
Rasgef1b	0	3.01834	0.47	0.064	0	OPC	Rasgef1b
Sulf1	0	7.00597	0.406	0.001	0	OPC	Sulf1
Mmd2	0	4.46072	0.425	0.02	0	OPC	Mmd2
Slc2a13	0	5.21474	0.418	0.013	0	OPC	Slc2a13
Msrb3	0	3.94428	0.434	0.03	0	OPC	Msrb3
Gm11417	0	8.83999	0.404	0.001	0	OPC	Gm11417
Rab3c	0	4.72836	0.425	0.022	0	OPC	Rab3c
Kctd8	0	4.36702	0.428	0.029	0	OPC	Kctd8
B3gat2	0	3.23627	0.449	0.054	0	OPC	B3gat2
Zfp804a	0	6.55775	0.4	0.005	0	OPC	Zfp804a
Shisa6	0	8.99937	0.396	0.001	0	OPC	Shisa6
Vat1l	0	4.74222	0.409	0.015	0	OPC	Vat1l
Tmem100	0	7.1634	0.396	0.003	0	OPC	Tmem100
Gm45025	0	6.35812	0.397	0.005	0	OPC	Gm45025
Sorbs2os	0	6.0851	0.396	0.006	0	OPC	Sorbs2os
Runx1t1	0	6.88291	0.391	0.003	0	OPC	Runx1t1
Gpr45	0	6.45344	0.391	0.005	0	OPC	Gpr45
4933406I18Rik	0	5.38718	0.397	0.011	0	OPC	4933406I18Rik
Cyp7b1	0	4.84533	0.397	0.016	0	OPC	Cyp7b1
Kcnn2	0	7.3376	0.384	0.003	0	OPC	Kcnn2
Mro	0	6.87652	0.384	0.003	0	OPC	Mro
Smoc1	0	3.22896	0.428	0.048	0	OPC	Smoc1
Cacnb2	0	9.75099	0.379	0.001	0	OPC	Cacnb2
C430049B03Rik	0	5.5475	0.385	0.008	0	OPC	C430049B03Rik
Timp4	0	6.3816	0.381	0.005	0	OPC	Timp4
Fbn1	0	5.98777	0.381	0.006	0	OPC	Fbn1
Jam2	0	3.59556	0.409	0.036	0	OPC	Jam2
Amz1	0	3.74556	0.407	0.035	0	OPC	Amz1
Inava	0	5.41876	0.378	0.007	0	OPC	Inava
Sncaip	0	9.89642	0.371	0	0	OPC	Sncaip
Col11a1	0	5.20246	0.375	0.005	0	OPC	Col11a1
Marcks	0	3.4087	0.406	0.038	0	OPC	Marcks
Cdo1	0	4.93943	0.381	0.013	0	OPC	Cdo1
B230217J21Rik	0	3.66897	0.403	0.036	0	OPC	B230217J21Rik
Mpp6	0	3.97367	0.395	0.029	0	OPC	Mpp6
Scel	0	5.70373	0.371	0.005	0	OPC	Scel
Disc1	0	4.10414	0.389	0.024	0	OPC	Disc1
Ltbp1	0	4.87106	0.377	0.012	0	OPC	Ltbp1
9130015G15Rik	0	3.78554	0.392	0.029	0	OPC	9130015G15Rik
Ccdc88c	0	5.73608	0.371	0.008	0	OPC	Ccdc88c
Ano6	0	5.09977	0.375	0.012	0	OPC	Ano6
5730522E02Rik	0	7.85715	0.363	0.001	0	OPC	5730522E02Rik
Gm26691	0	5.61198	0.37	0.009	0	OPC	Gm26691
Vwc2	0	5.51775	0.368	0.007	0	OPC	Vwc2
Insyn2b	0	7.79479	0.353	0.002	0	OPC	Insyn2b
Brinp2	0	4.42906	0.371	0.021	0	OPC	Brinp2
Cit	0	5.26336	0.361	0.011	0	OPC	Cit
Sema3e	0	4.43215	0.368	0.019	0	OPC	Sema3e
Sdc3	0	4.97921	0.361	0.013	0	OPC	Sdc3
Gm26827	0	4.67149	0.365	0.018	0	OPC	Gm26827
Fbxl7	0	3.98327	0.374	0.028	0	OPC	Fbxl7
Kcnt2	0	6.74527	0.349	0.004	0	OPC	Kcnt2
St8sia1	0	5.90741	0.351	0.006	0	OPC	St8sia1
Lgr5	0	5.9059	0.351	0.006	0	OPC	Lgr5
Spats2l	0	3.32212	0.382	0.039	0	OPC	Spats2l
Ramp1	0	3.63113	0.377	0.035	0	OPC	Ramp1
4930545L23Rik	0	5.4519	0.35	0.009	0	OPC	4930545L23Rik
Spats2	0	4.24674	0.361	0.02	0	OPC	Spats2
Rimbp2	0	6.96963	0.342	0.003	0	OPC	Rimbp2
Rap1gap2	0	6.41227	0.343	0.005	0	OPC	Rap1gap2
Nhsl1	0	4.71463	0.35	0.013	0	OPC	Nhsl1
C130073E24Rik	0	6.90404	0.339	0.003	0	OPC	C130073E24Rik
Ksr2	0	7.92382	0.335	0.001	0	OPC	Ksr2
Slc9a7	0	5.90251	0.338	0.006	0	OPC	Slc9a7
Asic1	0	4.3666	0.35	0.019	0	OPC	Asic1
S100a2	0	6.8347	0.333	0.003	0	OPC	S100a2
9630014M24Rik	0	3.44951	0.365	0.035	0	OPC	9630014M24Rik
Dnah7b	0	5.04363	0.338	0.01	0	OPC	Dnah7b
Tacc2	0	4.70486	0.342	0.014	0	OPC	Tacc2
Ank1	0	4.32871	0.347	0.019	0	OPC	Ank1
Adra1a	0	5.69755	0.331	0.008	0	OPC	Adra1a
Cpne2	0	4.09038	0.343	0.021	0	OPC	Cpne2
Fam114a1	0	4.95913	0.332	0.011	0	OPC	Fam114a1
Rfx4	0	4.69625	0.333	0.012	0	OPC	Rfx4
Ednrb	0	6.32214	0.325	0.004	0	OPC	Ednrb
Rab27b	0	7.02682	0.322	0.003	0	OPC	Rab27b
Arhgap26	0	3.93474	0.343	0.025	0	OPC	Arhgap26
Vav3	0	3.97993	0.336	0.019	0	OPC	Vav3
Trib2	0	5.35744	0.325	0.009	0	OPC	Trib2
Car8	0	6.85004	0.318	0.003	0	OPC	Car8
Srrm3	0	5.74886	0.321	0.006	0	OPC	Srrm3
F3	0	5.54924	0.322	0.008	0	OPC	F3
Gm5441	0	6.22949	0.319	0.005	0	OPC	Gm5441
Orai1	0	3.99157	0.331	0.021	0	OPC	Orai1
Rnf150	0	5.40207	0.318	0.008	0	OPC	Rnf150
Lama4	0	6.85371	0.312	0.002	0	OPC	Lama4
Cryl1	0	4.71618	0.325	0.015	0	OPC	Cryl1
Arhgef26	0	5.30261	0.317	0.008	0	OPC	Arhgef26
Nim1k	0	4.0423	0.331	0.022	0	OPC	Nim1k
Cables1	0	4.93462	0.318	0.012	0	OPC	Cables1
Arhgef10l	0	3.96963	0.321	0.016	0	OPC	Arhgef10l
Syt14	0	3.69445	0.332	0.028	0	OPC	Syt14
Gpr37l1	0	4.60076	0.317	0.014	0	OPC	Gpr37l1
Traf4	0	5.30605	0.311	0.008	0	OPC	Traf4
Dpf3	0	3.7625	0.328	0.025	0	OPC	Dpf3
Gm15520	0	7.52821	0.303	0.002	0	OPC	Gm15520
Gm21798	0	11.2032	0.301	0	0	OPC	Gm21798
Stambpl1	0	5.51626	0.308	0.007	0	OPC	Stambpl1
Rgs17	0	4.14209	0.321	0.021	0	OPC	Rgs17
Ankfn1	0	8.82761	0.301	0.001	0	OPC	Ankfn1
Adcy8	0	7.95898	0.3	0.001	0	OPC	Adcy8
Gm47423	0	6.57786	0.3	0.003	0	OPC	Gm47423
Rlbp1	0	7.03698	0.297	0.003	0	OPC	Rlbp1
Fam49a	0	4.23955	0.312	0.018	0	OPC	Fam49a
Notch1	0	4.18019	0.31	0.018	0	OPC	Notch1
Gm48747	0	8.42308	0.291	0.001	0	OPC	Gm48747
Gabra3	0	4.62776	0.305	0.015	0	OPC	Gabra3
D030068K23Rik	0	7.16757	0.291	0.002	0	OPC	D030068K23Rik
Tiam1	0	6.05101	0.293	0.005	0	OPC	Tiam1
Ncan	0	4.30405	0.303	0.016	0	OPC	Ncan
Gm2824	0	6.39803	0.289	0.004	0	OPC	Gm2824
Sptbn4	0	5.50568	0.291	0.007	0	OPC	Sptbn4
Rimklb	0	4.23266	0.3	0.017	0	OPC	Rimklb
Ryr2	0	6.66389	0.286	0.003	0	OPC	Ryr2
Shank2	0	6.26118	0.286	0.004	0	OPC	Shank2
Fhod3	0	5.11433	0.291	0.009	0	OPC	Fhod3
Entpd1	0	6.86718	0.282	0.002	0	OPC	Entpd1
Gm45159	0	7.27838	0.28	0.002	0	OPC	Gm45159
Pou2f2	0	5.04963	0.287	0.009	0	OPC	Pou2f2
Kcnmb4	0	4.44093	0.293	0.015	0	OPC	Kcnmb4
Wwc1	0	7.09574	0.279	0.002	0	OPC	Wwc1
Gm42556	0	3.98785	0.296	0.019	0	OPC	Gm42556
Adcyap1r1	0	4.5609	0.289	0.013	0	OPC	Adcyap1r1
Foxp2	0	5.74407	0.279	0.005	0	OPC	Foxp2
Gpr17	0	4.23881	0.287	0.013	0	OPC	Gpr17
Cacng8	0	5.73516	0.278	0.006	0	OPC	Cacng8
Fstl5	0	6.04644	0.276	0.005	0	OPC	Fstl5
Bend7	0	4.96311	0.279	0.009	0	OPC	Bend7
Gm3848	0	5.68407	0.276	0.006	0	OPC	Gm3848
4930480K15Rik	0	7.49319	0.271	0.001	0	OPC	4930480K15Rik
Kif26b	0	6.47213	0.272	0.003	0	OPC	Kif26b
Frmpd1	0	6.23015	0.273	0.004	0	OPC	Frmpd1
Il1rapl1	0	2.19225	0.99	0.721	0	OPC	Il1rapl1
Usp29	0	7.37771	0.269	0.002	0	OPC	Usp29
Pde3b	0	4.03646	0.285	0.018	0	OPC	Pde3b
Tbc1d1	0	4.27596	0.28	0.014	0	OPC	Tbc1d1
Adamts9	0	6.88946	0.268	0.002	0	OPC	Adamts9
Gm12296	0	9.66451	0.266	0	0	OPC	Gm12296
4933407I08Rik	0	7.38241	0.268	0.002	0	OPC	4933407I08Rik
Mcf2l	0	5.33404	0.273	0.008	0	OPC	Mcf2l
Mapk4	0	5.55459	0.271	0.006	0	OPC	Mapk4
Rnf144b	0	5.70002	0.268	0.005	0	OPC	Rnf144b
Camk4	0	6.93584	0.265	0.002	0	OPC	Camk4
Gucy2f	0	8.61348	0.264	0.001	0	OPC	Gucy2f
Dcx	0	5.73653	0.261	0.005	0	OPC	Dcx
Nfatc2	0	5.9274	0.259	0.004	0	OPC	Nfatc2
Lmo3	0	4.55773	0.268	0.013	0	OPC	Lmo3
Plxnc1	0	4.46713	0.268	0.013	0	OPC	Plxnc1
Ptpn14	0	5.7736	0.259	0.005	0	OPC	Ptpn14
Gabra2	0	6.50306	0.257	0.003	0	OPC	Gabra2
Lin7a	0	6.13286	0.254	0.004	0	OPC	Lin7a
Cthrc1	0	4.99177	0.258	0.008	0	OPC	Cthrc1
Esrrg	0	6.28498	0.25	0.001	0	OPC	Esrrg
Wnk2	0	4.42394	0.259	0.013	0	OPC	Wnk2
4930588J15Rik	0	5.36818	0.25	0.006	0	OPC	4930588J15Rik
Gramd1c	0	4.17193	0.257	0.014	0	OPC	Gramd1c
Ebf4	0	4.6332	0.252	0.01	0	OPC	Ebf4
Cdh4	0	4.89368	0.251	0.01	0	OPC	Cdh4
Anks1b	0	2.38554	0.997	0.759	0	OPC	Anks1b
Grid2	0	1.83742	0.986	0.76	0	OPC	Grid2
Lrrc4c	0	2.35934	0.993	0.868	0	OPC	Lrrc4c
Nova2	1.5805e-307	3.55335	0.349	0.032	3.16036e-303	OPC	Nova2
Sema6d	1.09048e-306	2.40119	0.911	0.369	2.18053e-302	OPC	Sema6d
Gpcpd1	4.45096e-306	2.56569	0.621	0.118	8.90014e-302	OPC	Gpcpd1
Zdhhc2	6.36369e-306	3.07404	0.492	0.072	1.27248e-301	OPC	Zdhhc2
Ralyl	1.34592e-302	2.28293	0.914	0.359	2.6913e-298	OPC	Ralyl
Spred3	1.22363e-299	3.89625	0.29	0.021	2.44678e-295	OPC	Spred3
Prkcb	6.6448e-297	2.29731	0.874	0.314	1.32869e-292	OPC	Prkcb
Gabbr2	1.89734e-296	3.49303	0.349	0.034	3.79392e-292	OPC	Gabbr2
B4galt6	1.1531e-295	3.8519	0.294	0.022	2.30574e-291	OPC	B4galt6
Dclk2	5.51948e-295	2.68038	0.538	0.089	1.10367e-290	OPC	Dclk2
Tmem164	5.8696e-295	4.07508	0.264	0.017	1.17368e-290	OPC	Tmem164
Gpt2	6.00973e-295	2.81875	0.558	0.098	1.20171e-290	OPC	Gpt2
Arhgap20	1.475e-294	3.86634	0.298	0.023	2.94941e-290	OPC	Arhgap20
Klhl5	2.29105e-294	2.72919	0.527	0.085	4.58119e-290	OPC	Klhl5
Sh3rf1	4.5763e-294	2.60721	0.52	0.082	9.15077e-290	OPC	Sh3rf1
Evi5	2.45906e-292	3.35061	0.375	0.041	4.91715e-288	OPC	Evi5
Zmiz1	2.67328e-288	2.41605	0.731	0.187	5.34549e-284	OPC	Zmiz1
Mb21d2	1.14657e-287	2.66066	0.582	0.11	2.29269e-283	OPC	Mb21d2
Ptprs	2.28774e-286	2.59041	0.623	0.13	4.57457e-282	OPC	Ptprs
Rapgef4	7.99497e-284	3.33859	0.379	0.043	1.59867e-279	OPC	Rapgef4
Pdzd4	5.8329e-283	3.43082	0.351	0.036	1.16635e-278	OPC	Pdzd4
Ptpn4	9.15776e-282	2.27905	0.775	0.219	1.83118e-277	OPC	Ptpn4
Slc13a5	1.31723e-281	3.97672	0.258	0.017	2.63393e-277	OPC	Slc13a5
Nalcn	1.92129e-280	2.12886	0.808	0.232	3.84181e-276	OPC	Nalcn
4930532I03Rik	9.93455e-279	2.95399	0.437	0.06	1.98651e-274	OPC	4930532I03Rik
Polg	3.87849e-278	3.19447	0.395	0.048	7.75543e-274	OPC	Polg
Agbl4	1.54433e-277	3.01955	0.431	0.059	3.08805e-273	OPC	Agbl4
Sfxn1	1.54685e-276	3.94077	0.255	0.017	3.09308e-272	OPC	Sfxn1
Cp	1.01944e-275	3.07307	0.421	0.056	2.03848e-271	OPC	Cp
Gas6	1.18787e-273	3.73044	0.29	0.024	2.37527e-269	OPC	Gas6
Nav1	6.60619e-273	1.94151	0.922	0.391	1.32097e-268	OPC	Nav1
Zfp462	4.91768e-272	2.22354	0.868	0.329	9.83339e-268	OPC	Zfp462
Ust	6.66652e-272	1.9613	0.731	0.182	1.33304e-267	OPC	Ust
Uggt2	2.69544e-271	2.69823	0.502	0.083	5.3898e-267	OPC	Uggt2
A830082K12Rik	2.81396e-271	3.84764	0.261	0.019	5.62679e-267	OPC	A830082K12Rik
Rnf217	2.46644e-270	3.78105	0.271	0.02	4.9319e-266	OPC	Rnf217
Tmem132d	2.82835e-270	1.88771	0.916	0.339	5.65556e-266	OPC	Tmem132d
Osbpl10	1.00854e-268	3.6008	0.289	0.024	2.01669e-264	OPC	Osbpl10
Slitrk1	2.63126e-267	3.8347	0.262	0.019	5.26146e-263	OPC	Slitrk1
Grk5	4.34441e-267	2.75042	0.474	0.075	8.68708e-263	OPC	Grk5
Sycp2	1.62441e-262	2.23366	0.72	0.187	3.24817e-258	OPC	Sycp2
Csmd2	1.99181e-258	1.84942	0.932	0.434	3.98282e-254	OPC	Csmd2
Hlf	3.52491e-258	3.70461	0.28	0.024	7.04841e-254	OPC	Hlf
Dgkh	1.05923e-257	3.14936	0.346	0.039	2.11803e-253	OPC	Dgkh
Macrod2	1.27782e-257	1.9528	0.93	0.419	2.55514e-253	OPC	Macrod2
Khdrbs3	2.02529e-253	3.01983	0.384	0.05	4.04977e-249	OPC	Khdrbs3
Nlgn3	2.36886e-249	3.05957	0.349	0.041	4.73677e-245	OPC	Nlgn3
Sfxn5	5.19776e-249	2.93447	0.379	0.049	1.03934e-244	OPC	Sfxn5
Rab34	1.94974e-248	3.40871	0.3	0.029	3.89871e-244	OPC	Rab34
Sgsm1	9.38532e-248	3.44843	0.294	0.028	1.87669e-243	OPC	Sgsm1
Arhgef40	1.03303e-247	3.05474	0.357	0.044	2.06564e-243	OPC	Arhgef40
Adgrl1	3.54572e-245	2.86116	0.407	0.059	7.09003e-241	OPC	Adgrl1
Gm48321	1.19509e-244	3.69305	0.269	0.023	2.38971e-240	OPC	Gm48321
Magi3	1.28399e-244	3.33621	0.318	0.034	2.56748e-240	OPC	Magi3
Epas1	2.19965e-243	3.22519	0.338	0.04	4.39843e-239	OPC	Epas1
Klhl13	4.77235e-242	2.89004	0.379	0.051	9.54279e-238	OPC	Klhl13
Rev3l	1.56423e-241	1.93174	0.905	0.447	3.12784e-237	OPC	Rev3l
Ncald	1.91661e-241	2.07966	0.858	0.362	3.83246e-237	OPC	Ncald
Enah	1.99613e-239	2.00863	0.792	0.258	3.99146e-235	OPC	Enah
Grik1	2.74735e-239	2.20908	0.709	0.2	5.49361e-235	OPC	Grik1
A330102I10Rik	5.12156e-238	3.43501	0.269	0.024	1.02411e-233	OPC	A330102I10Rik
Cmtm4	9.36202e-237	3.1486	0.321	0.036	1.87203e-232	OPC	Cmtm4
Zswim5	1.46843e-235	2.30646	0.614	0.145	2.93627e-231	OPC	Zswim5
Galnt17	7.24104e-235	2.84526	0.395	0.058	1.44792e-230	OPC	Galnt17
Tmem196	3.51674e-234	2.54176	0.467	0.082	7.03208e-230	OPC	Tmem196
Tro	7.13217e-234	3.40731	0.282	0.028	1.42615e-229	OPC	Tro
Kcnc3	7.25626e-234	3.17405	0.312	0.035	1.45096e-229	OPC	Kcnc3
Mamld1	2.65595e-233	3.37269	0.287	0.029	5.31084e-229	OPC	Mamld1
Cers4	1.88538e-232	3.01436	0.336	0.041	3.77001e-228	OPC	Cers4
Nlgn2	2.90489e-230	2.96719	0.358	0.048	5.80861e-226	OPC	Nlgn2
Nsun7	7.29985e-230	3.49677	0.257	0.023	1.45968e-225	OPC	Nsun7
Ctnna2	9.23142e-230	1.43106	0.993	0.697	1.84591e-225	OPC	Ctnna2
Lrrn2	3.53232e-229	3.20443	0.308	0.035	7.06323e-225	OPC	Lrrn2
Sdc2	3.28325e-228	3.04332	0.3	0.032	6.56519e-224	OPC	Sdc2
Nexmif	1.3228e-226	3.0795	0.328	0.04	2.64507e-222	OPC	Nexmif
Large1	5.58135e-226	1.87271	0.787	0.266	1.11605e-221	OPC	Large1
Mir99ahg	5.56214e-225	1.71509	0.925	0.488	1.1122e-220	OPC	Mir99ahg
B9d1	1.98777e-224	3.15417	0.331	0.042	3.97475e-220	OPC	B9d1
Mgat4a	8.08587e-224	3.14224	0.3	0.033	1.61685e-219	OPC	Mgat4a
Ccnd1	2.50023e-222	3.05554	0.354	0.049	4.99947e-218	OPC	Ccnd1
Igsf9b	3.98371e-222	2.63318	0.404	0.064	7.96583e-218	OPC	Igsf9b
Asap1	1.16656e-221	1.95367	0.777	0.266	2.33266e-217	OPC	Asap1
Akt3	1.88237e-220	1.90419	0.817	0.302	3.76399e-216	OPC	Akt3
Pacs1	2.12421e-220	2.52924	0.438	0.076	4.24757e-216	OPC	Pacs1
Arsb	3.39164e-220	2.40309	0.566	0.132	6.78192e-216	OPC	Arsb
Hdac9	4.14089e-220	2.53494	0.48	0.093	8.28012e-216	OPC	Hdac9
Ccser1	1.52006e-219	1.68619	0.939	0.455	3.03951e-215	OPC	Ccser1
Ankrd11	3.56809e-218	1.81787	0.905	0.477	7.13476e-214	OPC	Ankrd11
Cadm2	1.62733e-217	1.1608	0.999	0.849	3.25401e-213	OPC	Cadm2
Scn2a	1.05813e-216	2.5022	0.473	0.091	2.11583e-212	OPC	Scn2a
Sparcl1	1.44319e-214	2.60185	0.469	0.092	2.8858e-210	OPC	Sparcl1
Epha5	4.17378e-214	1.46633	0.82	0.255	8.34589e-210	OPC	Epha5
Vash1	8.15908e-214	3.34121	0.269	0.028	1.63149e-209	OPC	Vash1
Caskin2	1.56673e-213	3.41549	0.259	0.026	3.13283e-209	OPC	Caskin2
Zcchc24	2.81968e-213	2.09078	0.676	0.199	5.63822e-209	OPC	Zcchc24
Dlgap4	1.35178e-211	2.55612	0.423	0.074	2.70302e-207	OPC	Dlgap4
Rbms1	1.52996e-211	3.44689	0.261	0.026	3.05931e-207	OPC	Rbms1
Abtb2	1.5949e-211	2.04767	0.71	0.223	3.18915e-207	OPC	Abtb2
Trak1	4.59054e-211	3.09516	0.314	0.04	9.17925e-207	OPC	Trak1
Csmd3	8.52872e-210	1.00107	0.994	0.944	1.7054e-205	OPC	Csmd3
Neto2	3.57799e-209	3.01758	0.31	0.039	7.15454e-205	OPC	Neto2
Abcb4	4.56265e-208	3.12233	0.278	0.031	9.12347e-204	OPC	Abcb4
Tspoap1	1.05478e-207	3.25203	0.28	0.032	2.10913e-203	OPC	Tspoap1
P2ry12	1.88843e-207	3.00177	0.318	0.041	3.7761e-203	OPC	P2ry12
Timp3	2.55068e-207	2.52865	0.413	0.071	5.10033e-203	OPC	Timp3
Pcdh11x	1.02222e-206	1.78263	0.816	0.298	2.04403e-202	OPC	Pcdh11x
Arvcf	8.20422e-204	3.19763	0.285	0.033	1.64052e-199	OPC	Arvcf
Kctd1	2.0347e-203	2.87479	0.34	0.049	4.06859e-199	OPC	Kctd1
Gnal	1.07658e-202	3.228	0.29	0.035	2.15273e-198	OPC	Gnal
Maml3	1.6535e-197	2.24104	0.492	0.106	3.30634e-193	OPC	Maml3
Grik3	5.33537e-197	2.16142	0.501	0.109	1.06686e-192	OPC	Grik3
Ostf1	4.65064e-195	2.71546	0.382	0.066	9.29943e-191	OPC	Ostf1
Syne2	2.34969e-194	2.53018	0.384	0.065	4.69844e-190	OPC	Syne2
Satb1	2.69483e-194	2.87722	0.312	0.043	5.38858e-190	OPC	Satb1
Aff2	2.89714e-194	1.86904	0.572	0.139	5.79311e-190	OPC	Aff2
Gm15398	2.69927e-192	2.18306	0.605	0.167	5.39746e-188	OPC	Gm15398
Macrod2os1	5.05628e-192	2.46124	0.386	0.066	1.01105e-187	OPC	Macrod2os1
Fip1l1	7.10651e-190	1.99485	0.637	0.188	1.42102e-185	OPC	Fip1l1
Btbd11	2.69819e-189	3.22704	0.25	0.027	5.39529e-185	OPC	Btbd11
Sorcs3	1.75595e-188	1.60887	0.851	0.363	3.5112e-184	OPC	Sorcs3
Sgip1	6.76443e-188	1.74802	0.785	0.304	1.35262e-183	OPC	Sgip1
Lpin2	4.33393e-187	2.83901	0.31	0.044	8.66614e-183	OPC	Lpin2
Smox	6.82358e-187	2.771	0.335	0.052	1.36444e-182	OPC	Smox
Ak5	6.57645e-186	2.86326	0.328	0.05	1.31503e-181	OPC	Ak5
Dzip1	1.01434e-185	2.62659	0.351	0.057	2.02826e-181	OPC	Dzip1
Robo1	1.97699e-185	1.5052	0.827	0.303	3.95318e-181	OPC	Robo1
Arhgap44	4.11361e-185	3.1291	0.265	0.032	8.22558e-181	OPC	Arhgap44
St7	2.90634e-184	2.27784	0.434	0.087	5.81151e-180	OPC	St7
Tshz3	4.37896e-184	3.02382	0.268	0.033	8.75618e-180	OPC	Tshz3
Ldlrad4	7.2126e-182	1.83518	0.728	0.26	1.44223e-177	OPC	Ldlrad4
Asrgl1	1.42129e-181	2.08231	0.563	0.15	2.84201e-177	OPC	Asrgl1
Phactr3	2.15407e-181	1.54013	0.87	0.421	4.30728e-177	OPC	Phactr3
Setbp1	5.4305e-179	1.71474	0.742	0.268	1.08588e-174	OPC	Setbp1
Diaph3	1.63135e-178	3.22906	0.25	0.029	3.26205e-174	OPC	Diaph3
Tsc22d1	2.69395e-178	2.10279	0.508	0.123	5.38683e-174	OPC	Tsc22d1
Peli2	4.44155e-178	2.17625	0.498	0.118	8.88132e-174	OPC	Peli2
Ptprn	3.38989e-177	2.40426	0.446	0.098	6.77843e-173	OPC	Ptprn
Frmd6	6.85097e-177	2.74414	0.314	0.048	1.36992e-172	OPC	Frmd6
Hunk	5.221e-176	2.17544	0.506	0.125	1.04399e-171	OPC	Hunk
Gm15577	5.67231e-176	2.97824	0.273	0.036	1.13424e-171	OPC	Gm15577
Flrt1	5.43373e-175	2.53925	0.336	0.055	1.08653e-170	OPC	Flrt1
Abr	1.47696e-174	2.22506	0.318	0.049	2.95334e-170	OPC	Abr
Plpp3	3.77916e-174	1.99004	0.556	0.151	7.55681e-170	OPC	Plpp3
Phka1	9.41937e-174	2.22706	0.508	0.129	1.8835e-169	OPC	Phka1
Arfgef3	2.59054e-171	2.72415	0.31	0.048	5.18004e-167	OPC	Arfgef3
Ptprj	2.47676e-170	1.57142	0.753	0.278	4.95253e-166	OPC	Ptprj
Casc4	2.72074e-170	2.09023	0.491	0.119	5.4404e-166	OPC	Casc4
Matn4	3.23499e-170	1.98416	0.55	0.15	6.46869e-166	OPC	Matn4
Evl	4.056e-170	2.60204	0.319	0.051	8.11038e-166	OPC	Evl
Basp1	2.42784e-169	2.22536	0.462	0.107	4.85471e-165	OPC	Basp1
Thsd7a	4.55811e-169	1.71711	0.699	0.244	9.11439e-165	OPC	Thsd7a
Chadl	5.63919e-169	2.92484	0.275	0.038	1.12761e-164	OPC	Chadl
4932443L11Rik	1.1523e-166	1.71765	0.787	0.341	2.30414e-162	OPC	4932443L11Rik
Cyp2j9	1.58432e-166	2.87477	0.261	0.034	3.16801e-162	OPC	Cyp2j9
Sorbs1	3.61273e-166	1.9737	0.551	0.154	7.22401e-162	OPC	Sorbs1
Gad1	4.45377e-165	3.03834	0.259	0.035	8.90575e-161	OPC	Gad1
Tnik	2.32612e-164	1.35521	0.868	0.402	4.65132e-160	OPC	Tnik
Lrch1	2.57345e-163	2.19594	0.428	0.094	5.14587e-159	OPC	Lrch1
Lmtk2	1.21511e-162	2.04961	0.51	0.134	2.42973e-158	OPC	Lmtk2
Ano3	2.03061e-162	3.0975	0.255	0.034	4.06042e-158	OPC	Ano3
Pcsk2	2.52867e-162	2.0664	0.568	0.171	5.05633e-158	OPC	Pcsk2
Helz	3.09553e-162	2.20116	0.437	0.099	6.18983e-158	OPC	Helz
Atxn1	2.58614e-160	1.6344	0.675	0.227	5.17125e-156	OPC	Atxn1
Snap91	1.32943e-159	1.77395	0.584	0.173	2.65833e-155	OPC	Snap91
Fam222b	3.29736e-159	1.86776	0.615	0.199	6.5934e-155	OPC	Fam222b
Stau2	4.92979e-159	2.0553	0.512	0.138	9.8576e-155	OPC	Stau2
Tmem132b	3.36078e-158	1.56212	0.799	0.36	6.72022e-154	OPC	Tmem132b
Atp2b2	8.29551e-158	2.09067	0.469	0.116	1.65877e-153	OPC	Atp2b2
Per2	1.09121e-157	2.6851	0.279	0.042	2.18198e-153	OPC	Per2
Gm38251	1.25984e-157	2.79454	0.251	0.033	2.51918e-153	OPC	Gm38251
2610316D01Rik	2.74176e-157	2.16432	0.417	0.092	5.48242e-153	OPC	2610316D01Rik
Ptprm	3.24919e-157	1.83642	0.657	0.228	6.49708e-153	OPC	Ptprm
Iqsec2	3.68409e-157	2.57203	0.311	0.052	7.3667e-153	OPC	Iqsec2
Hmgcll1	2.40326e-156	2.21125	0.363	0.07	4.80557e-152	OPC	Hmgcll1
Cobl	1.74836e-155	1.62536	0.725	0.278	3.49603e-151	OPC	Cobl
Airn	2.95713e-155	2.51063	0.319	0.056	5.91307e-151	OPC	Airn
Kcnb1	7.2612e-155	2.86397	0.258	0.036	1.45195e-150	OPC	Kcnb1
Zfhx3	1.39051e-154	2.55727	0.324	0.058	2.78046e-150	OPC	Zfhx3
Shroom4	2.45732e-154	2.69073	0.258	0.036	4.91367e-150	OPC	Shroom4
Mtcl1	7.82631e-154	2.62082	0.293	0.047	1.56495e-149	OPC	Mtcl1
Ptpn5	2.04108e-153	2.86716	0.252	0.035	4.08134e-149	OPC	Ptpn5
Apc2	1.00909e-152	2.91599	0.25	0.034	2.01778e-148	OPC	Apc2
Gm26618	1.77138e-152	2.39208	0.322	0.057	3.54205e-148	OPC	Gm26618
Mdga2	7.75102e-152	0.97006	0.994	0.87	1.54989e-147	OPC	Mdga2
Acap3	1.25952e-151	2.4814	0.328	0.06	2.51854e-147	OPC	Acap3
Npas3	2.39486e-151	1.05582	0.982	0.808	4.78876e-147	OPC	Npas3
Traf3	8.388e-151	2.35957	0.335	0.063	1.67726e-146	OPC	Traf3
4933424G05Rik	1.83919e-150	2.62048	0.287	0.046	3.67765e-146	OPC	4933424G05Rik
Mark1	2.34759e-150	2.36109	0.332	0.061	4.69425e-146	OPC	Mark1
Src	1.17796e-149	2.66367	0.279	0.044	2.35546e-145	OPC	Src
Gm16183	1.31908e-149	2.49637	0.303	0.052	2.63764e-145	OPC	Gm16183
Arhgef3	3.05336e-148	2.58234	0.333	0.064	6.1055e-144	OPC	Arhgef3
Rasa2	3.18198e-148	2.05431	0.456	0.115	6.36268e-144	OPC	Rasa2
Ppp4r4	7.23811e-148	2.57904	0.293	0.049	1.44733e-143	OPC	Ppp4r4
Cdyl2	1.25418e-147	2.42373	0.307	0.054	2.50786e-143	OPC	Cdyl2
Tspan7	1.52096e-147	1.71165	0.682	0.26	3.04131e-143	OPC	Tspan7
Tcf4	1.69789e-147	1.03535	0.98	0.843	3.39511e-143	OPC	Tcf4
Evi5l	4.34634e-147	1.72497	0.686	0.271	8.69094e-143	OPC	Evi5l
Pcmtd2	5.5529e-147	1.92857	0.55	0.169	1.11036e-142	OPC	Pcmtd2
Dlg2	5.79627e-147	1.00875	0.985	0.899	1.15902e-142	OPC	Dlg2
Grik5	5.94853e-146	2.15305	0.392	0.087	1.18947e-141	OPC	Grik5
Parp11	1.18176e-144	2.63366	0.275	0.044	2.36306e-140	OPC	Parp11
Etv1	2.49085e-144	1.9254	0.523	0.155	4.98069e-140	OPC	Etv1
Chd3	2.83379e-144	2.18872	0.325	0.061	5.66644e-140	OPC	Chd3
Tnpo1	7.28648e-144	1.83396	0.625	0.227	1.457e-139	OPC	Tnpo1
Sipa1l2	2.12482e-143	2.2514	0.364	0.077	4.24879e-139	OPC	Sipa1l2
St3gal6	1.43132e-142	2.06469	0.402	0.093	2.86206e-138	OPC	St3gal6
Cdh11	1.37412e-141	1.91315	0.509	0.149	2.74768e-137	OPC	Cdh11
Xpr1	5.27718e-141	1.93648	0.513	0.153	1.05523e-136	OPC	Xpr1
Gm11146	1.23327e-140	2.71267	0.261	0.041	2.46605e-136	OPC	Gm11146
Prkce	6.41188e-140	1.73456	0.583	0.192	1.28212e-135	OPC	Prkce
Atp8a2	4.12209e-139	2.43301	0.311	0.059	8.24253e-135	OPC	Atp8a2
Snap25	1.48358e-138	1.81131	0.559	0.181	2.96657e-134	OPC	Snap25
Limd1	3.08327e-138	2.32283	0.389	0.092	6.1653e-134	OPC	Limd1
Tln2	4.44984e-138	1.73893	0.53	0.159	8.8979e-134	OPC	Tln2
Pard3b	1.85244e-136	2.29569	0.285	0.049	3.70414e-132	OPC	Pard3b
Camk1	4.83939e-136	2.25	0.356	0.077	9.67684e-132	OPC	Camk1
Rtn1	2.48889e-135	1.53128	0.69	0.274	4.97679e-131	OPC	Rtn1
Gfra1	3.11477e-135	1.52398	0.623	0.217	6.22829e-131	OPC	Gfra1
Ttyh1	9.02514e-135	2.12465	0.382	0.089	1.80467e-130	OPC	Ttyh1
Ranbp17	1.30574e-134	1.9094	0.463	0.127	2.61097e-130	OPC	Ranbp17
Eml4	1.33563e-134	1.92523	0.432	0.111	2.67073e-130	OPC	Eml4
Etv6	1.79641e-134	1.6477	0.522	0.157	3.59211e-130	OPC	Etv6
Ap3s1	2.02374e-134	2.59604	0.258	0.042	4.04666e-130	OPC	Ap3s1
Tanc2	1.79862e-133	1.2003	0.888	0.495	3.59652e-129	OPC	Tanc2
Pcgf5	6.38728e-133	2.06962	0.382	0.09	1.2772e-128	OPC	Pcgf5
Fyn	8.19759e-133	1.16042	0.713	0.297	1.63919e-128	OPC	Fyn
Csmd2os	1.31394e-132	2.02915	0.374	0.085	2.62736e-128	OPC	Csmd2os
Atcay	4.35285e-132	2.45477	0.301	0.058	8.70395e-128	OPC	Atcay
Bcl2	1.10689e-131	2.45147	0.258	0.042	2.21333e-127	OPC	Bcl2
Tgfa	1.45423e-131	1.82143	0.491	0.145	2.90787e-127	OPC	Tgfa
Slc4a7	2.06368e-131	2.32976	0.293	0.054	4.12654e-127	OPC	Slc4a7
Nfib	4.06334e-131	1.34242	0.835	0.441	8.12506e-127	OPC	Nfib
Sestd1	2.28264e-130	2.50568	0.262	0.044	4.56438e-126	OPC	Sestd1
Ppp1r9a	3.35557e-130	1.49259	0.735	0.329	6.7098e-126	OPC	Ppp1r9a
Slc1a3	1.70929e-129	1.71192	0.527	0.166	3.41789e-125	OPC	Slc1a3
Plcb4	1.75665e-129	1.72891	0.509	0.153	3.5126e-125	OPC	Plcb4
Pcdh17	2.94694e-128	1.20422	0.6	0.204	5.89271e-124	OPC	Pcdh17
Scfd2	3.5966e-128	1.70898	0.664	0.273	7.19176e-124	OPC	Scfd2
Chic2	4.23103e-128	2.21146	0.338	0.073	8.46036e-124	OPC	Chic2
A230057D06Rik	9.79238e-128	1.63112	0.625	0.236	1.95809e-123	OPC	A230057D06Rik
Tmco3	2.37116e-127	2.04038	0.397	0.1	4.74137e-123	OPC	Tmco3
Ttc28	5.56731e-125	1.47654	0.616	0.22	1.11324e-120	OPC	Ttc28
Chpt1	3.31874e-124	1.81258	0.449	0.127	6.63615e-120	OPC	Chpt1
Cpe	9.31954e-124	1.77152	0.492	0.152	1.86353e-119	OPC	Cpe
Ptpn12	1.37971e-123	2.06768	0.367	0.088	2.75887e-119	OPC	Ptpn12
Zdhhc21	1.58893e-123	2.06852	0.357	0.083	3.17723e-119	OPC	Zdhhc21
Parp8	2.45573e-121	1.72044	0.508	0.161	4.91047e-117	OPC	Parp8
Bcl6	1.02391e-119	2.20249	0.319	0.07	2.04741e-115	OPC	Bcl6
Gm31224	4.63598e-119	2.21339	0.289	0.057	9.2701e-115	OPC	Gm31224
Chn1	5.40691e-118	1.80983	0.452	0.133	1.08117e-113	OPC	Chn1
Dnm1	1.06534e-117	2.17821	0.319	0.071	2.13026e-113	OPC	Dnm1
Sesn3	3.13069e-117	2.0451	0.365	0.091	6.26013e-113	OPC	Sesn3
Cadps	3.30025e-117	1.04676	0.879	0.43	6.59919e-113	OPC	Cadps
Scn8a	9.20628e-117	1.67773	0.503	0.164	1.84089e-112	OPC	Scn8a
Zfp827	1.3096e-115	1.62248	0.53	0.179	2.61867e-111	OPC	Zfp827
Raph1	3.09695e-115	1.79102	0.423	0.119	6.19266e-111	OPC	Raph1
Tns3	7.20577e-115	1.10702	0.715	0.316	1.44087e-110	OPC	Tns3
Ctdspl	1.11111e-114	1.85634	0.395	0.106	2.22177e-110	OPC	Ctdspl
Nin	2.56238e-114	2.49286	0.252	0.047	5.12373e-110	OPC	Nin
Gm15563	1.31637e-113	1.79932	0.421	0.119	2.63221e-109	OPC	Gm15563
Agpat5	6.85836e-113	2.01602	0.367	0.095	1.3714e-108	OPC	Agpat5
Ttc3	5.96098e-111	1.26514	0.771	0.377	1.19196e-106	OPC	Ttc3
1700025G04Rik	8.06243e-111	1.50816	0.639	0.272	1.61216e-106	OPC	1700025G04Rik
Myo5a	7.09569e-110	1.46102	0.671	0.3	1.41885e-105	OPC	Myo5a
Hivep2	1.06582e-109	1.34958	0.633	0.25	2.13122e-105	OPC	Hivep2
Cdh6	1.18337e-108	1.56973	0.425	0.122	2.36627e-104	OPC	Cdh6
Mcu	2.53503e-108	1.54182	0.501	0.166	5.06904e-104	OPC	Mcu
Hs2st1	3.35468e-108	1.60149	0.471	0.15	6.70801e-104	OPC	Hs2st1
Prune2	3.79362e-108	1.87843	0.378	0.102	7.58571e-104	OPC	Prune2
Ate1	5.27753e-108	1.54085	0.59	0.236	1.05529e-103	OPC	Ate1
Alms1	6.45407e-108	2.27741	0.255	0.05	1.29056e-103	OPC	Alms1
Afg1l	6.80382e-108	1.99351	0.364	0.097	1.36049e-103	OPC	Afg1l
Olig2	5.53468e-107	1.73863	0.455	0.145	1.10671e-102	OPC	Olig2
B3gat1	6.48913e-107	2.12528	0.319	0.077	1.29757e-102	OPC	B3gat1
Flrt3	1.87254e-106	1.98966	0.321	0.077	3.74434e-102	OPC	Flrt3
Stard9	2.88675e-106	1.371	0.668	0.298	5.77235e-102	OPC	Stard9
Sycp3	3.2568e-106	2.15811	0.276	0.058	6.5123e-102	OPC	Sycp3
Ranbp9	3.5071e-106	1.45416	0.647	0.279	7.0128e-102	OPC	Ranbp9
Sh3gl2	2.84845e-105	1.69727	0.421	0.125	5.69576e-101	OPC	Sh3gl2
Tmem63b	3.19377e-105	1.81959	0.41	0.122	6.38626e-101	OPC	Tmem63b
Slc24a3	4.13286e-105	1.37179	0.584	0.224	8.26408e-101	OPC	Slc24a3
Spg7	4.15062e-105	1.9301	0.358	0.095	8.29958e-101	OPC	Spg7
Prex1	5.23558e-105	1.46475	0.621	0.262	1.04691e-100	OPC	Prex1
Lrrtm1	3.57189e-104	2.00012	0.311	0.074	7.14235e-100	OPC	Lrrtm1
Wsb1	4.21384e-104	1.93948	0.364	0.099	8.426e-100	OPC	Wsb1
Tmem163	7.51916e-104	1.21393	0.563	0.207	1.50353e-99	OPC	Tmem163
Dag1	4.02366e-103	2.29662	0.25	0.05	8.04571e-99	OPC	Dag1
Abhd12	1.81968e-100	1.49236	0.543	0.206	3.63862e-96	OPC	Abhd12
Xkr4	5.63256e-100	1.13473	0.841	0.501	1.12629e-95	OPC	Xkr4
Hip1	7.44372e-100	1.24091	0.792	0.45	1.48845e-95	OPC	Hip1
Syn3	1.04546e-99	1.47249	0.499	0.174	2.09049e-95	OPC	Syn3
Chd9	6.65307e-99	1.19002	0.773	0.416	1.33035e-94	OPC	Chd9
Nsg2	3.34437e-98	2.09836	0.303	0.074	6.6874e-94	OPC	Nsg2
Rundc3b	9.88333e-98	1.88756	0.301	0.073	1.97627e-93	OPC	Rundc3b
Gm9801	1.13065e-97	1.89951	0.321	0.082	2.26084e-93	OPC	Gm9801
Pdlim5	5.42066e-97	1.72216	0.382	0.112	1.08392e-92	OPC	Pdlim5
Mast2	2.0867e-96	1.38767	0.563	0.222	4.17257e-92	OPC	Mast2
Syne1	7.87396e-96	1.14503	0.75	0.39	1.57448e-91	OPC	Syne1
Mir124a-1hg	2.67192e-95	2.06317	0.291	0.071	5.34277e-91	OPC	Mir124a-1hg
Asap2	8.21315e-95	1.57671	0.483	0.173	1.6423e-90	OPC	Asap2
Dock4	2.97994e-94	0.988022	0.833	0.475	5.95868e-90	OPC	Dock4
Smarcc1	6.15518e-94	1.55015	0.466	0.162	1.23079e-89	OPC	Smarcc1
Eif4g3	8.52162e-94	1.22877	0.728	0.382	1.70398e-89	OPC	Eif4g3
Diaph2	1.55899e-93	1.27276	0.628	0.273	3.11736e-89	OPC	Diaph2
Rftn2	9.96038e-93	1.75358	0.372	0.111	1.99168e-88	OPC	Rftn2
Vsnl1	1.10364e-92	1.83823	0.365	0.109	2.20684e-88	OPC	Vsnl1
Gm14858	1.70447e-92	1.64848	0.406	0.128	3.40825e-88	OPC	Gm14858
Dennd1b	1.70672e-91	1.53163	0.392	0.119	3.41276e-87	OPC	Dennd1b
Ppm1l	4.85939e-91	1.43238	0.497	0.183	9.71684e-87	OPC	Ppm1l
Arhgef7	2.27255e-90	1.92114	0.314	0.084	4.5442e-86	OPC	Arhgef7
Zbtb20	2.52901e-90	0.714481	0.974	0.915	5.057e-86	OPC	Zbtb20
Csrnp3	2.81293e-90	1.52069	0.471	0.171	5.62474e-86	OPC	Csrnp3
Macf1	1.46974e-89	0.937695	0.888	0.593	2.93889e-85	OPC	Macf1
Spock2	1.58023e-89	1.97131	0.279	0.068	3.15982e-85	OPC	Spock2
Cdc14a	4.04412e-89	1.8408	0.315	0.085	8.08663e-85	OPC	Cdc14a
Sox2ot	7.24811e-89	0.733375	0.978	0.979	1.44933e-84	OPC	Sox2ot
Crlf3	7.60825e-89	1.58151	0.439	0.152	1.52135e-84	OPC	Crlf3
Pip5k1b	3.78813e-88	1.75684	0.296	0.076	7.57475e-84	OPC	Pip5k1b
Cyfip2	3.87091e-88	1.45986	0.427	0.142	7.74028e-84	OPC	Cyfip2
Hdac8	8.8163e-88	1.20464	0.683	0.33	1.76291e-83	OPC	Hdac8
Mllt3	1.72026e-87	1.35176	0.51	0.194	3.43983e-83	OPC	Mllt3
Gm12002	3.27462e-87	1.73867	0.315	0.085	6.54793e-83	OPC	Gm12002
Dennd2a	4.13331e-87	1.39941	0.537	0.217	8.26496e-83	OPC	Dennd2a
A330076H08Rik	4.77586e-87	1.61582	0.418	0.142	9.54982e-83	OPC	A330076H08Rik
Ptpn9	1.52289e-86	1.5623	0.417	0.139	3.04516e-82	OPC	Ptpn9
Pde3a	4.4025e-86	1.64845	0.37	0.114	8.80324e-82	OPC	Pde3a
Wwc2	5.62779e-86	1.79604	0.319	0.089	1.12533e-81	OPC	Wwc2
Sash1	1.98202e-85	1.18284	0.679	0.338	3.96325e-81	OPC	Sash1
Gap43	2.76944e-85	2.25827	0.252	0.06	5.53778e-81	OPC	Gap43
Fam184a	3.32251e-85	1.6362	0.372	0.116	6.64368e-81	OPC	Fam184a
Klhdc10	1.96701e-84	1.36592	0.534	0.219	3.93322e-80	OPC	Klhdc10
C130071C03Rik	2.05018e-84	1.25641	0.618	0.284	4.09955e-80	OPC	C130071C03Rik
Tmem167	1.04699e-83	1.50253	0.476	0.181	2.09356e-79	OPC	Tmem167
Gm15614	1.20959e-83	1.64074	0.353	0.107	2.41869e-79	OPC	Gm15614
Upp2	1.21108e-83	1.43087	0.449	0.16	2.42168e-79	OPC	Upp2
Stxbp4	1.22855e-83	1.68982	0.347	0.104	2.45662e-79	OPC	Stxbp4
Pcdh10	1.64488e-83	1.25993	0.464	0.168	3.28911e-79	OPC	Pcdh10
Ccser2	4.78694e-83	1.34027	0.476	0.177	9.57197e-79	OPC	Ccser2
Cyp2j6	1.23764e-82	1.66503	0.339	0.1	2.47479e-78	OPC	Cyp2j6
Nt5c2	1.96015e-82	1.67501	0.391	0.131	3.91951e-78	OPC	Nt5c2
Gm4117	2.24883e-82	1.80988	0.303	0.084	4.49677e-78	OPC	Gm4117
Mphosph9	9.07017e-82	1.68022	0.367	0.117	1.81367e-77	OPC	Mphosph9
Jakmip2	1.07838e-81	1.31829	0.498	0.193	2.15633e-77	OPC	Jakmip2
Fndc3b	1.332e-81	1.77229	0.329	0.097	2.66347e-77	OPC	Fndc3b
8030451O07Rik	6.21081e-81	1.43769	0.402	0.134	1.24191e-76	OPC	8030451O07Rik
Cux2	1.34113e-80	1.39545	0.459	0.171	2.68173e-76	OPC	Cux2
Luzp1	1.33606e-79	1.74195	0.301	0.084	2.67158e-75	OPC	Luzp1
Clasp1	1.70418e-79	1.37597	0.506	0.208	3.40768e-75	OPC	Clasp1
Rbfox2	3.50326e-79	1.25108	0.524	0.214	7.00512e-75	OPC	Rbfox2
Mtss1	7.01564e-79	1.22378	0.57	0.25	1.40285e-74	OPC	Mtss1
Ahi1	8.9873e-79	1.20795	0.596	0.271	1.7971e-74	OPC	Ahi1
Camk2d	1.76274e-78	1.43262	0.407	0.141	3.52478e-74	OPC	Camk2d
Pclo	6.15995e-78	1.0917	0.647	0.306	1.23174e-73	OPC	Pclo
Adgrb1	1.163e-77	1.80078	0.342	0.109	2.32553e-73	OPC	Adgrb1
Agl	2.43647e-77	1.82883	0.294	0.083	4.87197e-73	OPC	Agl
Rabep1	2.55043e-77	1.18308	0.664	0.345	5.09984e-73	OPC	Rabep1
Cadps2	3.21224e-77	1.55696	0.343	0.107	6.4232e-73	OPC	Cadps2
Arhgef9	3.84143e-77	1.55155	0.367	0.12	7.68131e-73	OPC	Arhgef9
Cenpv	4.20008e-77	1.66685	0.321	0.096	8.39848e-73	OPC	Cenpv
C1galt1	4.56289e-77	1.89446	0.258	0.066	9.12395e-73	OPC	C1galt1
Gm1992	1.13027e-76	1.3883	0.406	0.141	2.26008e-72	OPC	Gm1992
Rps6ka3	1.89535e-76	1.48435	0.379	0.127	3.78995e-72	OPC	Rps6ka3
Srgap1	3.57032e-76	0.942858	0.823	0.501	7.13922e-72	OPC	Srgap1
Nfkb1	4.39551e-76	1.46815	0.397	0.138	8.78926e-72	OPC	Nfkb1
Ddhd1	7.5602e-76	1.2384	0.57	0.262	1.51174e-71	OPC	Ddhd1
Usp3	9.03377e-76	1.39566	0.434	0.161	1.80639e-71	OPC	Usp3
Kcnq1ot1	4.92085e-75	1.04107	0.675	0.346	9.83974e-71	OPC	Kcnq1ot1
Erbb4	6.39934e-74	0.609727	0.98	0.909	1.27961e-69	OPC	Erbb4
Tnrc18	1.95385e-73	1.44879	0.423	0.158	3.90691e-69	OPC	Tnrc18
Map3k5	2.06037e-73	1.75878	0.268	0.073	4.11991e-69	OPC	Map3k5
Itsn1	5.76431e-73	1.49427	0.397	0.144	1.15263e-68	OPC	Itsn1
Scai	6.63388e-73	1.4046	0.444	0.173	1.32651e-68	OPC	Scai
Msi2	1.51898e-72	1.0816	0.681	0.355	3.03734e-68	OPC	Msi2
Golim4	3.05165e-72	1.67375	0.305	0.092	6.10208e-68	OPC	Golim4
Pou6f1	3.62194e-72	1.67598	0.296	0.087	7.24243e-68	OPC	Pou6f1
Lrmda	6.85537e-72	1.12395	0.534	0.229	1.3708e-67	OPC	Lrmda
Nr6a1	1.29828e-71	1.24703	0.545	0.244	2.59604e-67	OPC	Nr6a1
Hmgn3	1.39768e-71	1.58375	0.349	0.116	2.79481e-67	OPC	Hmgn3
Ammecr1	1.47274e-71	1.90362	0.273	0.078	2.9449e-67	OPC	Ammecr1
Tdrd7	6.4678e-71	1.82615	0.262	0.072	1.2933e-66	OPC	Tdrd7
Traf3ip2	8.80769e-71	1.3857	0.467	0.193	1.76119e-66	OPC	Traf3ip2
Znhit6	1.68776e-70	1.82028	0.261	0.072	3.37484e-66	OPC	Znhit6
Gm13684	8.89303e-70	1.51666	0.43	0.17	1.77825e-65	OPC	Gm13684
Spred2	2.11115e-69	1.32635	0.425	0.163	4.22145e-65	OPC	Spred2
Itgav	5.02407e-69	1.35891	0.545	0.262	1.00461e-64	OPC	Itgav
Nell2	6.20187e-69	1.78363	0.293	0.09	1.24012e-64	OPC	Nell2
Pcbp3	8.14105e-69	1.57847	0.34	0.114	1.62788e-64	OPC	Pcbp3
Abcd3	3.29835e-68	1.7772	0.262	0.074	6.59538e-64	OPC	Abcd3
Spire1	3.66503e-68	1.0818	0.565	0.26	7.3286e-64	OPC	Spire1
Adamts6	3.97803e-68	1.28616	0.476	0.2	7.95446e-64	OPC	Adamts6
Tmlhe	4.27473e-68	1.66927	0.298	0.092	8.54775e-64	OPC	Tmlhe
Acer3	4.29164e-68	1.4503	0.364	0.127	8.58156e-64	OPC	Acer3
Phf14	4.97207e-68	0.986422	0.709	0.395	9.94214e-64	OPC	Phf14
Apex2	3.93528e-67	1.60605	0.3	0.093	7.86898e-63	OPC	Apex2
D130040H23Rik	6.56526e-67	1.45652	0.36	0.127	1.31279e-62	OPC	D130040H23Rik
Csf2ra	8.26796e-67	1.7716	0.266	0.077	1.65326e-62	OPC	Csf2ra
E130307A14Rik	1.12386e-66	1.10282	0.639	0.334	2.24727e-62	OPC	E130307A14Rik
Tmem108	3.37352e-66	0.964205	0.598	0.303	6.74568e-62	OPC	Tmem108
Unc13b	7.65407e-66	1.55719	0.314	0.102	1.53051e-61	OPC	Unc13b
1810034E14Rik	1.54403e-65	1.32139	0.342	0.115	3.08744e-61	OPC	1810034E14Rik
S100a16	2.39573e-65	1.66715	0.297	0.094	4.7905e-61	OPC	S100a16
Lbh	4.03064e-65	1.70482	0.28	0.085	8.05966e-61	OPC	Lbh
Rspry1	4.36959e-65	1.16699	0.515	0.23	8.73744e-61	OPC	Rspry1
E230016M11Rik	4.64029e-65	1.49389	0.339	0.117	9.27872e-61	OPC	E230016M11Rik
Tmem191c	5.97994e-65	1.74081	0.268	0.079	1.19575e-60	OPC	Tmem191c
Dscaml1	1.98212e-64	0.660747	0.962	0.795	3.96345e-60	OPC	Dscaml1
Per3	4.25278e-64	1.56737	0.312	0.103	8.50387e-60	OPC	Per3
Mapk9	4.28561e-64	1.5838	0.322	0.109	8.5695e-60	OPC	Mapk9
Rnf43	4.55774e-64	1.26557	0.502	0.229	9.11366e-60	OPC	Rnf43
Cep112	5.45562e-64	2.00196	0.257	0.076	1.0909e-59	OPC	Cep112
Ifi27	6.27941e-64	1.56468	0.333	0.116	1.25563e-59	OPC	Ifi27
Spred1	1.08411e-63	1.1531	0.541	0.257	2.16778e-59	OPC	Spred1
Gm4924	4.0429e-63	1.73933	0.257	0.075	8.08418e-59	OPC	Gm4924
Ccl25	4.32685e-63	1.57891	0.315	0.106	8.65196e-59	OPC	Ccl25
Ttc19	5.27336e-63	1.16272	0.509	0.231	1.05446e-58	OPC	Ttc19
Psd3	1.30741e-62	0.861167	0.741	0.431	2.6143e-58	OPC	Psd3
Kat6b	4.04262e-62	1.14362	0.513	0.234	8.08363e-58	OPC	Kat6b
Pou2f1	4.05253e-62	1.2556	0.464	0.202	8.10344e-58	OPC	Pou2f1
Pip4p2	1.55223e-61	1.4658	0.318	0.108	3.10384e-57	OPC	Pip4p2
Snx9	2.16527e-61	1.49208	0.34	0.122	4.32967e-57	OPC	Snx9
Gmds	4.33091e-61	1.10097	0.541	0.258	8.66009e-57	OPC	Gmds
Tcf7l2	4.82721e-60	0.696237	0.424	0.172	9.65248e-56	OPC	Tcf7l2
Dtnb	9.13473e-60	0.994654	0.579	0.286	1.82658e-55	OPC	Dtnb
Wnk3	1.04615e-59	1.4814	0.282	0.09	2.09188e-55	OPC	Wnk3
Stim2	1.41791e-59	1.37642	0.371	0.142	2.83524e-55	OPC	Stim2
Ocrl	2.77052e-59	1.46054	0.331	0.119	5.53993e-55	OPC	Ocrl
Cntln	3.11142e-59	1.30706	0.403	0.163	6.2216e-55	OPC	Cntln
Trafd1	3.70154e-59	1.33056	0.382	0.15	7.4016e-55	OPC	Trafd1
Gab2	5.08269e-59	0.81024	0.688	0.369	1.01634e-54	OPC	Gab2
Cacng7	5.20911e-59	1.31624	0.392	0.157	1.04161e-54	OPC	Cacng7
Ssbp2	1.70669e-58	1.08682	0.491	0.222	3.4127e-54	OPC	Ssbp2
Sulf2	1.85276e-58	1.00867	0.635	0.349	3.70479e-54	OPC	Sulf2
Lamc1	3.58372e-58	1.28745	0.399	0.163	7.166e-54	OPC	Lamc1
Klhl7	4.05964e-58	1.27725	0.402	0.164	8.11766e-54	OPC	Klhl7
Usp46	6.54225e-58	1.52683	0.28	0.091	1.30819e-53	OPC	Usp46
Sergef	3.41662e-57	1.57981	0.272	0.088	6.83187e-53	OPC	Sergef
Sh3d19	3.85302e-57	0.664342	0.918	0.712	7.7045e-53	OPC	Sh3d19
Slc4a10	4.67565e-57	0.975797	0.47	0.204	9.34943e-53	OPC	Slc4a10
Rbmx	5.46268e-57	1.34315	0.379	0.152	1.09232e-52	OPC	Rbmx
Stat5b	8.68746e-57	1.3465	0.371	0.146	1.73714e-52	OPC	Stat5b
Arhgap35	9.28939e-57	1.01218	0.575	0.3	1.85751e-52	OPC	Arhgap35
Agfg1	1.28057e-56	1.21225	0.445	0.197	2.56063e-52	OPC	Agfg1
Lrp6	1.55265e-56	1.22003	0.425	0.182	3.10467e-52	OPC	Lrp6
Zc3h7a	3.95232e-56	1.27244	0.399	0.165	7.90307e-52	OPC	Zc3h7a
Cdc14b	4.1494e-56	1.41928	0.287	0.096	8.29713e-52	OPC	Cdc14b
Meg3	6.33321e-56	1.79361	0.538	0.3	1.26639e-51	OPC	Meg3
Peak1	8.19202e-56	1.18648	0.402	0.165	1.63808e-51	OPC	Peak1
Myef2	1.27294e-55	1.15468	0.431	0.185	2.54538e-51	OPC	Myef2
Gm16599	1.54771e-55	1.14854	0.456	0.204	3.09481e-51	OPC	Gm16599
Erc1	3.70158e-55	1.42329	0.312	0.113	7.40168e-51	OPC	Erc1
Dtnbos	4.26947e-55	1.19103	0.358	0.138	8.53724e-51	OPC	Dtnbos
Xrcc4	1.58128e-54	1.11084	0.481	0.223	3.16193e-50	OPC	Xrcc4
Zfp950	3.45255e-54	0.979407	0.552	0.277	6.90372e-50	OPC	Zfp950
Eml5	5.12871e-54	1.08104	0.491	0.232	1.02554e-49	OPC	Eml5
Trp53bp1	6.22427e-54	1.45982	0.285	0.098	1.24461e-49	OPC	Trp53bp1
Slc22a23	7.38558e-54	0.861442	0.662	0.376	1.47682e-49	OPC	Slc22a23
Peli1	1.22051e-53	1.19438	0.375	0.151	2.44053e-49	OPC	Peli1
Ncoa1	1.31206e-52	0.8229	0.743	0.484	2.62359e-48	OPC	Ncoa1
Tle4	2.28558e-52	1.19082	0.424	0.188	4.57025e-48	OPC	Tle4
Meis2	3.82545e-52	1.13027	0.453	0.207	7.64938e-48	OPC	Meis2
1110004F10Rik	1.16252e-51	1.30541	0.36	0.146	2.32458e-47	OPC	1110004F10Rik
Glud1	1.62512e-51	1.30828	0.34	0.134	3.24959e-47	OPC	Glud1
2025-03-01	1.80536e-51	0.520674	0.954	0.789	3.61e-47	OPC	2025-03-01
Reck	1.82623e-51	1.40669	0.283	0.099	3.65172e-47	OPC	Reck
Olig1	5.81813e-51	1.26883	0.37	0.154	1.16339e-46	OPC	Olig1
Prss48	1.36352e-50	1.45844	0.276	0.097	2.7265e-46	OPC	Prss48
Ptbp3	1.84214e-50	1.35569	0.342	0.137	3.68354e-46	OPC	Ptbp3
Smyd3	2.23466e-50	0.841211	0.629	0.343	4.46843e-46	OPC	Smyd3
Fgf1	5.08475e-50	1.61768	0.325	0.131	1.01675e-45	OPC	Fgf1
Camk2g	5.80238e-50	1.41866	0.289	0.105	1.16024e-45	OPC	Camk2g
Sgms1	6.19515e-50	1.03448	0.53	0.274	1.23878e-45	OPC	Sgms1
Zfp608	6.77377e-50	0.850157	0.665	0.39	1.35448e-45	OPC	Zfp608
Lifr	1.99437e-49	1.23732	0.384	0.166	3.98795e-45	OPC	Lifr
Ctnna3	3.33381e-49	0.528731	0.971	0.802	6.66629e-45	OPC	Ctnna3
Lypd6	4.39121e-49	1.42498	0.273	0.096	8.78065e-45	OPC	Lypd6
Rab8b	4.60913e-49	1.13812	0.396	0.172	9.21641e-45	OPC	Rab8b
Zfp932	2.64464e-48	1.51511	0.269	0.096	5.28823e-44	OPC	Zfp932
Maco1	3.19951e-48	1.0696	0.432	0.2	6.39773e-44	OPC	Maco1
Pds5b	5.9398e-48	1.04679	0.453	0.216	1.18772e-43	OPC	Pds5b
Sox8	7.6185e-48	1.22254	0.414	0.193	1.52339e-43	OPC	Sox8
Tspan3	7.69052e-48	1.2748	0.353	0.148	1.5378e-43	OPC	Tspan3
Vegfa	1.09407e-47	1.56607	0.286	0.107	2.1877e-43	OPC	Vegfa
Cadm1	1.64347e-47	0.608577	0.861	0.6	3.28627e-43	OPC	Cadm1
Zmym4	3.14301e-47	0.82953	0.644	0.376	6.28476e-43	OPC	Zmym4
Prkn	4.63272e-47	0.597845	0.877	0.658	9.26358e-43	OPC	Prkn
Rab11a	6.38505e-47	1.46061	0.254	0.088	1.27676e-42	OPC	Rab11a
Man1a2	6.5699e-47	1.1609	0.361	0.153	1.31372e-42	OPC	Man1a2
Phtf1	1.3644e-46	1.44809	0.269	0.098	2.72826e-42	OPC	Phtf1
Nr6a1os	2.61709e-46	1.36033	0.283	0.105	5.23314e-42	OPC	Nr6a1os
Itgb1	3.52356e-46	1.2878	0.297	0.113	7.04571e-42	OPC	Itgb1
Abi2	3.68158e-46	1.19863	0.349	0.146	7.36168e-42	OPC	Abi2
Dennd1a	4.29574e-46	0.679419	0.808	0.562	8.58976e-42	OPC	Dennd1a
Dzip3	5.90281e-46	1.32235	0.308	0.122	1.18033e-41	OPC	Dzip3
Top2b	6.92208e-46	1.01118	0.449	0.215	1.38414e-41	OPC	Top2b
Immp2l	7.07796e-46	0.817174	0.53	0.272	1.41531e-41	OPC	Immp2l
Cplane1	8.06686e-46	0.945969	0.519	0.274	1.61305e-41	OPC	Cplane1
Tbc1d12	1.25673e-45	1.17493	0.331	0.134	2.51296e-41	OPC	Tbc1d12
Cttnbp2	1.38779e-45	0.628875	0.83	0.577	2.77503e-41	OPC	Cttnbp2
Adam23	1.9234e-45	1.28149	0.344	0.147	3.84603e-41	OPC	Adam23
Phlpp2	2.95492e-45	1.3936	0.25	0.087	5.90866e-41	OPC	Phlpp2
Sfmbt1	4.26717e-45	1.11999	0.381	0.168	8.53263e-41	OPC	Sfmbt1
Cnrip1	5.83124e-45	1.33126	0.273	0.101	1.16601e-40	OPC	Cnrip1
R3hdm2	6.40184e-45	0.833863	0.621	0.366	1.28011e-40	OPC	R3hdm2
Cacna2d1	1.46348e-44	0.951391	0.487	0.245	2.92638e-40	OPC	Cacna2d1
Srgap3	1.56927e-44	0.82202	0.593	0.328	3.13791e-40	OPC	Srgap3
AC149090.1	2.25276e-44	1.40771	0.322	0.135	4.50461e-40	OPC	AC149090.1
Gm36975	5.00547e-44	0.731423	0.672	0.402	1.00089e-39	OPC	Gm36975
4930549C15Rik	7.62687e-44	1.03053	0.402	0.184	1.52507e-39	OPC	4930549C15Rik
Antxr1	1.05712e-43	1.22378	0.361	0.16	2.11381e-39	OPC	Antxr1
Senp7	1.17747e-43	0.936499	0.527	0.286	2.35448e-39	OPC	Senp7
Rpl13	1.32062e-43	1.02081	0.477	0.244	2.64071e-39	OPC	Rpl13
Rnf157	2.47266e-43	1.03665	0.418	0.199	4.94434e-39	OPC	Rnf157
Cyld	3.02589e-43	0.905615	0.54	0.297	6.05056e-39	OPC	Cyld
Lims1	3.66886e-43	0.861731	0.519	0.272	7.33624e-39	OPC	Lims1
Rcor1	5.34069e-43	1.24422	0.285	0.11	1.06792e-38	OPC	Rcor1
Nsmaf	2.02812e-42	1.211	0.329	0.14	4.05543e-38	OPC	Nsmaf
Slc22a17	3.0239e-42	0.905307	0.529	0.289	6.0466e-38	OPC	Slc22a17
Dync2h1	3.57624e-42	1.1697	0.335	0.144	7.15105e-38	OPC	Dync2h1
Tia1	4.21136e-42	0.83145	0.569	0.318	8.42103e-38	OPC	Tia1
Slc9a9	5.8544e-42	0.634642	0.756	0.484	1.17065e-37	OPC	Slc9a9
Fbn2	1.69227e-41	1.00904	0.304	0.122	3.38387e-37	OPC	Fbn2
Stat3	2.20331e-41	1.15709	0.324	0.137	4.40575e-37	OPC	Stat3
Stxbp1	2.28048e-41	1.35327	0.255	0.095	4.56004e-37	OPC	Stxbp1
Castor2	3.42027e-41	1.35893	0.261	0.099	6.83918e-37	OPC	Castor2
Pag1	4.09195e-41	1.18014	0.321	0.136	8.18226e-37	OPC	Pag1
2610035D17Rik	5.15085e-41	0.605573	0.803	0.57	1.02996e-36	OPC	2610035D17Rik
Mpdz	5.2042e-41	1.01574	0.377	0.171	1.04063e-36	OPC	Mpdz
Gfpt1	1.3566e-40	1.2873	0.278	0.11	2.71266e-36	OPC	Gfpt1
Stk38	3.36887e-40	0.958579	0.435	0.216	6.73639e-36	OPC	Stk38
Gpsm2	4.07784e-40	1.23297	0.286	0.115	8.15406e-36	OPC	Gpsm2
Aak1	5.32414e-40	0.795214	0.565	0.317	1.06461e-35	OPC	Aak1
Fbxl2	1.64232e-39	1.08082	0.363	0.167	3.28399e-35	OPC	Fbxl2
Scmh1	2.06012e-39	0.776217	0.529	0.285	4.11941e-35	OPC	Scmh1
Jmjd1c	4.92122e-39	0.631946	0.76	0.502	9.84046e-35	OPC	Jmjd1c
Kdm7a	5.5693e-39	1.22829	0.269	0.106	1.11364e-34	OPC	Kdm7a
Stxbp5	7.6136e-39	1.06274	0.35	0.158	1.52242e-34	OPC	Stxbp5
Araf	8.8484e-39	1.03734	0.435	0.225	1.76933e-34	OPC	Araf
Tmx4	1.35411e-38	1.21432	0.311	0.134	2.70768e-34	OPC	Tmx4
Galnt11	2.99255e-38	1.2309	0.297	0.126	5.98391e-34	OPC	Galnt11
Acvr2a	3.13618e-38	1.18838	0.287	0.118	6.2711e-34	OPC	Acvr2a
Nsf	4.39644e-38	0.918157	0.453	0.237	8.79111e-34	OPC	Nsf
Mbd5	7.20043e-38	0.674574	0.728	0.488	1.4398e-33	OPC	Mbd5
Rapgef3	7.68573e-38	1.11436	0.328	0.146	1.53684e-33	OPC	Rapgef3
Gm20646	8.105e-38	1.233	0.269	0.108	1.62068e-33	OPC	Gm20646
Tshz1	1.3286e-37	1.14731	0.289	0.119	2.65667e-33	OPC	Tshz1
Magi1	2.01996e-37	0.61552	0.791	0.546	4.03912e-33	OPC	Magi1
Pogz	3.4812e-37	1.03021	0.363	0.171	6.96101e-33	OPC	Pogz
Csnk1g1	5.54614e-37	0.861054	0.474	0.253	1.10901e-32	OPC	Csnk1g1
Lmbr1	1.4269e-36	1.10824	0.324	0.145	2.85323e-32	OPC	Lmbr1
Pcnx	1.57893e-36	1.06739	0.331	0.149	3.15722e-32	OPC	Pcnx
Phf6	2.03767e-36	1.15504	0.304	0.133	4.07453e-32	OPC	Phf6
Prkcq	2.37714e-36	0.69162	0.626	0.382	4.75334e-32	OPC	Prkcq
Wwox	3.96763e-36	0.634752	0.664	0.413	7.93368e-32	OPC	Wwox
Gm48383	4.55053e-36	1.07414	0.317	0.141	9.09924e-32	OPC	Gm48383
Zmynd11	5.45854e-36	0.815587	0.48	0.257	1.09149e-31	OPC	Zmynd11
Hif1a	7.90987e-36	1.26497	0.262	0.107	1.58166e-31	OPC	Hif1a
Wasf1	7.93702e-36	1.15172	0.305	0.135	1.58709e-31	OPC	Wasf1
Cux1	8.76289e-36	0.862585	0.456	0.243	1.75223e-31	OPC	Cux1
Lyst	1.47571e-35	1.09781	0.308	0.136	2.95083e-31	OPC	Lyst
Slc23a2	1.69572e-35	1.1005	0.314	0.14	3.39076e-31	OPC	Slc23a2
Itgb8	2.03803e-35	0.955292	0.385	0.189	4.07524e-31	OPC	Itgb8
Dmxl2	2.32672e-35	0.977934	0.356	0.168	4.65251e-31	OPC	Dmxl2
Adam22	3.19089e-35	0.700148	0.598	0.36	6.38051e-31	OPC	Adam22
Snx1	3.83421e-35	0.832949	0.536	0.317	7.66688e-31	OPC	Snx1
Nol4l	4.0167e-35	1.16515	0.273	0.114	8.0318e-31	OPC	Nol4l
Filip1l	6.46857e-35	0.929232	0.364	0.173	1.29346e-30	OPC	Filip1l
Ttc4	1.0915e-34	1.17799	0.275	0.116	2.18256e-30	OPC	Ttc4
Sptan1	1.35059e-34	0.935969	0.423	0.222	2.70064e-30	OPC	Sptan1
Phf21a	1.4319e-34	0.618473	0.732	0.507	2.86322e-30	OPC	Phf21a
Ext1	1.6966e-34	0.625486	0.668	0.423	3.39253e-30	OPC	Ext1
Xkr6	3.16598e-34	0.777031	0.483	0.266	6.3307e-30	OPC	Xkr6
Agrn	3.70744e-34	1.25654	0.255	0.106	7.41339e-30	OPC	Agrn
Rnf144a	5.39225e-34	0.817623	0.508	0.29	1.07824e-29	OPC	Rnf144a
Snca	5.93649e-34	1.0639	0.28	0.12	1.18706e-29	OPC	Snca
Cuedc1	6.58927e-34	0.788297	0.573	0.356	1.31759e-29	OPC	Cuedc1
Trps1	7.31127e-34	0.668664	0.598	0.36	1.46196e-29	OPC	Trps1
Ttc8	7.3536e-34	1.19441	0.255	0.105	1.47043e-29	OPC	Ttc8
Lncppara	7.6267e-34	0.952747	0.43	0.23	1.52503e-29	OPC	Lncppara
5330438D12Rik	9.2878e-34	0.537642	0.81	0.577	1.85719e-29	OPC	5330438D12Rik
Vps13a	1.27374e-33	0.869664	0.389	0.194	2.54696e-29	OPC	Vps13a
Arhgap12	1.34413e-33	1.04123	0.311	0.141	2.68773e-29	OPC	Arhgap12
Cep83	1.81728e-33	1.21706	0.275	0.119	3.63383e-29	OPC	Cep83
Btbd9	3.34486e-33	0.674647	0.572	0.337	6.68838e-29	OPC	Btbd9
Clip2	3.35713e-33	0.887628	0.438	0.237	6.71292e-29	OPC	Clip2
Hibch	3.43724e-33	1.20059	0.262	0.111	6.8731e-29	OPC	Hibch
Gm15283	3.65054e-33	1.02085	0.354	0.174	7.29962e-29	OPC	Gm15283
Spag9	5.31708e-33	0.54107	0.82	0.602	1.0632e-28	OPC	Spag9
Hnrnpll	1.65991e-32	1.22696	0.254	0.107	3.31915e-28	OPC	Hnrnpll
Snhg14	2.05988e-32	1.27654	0.289	0.131	4.11893e-28	OPC	Snhg14
Stt3b	2.10012e-32	1.19394	0.255	0.108	4.1994e-28	OPC	Stt3b
Camsap2	3.2538e-32	0.922245	0.367	0.183	6.50629e-28	OPC	Camsap2
Ggt7	3.67332e-32	1.2175	0.25	0.105	7.34516e-28	OPC	Ggt7
Pou3f3	4.1795e-32	1.12385	0.273	0.12	8.35733e-28	OPC	Pou3f3
Ubp1	4.92326e-32	1.13406	0.294	0.135	9.84455e-28	OPC	Ubp1
Bmpr2	5.48694e-32	0.977928	0.343	0.168	1.09717e-27	OPC	Bmpr2
Slc30a5	6.21184e-32	1.07741	0.278	0.122	1.24212e-27	OPC	Slc30a5
Sec63	7.00333e-32	1.01322	0.342	0.167	1.40039e-27	OPC	Sec63
Wdr41	1.11109e-31	1.15637	0.264	0.114	2.22173e-27	OPC	Wdr41
Ehbp1	1.12521e-31	0.652567	0.612	0.387	2.24998e-27	OPC	Ehbp1
Fam219a	2.15295e-31	0.819655	0.459	0.259	4.30504e-27	OPC	Fam219a
Kdm1a	2.16521e-31	0.913855	0.391	0.204	4.32955e-27	OPC	Kdm1a
Srsf10	2.32247e-31	0.950452	0.384	0.2	4.64401e-27	OPC	Srsf10
Kdm4c	2.40697e-31	0.778509	0.478	0.271	4.81297e-27	OPC	Kdm4c
Trim24	2.63275e-31	0.847773	0.421	0.227	5.26445e-27	OPC	Trim24
Nedd4l	2.83674e-31	1.12759	0.265	0.115	5.67234e-27	OPC	Nedd4l
Scaper	3.25831e-31	0.690134	0.576	0.356	6.51531e-27	OPC	Scaper
Galnt16	3.41392e-31	0.886236	0.356	0.175	6.82648e-27	OPC	Galnt16
Ralgapa2	3.59966e-31	0.791016	0.423	0.224	7.19788e-27	OPC	Ralgapa2
Kiz	5.03855e-31	1.04448	0.305	0.143	1.00751e-26	OPC	Kiz
Nlk	5.59761e-31	0.678809	0.57	0.352	1.1193e-26	OPC	Nlk
Lrp1b	5.83868e-31	0.260466	1	0.993	1.1675e-26	OPC	Lrp1b
Zfp157	6.24671e-31	1.18666	0.25	0.106	1.24909e-26	OPC	Zfp157
Tcaf1	6.8393e-31	0.967025	0.338	0.165	1.36759e-26	OPC	Tcaf1
Pdcd4	9.65364e-31	0.885532	0.286	0.129	1.93034e-26	OPC	Pdcd4
Igsf8	1.10953e-30	1.05395	0.298	0.139	2.21862e-26	OPC	Igsf8
Elovl6	1.14144e-30	0.784456	0.424	0.228	2.28243e-26	OPC	Elovl6
Arid4a	1.35842e-30	0.872926	0.397	0.211	2.71629e-26	OPC	Arid4a
Abl2	2.88466e-30	0.881312	0.353	0.176	5.76817e-26	OPC	Abl2
Tut4	4.30187e-30	0.618538	0.604	0.381	8.60202e-26	OPC	Tut4
Desi2	4.30353e-30	0.809411	0.424	0.231	8.60535e-26	OPC	Desi2
Crtc3	7.87305e-30	0.980068	0.312	0.15	1.5743e-25	OPC	Crtc3
Ilf3	1.06074e-29	1.08481	0.264	0.117	2.12106e-25	OPC	Ilf3
Zhx3	1.2852e-29	0.817488	0.431	0.238	2.56988e-25	OPC	Zhx3
Acvr1	1.46414e-29	0.990431	0.29	0.135	2.92769e-25	OPC	Acvr1
Nfat5	1.59455e-29	0.62929	0.587	0.367	3.18846e-25	OPC	Nfat5
Tusc3	2.36636e-29	1.15746	0.259	0.116	4.73178e-25	OPC	Tusc3
Tbc1d23	3.05041e-29	0.827072	0.399	0.214	6.0996e-25	OPC	Tbc1d23
Ube2r2	6.41447e-29	0.856785	0.35	0.177	1.28264e-24	OPC	Ube2r2
Hmg20a	6.93736e-29	0.719753	0.502	0.296	1.38719e-24	OPC	Hmg20a
Ndufs4	7.15584e-29	0.97031	0.318	0.156	1.43088e-24	OPC	Ndufs4
Abhd18	1.27538e-28	0.700635	0.481	0.279	2.55025e-24	OPC	Abhd18
Dip2c	1.37655e-28	0.31527	0.81	0.556	2.75255e-24	OPC	Dip2c
Strbp	2.22902e-28	0.398141	0.894	0.721	4.45716e-24	OPC	Strbp
4930444A19Rik	2.40912e-28	0.818978	0.298	0.141	4.81727e-24	OPC	4930444A19Rik
Ip6k2	3.08127e-28	1.06581	0.251	0.111	6.16131e-24	OPC	Ip6k2
Fbxw4	4.98307e-28	0.90854	0.326	0.163	9.96415e-24	OPC	Fbxw4
Epb41l1	5.28473e-28	0.946802	0.305	0.149	1.05673e-23	OPC	Epb41l1
Zfp398	5.79417e-28	0.933584	0.311	0.152	1.1586e-23	OPC	Zfp398
Rfx7	6.72149e-28	0.656722	0.48	0.276	1.34403e-23	OPC	Rfx7
Scg5	9.47664e-28	0.700067	0.481	0.282	1.89495e-23	OPC	Scg5
Setd5	1.64881e-27	0.629595	0.636	0.429	3.29695e-23	OPC	Setd5
Srek1	1.8721e-27	0.563634	0.672	0.466	3.74346e-23	OPC	Srek1
Slc25a23	1.934e-27	0.902044	0.305	0.149	3.86722e-23	OPC	Slc25a23
4833420G17Rik	2.67516e-27	0.840616	0.371	0.198	5.34926e-23	OPC	4833420G17Rik
Eml6	7.88496e-27	0.551844	0.626	0.416	1.57668e-22	OPC	Eml6
Synj2bp	8.05274e-27	0.956358	0.286	0.137	1.61022e-22	OPC	Synj2bp
Gnb4	8.48719e-27	0.908977	0.282	0.134	1.6971e-22	OPC	Gnb4
Numb	8.72886e-27	0.739657	0.483	0.293	1.74542e-22	OPC	Numb
Ttc7b	1.23319e-26	0.702131	0.441	0.252	2.46589e-22	OPC	Ttc7b
Ccdc88a	1.24191e-26	0.502522	0.787	0.584	2.48333e-22	OPC	Ccdc88a
Sgce	1.78336e-26	0.832881	0.354	0.187	3.566e-22	OPC	Sgce
Mapk8	2.51935e-26	0.936293	0.303	0.15	5.03768e-22	OPC	Mapk8
Ppp2r5e	2.6519e-26	0.725943	0.474	0.284	5.30273e-22	OPC	Ppp2r5e
P2rx7	3.02218e-26	0.863248	0.354	0.189	6.04315e-22	OPC	P2rx7
Rsu1	3.66753e-26	0.794777	0.377	0.205	7.33359e-22	OPC	Rsu1
P4ha1	3.7736e-26	0.874726	0.3	0.147	7.5457e-22	OPC	P4ha1
Rapgef1	4.79827e-26	0.736966	0.406	0.227	9.59461e-22	OPC	Rapgef1
Zup1	5.35934e-26	0.953189	0.296	0.147	1.07165e-21	OPC	Zup1
Lrrc49	5.50931e-26	0.827332	0.343	0.18	1.10164e-21	OPC	Lrrc49
Cbx5	7.84103e-26	0.84827	0.342	0.179	1.56789e-21	OPC	Cbx5
Arhgef11	9.13269e-26	0.612594	0.469	0.273	1.82617e-21	OPC	Arhgef11
Ppp3cb	1.11859e-25	0.919299	0.308	0.156	2.23674e-21	OPC	Ppp3cb
Ddx39b	1.31771e-25	0.855503	0.356	0.191	2.63489e-21	OPC	Ddx39b
Cd9	1.8722e-25	0.795567	0.477	0.297	3.74366e-21	OPC	Cd9
Rev1	2.42533e-25	0.809645	0.346	0.182	4.84968e-21	OPC	Rev1
Kif2a	2.46085e-25	0.972699	0.286	0.142	4.92071e-21	OPC	Kif2a
Gsk3b	3.12667e-25	0.595564	0.589	0.39	6.25209e-21	OPC	Gsk3b
Tet2	5.61881e-25	0.898683	0.308	0.158	1.12354e-20	OPC	Tet2
Nf1	5.70856e-25	0.483234	0.792	0.607	1.14148e-20	OPC	Nf1
Sclt1	1.04453e-24	0.738347	0.346	0.183	2.08863e-20	OPC	Sclt1
Rps6kc1	1.20561e-24	0.974668	0.269	0.131	2.41074e-20	OPC	Rps6kc1
Gpr137c	1.22135e-24	0.798095	0.395	0.226	2.44222e-20	OPC	Gpr137c
Slc24a5	1.42127e-24	0.737257	0.459	0.278	2.84198e-20	OPC	Slc24a5
Hectd4	1.90864e-24	0.686291	0.45	0.27	3.81652e-20	OPC	Hectd4
Tra2a	1.93047e-24	0.526799	0.713	0.523	3.86017e-20	OPC	Tra2a
Cpt1c	2.11904e-24	0.961027	0.286	0.144	4.23723e-20	OPC	Cpt1c
Zc3h14	2.37952e-24	1.00705	0.259	0.125	4.75809e-20	OPC	Zc3h14
Trim33	2.55246e-24	0.733447	0.374	0.205	5.10389e-20	OPC	Trim33
Sox10	3.23001e-24	0.495183	0.757	0.575	6.45873e-20	OPC	Sox10
Zfyve9	3.70577e-24	0.561987	0.491	0.294	7.41006e-20	OPC	Zfyve9
Cald1	5.28267e-24	0.573934	0.551	0.353	1.05632e-19	OPC	Cald1
Foxn2	5.33813e-24	0.919336	0.273	0.135	1.06741e-19	OPC	Foxn2
Msra	6.47407e-24	0.920522	0.3	0.155	1.29456e-19	OPC	Msra
Elavl1	7.40998e-24	0.787193	0.375	0.212	1.4817e-19	OPC	Elavl1
Cnnm2	8.67087e-24	0.960429	0.257	0.124	1.73383e-19	OPC	Cnnm2
Rabgap1l	1.07401e-23	0.428313	0.763	0.552	2.14759e-19	OPC	Rabgap1l
Cpsf6	1.11617e-23	0.663854	0.49	0.306	2.23189e-19	OPC	Cpsf6
Usp45	1.47218e-23	0.893574	0.282	0.141	2.94378e-19	OPC	Usp45
Galnt1	1.62222e-23	0.666334	0.435	0.258	3.24379e-19	OPC	Galnt1
Dhx57	1.72389e-23	0.929831	0.273	0.136	3.44709e-19	OPC	Dhx57
Smarcad1	1.73859e-23	0.683517	0.386	0.217	3.47647e-19	OPC	Smarcad1
C2cd5	1.83656e-23	0.699894	0.438	0.264	3.67238e-19	OPC	C2cd5
Ago2	4.44422e-23	1.0031	0.264	0.131	8.88666e-19	OPC	Ago2
Srgap2	4.76416e-23	0.619662	0.427	0.249	9.52641e-19	OPC	Srgap2
Erlec1	5.20886e-23	0.889041	0.298	0.156	1.04156e-18	OPC	Erlec1
Brip1os	7.30272e-23	0.737502	0.414	0.246	1.46025e-18	OPC	Brip1os
Znrf3	8.09931e-23	0.690886	0.342	0.184	1.61954e-18	OPC	Znrf3
Kifap3	8.62826e-23	0.73016	0.357	0.198	1.72531e-18	OPC	Kifap3
Ndrg3	1.03734e-22	0.770153	0.315	0.166	2.07427e-18	OPC	Ndrg3
Zfp329	1.0641e-22	0.878632	0.335	0.185	2.12777e-18	OPC	Zfp329
Os9	1.15891e-22	0.918021	0.304	0.162	2.31735e-18	OPC	Os9
Zc3h12b	1.299e-22	0.698661	0.326	0.173	2.59748e-18	OPC	Zc3h12b
Synj1	1.5073e-22	0.866508	0.305	0.162	3.01399e-18	OPC	Synj1
Cdc27	1.78793e-22	0.927471	0.264	0.131	3.57514e-18	OPC	Cdc27
Btbd10	3.49156e-22	0.909703	0.272	0.139	6.98173e-18	OPC	Btbd10
Mib1	4.00465e-22	0.860273	0.283	0.146	8.0077e-18	OPC	Mib1
Vwa8	4.08667e-22	0.664745	0.379	0.216	8.1717e-18	OPC	Vwa8
4930455C13Rik	4.11479e-22	0.773474	0.336	0.186	8.22793e-18	OPC	4930455C13Rik
Banp	4.38179e-22	0.977724	0.251	0.124	8.76183e-18	OPC	Banp
Vps54	4.75148e-22	0.765343	0.329	0.179	9.50106e-18	OPC	Vps54
Yeats2	5.35517e-22	0.801274	0.358	0.205	1.07082e-17	OPC	Yeats2
Pias1	6.97313e-22	0.592983	0.533	0.351	1.39435e-17	OPC	Pias1
Wasf3	8.11103e-22	0.769158	0.35	0.197	1.62188e-17	OPC	Wasf3
Slc8a3	9.58933e-22	0.59147	0.342	0.185	1.91748e-17	OPC	Slc8a3
Fam135a	9.67776e-22	0.696608	0.382	0.22	1.93516e-17	OPC	Fam135a
Btrc	9.76087e-22	0.646491	0.488	0.316	1.95178e-17	OPC	Btrc
Ola1	1.00959e-21	0.838583	0.29	0.152	2.01877e-17	OPC	Ola1
Arl2bp	1.20813e-21	0.737553	0.411	0.25	2.41578e-17	OPC	Arl2bp
Ly6h	1.33083e-21	0.866177	0.287	0.151	2.66112e-17	OPC	Ly6h
Ppp1r12b	1.44306e-21	0.521338	0.494	0.307	2.88554e-17	OPC	Ppp1r12b
Pik3cb	1.45028e-21	0.893783	0.275	0.142	2.89997e-17	OPC	Pik3cb
Snx13	2.13927e-21	0.852114	0.272	0.14	4.27769e-17	OPC	Snx13
Rab3gap2	2.372e-21	0.836086	0.297	0.158	4.74305e-17	OPC	Rab3gap2
Dcun1d5	2.43594e-21	0.838641	0.303	0.163	4.8709e-17	OPC	Dcun1d5
Ybx1	2.57147e-21	0.856463	0.278	0.144	5.14191e-17	OPC	Ybx1
Scamp1	2.8991e-21	0.929141	0.269	0.14	5.79704e-17	OPC	Scamp1
Papss1	4.41475e-21	0.781802	0.328	0.182	8.82774e-17	OPC	Papss1
Cep68	6.44979e-21	0.84717	0.279	0.146	1.2897e-16	OPC	Cep68
Arl3	6.68393e-21	0.817623	0.29	0.154	1.33652e-16	OPC	Arl3
Rai1	1.09447e-20	0.870547	0.265	0.136	2.1885e-16	OPC	Rai1
Ppp3ca	1.91715e-20	0.38054	0.796	0.604	3.83353e-16	OPC	Ppp3ca
Znrf1	2.03791e-20	0.624978	0.315	0.17	4.075e-16	OPC	Znrf1
Celf1	2.34096e-20	0.51924	0.513	0.333	4.68099e-16	OPC	Celf1
Sos2	2.51039e-20	0.727927	0.335	0.189	5.01977e-16	OPC	Sos2
Kif3a	4.06847e-20	0.578044	0.448	0.278	8.13532e-16	OPC	Kif3a
Cnot6l	4.54761e-20	0.875989	0.25	0.127	9.09339e-16	OPC	Cnot6l
Runx2	4.7481e-20	0.804372	0.289	0.155	9.49429e-16	OPC	Runx2
6430590A07Rik	4.74825e-20	0.67811	0.397	0.241	9.4946e-16	OPC	6430590A07Rik
Gfod1	4.77305e-20	0.742837	0.36	0.213	9.54418e-16	OPC	Gfod1
Cnot2	5.59411e-20	0.677154	0.424	0.264	1.1186e-15	OPC	Cnot2
Top1	9.20912e-20	0.557392	0.498	0.324	1.84146e-15	OPC	Top1
Crebrf	1.09708e-19	0.642438	0.452	0.291	2.19373e-15	OPC	Crebrf
Osbpl8	1.64691e-19	0.779264	0.307	0.17	3.29316e-15	OPC	Osbpl8
Serinc5	1.71277e-19	0.596629	0.487	0.322	3.42485e-15	OPC	Serinc5
Fndc3a	1.79712e-19	0.741345	0.385	0.236	3.59353e-15	OPC	Fndc3a
Metap2	2.5706e-19	0.903755	0.25	0.13	5.14017e-15	OPC	Metap2
Map7d2	3.09565e-19	0.646064	0.371	0.221	6.19006e-15	OPC	Map7d2
Slc6a1	3.37042e-19	0.593029	0.464	0.301	6.73949e-15	OPC	Slc6a1
Zfp652	3.9521e-19	0.641802	0.347	0.2	7.90262e-15	OPC	Zfp652
Taok3	4.3163e-19	0.642121	0.346	0.199	8.63087e-15	OPC	Taok3
Rock2	4.91229e-19	0.622221	0.395	0.241	9.82262e-15	OPC	Rock2
Ppm1h	5.5711e-19	0.704071	0.324	0.184	1.114e-14	OPC	Ppm1h
Brd8	6.0643e-19	0.714075	0.354	0.21	1.21262e-14	OPC	Brd8
Rbm4b	6.79822e-19	0.635998	0.361	0.213	1.35937e-14	OPC	Rbm4b
Gnas	7.77468e-19	0.561114	0.491	0.324	1.55462e-14	OPC	Gnas
Zfp512	8.4885e-19	0.840535	0.269	0.145	1.69736e-14	OPC	Zfp512
Dock3	9.60038e-19	0.360064	0.752	0.558	1.91969e-14	OPC	Dock3
Med13l	1.05598e-18	0.612474	0.411	0.255	2.11154e-14	OPC	Med13l
Lysmd4	1.3297e-18	0.457736	0.529	0.348	2.65886e-14	OPC	Lysmd4
Arglu1	1.89508e-18	0.393183	0.746	0.568	3.78941e-14	OPC	Arglu1
Purg	1.96169e-18	0.761518	0.311	0.178	3.92259e-14	OPC	Purg
Zfp207	2.40004e-18	0.584433	0.402	0.246	4.79912e-14	OPC	Zfp207
BC005561	2.43475e-18	0.587641	0.423	0.266	4.86852e-14	OPC	BC005561
Fubp1	2.47632e-18	0.46462	0.616	0.44	4.95165e-14	OPC	Fubp1
Srr	2.56435e-18	0.60698	0.326	0.184	5.12767e-14	OPC	Srr
Kif21b	4.39116e-18	0.718957	0.305	0.174	8.78056e-14	OPC	Kif21b
Ap2a2	4.39919e-18	0.851703	0.254	0.136	8.79662e-14	OPC	Ap2a2
Nptn	4.58799e-18	0.554803	0.463	0.299	9.17414e-14	OPC	Nptn
Srpk2	4.78699e-18	0.457855	0.6	0.424	9.57206e-14	OPC	Srpk2
Ric8b	5.37918e-18	0.798183	0.265	0.144	1.07562e-13	OPC	Ric8b
0610010F05Rik	6.39907e-18	0.810326	0.257	0.137	1.27956e-13	OPC	0610010F05Rik
Cdk8	6.44416e-18	0.593146	0.45	0.293	1.28857e-13	OPC	Cdk8
Tbc1d9b	7.45214e-18	0.764223	0.29	0.164	1.49013e-13	OPC	Tbc1d9b
Vezf1	7.56742e-18	0.844556	0.252	0.135	1.51318e-13	OPC	Vezf1
Gm46367	1.00109e-17	0.636098	0.409	0.261	2.00178e-13	OPC	Gm46367
A930015D03Rik	1.06392e-17	0.684821	0.314	0.18	2.12742e-13	OPC	A930015D03Rik
Ppfia1	1.07006e-17	0.723302	0.297	0.168	2.13969e-13	OPC	Ppfia1
Khdrbs1	1.10173e-17	0.638765	0.381	0.236	2.20303e-13	OPC	Khdrbs1
Gm15594	1.23278e-17	0.802687	0.269	0.148	2.46507e-13	OPC	Gm15594
Sppl3	1.23613e-17	0.600869	0.428	0.274	2.47177e-13	OPC	Sppl3
Acadsb	1.25853e-17	0.778699	0.255	0.137	2.51655e-13	OPC	Acadsb
Xrcc5	1.2649e-17	0.774192	0.271	0.149	2.52929e-13	OPC	Xrcc5
Atp6v0a1	1.29318e-17	0.560329	0.425	0.269	2.58584e-13	OPC	Atp6v0a1
Golga1	1.41447e-17	0.732496	0.298	0.17	2.82838e-13	OPC	Golga1
Gprasp1	1.75768e-17	0.558693	0.391	0.239	3.51465e-13	OPC	Gprasp1
Bcat1	2.39929e-17	0.724911	0.259	0.14	4.79762e-13	OPC	Bcat1
Zhx2	2.5551e-17	0.777403	0.259	0.141	5.10919e-13	OPC	Zhx2
Dnajc1	2.73322e-17	0.397469	0.636	0.446	5.46535e-13	OPC	Dnajc1
Cmip	3.50944e-17	0.466326	0.509	0.339	7.01748e-13	OPC	Cmip
Xpo1	6.70499e-17	0.83783	0.257	0.142	1.34073e-12	OPC	Xpo1
Gm47283	6.71014e-17	0.530125	0.572	0.411	1.34176e-12	OPC	Gm47283
Smg7	6.80526e-17	0.672397	0.332	0.199	1.36078e-12	OPC	Smg7
Mark3	7.66536e-17	0.551222	0.47	0.315	1.53277e-12	OPC	Mark3
S100b	7.71071e-17	0.663454	0.321	0.188	1.54183e-12	OPC	S100b
Usp47	8.32063e-17	0.549746	0.386	0.239	1.66379e-12	OPC	Usp47
Snx27	9.56335e-17	0.751146	0.271	0.151	1.91229e-12	OPC	Snx27
Rmdn1	1.09583e-16	0.476136	0.467	0.306	2.19122e-12	OPC	Rmdn1
Dtd1	1.18642e-16	0.679747	0.3	0.173	2.37236e-12	OPC	Dtd1
Nudt5	1.25194e-16	0.617183	0.339	0.203	2.50338e-12	OPC	Nudt5
Bach2	1.38596e-16	0.382964	0.619	0.436	2.77137e-12	OPC	Bach2
Atp6v1b2	1.40461e-16	0.796694	0.265	0.149	2.80866e-12	OPC	Atp6v1b2
Itm2c	1.53715e-16	0.789396	0.272	0.154	3.07368e-12	OPC	Itm2c
Ddhd2	1.54274e-16	0.536816	0.421	0.269	3.08485e-12	OPC	Ddhd2
Pnn	1.62074e-16	0.431833	0.604	0.432	3.24084e-12	OPC	Pnn
Mef2a	1.97431e-16	0.433249	0.554	0.384	3.94783e-12	OPC	Mef2a
Gm47167	2.02722e-16	0.541673	0.389	0.242	4.05363e-12	OPC	Gm47167
Cspp1	2.20775e-16	0.552004	0.41	0.263	4.41461e-12	OPC	Cspp1
Bmt2	2.45688e-16	0.688204	0.294	0.17	4.91277e-12	OPC	Bmt2
Etnk1	2.65559e-16	0.646083	0.393	0.254	5.31012e-12	OPC	Etnk1
Zfp266	2.72499e-16	0.683489	0.347	0.214	5.44888e-12	OPC	Zfp266
Mycbp	2.73358e-16	0.778537	0.251	0.138	5.46608e-12	OPC	Mycbp
Ccnh	2.7562e-16	0.620477	0.312	0.182	5.51131e-12	OPC	Ccnh
5330434G04Rik	2.94974e-16	0.489118	0.424	0.271	5.89829e-12	OPC	5330434G04Rik
Pola1	4.30522e-16	0.736703	0.272	0.154	8.60871e-12	OPC	Pola1
Vezt	4.6002e-16	0.614706	0.346	0.211	9.19856e-12	OPC	Vezt
Rab30	4.66432e-16	0.623939	0.311	0.184	9.32677e-12	OPC	Rab30
Sumo2	5.7807e-16	0.573401	0.379	0.239	1.15591e-11	OPC	Sumo2
Micu3	8.56626e-16	0.550637	0.384	0.242	1.71291e-11	OPC	Micu3
Ptbp2	1.00896e-15	0.564408	0.437	0.291	2.01751e-11	OPC	Ptbp2
Sbno1	1.10514e-15	0.525847	0.4	0.256	2.20984e-11	OPC	Sbno1
Chd6	1.27139e-15	0.392198	0.643	0.474	2.54227e-11	OPC	Chd6
Kpna3	1.37098e-15	0.588286	0.31	0.182	2.74141e-11	OPC	Kpna3
Timm44	1.42311e-15	0.654012	0.297	0.174	2.84566e-11	OPC	Timm44
Hdgfl3	1.48387e-15	0.542506	0.409	0.265	2.96714e-11	OPC	Hdgfl3
Snx3	1.51342e-15	0.660814	0.276	0.157	3.02624e-11	OPC	Snx3
Usp40	1.55616e-15	0.657199	0.318	0.191	3.11169e-11	OPC	Usp40
Mnat1	1.70561e-15	0.551746	0.353	0.217	3.41054e-11	OPC	Mnat1
Pde4dip	2.12031e-15	0.42315	0.55	0.39	4.23977e-11	OPC	Pde4dip
Ddx50	2.32119e-15	0.504415	0.446	0.298	4.64145e-11	OPC	Ddx50
Prrc2b	2.60599e-15	0.54054	0.371	0.234	5.21093e-11	OPC	Prrc2b
Jarid2	2.86193e-15	0.433145	0.498	0.339	5.72272e-11	OPC	Jarid2
Ppp6r2	3.23271e-15	0.474215	0.442	0.291	6.46413e-11	OPC	Ppp6r2
A630089N07Rik	3.27174e-15	0.67863	0.269	0.155	6.54218e-11	OPC	A630089N07Rik
Atp11b	3.4331e-15	0.659718	0.287	0.168	6.86483e-11	OPC	Atp11b
Reps1	3.43431e-15	0.637196	0.28	0.162	6.86724e-11	OPC	Reps1
Fcho2	4.1073e-15	0.489682	0.449	0.302	8.21297e-11	OPC	Fcho2
Cyfip1	4.19281e-15	0.688139	0.297	0.178	8.38394e-11	OPC	Cyfip1
Uty	4.21987e-15	0.536392	0.431	0.287	8.43804e-11	OPC	Uty
Snd1	5.16215e-15	0.542412	0.456	0.308	1.03222e-10	OPC	Snd1
Luc7l3	5.28849e-15	0.411527	0.626	0.469	1.05749e-10	OPC	Luc7l3
Cbfb	7.38279e-15	0.644019	0.287	0.169	1.47626e-10	OPC	Cbfb
Lrp4	7.72874e-15	0.590693	0.307	0.183	1.54544e-10	OPC	Lrp4
Megf9	8.07388e-15	0.638867	0.279	0.163	1.61445e-10	OPC	Megf9
Rbm26	8.39017e-15	0.420452	0.576	0.418	1.6777e-10	OPC	Rbm26
Fbxl17	8.88908e-15	0.402343	0.587	0.423	1.77746e-10	OPC	Fbxl17
Xiap	1.03173e-14	0.591925	0.326	0.2	2.06304e-10	OPC	Xiap
Nsd2	1.08433e-14	0.559782	0.406	0.267	2.16822e-10	OPC	Nsd2
Ppib	1.27304e-14	0.62395	0.308	0.186	2.54556e-10	OPC	Ppib
Sbf2	1.35926e-14	0.346319	0.678	0.502	2.71798e-10	OPC	Sbf2
Gtdc1	1.65884e-14	0.533175	0.428	0.288	3.31701e-10	OPC	Gtdc1
Smap1	1.72011e-14	0.652943	0.307	0.187	3.43954e-10	OPC	Smap1
Braf	1.78103e-14	0.380524	0.523	0.363	3.56135e-10	OPC	Braf
Atxn10	1.79655e-14	0.447986	0.453	0.303	3.59238e-10	OPC	Atxn10
Rsbn1l	1.90708e-14	0.543687	0.37	0.236	3.8134e-10	OPC	Rsbn1l
Gtf2i	2.04051e-14	0.364503	0.604	0.436	4.08019e-10	OPC	Gtf2i
Btbd1	2.0453e-14	0.554124	0.342	0.214	4.08978e-10	OPC	Btbd1
Tjp1	2.62874e-14	0.308154	0.674	0.511	5.25643e-10	OPC	Tjp1
Pja2	2.65456e-14	0.5768	0.335	0.208	5.30806e-10	OPC	Pja2
Ncor2	2.78903e-14	0.677769	0.279	0.166	5.57694e-10	OPC	Ncor2
Srsf6	2.97943e-14	0.734149	0.254	0.147	5.95766e-10	OPC	Srsf6
Smarca4	3.02734e-14	0.6803	0.318	0.199	6.05347e-10	OPC	Smarca4
Senp6	3.71866e-14	0.411791	0.48	0.327	7.43583e-10	OPC	Senp6
Gls	3.78816e-14	0.482933	0.382	0.245	7.57481e-10	OPC	Gls
Gpatch2	3.87794e-14	0.541623	0.338	0.211	7.75432e-10	OPC	Gpatch2
Herc1	3.92601e-14	0.440468	0.516	0.367	7.85045e-10	OPC	Herc1
2610008E11Rik	3.98249e-14	0.601962	0.331	0.208	7.96339e-10	OPC	2610008E11Rik
Ogt	4.30748e-14	0.413417	0.563	0.414	8.61324e-10	OPC	Ogt
Adcy9	4.67642e-14	0.567371	0.303	0.183	9.35097e-10	OPC	Adcy9
Tfcp2	5.47558e-14	0.662198	0.272	0.161	1.0949e-09	OPC	Tfcp2
Camta1	5.94547e-14	0.390783	0.555	0.397	1.18886e-09	OPC	Camta1
Ankrd17	7.21985e-14	0.478118	0.481	0.339	1.44368e-09	OPC	Ankrd17
Mrtfa	7.79405e-14	0.58794	0.285	0.17	1.5585e-09	OPC	Mrtfa
Ss18	8.32834e-14	0.627409	0.287	0.173	1.66533e-09	OPC	Ss18
Pias2	9.64718e-14	0.54634	0.377	0.248	1.92905e-09	OPC	Pias2
Nos1ap	1.01223e-13	0.588632	0.259	0.15	2.02406e-09	OPC	Nos1ap
Specc1l	1.15188e-13	0.647698	0.301	0.186	2.30331e-09	OPC	Specc1l
Sorcs1	1.18391e-13	0.266142	0.851	0.699	2.36735e-09	OPC	Sorcs1
Rapgef2	1.20376e-13	0.473545	0.442	0.305	2.40704e-09	OPC	Rapgef2
Hnrnpa2b1	1.24449e-13	0.279009	0.876	0.727	2.48849e-09	OPC	Hnrnpa2b1
Cers5	1.32689e-13	0.533597	0.384	0.255	2.65324e-09	OPC	Cers5
Gtf2f2	1.33419e-13	0.536973	0.322	0.2	2.66784e-09	OPC	Gtf2f2
Tcerg1	1.81469e-13	0.675799	0.255	0.15	3.62864e-09	OPC	Tcerg1
Smarca2	1.84803e-13	0.488347	0.449	0.313	3.69532e-09	OPC	Smarca2
Rsf1os1	1.92793e-13	0.489255	0.371	0.241	3.85508e-09	OPC	Rsf1os1
Kdm3b	2.0694e-13	0.542443	0.346	0.221	4.13797e-09	OPC	Kdm3b
Atp13a3	2.39425e-13	0.581147	0.29	0.177	4.78754e-09	OPC	Atp13a3
Clint1	2.65308e-13	0.562617	0.275	0.163	5.3051e-09	OPC	Clint1
Ptpa	2.71851e-13	0.645568	0.262	0.156	5.43594e-09	OPC	Ptpa
Pgap1	2.90184e-13	0.659314	0.261	0.154	5.80252e-09	OPC	Pgap1
Ubr5	3.71301e-13	0.499726	0.411	0.28	7.42453e-09	OPC	Ubr5
Pcsk7	3.99807e-13	0.677546	0.259	0.155	7.99455e-09	OPC	Pcsk7
Fut8	4.54873e-13	0.389651	0.497	0.348	9.09565e-09	OPC	Fut8
Khdc4	4.59315e-13	0.658614	0.255	0.151	9.18447e-09	OPC	Khdc4
Arhgef1	5.15644e-13	0.647698	0.259	0.155	1.03108e-08	OPC	Arhgef1
Appl1	5.21475e-13	0.553398	0.324	0.204	1.04274e-08	OPC	Appl1
Ahcyl2	5.84174e-13	0.392198	0.328	0.202	1.16811e-08	OPC	Ahcyl2
Camk1d	6.77312e-13	0.37315	0.583	0.433	1.35435e-08	OPC	Camk1d
Rnf111	6.8583e-13	0.574628	0.312	0.197	1.37138e-08	OPC	Rnf111
Pkd1	7.26376e-13	0.657732	0.261	0.156	1.45246e-08	OPC	Pkd1
Map4k3	7.6189e-13	0.519627	0.338	0.216	1.52348e-08	OPC	Map4k3
Memo1	7.92895e-13	0.624798	0.28	0.171	1.58547e-08	OPC	Memo1
Ppp1r12a	8.97919e-13	0.375608	0.607	0.453	1.79548e-08	OPC	Ppp1r12a
Gm43713	9.08204e-13	0.512373	0.294	0.18	1.81604e-08	OPC	Gm43713
Tmem161b	9.43218e-13	0.658559	0.251	0.149	1.88606e-08	OPC	Tmem161b
Ftx	1.01185e-12	0.588102	0.279	0.17	2.02329e-08	OPC	Ftx
Map1b	1.37517e-12	0.37388	0.333	0.214	2.74979e-08	OPC	Map1b
Prdm5	1.39153e-12	0.593943	0.264	0.158	2.78251e-08	OPC	Prdm5
Clec16a	1.47049e-12	0.514724	0.349	0.228	2.94039e-08	OPC	Clec16a
Ewsr1	1.52195e-12	0.44922	0.453	0.32	3.04328e-08	OPC	Ewsr1
Hmbox1	1.66734e-12	0.6303	0.315	0.203	3.33401e-08	OPC	Hmbox1
Btbd7	1.82089e-12	0.452936	0.414	0.279	3.64106e-08	OPC	Btbd7
Aco2	1.83475e-12	0.519765	0.338	0.218	3.66877e-08	OPC	Aco2
Rab28	2.00775e-12	0.586028	0.298	0.187	4.0147e-08	OPC	Rab28
Smg6	2.14587e-12	0.322265	0.552	0.401	4.29089e-08	OPC	Smg6
Pcsk1n	2.23555e-12	0.587157	0.358	0.241	4.4702e-08	OPC	Pcsk1n
Kif5c	2.26837e-12	0.626534	0.255	0.154	4.53583e-08	OPC	Kif5c
Fars2	2.54899e-12	0.400059	0.424	0.286	5.09695e-08	OPC	Fars2
Adnp	2.79443e-12	0.611468	0.289	0.181	5.58775e-08	OPC	Adnp
Pabpn1	3.19711e-12	0.403076	0.524	0.389	6.39295e-08	OPC	Pabpn1
Rprd1a	3.42764e-12	0.484888	0.333	0.215	6.8539e-08	OPC	Rprd1a
Hsd17b12	3.49652e-12	0.600153	0.254	0.152	6.99164e-08	OPC	Hsd17b12
Sos1	4.02936e-12	0.546665	0.3	0.189	8.0571e-08	OPC	Sos1
Acat1	5.5456e-12	0.535338	0.279	0.172	1.1089e-07	OPC	Acat1
Esyt2	6.05037e-12	0.446064	0.354	0.233	1.20983e-07	OPC	Esyt2
Spast	7.71395e-12	0.535347	0.31	0.198	1.54248e-07	OPC	Spast
Chd7	8.53106e-12	0.365096	0.621	0.482	1.70587e-07	OPC	Chd7
Acbd6	8.83865e-12	0.510755	0.289	0.18	1.76738e-07	OPC	Acbd6
Arhgap32	1.49336e-11	0.396869	0.418	0.289	2.98612e-07	OPC	Arhgap32
Csnk1g3	1.56557e-11	0.53627	0.325	0.215	3.13051e-07	OPC	Csnk1g3
Ccny	1.63617e-11	0.522127	0.339	0.228	3.27168e-07	OPC	Ccny
Ints6l	1.77087e-11	0.567808	0.264	0.163	3.54103e-07	OPC	Ints6l
Ino80dos	1.89945e-11	0.449564	0.381	0.26	3.79815e-07	OPC	Ino80dos
Bicd1	2.10187e-11	0.299742	0.583	0.441	4.20289e-07	OPC	Bicd1
Polr3h	2.14249e-11	0.582314	0.268	0.167	4.28413e-07	OPC	Polr3h
Dhx9	2.50362e-11	0.621902	0.251	0.155	5.00623e-07	OPC	Dhx9
Hnrnpr	2.76141e-11	0.436103	0.459	0.334	5.52172e-07	OPC	Hnrnpr
Mboat2	2.84063e-11	0.404043	0.395	0.27	5.68012e-07	OPC	Mboat2
Abi1	2.8654e-11	0.49552	0.371	0.255	5.72965e-07	OPC	Abi1
Nckap1	2.92764e-11	0.360463	0.583	0.444	5.85412e-07	OPC	Nckap1
Xpo7	2.97944e-11	0.421122	0.409	0.284	5.95768e-07	OPC	Xpo7
Ep300	3.82346e-11	0.519523	0.324	0.213	7.64539e-07	OPC	Ep300
Glg1	4.19323e-11	0.390038	0.421	0.294	8.38479e-07	OPC	Glg1
Mtif2	4.42822e-11	0.538615	0.297	0.192	8.85467e-07	OPC	Mtif2
Msantd2	5.69205e-11	0.550938	0.28	0.179	1.13818e-06	OPC	Msantd2
Ube3c	5.82537e-11	0.371434	0.446	0.315	1.16484e-06	OPC	Ube3c
Hbs1l	5.9915e-11	0.552762	0.28	0.179	1.19806e-06	OPC	Hbs1l
Cnot3	6.25914e-11	0.559024	0.287	0.185	1.25158e-06	OPC	Cnot3
Gbf1	7.05643e-11	0.294249	0.548	0.401	1.411e-06	OPC	Gbf1
Stag1	7.20148e-11	0.310979	0.671	0.536	1.44001e-06	OPC	Stag1
Arfgef1	7.61928e-11	0.424222	0.396	0.277	1.52355e-06	OPC	Arfgef1
Brd7	7.84291e-11	0.578756	0.251	0.156	1.56827e-06	OPC	Brd7
Cul5	8.066e-11	0.405744	0.353	0.235	1.61288e-06	OPC	Cul5
Kidins220	8.59945e-11	0.396363	0.485	0.355	1.71955e-06	OPC	Kidins220
Tnks	8.70531e-11	0.412456	0.365	0.248	1.74071e-06	OPC	Tnks
Eps15l1	1.13251e-10	0.415551	0.367	0.249	2.26457e-06	OPC	Eps15l1
Ints8	1.21414e-10	0.558388	0.259	0.163	2.42779e-06	OPC	Ints8
Lrba	1.27717e-10	0.326069	0.568	0.43	2.55384e-06	OPC	Lrba
Chfr	1.37017e-10	0.507521	0.378	0.265	2.73979e-06	OPC	Chfr
Fbxw11	1.40721e-10	0.533109	0.276	0.177	2.81385e-06	OPC	Fbxw11
Tbl1xr1	1.40981e-10	0.390211	0.481	0.355	2.81905e-06	OPC	Tbl1xr1
Tlk1	1.54037e-10	0.518266	0.322	0.218	3.08013e-06	OPC	Tlk1
Supt20	1.92237e-10	0.443695	0.346	0.234	3.84396e-06	OPC	Supt20
Ctnnd1	2.40984e-10	0.487336	0.342	0.233	4.81871e-06	OPC	Ctnnd1
Slc10a7	2.82625e-10	0.455125	0.3	0.196	5.65137e-06	OPC	Slc10a7
Paxbp1	3.01947e-10	0.420611	0.474	0.356	6.03774e-06	OPC	Paxbp1
Hace1	3.29107e-10	0.473283	0.276	0.177	6.58083e-06	OPC	Hace1
Cc2d2a	3.71568e-10	0.412347	0.34	0.23	7.42987e-06	OPC	Cc2d2a
Rnf216	3.81014e-10	0.352758	0.495	0.365	7.61875e-06	OPC	Rnf216
Usp16	5.29378e-10	0.635261	0.268	0.176	1.05854e-05	OPC	Usp16
Dock9	5.43527e-10	0.284023	0.782	0.653	1.08684e-05	OPC	Dock9
Mthfs	5.79721e-10	0.534499	0.272	0.177	1.15921e-05	OPC	Mthfs
Atp2a2	5.92306e-10	0.411989	0.396	0.282	1.18437e-05	OPC	Atp2a2
Sptlc2	8.38203e-10	0.488252	0.307	0.207	1.67607e-05	OPC	Sptlc2
Mapk1	9.09987e-10	0.383705	0.43	0.311	1.81961e-05	OPC	Mapk1
Gm10785	9.63747e-10	0.476114	0.287	0.189	1.92711e-05	OPC	Gm10785
Gm26724	9.7466e-10	0.494652	0.294	0.196	1.94893e-05	OPC	Gm26724
Cdk5rap2	1.11854e-09	0.415037	0.371	0.261	2.23662e-05	OPC	Cdk5rap2
Naa15	1.17476e-09	0.437318	0.342	0.236	2.34906e-05	OPC	Naa15
Bsg	1.22525e-09	0.524163	0.273	0.18	2.45e-05	OPC	Bsg
2025-09-08	1.46357e-09	0.411492	0.357	0.248	2.92656e-05	OPC	2025-09-08
Fam193a	1.47246e-09	0.309627	0.519	0.39	2.94434e-05	OPC	Fam193a
Btf3l4	1.48699e-09	0.485164	0.25	0.159	2.97338e-05	OPC	Btf3l4
Fam49b	1.79784e-09	0.337978	0.452	0.331	3.59495e-05	OPC	Fam49b
Zfp148	2.02305e-09	0.360884	0.41	0.294	4.04529e-05	OPC	Zfp148
Cadm4	2.03686e-09	0.535544	0.269	0.177	4.07291e-05	OPC	Cadm4
Rhobtb3	2.17745e-09	0.469553	0.264	0.171	4.35403e-05	OPC	Rhobtb3
Htt	2.19513e-09	0.392831	0.372	0.263	4.38938e-05	OPC	Htt
Gng12	2.36106e-09	0.385731	0.361	0.252	4.72118e-05	OPC	Gng12
Gnb1	2.36713e-09	0.336447	0.466	0.347	4.73332e-05	OPC	Gnb1
Nr3c2	2.39855e-09	0.261059	0.386	0.268	4.79615e-05	OPC	Nr3c2
Rfx3	2.40594e-09	0.269868	0.391	0.27	4.81091e-05	OPC	Rfx3
Comt	2.45818e-09	0.498522	0.286	0.191	4.91538e-05	OPC	Comt
Fbxo11	2.51102e-09	0.302519	0.45	0.327	5.02104e-05	OPC	Fbxo11
Taf1d	2.6563e-09	0.460613	0.339	0.237	5.31153e-05	OPC	Taf1d
Setx	2.83534e-09	0.401748	0.325	0.222	5.66954e-05	OPC	Setx
Ash1l	3.22456e-09	0.286237	0.594	0.466	6.44784e-05	OPC	Ash1l
Dcaf5	3.38078e-09	0.515763	0.278	0.185	6.7602e-05	OPC	Dcaf5
Oxct1	3.52041e-09	0.306779	0.382	0.269	7.03942e-05	OPC	Oxct1
Ascc3	4.46733e-09	0.264702	0.466	0.343	8.93286e-05	OPC	Ascc3
Afdn	5.18721e-09	0.385764	0.374	0.267	0.000103723	OPC	Afdn
Ahcyl1	5.47624e-09	0.446551	0.317	0.219	0.000109503	OPC	Ahcyl1
Zranb2	5.60903e-09	0.275008	0.572	0.443	0.000112158	OPC	Zranb2
Syncrip	5.7664e-09	0.442149	0.286	0.191	0.000115305	OPC	Syncrip
Acin1	6.64351e-09	0.300001	0.503	0.379	0.000132844	OPC	Acin1
Ppp6r3	6.7949e-09	0.344808	0.42	0.307	0.000135871	OPC	Ppp6r3
Lrrc4b	6.86295e-09	0.46402	0.29	0.196	0.000137232	OPC	Lrrc4b
Zfr	6.98554e-09	0.250257	0.555	0.419	0.000139683	OPC	Zfr
Dennd5b	7.43975e-09	0.27742	0.424	0.308	0.000148765	OPC	Dennd5b
Kdm3a	7.95061e-09	0.466939	0.279	0.187	0.00015898	OPC	Kdm3a
Tlk2	8.85575e-09	0.363145	0.372	0.265	0.00017708	OPC	Tlk2
Rab11fip3	9.03886e-09	0.329599	0.391	0.278	0.000180741	OPC	Rab11fip3
Gm49797	9.42159e-09	0.424138	0.291	0.198	0.000188394	OPC	Gm49797
Zdhhc17	9.42332e-09	0.40097	0.361	0.257	0.000188429	OPC	Zdhhc17
Slc25a12	9.65094e-09	0.346294	0.364	0.258	0.00019298	OPC	Slc25a12
Bmpr1a	1.08169e-08	0.440581	0.317	0.222	0.000216295	OPC	Bmpr1a
Pot1b	1.09953e-08	0.439393	0.255	0.167	0.000219862	OPC	Pot1b
Sarnp	1.19326e-08	0.372848	0.361	0.258	0.000238604	OPC	Sarnp
Slc25a36	1.25322e-08	0.508349	0.266	0.178	0.000250594	OPC	Slc25a36
Med13	1.25403e-08	0.360742	0.37	0.265	0.000250756	OPC	Med13
Usp32	1.43074e-08	0.283879	0.437	0.319	0.000286091	OPC	Usp32
Atl1	1.51797e-08	0.41402	0.266	0.177	0.000303533	OPC	Atl1
Sil1	1.5663e-08	0.459647	0.271	0.182	0.000313197	OPC	Sil1
Esco1	1.61995e-08	0.49176	0.255	0.17	0.000323925	OPC	Esco1
Mtf2	1.86006e-08	0.429874	0.289	0.197	0.000371937	OPC	Mtf2
Ankfy1	1.88076e-08	0.397907	0.293	0.199	0.000376077	OPC	Ankfy1
Rars2	1.93803e-08	0.469931	0.259	0.173	0.000387529	OPC	Rars2
Canx	1.94464e-08	0.473042	0.278	0.189	0.000388849	OPC	Canx
Gm26672	1.98244e-08	0.313911	0.34	0.24	0.000396409	OPC	Gm26672
Smchd1	2.44913e-08	0.392526	0.335	0.237	0.000489728	OPC	Smchd1
Gfm2	2.47817e-08	0.46316	0.259	0.173	0.000495535	OPC	Gfm2
Supt3	2.53191e-08	0.271719	0.36	0.252	0.000506281	OPC	Supt3
Copa	2.54325e-08	0.405725	0.321	0.225	0.000508549	OPC	Copa
Epc2	2.63998e-08	0.473358	0.283	0.196	0.000527891	OPC	Epc2
Synrg	2.78198e-08	0.402586	0.346	0.248	0.000556284	OPC	Synrg
Tsc22d2	3.09425e-08	0.419004	0.29	0.199	0.000618726	OPC	Tsc22d2
Ppp4r3a	3.18677e-08	0.450367	0.278	0.19	0.000637227	OPC	Ppp4r3a
Ankrd44	3.3381e-08	0.266117	0.368	0.263	0.000667487	OPC	Ankrd44
Pdss2	3.64701e-08	0.310725	0.336	0.236	0.000729256	OPC	Pdss2
Pxk	4.34663e-08	0.409203	0.308	0.216	0.000869152	OPC	Pxk
Gm42439	4.35171e-08	0.257009	0.357	0.252	0.000870167	OPC	Gm42439
Xrn1	4.55618e-08	0.266755	0.492	0.375	0.000911055	OPC	Xrn1
Stk3	5.10402e-08	0.371461	0.322	0.228	0.0010206	OPC	Stk3
Dnm1l	5.18815e-08	0.38974	0.325	0.23	0.00103742	OPC	Dnm1l
Spen	5.59947e-08	0.370729	0.314	0.219	0.00111967	OPC	Spen
Nedd4	7.04272e-08	0.252128	0.589	0.464	0.00140826	OPC	Nedd4
Capza1	7.23842e-08	0.427862	0.28	0.194	0.00144739	OPC	Capza1
Zfp236	7.54645e-08	0.416028	0.275	0.188	0.00150899	OPC	Zfp236
Pip5k1a	7.9706e-08	0.373205	0.266	0.18	0.0015938	OPC	Pip5k1a
Upf2	8.36164e-08	0.271541	0.346	0.243	0.00167199	OPC	Upf2
Glyr1	9.00881e-08	0.467339	0.252	0.171	0.0018014	OPC	Glyr1
Rnf214	9.69712e-08	0.378772	0.282	0.194	0.00193904	OPC	Rnf214
Slmap	1.05073e-07	0.354917	0.307	0.215	0.00210104	OPC	Slmap
Vps13c	1.08499e-07	0.444026	0.293	0.207	0.00216954	OPC	Vps13c
Asb3	1.19489e-07	0.270903	0.48	0.369	0.00238931	OPC	Asb3
Gon4l	1.195e-07	0.399577	0.293	0.205	0.00238952	OPC	Gon4l
Ttc17	1.24478e-07	0.321984	0.336	0.24	0.00248907	OPC	Ttc17
Chm	1.2994e-07	0.421367	0.268	0.184	0.00259827	OPC	Chm
2025-03-06	1.34849e-07	0.400094	0.293	0.205	0.00269645	OPC	2025-03-06
Zc3h15	1.47458e-07	0.389659	0.275	0.189	0.00294857	OPC	Zc3h15
Thoc1	1.64313e-07	0.356982	0.324	0.232	0.0032856	OPC	Thoc1
Ccnt2	1.67603e-07	0.329034	0.413	0.31	0.00335139	OPC	Ccnt2
Clstn1	1.81772e-07	0.383192	0.307	0.219	0.0036347	OPC	Clstn1
Tial1	1.83919e-07	0.364572	0.365	0.27	0.00367765	OPC	Tial1
Cwc27	1.9772e-07	0.336016	0.308	0.218	0.00395361	OPC	Cwc27
Pde7a	2.03556e-07	0.313359	0.301	0.212	0.00407031	OPC	Pde7a
Caprin1	2.07864e-07	0.390267	0.308	0.22	0.00415644	OPC	Caprin1
Papola	2.62562e-07	0.295855	0.411	0.311	0.0052502	OPC	Papola
Rock1	2.66647e-07	0.288165	0.48	0.375	0.00533188	OPC	Rock1
Ppp4r1	3.13396e-07	0.312606	0.347	0.253	0.00626667	OPC	Ppp4r1
Iffo1	3.35416e-07	0.347687	0.318	0.229	0.00670698	OPC	Iffo1
Acbd5	3.39101e-07	0.33644	0.282	0.197	0.00678066	OPC	Acbd5
Map2k4	3.56481e-07	0.319472	0.319	0.228	0.00712819	OPC	Map2k4
Mga	3.82758e-07	0.308789	0.312	0.222	0.00765362	OPC	Mga
Ints6	4.79611e-07	0.400333	0.261	0.18	0.00959031	OPC	Ints6
Uri1	5.04944e-07	0.36168	0.25	0.171	0.0100969	OPC	Uri1
Tbce	5.3857e-07	0.419108	0.269	0.19	0.0107692	OPC	Tbce
Dhx36	5.66753e-07	0.250144	0.407	0.303	0.0113328	OPC	Dhx36
Manf	5.95848e-07	0.318343	0.344	0.253	0.0119146	OPC	Manf
Smc5	5.99395e-07	0.366694	0.301	0.216	0.0119855	OPC	Smc5
Ccar1	6.20343e-07	0.267556	0.404	0.303	0.0124044	OPC	Ccar1
Thoc2	6.47154e-07	0.278566	0.427	0.325	0.0129405	OPC	Thoc2
Tut7	6.66984e-07	0.476406	0.254	0.178	0.013337	OPC	Tut7
Kdm4b	7.06439e-07	0.439951	0.266	0.189	0.014126	OPC	Kdm4b
Wasl	7.65906e-07	0.388494	0.279	0.198	0.0153151	OPC	Wasl
Naa20	9.38756e-07	0.367025	0.255	0.178	0.0187714	OPC	Naa20
Hibadh	1.10328e-06	0.372004	0.257	0.18	0.0220611	OPC	Hibadh
Trappc9	1.15822e-06	0.266547	0.377	0.282	0.0231598	OPC	Trappc9
Nek1	1.1926e-06	0.356972	0.268	0.189	0.0238473	OPC	Nek1
Hnrnph1	1.20165e-06	0.338522	0.356	0.269	0.0240283	OPC	Hnrnph1
mt-Nd2	1.37224e-06	0.617283	0.272	0.198	0.0274392	OPC	mt-Nd2
Sesn1	1.38115e-06	0.309007	0.286	0.203	0.0276176	OPC	Sesn1
Clcn3	1.41245e-06	0.279717	0.343	0.252	0.0282434	OPC	Clcn3
Gramd1b	1.42043e-06	0.281487	0.353	0.262	0.0284029	OPC	Gramd1b
Stmn3	1.50764e-06	0.301713	0.368	0.278	0.0301467	OPC	Stmn3
Setdb1	1.80418e-06	0.391824	0.252	0.178	0.0360764	OPC	Setdb1
Ap1g1	1.86663e-06	0.352002	0.283	0.204	0.0373252	OPC	Ap1g1
Luc7l	1.88789e-06	0.426484	0.262	0.188	0.0377503	OPC	Luc7l
Gapvd1	2.02511e-06	0.307371	0.364	0.277	0.040494	OPC	Gapvd1
Pum2	2.19405e-06	0.333796	0.335	0.249	0.0438721	OPC	Pum2
Fnbp4	2.36816e-06	0.327123	0.321	0.237	0.0473538	OPC	Fnbp4
Nek7	2.46633e-06	0.305245	0.322	0.238	0.0493168	OPC	Nek7
Htra1	2.56828e-06	0.305803	0.268	0.19	0.0513554	OPC	Htra1
Ksr1	2.74562e-06	0.350958	0.257	0.182	0.0549013	OPC	Ksr1
Supt6	2.77901e-06	0.370959	0.283	0.206	0.0555691	OPC	Supt6
Zfp407	2.80528e-06	0.269563	0.339	0.25	0.0560943	OPC	Zfp407
Larp1	2.8977e-06	0.305144	0.328	0.244	0.0579423	OPC	Larp1
2025-03-07	3.2945e-06	0.384664	0.272	0.197	0.0658768	OPC	2025-03-07
Npc1	3.60583e-06	0.293835	0.336	0.251	0.0721022	OPC	Npc1
Uhrf2	3.78298e-06	0.351147	0.319	0.238	0.0756444	OPC	Uhrf2
Nhlrc2	4.04912e-06	0.346468	0.259	0.185	0.0809663	OPC	Nhlrc2
Sec24b	4.22575e-06	0.312478	0.303	0.223	0.0844982	OPC	Sec24b
Iqcb1	4.2981e-06	0.308991	0.258	0.184	0.0859447	OPC	Iqcb1
Thap3	4.42324e-06	0.266868	0.343	0.255	0.0884472	OPC	Thap3
Hira	4.62492e-06	0.356072	0.255	0.182	0.0924799	OPC	Hira
Mob4	4.8354e-06	0.365624	0.261	0.188	0.0966887	OPC	Mob4
Tbl1x	4.85056e-06	0.258433	0.372	0.283	0.0969917	OPC	Tbl1x
Tent4b	4.87652e-06	0.315485	0.291	0.214	0.0975109	OPC	Tent4b
Gm26917	4.95506e-06	0.320313	0.344	0.261	0.0990814	OPC	Gm26917
Rbm28	5.05556e-06	0.325509	0.282	0.205	0.101091	OPC	Rbm28
Phkb	5.19688e-06	0.302907	0.342	0.258	0.103917	OPC	Phkb
Tbck	7.44296e-06	0.331334	0.289	0.212	0.148829	OPC	Tbck
Fam120c	7.76116e-06	0.282624	0.34	0.257	0.155192	OPC	Fam120c
Cirbp	7.78594e-06	0.419957	0.25	0.181	0.155688	OPC	Cirbp
Suz12	8.74606e-06	0.34695	0.294	0.219	0.174886	OPC	Suz12
Rnf141	9.4607e-06	0.443204	0.273	0.205	0.189176	OPC	Rnf141
Atf2	1.00794e-05	0.250747	0.356	0.27	0.201547	OPC	Atf2
Creb3l2	1.3071e-05	0.346548	0.265	0.195	0.261367	OPC	Creb3l2
mt-Cytb	1.51911e-05	0.509869	0.331	0.256	0.303761	OPC	mt-Cytb
Pspc1	1.8305e-05	0.252336	0.338	0.257	0.366027	OPC	Pspc1
Ctif	1.94536e-05	0.251397	0.357	0.275	0.388995	OPC	Ctif
Cryzl1	2.00683e-05	0.316687	0.259	0.19	0.401285	OPC	Cryzl1
Strn4	2.14664e-05	0.376776	0.275	0.206	0.429242	OPC	Strn4
Zfp292	2.25996e-05	0.270312	0.35	0.27	0.451902	OPC	Zfp292
Rtf1	2.52559e-05	0.305384	0.261	0.191	0.505017	OPC	Rtf1
Srsf3	2.57462e-05	0.262058	0.331	0.253	0.514821	OPC	Srsf3
Cox7c	2.61846e-05	0.275942	0.301	0.227	0.523587	OPC	Cox7c
Tcp11l1	2.65917e-05	0.282805	0.317	0.241	0.531727	OPC	Tcp11l1
Pkd2	2.73738e-05	0.288238	0.311	0.237	0.547366	OPC	Pkd2
Rbbp6	3.16443e-05	0.252422	0.344	0.266	0.632758	OPC	Rbbp6
Copg2	3.17134e-05	0.256741	0.325	0.247	0.63414	OPC	Copg2
Srsf1	3.47298e-05	0.306661	0.314	0.241	0.694458	OPC	Srsf1
Atxn7	4.26919e-05	0.279311	0.275	0.205	0.853667	OPC	Atxn7
Epb41l4b	4.62893e-05	0.303384	0.279	0.211	0.9256	OPC	Epb41l4b
Orc3	4.64292e-05	0.279954	0.346	0.268	0.928398	OPC	Orc3
Zyg11b	4.88091e-05	0.277212	0.257	0.189	0.975987	OPC	Zyg11b
Ppp1cb	6.51225e-05	0.375445	0.262	0.198	1	OPC	Ppp1cb
Soga1	6.59687e-05	0.255236	0.315	0.244	1	OPC	Soga1
Smarcc2	6.97215e-05	0.262989	0.329	0.255	1	OPC	Smarcc2
Hsp90b1	8.42395e-05	0.281188	0.251	0.187	1	OPC	Hsp90b1
Mtch2	0.000120199	0.273973	0.264	0.199	1	OPC	Mtch2
Tsc22d4	0.000121834	0.250665	0.308	0.239	1	OPC	Tsc22d4
Rabl6	0.000141248	0.256189	0.356	0.283	1	OPC	Rabl6
Ube3a	0.000295934	0.383769	0.425	0.351	1	OPC	Ube3a
Eea1	0.000398693	0.270812	0.254	0.196	1	OPC	Eea1
Cnot10	0.000429668	0.275877	0.304	0.243	1	OPC	Cnot10
Shprh	0.000477824	0.267283	0.282	0.222	1	OPC	Shprh
Fam228b	0.000552129	0.275928	0.298	0.239	1	OPC	Fam228b
Vapa	0.000584609	0.262955	0.278	0.219	1	OPC	Vapa
Ctcf	0.00067721	0.263156	0.25	0.194	1	OPC	Ctcf
Snhg11	0.00162149	0.721411	0.303	0.365	1	OPC	Snhg11
Mapk8ip3	0.00304915	0.273797	0.259	0.212	1	OPC	Mapk8ip3
Kif19a	0	8.312	0.764	0.005	0	COP/NFOL	Kif19a
Man1c1	0	5.16339	0.732	0.033	0	COP/NFOL	Man1c1
Gm47134	0	5.99711	0.693	0.017	0	COP/NFOL	Gm47134
Arhgef10l1	0	5.45265	0.701	0.027	0	COP/NFOL	Arhgef10l
Gm16364.1	0	5.74544	0.661	0.022	0	COP/NFOL	Gm16364.1
Gm13187	0	10.182	0.63	0.005	0	COP/NFOL	Gm13187
Gm36988	0	9.22954	0.535	0.002	0	COP/NFOL	Gm36988
Nhsl2	0	6.42078	0.504	0.01	0	COP/NFOL	Nhsl2
Col20a1	0	6.19425	0.496	0.015	0	COP/NFOL	Col20a1
Rnd2	0	5.27759	0.472	0.013	0	COP/NFOL	Rnd2
Bmp4	0	7.19884	0.409	0.005	0	COP/NFOL	Bmp4
Pde9a	0	6.74132	0.409	0.005	0	COP/NFOL	Pde9a
Gng4	0	6.27102	0.409	0.007	0	COP/NFOL	Gng4
Fam163a	0	6.84018	0.378	0.005	0	COP/NFOL	Fam163a
Sema4a	0	6.03043	0.37	0.008	0	COP/NFOL	Sema4a
Gm13883	0	7.20114	0.362	0.005	0	COP/NFOL	Gm13883
Rassf10	0	8.95566	0.331	0.001	0	COP/NFOL	Rassf10
Gm50138	0	7.54062	0.315	0.002	0	COP/NFOL	Gm50138
Gm47136	0	6.38862	0.299	0.004	0	COP/NFOL	Gm47136
Hpgd	0	7.47592	0.291	0.003	0	COP/NFOL	Hpgd
Gm26834	0	8.09082	0.276	0.002	0	COP/NFOL	Gm26834
9630013A20Rik	2.2685e-301	6.33167	0.969	0.081	4.53609e-297	COP/NFOL	9630013A20Rik
Tnr1	2.73186e-295	5.02971	0.953	0.079	5.46264e-291	COP/NFOL	Tnr
Ptpro1	5.13357e-284	5.18469	0.787	0.051	1.02651e-279	COP/NFOL	Ptpro
Dock6	7.45155e-279	5.51778	0.449	0.015	1.49001e-274	COP/NFOL	Dock6
D430041D05Rik	8.72356e-276	6.76246	0.583	0.027	1.74436e-271	COP/NFOL	D430041D05Rik
Shisal1	6.8993e-273	4.95566	0.488	0.018	1.37958e-268	COP/NFOL	Shisal1
Csgalnact11	1.86422e-271	5.49592	0.669	0.038	3.7277e-267	COP/NFOL	Csgalnact1
Ophn11	3.17374e-268	4.58164	0.811	0.058	6.3462e-264	COP/NFOL	Ophn1
Kif26a	1.40266e-267	6.06063	0.26	0.004	2.80475e-263	COP/NFOL	Kif26a
Sema5a1	7.93151e-266	5.49466	0.953	0.09	1.58599e-261	COP/NFOL	Sema5a
4430402I18Rik1	7.722e-264	4.96519	0.874	0.071	1.54409e-259	COP/NFOL	4430402I18Rik
Slc1a11	5.39119e-263	4.88114	0.89	0.074	1.07802e-258	COP/NFOL	Slc1a1
Tcf7l1	1.22375e-261	5.27797	0.74	0.049	2.44701e-257	COP/NFOL	Tcf7l1
D630045J12Rik1	6.11111e-261	4.55573	0.819	0.061	1.22198e-256	COP/NFOL	D630045J12Rik
4932413F04Rik	9.17379e-259	5.09216	0.504	0.021	1.83439e-254	COP/NFOL	4932413F04Rik
Gm15402	4.73014e-248	5.66895	0.299	0.007	9.4584e-244	COP/NFOL	Gm15402
Prom1	6.27667e-243	5.71959	0.354	0.01	1.25508e-238	COP/NFOL	Prom1
Inava1	4.62406e-237	4.7655	0.52	0.024	9.24628e-233	COP/NFOL	Inava
Sez6l1	1.17426e-233	4.33262	0.764	0.058	2.34806e-229	COP/NFOL	Sez6l
Trio1	1.17344e-229	4.32623	0.969	0.107	2.34641e-225	COP/NFOL	Trio
Gm130521	2.87906e-226	5.36769	0.811	0.072	5.75696e-222	COP/NFOL	Gm13052
Bcan1	1.29328e-223	4.14183	0.748	0.057	2.58604e-219	COP/NFOL	Bcan
Chd31	3.31202e-220	5.12507	0.787	0.07	6.62272e-216	COP/NFOL	Chd3
Gm38039	4.84292e-219	5.00457	0.378	0.013	9.68391e-215	COP/NFOL	Gm38039
Inppl1	1.22219e-217	4.75335	0.425	0.017	2.44389e-213	COP/NFOL	Inppl1
Col9a3	2.1577e-210	4.36005	0.654	0.046	4.31453e-206	COP/NFOL	Col9a3
Rasgef1b1	4.00982e-209	4.53691	0.827	0.08	8.01804e-205	COP/NFOL	Rasgef1b
Itpr21	2.42987e-207	5.33256	0.961	0.126	4.85877e-203	COP/NFOL	Itpr2
Kank11	1.89567e-205	3.71515	0.882	0.09	3.79057e-201	COP/NFOL	Kank1
Gm45600	3.53753e-204	4.64389	0.449	0.021	7.07364e-200	COP/NFOL	Gm45600
Gm13179	7.18181e-197	5.39038	0.276	0.007	1.43608e-192	COP/NFOL	Gm13179
Gm32743	1.67448e-195	4.64985	0.433	0.02	3.34829e-191	COP/NFOL	Gm32743
Ppfibp11	7.23818e-192	4.50315	0.803	0.083	1.44735e-187	COP/NFOL	Ppfibp1
Kcnq51	5.28298e-185	4.64713	0.575	0.04	1.05638e-180	COP/NFOL	Kcnq5
Plcb11	5.18687e-178	4.13059	0.866	0.105	1.03717e-173	COP/NFOL	Plcb1
Vps37b	8.99887e-176	4.41553	0.433	0.023	1.79941e-171	COP/NFOL	Vps37b
Casp3	1.14558e-173	5.0552	0.283	0.009	2.29071e-169	COP/NFOL	Casp3
Gpr171	1.32936e-170	4.8555	0.441	0.025	2.65819e-166	COP/NFOL	Gpr17
Mroh3	2.62212e-170	4.37989	0.417	0.022	5.2432e-166	COP/NFOL	Mroh3
Afap1l21	5.88511e-165	3.77907	0.677	0.063	1.17679e-160	COP/NFOL	Afap1l2
Tcf7l21	6.12923e-163	5.4586	0.976	0.178	1.2256e-158	COP/NFOL	Tcf7l2
Csmd11	1.11598e-157	3.16043	0.677	0.062	2.23152e-153	COP/NFOL	Csmd1
Marcks1	1.37634e-154	4.08621	0.606	0.054	2.75214e-150	COP/NFOL	Marcks
9630028H03Rik1	6.3868e-154	4.31083	0.598	0.053	1.27711e-149	COP/NFOL	9630028H03Rik
Zfp516	1.40295e-153	3.89554	0.559	0.046	2.80533e-149	COP/NFOL	Zfp516
Ptger1	3.35057e-153	5.18955	0.276	0.01	6.69981e-149	COP/NFOL	Ptger1
Ltbp11	2.52514e-151	4.45609	0.449	0.029	5.04927e-147	COP/NFOL	Ltbp1
Spon11	2.05876e-149	3.58855	0.701	0.075	4.11669e-145	COP/NFOL	Spon1
Cnksr3	4.97981e-149	5.54794	0.724	0.089	9.95763e-145	COP/NFOL	Cnksr3
Plekha61	6.21165e-148	4.17876	0.496	0.037	1.24208e-143	COP/NFOL	Plekha6
Fndc91	1.71274e-147	4.21746	0.709	0.082	3.4248e-143	COP/NFOL	Fndc9
Dlgap11	1.89409e-145	3.08009	0.654	0.063	3.78742e-141	COP/NFOL	Dlgap1
Abr1	1.00288e-143	5.00693	0.598	0.059	2.00537e-139	COP/NFOL	Abr
Asap3	4.14811e-143	4.3562	0.386	0.023	8.29456e-139	COP/NFOL	Asap3
Cemip2	7.28407e-143	6.27233	0.291	0.013	1.45652e-138	COP/NFOL	Cemip2
Neu41	6.53861e-142	3.86148	0.528	0.044	1.30746e-137	COP/NFOL	Neu4
9530059O14Rik	2.21783e-135	5.06537	0.953	0.221	4.43478e-131	COP/NFOL	9530059O14Rik
Enpp6	4.72497e-135	3.84515	0.866	0.148	9.44805e-131	COP/NFOL	Enpp6
Csad	9.07316e-135	3.52045	0.701	0.084	1.81427e-130	COP/NFOL	Csad
Luzp21	3.81751e-133	3.16825	0.976	0.184	7.6335e-129	COP/NFOL	Luzp2
Cdk141	1.58938e-131	4.61919	0.89	0.167	3.17812e-127	COP/NFOL	Cdk14
4933423P22Rik	9.25151e-131	4.19916	0.528	0.049	1.84993e-126	COP/NFOL	4933423P22Rik
Nrg11	2.61446e-130	4.95307	0.567	0.058	5.22787e-126	COP/NFOL	Nrg1
4930545L23Rik1	1.25103e-127	4.09316	0.386	0.025	2.50157e-123	COP/NFOL	4930545L23Rik
Tnfrsf21	1.02627e-126	4.34738	0.394	0.027	2.05214e-122	COP/NFOL	Tnfrsf21
Gm19461	1.96738e-124	4.41664	0.276	0.013	3.93398e-120	COP/NFOL	Gm19461
Klhl51	7.91284e-122	3.42743	0.74	0.105	1.58225e-117	COP/NFOL	Klhl5
Sh3rf11	3.45059e-120	4.16489	0.701	0.102	6.89981e-116	COP/NFOL	Sh3rf1
Grid11	7.22112e-120	3.48378	0.811	0.135	1.44393e-115	COP/NFOL	Grid1
Parvb	3.36084e-119	4.3643	0.622	0.078	6.72033e-115	COP/NFOL	Parvb
Chst3	1.25607e-117	3.79008	0.449	0.038	2.51165e-113	COP/NFOL	Chst3
Fyn1	1.47251e-117	4.92422	0.992	0.314	2.94443e-113	COP/NFOL	Fyn
4930444A19Rik1	8.88668e-117	3.84449	0.811	0.144	1.77698e-112	COP/NFOL	4930444A19Rik
Etv61	1.00414e-116	3.76901	0.866	0.172	2.00787e-112	COP/NFOL	Etv6
Map1b1	2.72599e-115	4.08035	0.913	0.214	5.4509e-111	COP/NFOL	Map1b
Scel1	2.78683e-115	4.44806	0.354	0.024	5.57255e-111	COP/NFOL	Scel
Rapgef11	2.4049e-114	3.29907	0.945	0.23	4.80885e-110	COP/NFOL	Rapgef1
Vcan1	9.17406e-114	2.82477	0.591	0.065	1.83445e-109	COP/NFOL	Vcan
Prkg11	2.26352e-113	3.03941	0.575	0.063	4.52614e-109	COP/NFOL	Prkg1
Rras2	3.86754e-113	5.68701	0.425	0.037	7.73354e-109	COP/NFOL	Rras2
Nxn	3.95416e-113	4.30616	0.346	0.023	7.90674e-109	COP/NFOL	Nxn
Tns31	4.94219e-113	4.33821	1	0.333	9.88239e-109	COP/NFOL	Tns3
Sox61	8.3918e-113	3.59525	0.74	0.117	1.67802e-108	COP/NFOL	Sox6
Pcdh71	4.19068e-112	3.34785	0.992	0.263	8.37969e-108	COP/NFOL	Pcdh7
Adam18	9.24927e-111	4.02765	0.48	0.047	1.84948e-106	COP/NFOL	Adam18
Ust1	4.23595e-110	4.31202	0.89	0.208	8.47021e-106	COP/NFOL	Ust
Mgll1	6.17711e-109	3.43654	0.622	0.08	1.23517e-104	COP/NFOL	Mgll
Snx18	3.17063e-108	3.80667	0.425	0.037	6.33999e-104	COP/NFOL	Snx18
Epb41l2	3.72251e-108	4.44116	0.843	0.19	7.44352e-104	COP/NFOL	Epb41l2
Sirt2	1.32978e-107	3.2889	0.992	0.34	2.65903e-103	COP/NFOL	Sirt2
Sox4	3.96781e-107	3.89271	0.386	0.031	7.93404e-103	COP/NFOL	Sox4
Ptpn141	2.09417e-106	4.11514	0.291	0.017	4.18749e-102	COP/NFOL	Ptpn14
Sh3bp41	2.5401e-106	3.94204	0.48	0.049	5.07918e-102	COP/NFOL	Sh3bp4
Ccser21	6.12409e-105	3.19626	0.874	0.188	1.22457e-100	COP/NFOL	Ccser2
Lrrtm41	1.38872e-103	2.62624	0.551	0.06	2.77688e-99	COP/NFOL	Lrrtm4
Arhgap42	3.1502e-103	4.06093	0.299	0.019	6.29915e-99	COP/NFOL	Arhgap42
Sema3d1	3.80673e-103	3.11575	0.63	0.084	7.61195e-99	COP/NFOL	Sema3d
Apba21	1.78598e-102	3.5428	0.614	0.083	3.57125e-98	COP/NFOL	Apba2
Scrg11	1.19917e-100	3.48414	0.433	0.041	2.39787e-96	COP/NFOL	Scrg1
Rimklb1	2.18059e-99	3.72227	0.37	0.03	4.36031e-95	COP/NFOL	Rimklb
Pcdh171	2.63844e-97	3.6839	0.89	0.22	5.27582e-93	COP/NFOL	Pcdh17
Susd41	2.6922e-96	4.1224	0.425	0.042	5.38332e-92	COP/NFOL	Susd4
Gm4651	2.27619e-94	3.54379	0.386	0.034	4.55146e-90	COP/NFOL	Gm4651
Trit1	2.74221e-94	3.28844	0.528	0.065	5.48331e-90	COP/NFOL	Trit1
Nrcam1	2.8579e-94	3.96927	0.63	0.098	5.71465e-90	COP/NFOL	Nrcam
Sema5b1	2.31358e-93	3.70705	0.457	0.049	4.62624e-89	COP/NFOL	Sema5b
Dock41	6.66684e-93	3.43837	1	0.491	1.3331e-88	COP/NFOL	Dock4
Pik3r3	7.69906e-93	5.37397	0.748	0.154	1.5395e-88	COP/NFOL	Pik3r3
Cyfip21	8.50942e-93	3.25637	0.764	0.153	1.70154e-88	COP/NFOL	Cyfip2
Gm48761	9.16117e-91	2.85577	0.583	0.079	1.83187e-86	COP/NFOL	Gm4876
Lsamp1	2.74671e-90	3.63738	1	0.427	5.49233e-86	COP/NFOL	Lsamp
Arhgap351	4.52875e-90	3.09399	0.945	0.31	9.0557e-86	COP/NFOL	Arhgap35
Tmem1631	8.09908e-88	3.91871	0.835	0.222	1.61949e-83	COP/NFOL	Tmem163
Gm480911	8.45405e-87	3.34955	0.756	0.159	1.69047e-82	COP/NFOL	Gm48091
Gpcpd11	3.33692e-85	2.99563	0.724	0.142	6.67251e-81	COP/NFOL	Gpcpd1
Pde4d1	2.09515e-84	3.82467	0.811	0.211	4.18946e-80	COP/NFOL	Pde4d
Gm376791	3.83876e-84	3.32874	0.362	0.034	7.67599e-80	COP/NFOL	Gm37679
Has2os	6.15017e-84	3.7175	0.26	0.017	1.22979e-79	COP/NFOL	Has2os
Lhfpl31	1.53495e-82	2.92086	0.732	0.143	3.06928e-78	COP/NFOL	Lhfpl3
Mpzl1	2.20006e-82	2.97656	0.937	0.33	4.39923e-78	COP/NFOL	Mpzl1
Rap2a	2.20775e-82	3.27214	0.512	0.07	4.41462e-78	COP/NFOL	Rap2a
Tmem1081	2.88896e-82	4.4834	0.906	0.315	5.77677e-78	COP/NFOL	Tmem108
Igsf9b1	3.75582e-82	3.99944	0.528	0.08	7.51013e-78	COP/NFOL	Igsf9b
Peli11	9.27293e-82	3.35456	0.724	0.159	1.85422e-77	COP/NFOL	Peli1
Rinl	1.80977e-81	3.09748	0.504	0.067	3.61882e-77	COP/NFOL	Rinl
Col11a11	6.78285e-81	5.04196	0.299	0.024	1.3563e-76	COP/NFOL	Col11a1
Atp6v0a2	8.10903e-81	3.28238	0.654	0.123	1.62148e-76	COP/NFOL	Atp6v0a2
Spats21	3.88227e-80	3.44313	0.37	0.037	7.76298e-76	COP/NFOL	Spats2
Lrrc42	4.41511e-80	3.4996	0.354	0.034	8.82845e-76	COP/NFOL	Lrrc42
Astn11	1.15842e-79	3.01772	0.472	0.06	2.31637e-75	COP/NFOL	Astn1
Pdcd41	2.75546e-79	4.03391	0.661	0.133	5.50981e-75	COP/NFOL	Pdcd4
Opcml1	4.37592e-79	4.12739	0.984	0.576	8.75008e-75	COP/NFOL	Opcml
Astn21	2.31773e-78	2.74525	0.843	0.216	4.63454e-74	COP/NFOL	Astn2
Dok61	5.73583e-78	3.07334	0.433	0.051	1.14694e-73	COP/NFOL	Dok6
Ptpre1	9.65198e-78	3.20152	0.606	0.108	1.93001e-73	COP/NFOL	Ptpre
Ptprt1	4.36033e-77	3.20081	0.598	0.102	8.71892e-73	COP/NFOL	Ptprt
Tbc1d8	2.74238e-76	3.71314	0.346	0.035	5.48366e-72	COP/NFOL	Tbc1d8
Carmil11	3.79011e-76	4.88331	0.354	0.037	7.5787e-72	COP/NFOL	Carmil1
Bcas1os2	3.25787e-75	3.07382	0.976	0.58	6.51444e-71	COP/NFOL	Bcas1os2
Gpc61	7.79455e-75	2.56506	0.496	0.068	1.5586e-70	COP/NFOL	Gpc6
Znrf11	1.86715e-74	2.67907	0.756	0.173	3.73355e-70	COP/NFOL	Znrf1
Ankrd441	3.34601e-74	2.96148	0.85	0.263	6.69067e-70	COP/NFOL	Ankrd44
Gipc1	2.60547e-73	3.32561	0.417	0.052	5.2099e-69	COP/NFOL	Gipc1
Ptprz11	6.30899e-73	1.46725	0.559	0.082	1.26155e-68	COP/NFOL	Ptprz1
Brinp11	9.03456e-73	3.28068	0.48	0.069	1.80655e-68	COP/NFOL	Brinp1
Slc22a231	1.25651e-72	2.48001	0.961	0.387	2.51253e-68	COP/NFOL	Slc22a23
Gm325091	2.04608e-72	2.73825	0.709	0.147	4.09133e-68	COP/NFOL	Gm32509
Camsap21	2.81214e-71	2.79984	0.756	0.188	5.62316e-67	COP/NFOL	Camsap2
Irs1	7.33578e-71	3.02392	0.543	0.09	1.46686e-66	COP/NFOL	Irs1
Large11	1.41794e-70	2.93609	0.874	0.291	2.83532e-66	COP/NFOL	Large1
Dscam1	8.32514e-70	2.38667	0.921	0.293	1.66469e-65	COP/NFOL	Dscam
Tes1	9.38054e-70	3.46787	0.417	0.054	1.87573e-65	COP/NFOL	Tes
Lgr51	1.12338e-68	3.70352	0.276	0.024	2.24631e-64	COP/NFOL	Lgr5
Slc44a51	1.68028e-68	4.10766	0.299	0.029	3.3599e-64	COP/NFOL	Slc44a5
Nckap51	5.35678e-68	4.0519	0.811	0.234	1.07114e-63	COP/NFOL	Nckap5
Cers1	1.96788e-67	3.47567	0.276	0.024	3.93497e-63	COP/NFOL	Cers1
Cntn11	2.73802e-67	3.24187	0.709	0.166	5.47494e-63	COP/NFOL	Cntn1
Dynll2	1.05699e-66	3.14159	0.504	0.083	2.11355e-62	COP/NFOL	Dynll2
Epb411	2.41001e-66	3.0361	0.386	0.048	4.81905e-62	COP/NFOL	Epb41
Col9a1	3.93269e-65	3.55682	0.315	0.033	7.8638e-61	COP/NFOL	Col9a1
Cdh131	4.06922e-65	3.04957	0.638	0.136	8.13681e-61	COP/NFOL	Cdh13
Ptprj1	4.93996e-65	3.47268	0.827	0.301	9.87795e-61	COP/NFOL	Ptprj
Bcas1	5.23146e-65	2.55051	0.992	0.849	1.04608e-60	COP/NFOL	Bcas1
Lcorl	5.47896e-65	2.37766	0.953	0.413	1.09557e-60	COP/NFOL	Lcorl
Chn2	7.36607e-65	3.02134	0.827	0.268	1.47292e-60	COP/NFOL	Chn2
Qk	8.36556e-65	1.09373	1	0.996	1.67278e-60	COP/NFOL	Qk
Fchsd21	1.75402e-64	2.69639	0.724	0.183	3.50733e-60	COP/NFOL	Fchsd2
Rictor	6.64812e-64	2.62864	0.827	0.269	1.32936e-59	COP/NFOL	Rictor
A330102I10Rik1	7.4566e-64	4.07114	0.323	0.036	1.49102e-59	COP/NFOL	A330102I10Rik
A930009A15Rik1	8.22529e-64	3.6542	0.315	0.034	1.64473e-59	COP/NFOL	A930009A15Rik
Ntm1	1.49286e-63	2.29032	0.535	0.09	2.98513e-59	COP/NFOL	Ntm
Arpp211	1.73916e-63	3.48034	0.543	0.105	3.47762e-59	COP/NFOL	Arpp21
Gab3	1.24319e-62	3.44486	0.283	0.028	2.48588e-58	COP/NFOL	Gab3
Piezo2	1.43481e-62	3.14752	0.354	0.043	2.86904e-58	COP/NFOL	Piezo2
Reep11	3.55528e-62	3.49167	0.449	0.071	7.10914e-58	COP/NFOL	Reep1
5830418P13Rik	8.36878e-62	2.63073	0.732	0.191	1.67342e-57	COP/NFOL	5830418P13Rik
Cdyl	4.74146e-61	2.89081	0.598	0.126	9.48102e-57	COP/NFOL	Cdyl
Rap1gap1	8.96817e-61	2.8638	0.48	0.079	1.79327e-56	COP/NFOL	Rap1gap
Arhgap241	1.07555e-60	4.14749	0.598	0.142	2.15067e-56	COP/NFOL	Arhgap24
Gnb41	1.11687e-60	2.82493	0.622	0.138	2.23328e-56	COP/NFOL	Gnb4
Sox51	1.64343e-60	1.90897	0.48	0.073	3.2862e-56	COP/NFOL	Sox5
Inpp4a	2.92603e-60	3.14998	0.433	0.066	5.85088e-56	COP/NFOL	Inpp4a
Bmerb11	2.94726e-60	2.85981	0.441	0.067	5.89334e-56	COP/NFOL	Bmerb1
Ctnnal1	1.87194e-59	2.64418	0.709	0.191	3.74313e-55	COP/NFOL	Ctnnal1
Soga11	6.40442e-59	2.70188	0.772	0.242	1.28063e-54	COP/NFOL	Soga1
Kcnj31	2.68088e-58	3.94988	0.283	0.03	5.36068e-54	COP/NFOL	Kcnj3
Maml21	2.99619e-58	2.54844	0.882	0.304	5.99117e-54	COP/NFOL	Maml2
Lima11	7.47628e-58	2.72697	0.591	0.127	1.49496e-53	COP/NFOL	Lima1
Gm429481	9.1178e-58	2.96129	0.386	0.054	1.8232e-53	COP/NFOL	Gm42948
Nxph11	2.03486e-57	1.94353	0.425	0.061	4.06891e-53	COP/NFOL	Nxph1
Wasf11	4.77969e-56	2.5932	0.614	0.14	9.55748e-52	COP/NFOL	Wasf1
Abtb21	1.56334e-55	2.82286	0.764	0.247	3.12605e-51	COP/NFOL	Abtb2
Pak31	1.98128e-54	2.85537	0.622	0.151	3.96177e-50	COP/NFOL	Pak3
Sema4d	3.74078e-54	2.90351	0.819	0.31	7.48007e-50	COP/NFOL	Sema4d
Celf21	8.2294e-54	1.99541	0.409	0.061	1.64555e-49	COP/NFOL	Celf2
Nav11	1.1087e-53	2.05011	0.929	0.417	2.21695e-49	COP/NFOL	Nav1
Frmd4a	1.98515e-53	6.16264	0.795	0.358	3.96951e-49	COP/NFOL	Frmd4a
Rnf122	2.44092e-53	3.25589	0.441	0.079	4.88086e-49	COP/NFOL	Rnf122
Nlgn21	6.16059e-53	2.77787	0.402	0.063	1.23187e-48	COP/NFOL	Nlgn2
Myt11	5.44015e-52	2.28404	0.37	0.052	1.08781e-47	COP/NFOL	Myt1
Atcay1	5.52061e-52	2.7553	0.417	0.069	1.1039e-47	COP/NFOL	Atcay
Tnik1	8.5692e-52	2.10027	0.898	0.425	1.7135e-47	COP/NFOL	Tnik
Dlgap41	4.50121e-51	2.77795	0.472	0.09	9.00063e-47	COP/NFOL	Dlgap4
Gm48708	8.55576e-51	3.13662	0.386	0.062	1.71081e-46	COP/NFOL	Gm48708
E2f3	2.55777e-50	2.59109	0.409	0.067	5.11452e-46	COP/NFOL	E2f3
Ncor21	3.81639e-50	2.19715	0.654	0.167	7.63126e-46	COP/NFOL	Ncor2
Cntn61	6.78044e-50	2.80863	0.339	0.048	1.35582e-45	COP/NFOL	Cntn6
Mical3	9.99619e-50	2.54957	0.858	0.399	1.99884e-45	COP/NFOL	Mical3
Lrrc71	2.43622e-49	2.11074	0.378	0.057	4.87147e-45	COP/NFOL	Lrrc7
Cadm21	3.03285e-49	2.35701	0.992	0.856	6.06449e-45	COP/NFOL	Cadm2
Bfsp2	3.26868e-49	2.3895	0.732	0.24	6.53606e-45	COP/NFOL	Bfsp2
Jazf11	9.14686e-48	2.48095	0.441	0.081	1.82901e-43	COP/NFOL	Jazf1
Gm10538	1.11311e-47	3.05336	0.291	0.038	2.22577e-43	COP/NFOL	Gm10538
Ptprg1	1.42145e-47	2.20261	0.52	0.109	2.84234e-43	COP/NFOL	Ptprg
Zfp488	1.57958e-47	2.87504	0.362	0.057	3.15853e-43	COP/NFOL	Zfp488
Hip1r1	6.16569e-47	2.49528	0.504	0.108	1.23289e-42	COP/NFOL	Hip1r
Dpp61	9.95633e-47	1.86206	0.409	0.068	1.99087e-42	COP/NFOL	Dpp6
Khdrbs21	1.17336e-46	2.60846	0.331	0.048	2.34625e-42	COP/NFOL	Khdrbs2
Evi51	1.89754e-46	2.66742	0.362	0.057	3.79432e-42	COP/NFOL	Evi5
Amz11	2.10701e-46	3.11239	0.346	0.054	4.21317e-42	COP/NFOL	Amz1
Rims11	1.00722e-45	2.24634	0.386	0.063	2.01403e-41	COP/NFOL	Rims1
Sgms2	1.11795e-45	2.91314	0.276	0.035	2.23546e-41	COP/NFOL	Sgms2
Svil1	1.84866e-45	2.63552	0.457	0.092	3.69659e-41	COP/NFOL	Svil
2610203C22Rik1	1.01939e-44	2.92279	0.291	0.039	2.03837e-40	COP/NFOL	2610203C22Rik
Gria21	2.19303e-44	2.76215	0.819	0.397	4.38519e-40	COP/NFOL	Gria2
Lingo2	3.73684e-44	2.85528	0.512	0.126	7.47219e-40	COP/NFOL	Lingo2
Cdh111	9.52272e-44	2.48881	0.606	0.166	1.90416e-39	COP/NFOL	Cdh11
Gm43915	1.03637e-43	2.67376	0.543	0.138	2.07232e-39	COP/NFOL	Gm43915
Man1a21	1.31539e-43	2.41986	0.591	0.161	2.63026e-39	COP/NFOL	Man1a2
Ifnar2	1.89495e-43	2.80746	0.346	0.056	3.78913e-39	COP/NFOL	Ifnar2
Sntg11	2.05281e-43	1.41691	0.386	0.063	4.1048e-39	COP/NFOL	Sntg1
Nrxn31	2.36307e-43	1.54601	0.378	0.061	4.7252e-39	COP/NFOL	Nrxn3
Vxn1	5.03314e-43	2.76279	0.346	0.057	1.00643e-38	COP/NFOL	Vxn
Sestd11	9.5233e-43	2.64379	0.339	0.054	1.90428e-38	COP/NFOL	Sestd1
Il1rapl11	1.52572e-42	1.51548	1	0.734	3.05083e-38	COP/NFOL	Il1rapl1
Tmed1	1.57959e-42	3.06165	0.268	0.036	3.15855e-38	COP/NFOL	Tmed1
Zfp365	5.01351e-42	2.24225	0.48	0.105	1.0025e-37	COP/NFOL	Zfp365
Ccnjl	1.63739e-41	2.58876	0.417	0.084	3.27412e-37	COP/NFOL	Ccnjl
Arl151	3.88421e-41	1.95455	0.583	0.151	7.76687e-37	COP/NFOL	Arl15
Tsc22d11	7.31473e-41	2.21651	0.551	0.142	1.46265e-36	COP/NFOL	Tsc22d1
Map21	7.75581e-41	2.64165	0.74	0.325	1.55085e-36	COP/NFOL	Map2
Grik31	9.02221e-41	2.59732	0.512	0.128	1.80408e-36	COP/NFOL	Grik3
Smurf1	1.21902e-40	2.66219	0.449	0.099	2.43756e-36	COP/NFOL	Smurf1
Shisa91	1.50956e-40	3.66278	0.276	0.04	3.01851e-36	COP/NFOL	Shisa9
Rhbdl2	3.44948e-40	3.42071	0.299	0.047	6.89758e-36	COP/NFOL	Rhbdl2
Pmepa1	8.10469e-40	2.68789	0.283	0.041	1.62061e-35	COP/NFOL	Pmepa1
Rab33a	8.53333e-40	2.65642	0.315	0.05	1.70632e-35	COP/NFOL	Rab33a
Fam189a11	9.26459e-40	2.66411	0.283	0.041	1.85255e-35	COP/NFOL	Fam189a1
A230057D06Rik1	1.62365e-39	1.99391	0.732	0.254	3.24664e-35	COP/NFOL	A230057D06Rik
Rtn11	3.22631e-39	2.30273	0.724	0.294	6.45133e-35	COP/NFOL	Rtn1
Pde8b1	2.86813e-38	2.43395	0.425	0.091	5.73512e-34	COP/NFOL	Pde8b
Nfasc	6.50109e-38	2.69435	0.945	0.815	1.29996e-33	COP/NFOL	Nfasc
Grm51	1.62768e-37	1.63619	0.339	0.057	3.25472e-33	COP/NFOL	Grm5
Gng121	1.97417e-37	2.07396	0.701	0.254	3.94754e-33	COP/NFOL	Gng12
Gm16252	4.94079e-37	2.79169	0.26	0.038	9.87961e-33	COP/NFOL	Gm16252
Diaph31	8.98619e-37	2.66936	0.268	0.04	1.79688e-32	COP/NFOL	Diaph3
Itga91	2.99643e-36	1.98561	0.331	0.058	5.99167e-32	COP/NFOL	Itga9
Ago3	4.08169e-36	2.06596	0.827	0.425	8.16174e-32	COP/NFOL	Ago3
Slc44a1	4.75236e-36	1.38628	0.937	0.661	9.50281e-32	COP/NFOL	Slc44a1
Myo161	4.77972e-36	2.62006	0.252	0.036	9.55753e-32	COP/NFOL	Myo16
Tns1	5.28531e-36	3.31726	0.26	0.039	1.05685e-31	COP/NFOL	Tns1
Msi21	6.51381e-36	1.83221	0.819	0.37	1.3025e-31	COP/NFOL	Msi2
Nav21	8.58185e-36	2.09694	0.843	0.396	1.71603e-31	COP/NFOL	Nav2
Csmd21	1.3607e-35	1.96171	0.827	0.46	2.72085e-31	COP/NFOL	Csmd2
Pus7	1.77827e-35	2.46613	0.449	0.11	3.55583e-31	COP/NFOL	Pus7
Plppr51	5.99086e-35	2.16443	0.37	0.074	1.19793e-30	COP/NFOL	Plppr5
Cask1	1.12382e-34	2.38135	0.685	0.283	2.2472e-30	COP/NFOL	Cask
Mpped21	1.18182e-34	2.10005	0.575	0.17	2.36317e-30	COP/NFOL	Mpped2
Ica11	1.73645e-34	2.76803	0.283	0.047	3.47221e-30	COP/NFOL	Ica1
Xpr11	2.27101e-34	2.05912	0.575	0.171	4.54112e-30	COP/NFOL	Xpr1
Nmnat21	3.8424e-34	2.33117	0.386	0.083	7.68327e-30	COP/NFOL	Nmnat2
Dpp101	9.14028e-34	1.94939	0.315	0.056	1.82769e-29	COP/NFOL	Dpp10
Stam	1.12439e-33	2.13188	0.488	0.129	2.24833e-29	COP/NFOL	Stam
Gm40841	2.1702e-33	2.87304	0.26	0.041	4.33953e-29	COP/NFOL	Gm40841
Rundc3b1	3.94088e-33	2.68089	0.378	0.083	7.88018e-29	COP/NFOL	Rundc3b
Dusp15	5.40326e-33	1.7135	0.748	0.303	1.08044e-28	COP/NFOL	Dusp15
Brinp31	5.68792e-33	2.19509	0.551	0.168	1.13736e-28	COP/NFOL	Brinp3
Cd91	6.10564e-33	2.23754	0.693	0.303	1.22088e-28	COP/NFOL	Cd9
Erc21	8.61774e-33	2.2034	0.362	0.075	1.7232e-28	COP/NFOL	Erc2
Zbtb1	1.00126e-32	2.23187	0.378	0.082	2.00211e-28	COP/NFOL	Zbtb1
Nlgn11	1.13828e-32	1.56472	0.945	0.603	2.2761e-28	COP/NFOL	Nlgn1
Gm35188	2.03913e-32	2.02721	0.89	0.618	4.07745e-28	COP/NFOL	Gm35188
[truncated: 4,227 more rows]

## Sheet: OPC
	p_val	avg_log2FC	pct.1	pct.2	p_val_adj	cluster	gene
Nrxn3	0	8.21565	0.999	0.005	0	OPC	Nrxn3
Rbfox1	0	10.4662	0.986	0.003	0	OPC	Rbfox1
Csmd1	0	7.25849	0.992	0.01	0	OPC	Csmd1
Nxph1	0	8.47314	0.987	0.006	0	OPC	Nxph1
Sntg1	0	8.67244	0.987	0.007	0	OPC	Sntg1
Dlgap1	0	7.28377	0.99	0.01	0	OPC	Dlgap1
Sgcd	0	8.98185	0.983	0.004	0	OPC	Sgcd
Kcnd2	0	9.35659	0.99	0.012	0	OPC	Kcnd2
Lrrtm4	0	7.84274	0.979	0.007	0	OPC	Lrrtm4
Fgf14	0	9.25708	0.976	0.004	0	OPC	Fgf14
Dpp6	0	7.61119	0.975	0.014	0	OPC	Dpp6
Ntm	0	7.15888	0.997	0.037	0	OPC	Ntm
Tnr	0	5.32269	0.986	0.031	0	OPC	Tnr
Ptprz1	0	7.63992	0.983	0.03	0	OPC	Ptprz1
Sox5	0	7.3066	0.974	0.021	0	OPC	Sox5
Pdgfra	0	9.88928	0.954	0.003	0	OPC	Pdgfra
Nrg3	0	10.2189	0.946	0.002	0	OPC	Nrg3
Cntn4	0	8.53053	0.951	0.009	0	OPC	Cntn4
Vcan	0	7.12549	0.953	0.014	0	OPC	Vcan
Zeb1	0	6.92189	0.975	0.044	0	OPC	Zeb1
Gpc5	0	8.50119	0.95	0.021	0	OPC	Gpc5
Prkg1	0	6.99738	0.94	0.012	0	OPC	Prkg1
Fam155a	0	5.27351	0.98	0.053	0	OPC	Fam155a
Ptprt	0	5.80586	0.978	0.052	0	OPC	Ptprt
Gm3764	0	7.8861	0.936	0.012	0	OPC	Gm3764
Chst11	0	8.98396	0.929	0.005	0	OPC	Chst11
Gm4876	0	5.8804	0.951	0.029	0	OPC	Gm4876
Grm5	0	8.71517	0.926	0.005	0	OPC	Grm5
Mir9-3hg	0	6.50915	0.958	0.037	0	OPC	Mir9-3hg
Lrrc7	0	8.1196	0.922	0.005	0	OPC	Lrrc7
Plcb1	0	5.1292	0.972	0.058	0	OPC	Plcb1
Sox6	0	4.99033	0.982	0.069	0	OPC	Sox6
Rims1	0	7.29512	0.923	0.012	0	OPC	Rims1
Klf12	0	5.97541	0.944	0.038	0	OPC	Klf12
Megf11	0	6.69964	0.937	0.033	0	OPC	Megf11
Cacng4	0	8.00776	0.912	0.008	0	OPC	Cacng4
Asic2	0	9.45736	0.901	0.002	0	OPC	Asic2
Celf2	0	7.33072	0.909	0.011	0	OPC	Celf2
Lhfpl3	0	6.26761	0.993	0.095	0	OPC	Lhfpl3
Dpp10	0	8.1144	0.901	0.005	0	OPC	Dpp10
Ptprg	0	5.35385	0.955	0.06	0	OPC	Ptprg
Ntrk3	0	6.91043	0.908	0.017	0	OPC	Ntrk3
Sgcz	0	10.3533	0.893	0.002	0	OPC	Sgcz
Adarb2	0	5.82954	0.979	0.088	0	OPC	Adarb2
Pid1	0	5.65186	0.934	0.045	0	OPC	Pid1
Gpc6	0	6.72173	0.904	0.019	0	OPC	Gpc6
Mmp16	0	6.24084	0.929	0.047	0	OPC	Mmp16
Grid1	0	4.69416	0.971	0.089	0	OPC	Grid1
Rgs7	0	9.4328	0.874	0.002	0	OPC	Rgs7
Nrxn1	0	6.6041	0.994	0.122	0	OPC	Nrxn1
Cspg5	0	5.24795	0.939	0.075	0	OPC	Cspg5
Ppp2r2b	0	5.25408	0.936	0.075	0	OPC	Ppp2r2b
Slc35f1	0	4.88987	0.983	0.122	0	OPC	Slc35f1
Cntn1	0	4.61743	0.979	0.12	0	OPC	Cntn1
Gm20713	0	8.28012	0.866	0.009	0	OPC	Gm20713
Brinp3	0	4.92989	0.975	0.121	0	OPC	Brinp3
Brinp1	0	6.01196	0.873	0.022	0	OPC	Brinp1
Xylt1	0	5.47616	0.976	0.13	0	OPC	Xylt1
Luzp2	0	4.62921	0.985	0.142	0	OPC	Luzp2
Spon1	0	5.52732	0.874	0.031	0	OPC	Spon1
Cdh13	0	4.15695	0.933	0.091	0	OPC	Cdh13
Unc13c	0	11.5326	0.842	0.001	0	OPC	Unc13c
Myt1	0	7.84191	0.842	0.006	0	OPC	Myt1
Nebl	0	6.23117	0.847	0.017	0	OPC	Nebl
Gm38505	0	4.49232	0.964	0.134	0	OPC	Gm38505
Trio	0	4.20445	0.894	0.067	0	OPC	Trio
Gm32509	0	4.73921	0.926	0.104	0	OPC	Gm32509
Kcnma1	0	4.45935	0.905	0.086	0	OPC	Kcnma1
Ppfibp1	0	4.69603	0.861	0.042	0	OPC	Ppfibp1
6330576A10Rik	0	10.675	0.819	0.001	0	OPC	6330576A10Rik
Nmnat2	0	5.44687	0.854	0.037	0	OPC	Nmnat2
Dgkb	0	9.04593	0.819	0.002	0	OPC	Dgkb
Pde7b	0	9.06916	0.813	0.002	0	OPC	Pde7b
Pde4d	0	4.18872	0.976	0.168	0	OPC	Pde4d
Gria3	0	4.03303	0.898	0.091	0	OPC	Gria3
Grin3a	0	5.93732	0.83	0.027	0	OPC	Grin3a
Inpp4b	0	10.3569	0.802	0.001	0	OPC	Inpp4b
Astn2	0	3.83872	0.975	0.175	0	OPC	Astn2
Fchsd2	0	3.88508	0.941	0.141	0	OPC	Fchsd2
Dok6	0	7.09491	0.806	0.007	0	OPC	Dok6
Arpp21	0	4.63099	0.856	0.062	0	OPC	Arpp21
Galnt13	0	6.01781	0.821	0.028	0	OPC	Galnt13
Kcnh8	0	6.48371	0.808	0.016	0	OPC	Kcnh8
Stk32a	0	7.29765	0.798	0.008	0	OPC	Stk32a
Kcnip3	0	5.04873	0.848	0.061	0	OPC	Kcnip3
Syn2	0	5.16771	0.828	0.042	0	OPC	Syn2
Nrcam	0	4.55459	0.842	0.057	0	OPC	Nrcam
Tafa2	0	5.54234	0.81	0.027	0	OPC	Tafa2
Nol4	0	6.6175	0.791	0.014	0	OPC	Nol4
Tafa1	0	10.183	0.775	0.001	0	OPC	Tafa1
Adam12	0	5.49735	0.803	0.033	0	OPC	Adam12
Tox	0	6.05099	0.792	0.023	0	OPC	Tox
Kcnd3	0	7.59206	0.774	0.007	0	OPC	Kcnd3
Itga9	0	6.789	0.782	0.015	0	OPC	Itga9
Khdrbs2	0	7.56737	0.77	0.005	0	OPC	Khdrbs2
Gm42948	0	6.4309	0.777	0.012	0	OPC	Gm42948
Abhd2	0	4.11078	0.862	0.103	0	OPC	Abhd2
Ntrk2	0	4.52264	0.828	0.069	0	OPC	Ntrk2
Plpp4	0	7.85404	0.763	0.005	0	OPC	Plpp4
Fat3	0	4.81077	0.796	0.04	0	OPC	Fat3
Emid1	0	8.03897	0.762	0.006	0	OPC	Emid1
4930517O19Rik	0	6.26703	0.774	0.018	0	OPC	4930517O19Rik
Lrp1	0	5.45442	0.781	0.026	0	OPC	Lrp1
Tenm1	0	8.69928	0.757	0.004	0	OPC	Tenm1
Cntn6	0	7.25991	0.756	0.006	0	OPC	Cntn6
Ptprn2	0	7.19147	0.75	0.006	0	OPC	Ptprn2
Nckap5	0	2.87515	0.936	0.196	0	OPC	Nckap5
Kcnip1	0	5.96704	0.757	0.017	0	OPC	Kcnip1
Astn1	0	5.78951	0.759	0.02	0	OPC	Astn1
Fgf12	0	3.54443	0.967	0.233	0	OPC	Fgf12
Dscam	0	4.79545	0.99	0.256	0	OPC	Dscam
Itpr2	0	3.07559	0.823	0.09	0	OPC	Itpr2
Sema5b	0	6.27007	0.742	0.01	0	OPC	Sema5b
Arhgap31	0	3.67419	0.943	0.211	0	OPC	Arhgap31
Gm20754	0	4.5663	0.792	0.063	0	OPC	Gm20754
Tes	0	5.76073	0.741	0.015	0	OPC	Tes
Gabrg3	0	8.27617	0.718	0.003	0	OPC	Gabrg3
Cacna1d	0	6.50187	0.725	0.012	0	OPC	Cacna1d
Mtss2	0	4.17648	0.788	0.077	0	OPC	Mtss2
Erc2	0	4.96628	0.746	0.036	0	OPC	Erc2
Pcdh7	0	2.45137	0.937	0.228	0	OPC	Pcdh7
Nav3	0	3.78289	0.985	0.278	0	OPC	Nav3
Pdzrn4	0	5.60495	0.728	0.022	0	OPC	Pdzrn4
Rora	0	4.11532	0.989	0.287	0	OPC	Rora
Bcan	0	5.1557	0.722	0.023	0	OPC	Bcan
Cspg4	0	4.4849	0.746	0.047	0	OPC	Cspg4
Kank1	0	3.83644	0.755	0.056	0	OPC	Kank1
Sema3d	0	4.46303	0.746	0.048	0	OPC	Sema3d
E130114P18Rik	0	6.42029	0.718	0.021	0	OPC	E130114P18Rik
Myt1l	0	6.45396	0.706	0.011	0	OPC	Myt1l
Cdh18	0	8.26145	0.693	0.003	0	OPC	Cdh18
Plppr1	0	7.34031	0.696	0.007	0	OPC	Plppr1
4930445B16Rik	0	3.54554	0.798	0.111	0	OPC	4930445B16Rik
Unc79	0	5.17019	0.713	0.029	0	OPC	Unc79
Cdk14	0	2.86344	0.816	0.133	0	OPC	Cdk14
Sdk1	0	7.50897	0.689	0.006	0	OPC	Sdk1
Adgrb3	0	3.54797	0.974	0.293	0	OPC	Adgrb3
Tshz2	0	6.76549	0.69	0.01	0	OPC	Tshz2
Pdzd2	0	6.62969	0.689	0.01	0	OPC	Pdzd2
Neu4	0	6.35368	0.686	0.008	0	OPC	Neu4
Ntn1	0	7.44578	0.683	0.006	0	OPC	Ntn1
Maml2	0	3.03551	0.947	0.27	0	OPC	Maml2
Dab1	0	5.44794	0.697	0.021	0	OPC	Dab1
Dpyd	0	2.56485	0.95	0.275	0	OPC	Dpyd
4430402I18Rik	0	4.08783	0.713	0.04	0	OPC	4430402I18Rik
Fry	0	2.81947	0.951	0.279	0	OPC	Fry
Cfap20	0	3.64893	0.785	0.114	0	OPC	Cfap20
Rbms3	0	5.50043	0.7	0.03	0	OPC	Rbms3
Zfpm2	0	2.95766	0.835	0.166	0	OPC	Zfpm2
Atp1a2	0	5.49993	0.688	0.021	0	OPC	Atp1a2
Serpine2	0	4.81899	0.695	0.035	0	OPC	Serpine2
Etv4	0	6.92432	0.665	0.007	0	OPC	Etv4
Samd12	0	3.98938	0.725	0.067	0	OPC	Samd12
Mapk10	0	3.16608	0.788	0.132	0	OPC	Mapk10
Rtl4	0	10.4842	0.656	0.001	0	OPC	Rtl4
Fmn2	0	3.78464	0.735	0.082	0	OPC	Fmn2
Nkain3	0	9.15712	0.653	0.002	0	OPC	Nkain3
Lrfn5	0	8.50034	0.65	0.003	0	OPC	Lrfn5
Egfem1	0	9.27895	0.646	0.001	0	OPC	Egfem1
Adgrl3	0	3.27754	0.989	0.344	0	OPC	Adgrl3
Gabrb3	0	6.86005	0.653	0.008	0	OPC	Gabrb3
Afap1l2	0	4.62739	0.676	0.031	0	OPC	Afap1l2
Cask	0	2.91997	0.894	0.249	0	OPC	Cask
Pbx1	0	2.59355	0.891	0.25	0	OPC	Pbx1
Chl1	0	4.31767	0.695	0.055	0	OPC	Chl1
Rims2	0	2.70595	0.872	0.234	0	OPC	Rims2
Slc1a2	0	4.10253	0.703	0.067	0	OPC	Slc1a2
Ppfia2	0	2.72457	0.833	0.197	0	OPC	Ppfia2
Ptpre	0	3.56455	0.71	0.075	0	OPC	Ptpre
Calcrl	0	7.36696	0.639	0.005	0	OPC	Calcrl
Galnt10	0	4.9185	0.66	0.026	0	OPC	Galnt10
Neto1	0	6.96	0.64	0.007	0	OPC	Neto1
Vxn	0	5.28951	0.654	0.022	0	OPC	Vxn
9630028H03Rik	0	5.10557	0.653	0.021	0	OPC	9630028H03Rik
Apba2	0	3.9967	0.683	0.051	0	OPC	Apba2
Ctnnd2	0	3.70659	0.987	0.355	0	OPC	Ctnnd2
Cpq	0	2.99082	0.732	0.101	0	OPC	Cpq
Nova1	0	2.81812	0.834	0.204	0	OPC	Nova1
4930509J09Rik	0	5.99223	0.646	0.018	0	OPC	4930509J09Rik
Grik4	0	2.66285	0.802	0.175	0	OPC	Grik4
Kcnq5	0	5.73921	0.633	0.008	0	OPC	Kcnq5
Sez6l	0	4.81541	0.653	0.028	0	OPC	Sez6l
Pde10a	0	3.82019	0.7	0.075	0	OPC	Pde10a
Slc1a1	0	3.83676	0.669	0.045	0	OPC	Slc1a1
Dmd	0	3.22895	0.975	0.351	0	OPC	Dmd
Cacna1a	0	2.30462	0.854	0.231	0	OPC	Cacna1a
Trerf1	0	5.83675	0.636	0.014	0	OPC	Trerf1
Sema5a	0	3.05532	0.682	0.062	0	OPC	Sema5a
Lnx1	0	4.59444	0.658	0.038	0	OPC	Lnx1
Alcam	0	2.41039	0.862	0.242	0	OPC	Alcam
Negr1	0	2.58981	0.947	0.328	0	OPC	Negr1
Gria2	0	3.05199	0.979	0.364	0	OPC	Gria2
Pknox2	0	5.40501	0.636	0.021	0	OPC	Pknox2
Atg16l2	0	3.15179	0.732	0.118	0	OPC	Atg16l2
Nrg3os	0	10.1634	0.615	0.001	0	OPC	Nrg3os
Dclk1	0	2.76009	0.774	0.162	0	OPC	Dclk1
Map2	0	2.31313	0.904	0.293	0	OPC	Map2
Shc3	0	4.0271	0.656	0.046	0	OPC	Shc3
Gria4	0	2.46429	0.944	0.334	0	OPC	Gria4
Gm2164	0	3.20302	0.729	0.121	0	OPC	Gm2164
Zfp36l1	0	6.78779	0.616	0.008	0	OPC	Zfp36l1
Grip1	0	8.25245	0.609	0.002	0	OPC	Grip1
Snx25	0	3.46225	0.686	0.08	0	OPC	Snx25
Reep1	0	4.36437	0.644	0.039	0	OPC	Reep1
Gm20642	0	9.62784	0.603	0.001	0	OPC	Gm20642
Ppp1r14c	0	6.41809	0.611	0.01	0	OPC	Ppp1r14c
Rgcc	0	5.63842	0.618	0.017	0	OPC	Rgcc
Shc4	0	3.39242	0.699	0.099	0	OPC	Shc4
Cacna1c	0	2.44901	0.844	0.244	0	OPC	Cacna1c
Lsamp	0	5.2017	0.997	0.397	0	OPC	Lsamp
Rap1gap	0	4.10225	0.647	0.048	0	OPC	Rap1gap
Nrxn2	0	2.59443	0.894	0.296	0	OPC	Nrxn2
Eya1	0	5.84732	0.612	0.014	0	OPC	Eya1
Gm15584	0	4.81588	0.625	0.027	0	OPC	Gm15584
Farp1	0	2.76371	0.736	0.138	0	OPC	Farp1
Olfm2	0	3.22652	0.671	0.074	0	OPC	Olfm2
Rgs7bp	0	5.87178	0.612	0.015	0	OPC	Rgs7bp
Nrg1	0	4.22031	0.623	0.027	0	OPC	Nrg1
Eps8	0	5.66656	0.607	0.013	0	OPC	Eps8
Plppr5	0	4.29802	0.635	0.042	0	OPC	Plppr5
Gpm6a	0	2.95809	0.741	0.148	0	OPC	Gpm6a
Fut9	0	4.03084	0.642	0.052	0	OPC	Fut9
Gsap	0	6.79366	0.597	0.007	0	OPC	Gsap
Sipa1l1	0	4.18428	0.636	0.048	0	OPC	Sipa1l1
Gpr158	0	3.7756	0.654	0.067	0	OPC	Gpr158
Rin2	0	3.08971	0.703	0.116	0	OPC	Rin2
Acp1	0	2.85733	0.721	0.134	0	OPC	Acp1
Arl15	0	2.85844	0.707	0.12	0	OPC	Arl15
Pitpnc1	0	5.43157	0.605	0.019	0	OPC	Pitpnc1
Thsd7b	0	8.34684	0.583	0.002	0	OPC	Thsd7b
Pak3	0	2.85522	0.703	0.122	0	OPC	Pak3
Tox3	0	6.24973	0.59	0.011	0	OPC	Tox3
Gucy1a2	0	6.41998	0.586	0.009	0	OPC	Gucy1a2
Fam189a1	0	6.38315	0.584	0.009	0	OPC	Fam189a1
Cacna2d3	0	2.65537	0.728	0.154	0	OPC	Cacna2d3
Kcnk10	0	7.26883	0.579	0.006	0	OPC	Kcnk10
Nav2	0	2.48953	0.937	0.367	0	OPC	Nav2
Myo16	0	7.30802	0.572	0.004	0	OPC	Myo16
Svil	0	4.00641	0.628	0.062	0	OPC	Svil
Me3	0	7.51982	0.569	0.004	0	OPC	Me3
Dner	0	3.09532	0.662	0.099	0	OPC	Dner
Unc80	0	5.18944	0.584	0.021	0	OPC	Unc80
Usp24	0	2.43194	0.936	0.376	0	OPC	Usp24
Sobp	0	3.0259	0.657	0.1	0	OPC	Sobp
Thrb	0	3.45547	0.63	0.073	0	OPC	Thrb
Mpped2	0	2.62006	0.696	0.141	0	OPC	Mpped2
Ampd3	0	3.88958	0.608	0.054	0	OPC	Ampd3
Rnf180	0	6.39687	0.561	0.008	0	OPC	Rnf180
Wdr17	0	4.16499	0.621	0.069	0	OPC	Wdr17
Gabrb1	0	8.02025	0.554	0.003	0	OPC	Gabrb1
Kcnh5	0	5.49629	0.566	0.015	0	OPC	Kcnh5
Gm48091	0	2.78554	0.681	0.132	0	OPC	Gm48091
Sorbs2	0	6.10208	0.558	0.01	0	OPC	Sorbs2
Armh4	0	3.66979	0.609	0.061	0	OPC	Armh4
Lrrfip1	0	3.83257	0.597	0.05	0	OPC	Lrrfip1
Gm37679	0	7.08429	0.55	0.004	0	OPC	Gm37679
Shisa9	0	5.89293	0.556	0.01	0	OPC	Shisa9
Caskin1	0	5.1375	0.566	0.02	0	OPC	Caskin1
Ppm1e	0	2.88518	0.654	0.111	0	OPC	Ppm1e
Zfp521	0	3.3075	0.608	0.069	0	OPC	Zfp521
Lpp	0	4.07396	0.576	0.038	0	OPC	Lpp
Syt16	0	6.45776	0.545	0.008	0	OPC	Syt16
Kcnb2	0	10.181	0.537	0.001	0	OPC	Kcnb2
Dlc1	0	4.52857	0.561	0.025	0	OPC	Dlc1
Pcdh15	0	3.41059	0.996	0.46	0	OPC	Pcdh15
Pde8b	0	3.60706	0.598	0.062	0	OPC	Pde8b
Sh3bp4	0	4.67477	0.556	0.021	0	OPC	Sh3bp4
Plce1	0	6.4664	0.541	0.007	0	OPC	Plce1
Csnk2a2	0	2.97762	0.671	0.139	0	OPC	Csnk2a2
Etv5	0	3.60137	0.593	0.061	0	OPC	Etv5
Tpm1	0	3.10976	0.626	0.095	0	OPC	Tpm1
Prkd1	0	4.39905	0.566	0.035	0	OPC	Prkd1
Arhgap24	0	2.54277	0.644	0.115	0	OPC	Arhgap24
A930009A15Rik	0	6.49888	0.534	0.005	0	OPC	A930009A15Rik
C530008M17Rik	0	3.21513	0.608	0.08	0	OPC	C530008M17Rik
Ptpro	0	4.00433	0.556	0.028	0	OPC	Ptpro
Ica1	0	5.17735	0.543	0.018	0	OPC	Ica1
Nnat	0	3.18017	0.632	0.108	0	OPC	Nnat
Dcc	0	2.11094	0.978	0.454	0	OPC	Dcc
Macrod1	0	2.94549	0.621	0.097	0	OPC	Macrod1
Cdr1os	0	6.59206	0.529	0.006	0	OPC	Cdr1os
Gsdme	0	3.93184	0.57	0.047	0	OPC	Gsdme
P2ry14	0	2.93523	0.618	0.097	0	OPC	P2ry14
Mgat5b	0	5.66044	0.531	0.014	0	OPC	Mgat5b
Ugdh	0	3.63312	0.572	0.055	0	OPC	Ugdh
Ankrd6	0	5.26214	0.534	0.018	0	OPC	Ankrd6
Ryr3	0	9.93541	0.515	0.001	0	OPC	Ryr3
Gm47591	0	7.82761	0.517	0.003	0	OPC	Gm47591
Dpysl3	0	6.129	0.523	0.009	0	OPC	Dpysl3
Sox5os4	0	6.51245	0.519	0.008	0	OPC	Sox5os4
Utrn	0	5.5979	0.523	0.012	0	OPC	Utrn
Igsf21	0	5.79835	0.52	0.011	0	OPC	Igsf21
Susd4	0	4.94255	0.524	0.016	0	OPC	Susd4
Akap13	0	3.0435	0.59	0.084	0	OPC	Akap13
Ophn1	0	3.93786	0.541	0.035	0	OPC	Ophn1
Epb41	0	4.97241	0.526	0.021	0	OPC	Epb41
Csgalnact1	0	4.38082	0.519	0.014	0	OPC	Csgalnact1
Jazf1	0	3.52946	0.554	0.055	0	OPC	Jazf1
Gm10125	0	5.63259	0.51	0.013	0	OPC	Gm10125
Lima1	0	2.72482	0.598	0.102	0	OPC	Lima1
Scn1a	0	4.83046	0.517	0.022	0	OPC	Scn1a
Fhit	0	2.8081	0.604	0.109	0	OPC	Fhit
Stxbp5l	0	3.74489	0.547	0.053	0	OPC	Stxbp5l
Pkia	0	4.34244	0.524	0.031	0	OPC	Pkia
Elavl4	0	5.52971	0.506	0.013	0	OPC	Elavl4
Car10	0	9.34351	0.494	0.001	0	OPC	Car10
Carmil1	0	4.72886	0.502	0.011	0	OPC	Carmil1
Plekha6	0	5.38372	0.502	0.012	0	OPC	Plekha6
Ebf1	0	7.09674	0.49	0.002	0	OPC	Ebf1
Cacna1e	0	7.32718	0.491	0.004	0	OPC	Cacna1e
Gm13052	0	2.95851	0.537	0.051	0	OPC	Gm13052
Gabrb2	0	8.41257	0.487	0.001	0	OPC	Gabrb2
Sh3rf3	0	4.63185	0.508	0.023	0	OPC	Sh3rf3
Kalrn	0	8.09891	0.487	0.002	0	OPC	Kalrn
Ralgps2	0	5.00447	0.499	0.018	0	OPC	Ralgps2
Kcnk2	0	5.26169	0.499	0.018	0	OPC	Kcnk2
Lrfn2	0	7.21009	0.485	0.004	0	OPC	Lrfn2
Trim9	0	6.1224	0.488	0.008	0	OPC	Trim9
Atrnl1	0	5.67007	0.492	0.012	0	OPC	Atrnl1
Gm33680	0	8.78905	0.477	0.001	0	OPC	Gm33680
Myo10	0	6.25299	0.483	0.007	0	OPC	Myo10
2610203C22Rik	0	5.37514	0.488	0.014	0	OPC	2610203C22Rik
Chst9	0	8.14671	0.477	0.003	0	OPC	Chst9
D630045J12Rik	0	3.57657	0.513	0.041	0	OPC	D630045J12Rik
Rasgrf1	0	3.88077	0.515	0.044	0	OPC	Rasgrf1
Hip1r	0	2.97768	0.554	0.084	0	OPC	Hip1r
Gm44151	0	6.45571	0.473	0.006	0	OPC	Gm44151
Klhl32	0	2.86143	0.55	0.087	0	OPC	Klhl32
Gm28750	0	6.55755	0.469	0.006	0	OPC	Gm28750
Lpcat2	0	3.46288	0.515	0.053	0	OPC	Lpcat2
Rgs20	0	3.62045	0.499	0.039	0	OPC	Rgs20
Med12l	0	2.79462	0.543	0.083	0	OPC	Med12l
Alk	0	3.95232	0.498	0.038	0	OPC	Alk
Scn3a	0	5.59641	0.47	0.012	0	OPC	Scn3a
Mertk	0	6.90925	0.459	0.005	0	OPC	Mertk
Gm36146	0	3.9155	0.49	0.037	0	OPC	Gm36146
Fam110b	0	5.78208	0.46	0.01	0	OPC	Fam110b
C1ql1	0	6.24323	0.456	0.007	0	OPC	C1ql1
Pde1a	0	5.76799	0.459	0.011	0	OPC	Pde1a
Dock2	0	8.69915	0.449	0.001	0	OPC	Dock2
Cpne8	0	5.59439	0.46	0.012	0	OPC	Cpne8
Galnt3	0	7.99937	0.448	0.002	0	OPC	Galnt3
Nrg2	0	3.36943	0.503	0.057	0	OPC	Nrg2
Opcml	0	3.58087	1	0.554	0	OPC	Opcml
Trpm3	0	4.16808	0.453	0.008	0	OPC	Trpm3
Scrg1	0	4.78628	0.462	0.018	0	OPC	Scrg1
Osbpl6	0	3.02802	0.513	0.071	0	OPC	Osbpl6
Prr16	0	8.53339	0.444	0.002	0	OPC	Prr16
Acss1	0	4.28401	0.466	0.026	0	OPC	Acss1
Ptprr	0	5.69242	0.448	0.009	0	OPC	Ptprr
Map3k1	0	4.58319	0.462	0.024	0	OPC	Map3k1
Bmerb1	0	3.69521	0.483	0.045	0	OPC	Bmerb1
Prrx1	0	7.77032	0.438	0.002	0	OPC	Prrx1
0610040J01Rik	0	4.13126	0.46	0.026	0	OPC	0610040J01Rik
Susd5	0	6.56444	0.438	0.005	0	OPC	Susd5
Rorb	0	5.20272	0.448	0.016	0	OPC	Rorb
Ldb2	0	9.38241	0.432	0.001	0	OPC	Ldb2
6030407O03Rik	0	4.95085	0.446	0.016	0	OPC	6030407O03Rik
Fndc9	0	2.98654	0.49	0.063	0	OPC	Fndc9
Ghr	0	3.22415	0.481	0.056	0	OPC	Ghr
Kcnj3	0	5.68629	0.431	0.007	0	OPC	Kcnj3
Rit2	0	5.72451	0.432	0.01	0	OPC	Rit2
4930570B17Rik	0	4.17681	0.449	0.03	0	OPC	4930570B17Rik
Gpld1	0	4.11214	0.445	0.029	0	OPC	Gpld1
Prkg2	0	6.13225	0.421	0.007	0	OPC	Prkg2
Gm29514	0	5.24093	0.425	0.013	0	OPC	Gm29514
Ddah1	0	5.97697	0.42	0.008	0	OPC	Ddah1
Gm41609	0	7.18722	0.414	0.003	0	OPC	Gm41609
Gm26871	0	10.9277	0.41	0	0	OPC	Gm26871
Mgll	0	3.01888	0.47	0.061	0	OPC	Mgll
Slc44a5	0	5.56966	0.414	0.007	0	OPC	Slc44a5
Nlgn1	0	3.34217	0.989	0.583	0	OPC	Nlgn1
Epn2	0	2.601	0.975	0.569	0	OPC	Epn2
Rasgef1b	0	3.01834	0.47	0.064	0	OPC	Rasgef1b
Sulf1	0	7.00597	0.406	0.001	0	OPC	Sulf1
Mmd2	0	4.46072	0.425	0.02	0	OPC	Mmd2
Slc2a13	0	5.21474	0.418	0.013	0	OPC	Slc2a13
Msrb3	0	3.94428	0.434	0.03	0	OPC	Msrb3
Gm11417	0	8.83999	0.404	0.001	0	OPC	Gm11417
Rab3c	0	4.72836	0.425	0.022	0	OPC	Rab3c
Kctd8	0	4.36702	0.428	0.029	0	OPC	Kctd8
B3gat2	0	3.23627	0.449	0.054	0	OPC	B3gat2
Zfp804a	0	6.55775	0.4	0.005	0	OPC	Zfp804a
Shisa6	0	8.99937	0.396	0.001	0	OPC	Shisa6
Vat1l	0	4.74222	0.409	0.015	0	OPC	Vat1l
Tmem100	0	7.1634	0.396	0.003	0	OPC	Tmem100
Gm45025	0	6.35812	0.397	0.005	0	OPC	Gm45025
Sorbs2os	0	6.0851	0.396	0.006	0	OPC	Sorbs2os
Runx1t1	0	6.88291	0.391	0.003	0	OPC	Runx1t1
Gpr45	0	6.45344	0.391	0.005	0	OPC	Gpr45
4933406I18Rik	0	5.38718	0.397	0.011	0	OPC	4933406I18Rik
Cyp7b1	0	4.84533	0.397	0.016	0	OPC	Cyp7b1
Kcnn2	0	7.3376	0.384	0.003	0	OPC	Kcnn2
Mro	0	6.87652	0.384	0.003	0	OPC	Mro
Smoc1	0	3.22896	0.428	0.048	0	OPC	Smoc1
Cacnb2	0	9.75099	0.379	0.001	0	OPC	Cacnb2
C430049B03Rik	0	5.5475	0.385	0.008	0	OPC	C430049B03Rik
Timp4	0	6.3816	0.381	0.005	0	OPC	Timp4
Fbn1	0	5.98777	0.381	0.006	0	OPC	Fbn1
Jam2	0	3.59556	0.409	0.036	0	OPC	Jam2
Amz1	0	3.74556	0.407	0.035	0	OPC	Amz1
Inava	0	5.41876	0.378	0.007	0	OPC	Inava
Sncaip	0	9.89642	0.371	0	0	OPC	Sncaip
Col11a1	0	5.20246	0.375	0.005	0	OPC	Col11a1
Marcks	0	3.4087	0.406	0.038	0	OPC	Marcks
Cdo1	0	4.93943	0.381	0.013	0	OPC	Cdo1
B230217J21Rik	0	3.66897	0.403	0.036	0	OPC	B230217J21Rik
Mpp6	0	3.97367	0.395	0.029	0	OPC	Mpp6
Scel	0	5.70373	0.371	0.005	0	OPC	Scel
Disc1	0	4.10414	0.389	0.024	0	OPC	Disc1
Ltbp1	0	4.87106	0.377	0.012	0	OPC	Ltbp1
9130015G15Rik	0	3.78554	0.392	0.029	0	OPC	9130015G15Rik
Ccdc88c	0	5.73608	0.371	0.008	0	OPC	Ccdc88c
Ano6	0	5.09977	0.375	0.012	0	OPC	Ano6
5730522E02Rik	0	7.85715	0.363	0.001	0	OPC	5730522E02Rik
Gm26691	0	5.61198	0.37	0.009	0	OPC	Gm26691
Vwc2	0	5.51775	0.368	0.007	0	OPC	Vwc2
Insyn2b	0	7.79479	0.353	0.002	0	OPC	Insyn2b
Brinp2	0	4.42906	0.371	0.021	0	OPC	Brinp2
Cit	0	5.26336	0.361	0.011	0	OPC	Cit
Sema3e	0	4.43215	0.368	0.019	0	OPC	Sema3e
Sdc3	0	4.97921	0.361	0.013	0	OPC	Sdc3
Gm26827	0	4.67149	0.365	0.018	0	OPC	Gm26827
Fbxl7	0	3.98327	0.374	0.028	0	OPC	Fbxl7
Kcnt2	0	6.74527	0.349	0.004	0	OPC	Kcnt2
St8sia1	0	5.90741	0.351	0.006	0	OPC	St8sia1
Lgr5	0	5.9059	0.351	0.006	0	OPC	Lgr5
Spats2l	0	3.32212	0.382	0.039	0	OPC	Spats2l
Ramp1	0	3.63113	0.377	0.035	0	OPC	Ramp1
4930545L23Rik	0	5.4519	0.35	0.009	0	OPC	4930545L23Rik
Spats2	0	4.24674	0.361	0.02	0	OPC	Spats2
Rimbp2	0	6.96963	0.342	0.003	0	OPC	Rimbp2
Rap1gap2	0	6.41227	0.343	0.005	0	OPC	Rap1gap2
Nhsl1	0	4.71463	0.35	0.013	0	OPC	Nhsl1
C130073E24Rik	0	6.90404	0.339	0.003	0	OPC	C130073E24Rik
Ksr2	0	7.92382	0.335	0.001	0	OPC	Ksr2
Slc9a7	0	5.90251	0.338	0.006	0	OPC	Slc9a7
Asic1	0	4.3666	0.35	0.019	0	OPC	Asic1
S100a2	0	6.8347	0.333	0.003	0	OPC	S100a2
9630014M24Rik	0	3.44951	0.365	0.035	0	OPC	9630014M24Rik
Dnah7b	0	5.04363	0.338	0.01	0	OPC	Dnah7b
Tacc2	0	4.70486	0.342	0.014	0	OPC	Tacc2
Ank1	0	4.32871	0.347	0.019	0	OPC	Ank1
Adra1a	0	5.69755	0.331	0.008	0	OPC	Adra1a
Cpne2	0	4.09038	0.343	0.021	0	OPC	Cpne2
Fam114a1	0	4.95913	0.332	0.011	0	OPC	Fam114a1
Rfx4	0	4.69625	0.333	0.012	0	OPC	Rfx4
Ednrb	0	6.32214	0.325	0.004	0	OPC	Ednrb
Rab27b	0	7.02682	0.322	0.003	0	OPC	Rab27b
Arhgap26	0	3.93474	0.343	0.025	0	OPC	Arhgap26
Vav3	0	3.97993	0.336	0.019	0	OPC	Vav3
Trib2	0	5.35744	0.325	0.009	0	OPC	Trib2
Car8	0	6.85004	0.318	0.003	0	OPC	Car8
Srrm3	0	5.74886	0.321	0.006	0	OPC	Srrm3
F3	0	5.54924	0.322	0.008	0	OPC	F3
Gm5441	0	6.22949	0.319	0.005	0	OPC	Gm5441
Orai1	0	3.99157	0.331	0.021	0	OPC	Orai1
Rnf150	0	5.40207	0.318	0.008	0	OPC	Rnf150
Lama4	0	6.85371	0.312	0.002	0	OPC	Lama4
Cryl1	0	4.71618	0.325	0.015	0	OPC	Cryl1
Arhgef26	0	5.30261	0.317	0.008	0	OPC	Arhgef26
Nim1k	0	4.0423	0.331	0.022	0	OPC	Nim1k
Cables1	0	4.93462	0.318	0.012	0	OPC	Cables1
Arhgef10l	0	3.96963	0.321	0.016	0	OPC	Arhgef10l
Syt14	0	3.69445	0.332	0.028	0	OPC	Syt14
Gpr37l1	0	4.60076	0.317	0.014	0	OPC	Gpr37l1
Traf4	0	5.30605	0.311	0.008	0	OPC	Traf4
Dpf3	0	3.7625	0.328	0.025	0	OPC	Dpf3
Gm15520	0	7.52821	0.303	0.002	0	OPC	Gm15520
Gm21798	0	11.2032	0.301	0	0	OPC	Gm21798
Stambpl1	0	5.51626	0.308	0.007	0	OPC	Stambpl1
Rgs17	0	4.14209	0.321	0.021	0	OPC	Rgs17
Ankfn1	0	8.82761	0.301	0.001	0	OPC	Ankfn1
Adcy8	0	7.95898	0.3	0.001	0	OPC	Adcy8
Gm47423	0	6.57786	0.3	0.003	0	OPC	Gm47423
Rlbp1	0	7.03698	0.297	0.003	0	OPC	Rlbp1
Fam49a	0	4.23955	0.312	0.018	0	OPC	Fam49a
Notch1	0	4.18019	0.31	0.018	0	OPC	Notch1
Gm48747	0	8.42308	0.291	0.001	0	OPC	Gm48747
Gabra3	0	4.62776	0.305	0.015	0	OPC	Gabra3
D030068K23Rik	0	7.16757	0.291	0.002	0	OPC	D030068K23Rik
Tiam1	0	6.05101	0.293	0.005	0	OPC	Tiam1
Ncan	0	4.30405	0.303	0.016	0	OPC	Ncan
Gm2824	0	6.39803	0.289	0.004	0	OPC	Gm2824
Sptbn4	0	5.50568	0.291	0.007	0	OPC	Sptbn4
Rimklb	0	4.23266	0.3	0.017	0	OPC	Rimklb
Ryr2	0	6.66389	0.286	0.003	0	OPC	Ryr2
Shank2	0	6.26118	0.286	0.004	0	OPC	Shank2
Fhod3	0	5.11433	0.291	0.009	0	OPC	Fhod3
Entpd1	0	6.86718	0.282	0.002	0	OPC	Entpd1
Gm45159	0	7.27838	0.28	0.002	0	OPC	Gm45159
Pou2f2	0	5.04963	0.287	0.009	0	OPC	Pou2f2
Kcnmb4	0	4.44093	0.293	0.015	0	OPC	Kcnmb4
Wwc1	0	7.09574	0.279	0.002	0	OPC	Wwc1
Gm42556	0	3.98785	0.296	0.019	0	OPC	Gm42556
Adcyap1r1	0	4.5609	0.289	0.013	0	OPC	Adcyap1r1
Foxp2	0	5.74407	0.279	0.005	0	OPC	Foxp2
Gpr17	0	4.23881	0.287	0.013	0	OPC	Gpr17
Cacng8	0	5.73516	0.278	0.006	0	OPC	Cacng8
Fstl5	0	6.04644	0.276	0.005	0	OPC	Fstl5
Bend7	0	4.96311	0.279	0.009	0	OPC	Bend7
Gm3848	0	5.68407	0.276	0.006	0	OPC	Gm3848
4930480K15Rik	0	7.49319	0.271	0.001	0	OPC	4930480K15Rik
Kif26b	0	6.47213	0.272	0.003	0	OPC	Kif26b
Frmpd1	0	6.23015	0.273	0.004	0	OPC	Frmpd1
Il1rapl1	0	2.19225	0.99	0.721	0	OPC	Il1rapl1
Usp29	0	7.37771	0.269	0.002	0	OPC	Usp29
Pde3b	0	4.03646	0.285	0.018	0	OPC	Pde3b
Tbc1d1	0	4.27596	0.28	0.014	0	OPC	Tbc1d1
Adamts9	0	6.88946	0.268	0.002	0	OPC	Adamts9
Gm12296	0	9.66451	0.266	0	0	OPC	Gm12296
4933407I08Rik	0	7.38241	0.268	0.002	0	OPC	4933407I08Rik
Mcf2l	0	5.33404	0.273	0.008	0	OPC	Mcf2l
Mapk4	0	5.55459	0.271	0.006	0	OPC	Mapk4
Rnf144b	0	5.70002	0.268	0.005	0	OPC	Rnf144b
Camk4	0	6.93584	0.265	0.002	0	OPC	Camk4
Gucy2f	0	8.61348	0.264	0.001	0	OPC	Gucy2f
Dcx	0	5.73653	0.261	0.005	0	OPC	Dcx
Nfatc2	0	5.9274	0.259	0.004	0	OPC	Nfatc2
Lmo3	0	4.55773	0.268	0.013	0	OPC	Lmo3
Plxnc1	0	4.46713	0.268	0.013	0	OPC	Plxnc1
Ptpn14	0	5.7736	0.259	0.005	0	OPC	Ptpn14
Gabra2	0	6.50306	0.257	0.003	0	OPC	Gabra2
Lin7a	0	6.13286	0.254	0.004	0	OPC	Lin7a
Cthrc1	0	4.99177	0.258	0.008	0	OPC	Cthrc1
Esrrg	0	6.28498	0.25	0.001	0	OPC	Esrrg
Wnk2	0	4.42394	0.259	0.013	0	OPC	Wnk2
4930588J15Rik	0	5.36818	0.25	0.006	0	OPC	4930588J15Rik
Gramd1c	0	4.17193	0.257	0.014	0	OPC	Gramd1c
Ebf4	0	4.6332	0.252	0.01	0	OPC	Ebf4
Cdh4	0	4.89368	0.251	0.01	0	OPC	Cdh4
Anks1b	0	2.38554	0.997	0.759	0	OPC	Anks1b
Grid2	0	1.83742	0.986	0.76	0	OPC	Grid2
Lrrc4c	0	2.35934	0.993	0.868	0	OPC	Lrrc4c
Nova2	1.5805e-307	3.55335	0.349	0.032	3.16036e-303	OPC	Nova2
Sema6d	1.09048e-306	2.40119	0.911	0.369	2.18053e-302	OPC	Sema6d
Gpcpd1	4.45096e-306	2.56569	0.621	0.118	8.90014e-302	OPC	Gpcpd1
Zdhhc2	6.36369e-306	3.07404	0.492	0.072	1.27248e-301	OPC	Zdhhc2
Ralyl	1.34592e-302	2.28293	0.914	0.359	2.6913e-298	OPC	Ralyl
Spred3	1.22363e-299	3.89625	0.29	0.021	2.44678e-295	OPC	Spred3
Prkcb	6.6448e-297	2.29731	0.874	0.314	1.32869e-292	OPC	Prkcb
Gabbr2	1.89734e-296	3.49303	0.349	0.034	3.79392e-292	OPC	Gabbr2
B4galt6	1.1531e-295	3.8519	0.294	0.022	2.30574e-291	OPC	B4galt6
Dclk2	5.51948e-295	2.68038	0.538	0.089	1.10367e-290	OPC	Dclk2
Tmem164	5.8696e-295	4.07508	0.264	0.017	1.17368e-290	OPC	Tmem164
Gpt2	6.00973e-295	2.81875	0.558	0.098	1.20171e-290	OPC	Gpt2
Arhgap20	1.475e-294	3.86634	0.298	0.023	2.94941e-290	OPC	Arhgap20
Klhl5	2.29105e-294	2.72919	0.527	0.085	4.58119e-290	OPC	Klhl5
Sh3rf1	4.5763e-294	2.60721	0.52	0.082	9.15077e-290	OPC	Sh3rf1
Evi5	2.45906e-292	3.35061	0.375	0.041	4.91715e-288	OPC	Evi5
Zmiz1	2.67328e-288	2.41605	0.731	0.187	5.34549e-284	OPC	Zmiz1
Mb21d2	1.14657e-287	2.66066	0.582	0.11	2.29269e-283	OPC	Mb21d2
Ptprs	2.28774e-286	2.59041	0.623	0.13	4.57457e-282	OPC	Ptprs
Rapgef4	7.99497e-284	3.33859	0.379	0.043	1.59867e-279	OPC	Rapgef4
Pdzd4	5.8329e-283	3.43082	0.351	0.036	1.16635e-278	OPC	Pdzd4
Ptpn4	9.15776e-282	2.27905	0.775	0.219	1.83118e-277	OPC	Ptpn4
Slc13a5	1.31723e-281	3.97672	0.258	0.017	2.63393e-277	OPC	Slc13a5
Nalcn	1.92129e-280	2.12886	0.808	0.232	3.84181e-276	OPC	Nalcn
4930532I03Rik	9.93455e-279	2.95399	0.437	0.06	1.98651e-274	OPC	4930532I03Rik
Polg	3.87849e-278	3.19447	0.395	0.048	7.75543e-274	OPC	Polg
Agbl4	1.54433e-277	3.01955	0.431	0.059	3.08805e-273	OPC	Agbl4
Sfxn1	1.54685e-276	3.94077	0.255	0.017	3.09308e-272	OPC	Sfxn1
Cp	1.01944e-275	3.07307	0.421	0.056	2.03848e-271	OPC	Cp
Gas6	1.18787e-273	3.73044	0.29	0.024	2.37527e-269	OPC	Gas6
Nav1	6.60619e-273	1.94151	0.922	0.391	1.32097e-268	OPC	Nav1
Zfp462	4.91768e-272	2.22354	0.868	0.329	9.83339e-268	OPC	Zfp462
Ust	6.66652e-272	1.9613	0.731	0.182	1.33304e-267	OPC	Ust
Uggt2	2.69544e-271	2.69823	0.502	0.083	5.3898e-267	OPC	Uggt2
A830082K12Rik	2.81396e-271	3.84764	0.261	0.019	5.62679e-267	OPC	A830082K12Rik
Rnf217	2.46644e-270	3.78105	0.271	0.02	4.9319e-266	OPC	Rnf217
Tmem132d	2.82835e-270	1.88771	0.916	0.339	5.65556e-266	OPC	Tmem132d
Osbpl10	1.00854e-268	3.6008	0.289	0.024	2.01669e-264	OPC	Osbpl10
Slitrk1	2.63126e-267	3.8347	0.262	0.019	5.26146e-263	OPC	Slitrk1
Grk5	4.34441e-267	2.75042	0.474	0.075	8.68708e-263	OPC	Grk5
Sycp2	1.62441e-262	2.23366	0.72	0.187	3.24817e-258	OPC	Sycp2
Csmd2	1.99181e-258	1.84942	0.932	0.434	3.98282e-254	OPC	Csmd2
Hlf	3.52491e-258	3.70461	0.28	0.024	7.04841e-254	OPC	Hlf
Dgkh	1.05923e-257	3.14936	0.346	0.039	2.11803e-253	OPC	Dgkh
Macrod2	1.27782e-257	1.9528	0.93	0.419	2.55514e-253	OPC	Macrod2
Khdrbs3	2.02529e-253	3.01983	0.384	0.05	4.04977e-249	OPC	Khdrbs3
Nlgn3	2.36886e-249	3.05957	0.349	0.041	4.73677e-245	OPC	Nlgn3
Sfxn5	5.19776e-249	2.93447	0.379	0.049	1.03934e-244	OPC	Sfxn5
Rab34	1.94974e-248	3.40871	0.3	0.029	3.89871e-244	OPC	Rab34
Sgsm1	9.38532e-248	3.44843	0.294	0.028	1.87669e-243	OPC	Sgsm1
Arhgef40	1.03303e-247	3.05474	0.357	0.044	2.06564e-243	OPC	Arhgef40
Adgrl1	3.54572e-245	2.86116	0.407	0.059	7.09003e-241	OPC	Adgrl1
Gm48321	1.19509e-244	3.69305	0.269	0.023	2.38971e-240	OPC	Gm48321
Magi3	1.28399e-244	3.33621	0.318	0.034	2.56748e-240	OPC	Magi3
Epas1	2.19965e-243	3.22519	0.338	0.04	4.39843e-239	OPC	Epas1
Klhl13	4.77235e-242	2.89004	0.379	0.051	9.54279e-238	OPC	Klhl13
Rev3l	1.56423e-241	1.93174	0.905	0.447	3.12784e-237	OPC	Rev3l
Ncald	1.91661e-241	2.07966	0.858	0.362	3.83246e-237	OPC	Ncald
Enah	1.99613e-239	2.00863	0.792	0.258	3.99146e-235	OPC	Enah
Grik1	2.74735e-239	2.20908	0.709	0.2	5.49361e-235	OPC	Grik1
A330102I10Rik	5.12156e-238	3.43501	0.269	0.024	1.02411e-233	OPC	A330102I10Rik
Cmtm4	9.36202e-237	3.1486	0.321	0.036	1.87203e-232	OPC	Cmtm4
Zswim5	1.46843e-235	2.30646	0.614	0.145	2.93627e-231	OPC	Zswim5
Galnt17	7.24104e-235	2.84526	0.395	0.058	1.44792e-230	OPC	Galnt17
Tmem196	3.51674e-234	2.54176	0.467	0.082	7.03208e-230	OPC	Tmem196
Tro	7.13217e-234	3.40731	0.282	0.028	1.42615e-229	OPC	Tro
Kcnc3	7.25626e-234	3.17405	0.312	0.035	1.45096e-229	OPC	Kcnc3
Mamld1	2.65595e-233	3.37269	0.287	0.029	5.31084e-229	OPC	Mamld1
Cers4	1.88538e-232	3.01436	0.336	0.041	3.77001e-228	OPC	Cers4
Nlgn2	2.90489e-230	2.96719	0.358	0.048	5.80861e-226	OPC	Nlgn2
Nsun7	7.29985e-230	3.49677	0.257	0.023	1.45968e-225	OPC	Nsun7
Ctnna2	9.23142e-230	1.43106	0.993	0.697	1.84591e-225	OPC	Ctnna2
Lrrn2	3.53232e-229	3.20443	0.308	0.035	7.06323e-225	OPC	Lrrn2
Sdc2	3.28325e-228	3.04332	0.3	0.032	6.56519e-224	OPC	Sdc2
Nexmif	1.3228e-226	3.0795	0.328	0.04	2.64507e-222	OPC	Nexmif
Large1	5.58135e-226	1.87271	0.787	0.266	1.11605e-221	OPC	Large1
Mir99ahg	5.56214e-225	1.71509	0.925	0.488	1.1122e-220	OPC	Mir99ahg
B9d1	1.98777e-224	3.15417	0.331	0.042	3.97475e-220	OPC	B9d1
Mgat4a	8.08587e-224	3.14224	0.3	0.033	1.61685e-219	OPC	Mgat4a
Ccnd1	2.50023e-222	3.05554	0.354	0.049	4.99947e-218	OPC	Ccnd1
Igsf9b	3.98371e-222	2.63318	0.404	0.064	7.96583e-218	OPC	Igsf9b
Asap1	1.16656e-221	1.95367	0.777	0.266	2.33266e-217	OPC	Asap1
Akt3	1.88237e-220	1.90419	0.817	0.302	3.76399e-216	OPC	Akt3
Pacs1	2.12421e-220	2.52924	0.438	0.076	4.24757e-216	OPC	Pacs1
Arsb	3.39164e-220	2.40309	0.566	0.132	6.78192e-216	OPC	Arsb
Hdac9	4.14089e-220	2.53494	0.48	0.093	8.28012e-216	OPC	Hdac9
Ccser1	1.52006e-219	1.68619	0.939	0.455	3.03951e-215	OPC	Ccser1
Ankrd11	3.56809e-218	1.81787	0.905	0.477	7.13476e-214	OPC	Ankrd11
Cadm2	1.62733e-217	1.1608	0.999	0.849	3.25401e-213	OPC	Cadm2
Scn2a	1.05813e-216	2.5022	0.473	0.091	2.11583e-212	OPC	Scn2a
Sparcl1	1.44319e-214	2.60185	0.469	0.092	2.8858e-210	OPC	Sparcl1
Epha5	4.17378e-214	1.46633	0.82	0.255	8.34589e-210	OPC	Epha5
Vash1	8.15908e-214	3.34121	0.269	0.028	1.63149e-209	OPC	Vash1
Caskin2	1.56673e-213	3.41549	0.259	0.026	3.13283e-209	OPC	Caskin2
Zcchc24	2.81968e-213	2.09078	0.676	0.199	5.63822e-209	OPC	Zcchc24
Dlgap4	1.35178e-211	2.55612	0.423	0.074	2.70302e-207	OPC	Dlgap4
Rbms1	1.52996e-211	3.44689	0.261	0.026	3.05931e-207	OPC	Rbms1
Abtb2	1.5949e-211	2.04767	0.71	0.223	3.18915e-207	OPC	Abtb2
Trak1	4.59054e-211	3.09516	0.314	0.04	9.17925e-207	OPC	Trak1
Csmd3	8.52872e-210	1.00107	0.994	0.944	1.7054e-205	OPC	Csmd3
Neto2	3.57799e-209	3.01758	0.31	0.039	7.15454e-205	OPC	Neto2
Abcb4	4.56265e-208	3.12233	0.278	0.031	9.12347e-204	OPC	Abcb4
Tspoap1	1.05478e-207	3.25203	0.28	0.032	2.10913e-203	OPC	Tspoap1
P2ry12	1.88843e-207	3.00177	0.318	0.041	3.7761e-203	OPC	P2ry12
Timp3	2.55068e-207	2.52865	0.413	0.071	5.10033e-203	OPC	Timp3
Pcdh11x	1.02222e-206	1.78263	0.816	0.298	2.04403e-202	OPC	Pcdh11x
Arvcf	8.20422e-204	3.19763	0.285	0.033	1.64052e-199	OPC	Arvcf
Kctd1	2.0347e-203	2.87479	0.34	0.049	4.06859e-199	OPC	Kctd1
Gnal	1.07658e-202	3.228	0.29	0.035	2.15273e-198	OPC	Gnal
Maml3	1.6535e-197	2.24104	0.492	0.106	3.30634e-193	OPC	Maml3
Grik3	5.33537e-197	2.16142	0.501	0.109	1.06686e-192	OPC	Grik3
Ostf1	4.65064e-195	2.71546	0.382	0.066	9.29943e-191	OPC	Ostf1
Syne2	2.34969e-194	2.53018	0.384	0.065	4.69844e-190	OPC	Syne2
Satb1	2.69483e-194	2.87722	0.312	0.043	5.38858e-190	OPC	Satb1
Aff2	2.89714e-194	1.86904	0.572	0.139	5.79311e-190	OPC	Aff2
Gm15398	2.69927e-192	2.18306	0.605	0.167	5.39746e-188	OPC	Gm15398
Macrod2os1	5.05628e-192	2.46124	0.386	0.066	1.01105e-187	OPC	Macrod2os1
Fip1l1	7.10651e-190	1.99485	0.637	0.188	1.42102e-185	OPC	Fip1l1
Btbd11	2.69819e-189	3.22704	0.25	0.027	5.39529e-185	OPC	Btbd11
Sorcs3	1.75595e-188	1.60887	0.851	0.363	3.5112e-184	OPC	Sorcs3
Sgip1	6.76443e-188	1.74802	0.785	0.304	1.35262e-183	OPC	Sgip1
Lpin2	4.33393e-187	2.83901	0.31	0.044	8.66614e-183	OPC	Lpin2
Smox	6.82358e-187	2.771	0.335	0.052	1.36444e-182	OPC	Smox
Ak5	6.57645e-186	2.86326	0.328	0.05	1.31503e-181	OPC	Ak5
Dzip1	1.01434e-185	2.62659	0.351	0.057	2.02826e-181	OPC	Dzip1
Robo1	1.97699e-185	1.5052	0.827	0.303	3.95318e-181	OPC	Robo1
Arhgap44	4.11361e-185	3.1291	0.265	0.032	8.22558e-181	OPC	Arhgap44
St7	2.90634e-184	2.27784	0.434	0.087	5.81151e-180	OPC	St7
Tshz3	4.37896e-184	3.02382	0.268	0.033	8.75618e-180	OPC	Tshz3
Ldlrad4	7.2126e-182	1.83518	0.728	0.26	1.44223e-177	OPC	Ldlrad4
Asrgl1	1.42129e-181	2.08231	0.563	0.15	2.84201e-177	OPC	Asrgl1
Phactr3	2.15407e-181	1.54013	0.87	0.421	4.30728e-177	OPC	Phactr3
Setbp1	5.4305e-179	1.71474	0.742	0.268	1.08588e-174	OPC	Setbp1
Diaph3	1.63135e-178	3.22906	0.25	0.029	3.26205e-174	OPC	Diaph3
Tsc22d1	2.69395e-178	2.10279	0.508	0.123	5.38683e-174	OPC	Tsc22d1
Peli2	4.44155e-178	2.17625	0.498	0.118	8.88132e-174	OPC	Peli2
Ptprn	3.38989e-177	2.40426	0.446	0.098	6.77843e-173	OPC	Ptprn
Frmd6	6.85097e-177	2.74414	0.314	0.048	1.36992e-172	OPC	Frmd6
Hunk	5.221e-176	2.17544	0.506	0.125	1.04399e-171	OPC	Hunk
Gm15577	5.67231e-176	2.97824	0.273	0.036	1.13424e-171	OPC	Gm15577
Flrt1	5.43373e-175	2.53925	0.336	0.055	1.08653e-170	OPC	Flrt1
Abr	1.47696e-174	2.22506	0.318	0.049	2.95334e-170	OPC	Abr
Plpp3	3.77916e-174	1.99004	0.556	0.151	7.55681e-170	OPC	Plpp3
Phka1	9.41937e-174	2.22706	0.508	0.129	1.8835e-169	OPC	Phka1
Arfgef3	2.59054e-171	2.72415	0.31	0.048	5.18004e-167	OPC	Arfgef3
Ptprj	2.47676e-170	1.57142	0.753	0.278	4.95253e-166	OPC	Ptprj
Casc4	2.72074e-170	2.09023	0.491	0.119	5.4404e-166	OPC	Casc4
Matn4	3.23499e-170	1.98416	0.55	0.15	6.46869e-166	OPC	Matn4
Evl	4.056e-170	2.60204	0.319	0.051	8.11038e-166	OPC	Evl
Basp1	2.42784e-169	2.22536	0.462	0.107	4.85471e-165	OPC	Basp1
Thsd7a	4.55811e-169	1.71711	0.699	0.244	9.11439e-165	OPC	Thsd7a
Chadl	5.63919e-169	2.92484	0.275	0.038	1.12761e-164	OPC	Chadl
4932443L11Rik	1.1523e-166	1.71765	0.787	0.341	2.30414e-162	OPC	4932443L11Rik
Cyp2j9	1.58432e-166	2.87477	0.261	0.034	3.16801e-162	OPC	Cyp2j9
Sorbs1	3.61273e-166	1.9737	0.551	0.154	7.22401e-162	OPC	Sorbs1
Gad1	4.45377e-165	3.03834	0.259	0.035	8.90575e-161	OPC	Gad1
Tnik	2.32612e-164	1.35521	0.868	0.402	4.65132e-160	OPC	Tnik
Lrch1	2.57345e-163	2.19594	0.428	0.094	5.14587e-159	OPC	Lrch1
Lmtk2	1.21511e-162	2.04961	0.51	0.134	2.42973e-158	OPC	Lmtk2
Ano3	2.03061e-162	3.0975	0.255	0.034	4.06042e-158	OPC	Ano3
Pcsk2	2.52867e-162	2.0664	0.568	0.171	5.05633e-158	OPC	Pcsk2
Helz	3.09553e-162	2.20116	0.437	0.099	6.18983e-158	OPC	Helz
Atxn1	2.58614e-160	1.6344	0.675	0.227	5.17125e-156	OPC	Atxn1
Snap91	1.32943e-159	1.77395	0.584	0.173	2.65833e-155	OPC	Snap91
Fam222b	3.29736e-159	1.86776	0.615	0.199	6.5934e-155	OPC	Fam222b
Stau2	4.92979e-159	2.0553	0.512	0.138	9.8576e-155	OPC	Stau2
Tmem132b	3.36078e-158	1.56212	0.799	0.36	6.72022e-154	OPC	Tmem132b
Atp2b2	8.29551e-158	2.09067	0.469	0.116	1.65877e-153	OPC	Atp2b2
Per2	1.09121e-157	2.6851	0.279	0.042	2.18198e-153	OPC	Per2
Gm38251	1.25984e-157	2.79454	0.251	0.033	2.51918e-153	OPC	Gm38251
2610316D01Rik	2.74176e-157	2.16432	0.417	0.092	5.48242e-153	OPC	2610316D01Rik
Ptprm	3.24919e-157	1.83642	0.657	0.228	6.49708e-153	OPC	Ptprm
Iqsec2	3.68409e-157	2.57203	0.311	0.052	7.3667e-153	OPC	Iqsec2
Hmgcll1	2.40326e-156	2.21125	0.363	0.07	4.80557e-152	OPC	Hmgcll1
Cobl	1.74836e-155	1.62536	0.725	0.278	3.49603e-151	OPC	Cobl
Airn	2.95713e-155	2.51063	0.319	0.056	5.91307e-151	OPC	Airn
Kcnb1	7.2612e-155	2.86397	0.258	0.036	1.45195e-150	OPC	Kcnb1
Zfhx3	1.39051e-154	2.55727	0.324	0.058	2.78046e-150	OPC	Zfhx3
Shroom4	2.45732e-154	2.69073	0.258	0.036	4.91367e-150	OPC	Shroom4
Mtcl1	7.82631e-154	2.62082	0.293	0.047	1.56495e-149	OPC	Mtcl1
Ptpn5	2.04108e-153	2.86716	0.252	0.035	4.08134e-149	OPC	Ptpn5
Apc2	1.00909e-152	2.91599	0.25	0.034	2.01778e-148	OPC	Apc2
Gm26618	1.77138e-152	2.39208	0.322	0.057	3.54205e-148	OPC	Gm26618
Mdga2	7.75102e-152	0.97006	0.994	0.87	1.54989e-147	OPC	Mdga2
Acap3	1.25952e-151	2.4814	0.328	0.06	2.51854e-147	OPC	Acap3
Npas3	2.39486e-151	1.05582	0.982	0.808	4.78876e-147	OPC	Npas3
Traf3	8.388e-151	2.35957	0.335	0.063	1.67726e-146	OPC	Traf3
4933424G05Rik	1.83919e-150	2.62048	0.287	0.046	3.67765e-146	OPC	4933424G05Rik
Mark1	2.34759e-150	2.36109	0.332	0.061	4.69425e-146	OPC	Mark1
Src	1.17796e-149	2.66367	0.279	0.044	2.35546e-145	OPC	Src
Gm16183	1.31908e-149	2.49637	0.303	0.052	2.63764e-145	OPC	Gm16183
Arhgef3	3.05336e-148	2.58234	0.333	0.064	6.1055e-144	OPC	Arhgef3
Rasa2	3.18198e-148	2.05431	0.456	0.115	6.36268e-144	OPC	Rasa2
Ppp4r4	7.23811e-148	2.57904	0.293	0.049	1.44733e-143	OPC	Ppp4r4
Cdyl2	1.25418e-147	2.42373	0.307	0.054	2.50786e-143	OPC	Cdyl2
Tspan7	1.52096e-147	1.71165	0.682	0.26	3.04131e-143	OPC	Tspan7
Tcf4	1.69789e-147	1.03535	0.98	0.843	3.39511e-143	OPC	Tcf4
Evi5l	4.34634e-147	1.72497	0.686	0.271	8.69094e-143	OPC	Evi5l
Pcmtd2	5.5529e-147	1.92857	0.55	0.169	1.11036e-142	OPC	Pcmtd2
Dlg2	5.79627e-147	1.00875	0.985	0.899	1.15902e-142	OPC	Dlg2
Grik5	5.94853e-146	2.15305	0.392	0.087	1.18947e-141	OPC	Grik5
Parp11	1.18176e-144	2.63366	0.275	0.044	2.36306e-140	OPC	Parp11
Etv1	2.49085e-144	1.9254	0.523	0.155	4.98069e-140	OPC	Etv1
Chd3	2.83379e-144	2.18872	0.325	0.061	5.66644e-140	OPC	Chd3
Tnpo1	7.28648e-144	1.83396	0.625	0.227	1.457e-139	OPC	Tnpo1
Sipa1l2	2.12482e-143	2.2514	0.364	0.077	4.24879e-139	OPC	Sipa1l2
St3gal6	1.43132e-142	2.06469	0.402	0.093	2.86206e-138	OPC	St3gal6
Cdh11	1.37412e-141	1.91315	0.509	0.149	2.74768e-137	OPC	Cdh11
Xpr1	5.27718e-141	1.93648	0.513	0.153	1.05523e-136	OPC	Xpr1
Gm11146	1.23327e-140	2.71267	0.261	0.041	2.46605e-136	OPC	Gm11146
Prkce	6.41188e-140	1.73456	0.583	0.192	1.28212e-135	OPC	Prkce
Atp8a2	4.12209e-139	2.43301	0.311	0.059	8.24253e-135	OPC	Atp8a2
Snap25	1.48358e-138	1.81131	0.559	0.181	2.96657e-134	OPC	Snap25
Limd1	3.08327e-138	2.32283	0.389	0.092	6.1653e-134	OPC	Limd1
Tln2	4.44984e-138	1.73893	0.53	0.159	8.8979e-134	OPC	Tln2
Pard3b	1.85244e-136	2.29569	0.285	0.049	3.70414e-132	OPC	Pard3b
Camk1	4.83939e-136	2.25	0.356	0.077	9.67684e-132	OPC	Camk1
Rtn1	2.48889e-135	1.53128	0.69	0.274	4.97679e-131	OPC	Rtn1
Gfra1	3.11477e-135	1.52398	0.623	0.217	6.22829e-131	OPC	Gfra1
Ttyh1	9.02514e-135	2.12465	0.382	0.089	1.80467e-130	OPC	Ttyh1
Ranbp17	1.30574e-134	1.9094	0.463	0.127	2.61097e-130	OPC	Ranbp17
Eml4	1.33563e-134	1.92523	0.432	0.111	2.67073e-130	OPC	Eml4
Etv6	1.79641e-134	1.6477	0.522	0.157	3.59211e-130	OPC	Etv6
Ap3s1	2.02374e-134	2.59604	0.258	0.042	4.04666e-130	OPC	Ap3s1
Tanc2	1.79862e-133	1.2003	0.888	0.495	3.59652e-129	OPC	Tanc2
Pcgf5	6.38728e-133	2.06962	0.382	0.09	1.2772e-128	OPC	Pcgf5
Fyn	8.19759e-133	1.16042	0.713	0.297	1.63919e-128	OPC	Fyn
Csmd2os	1.31394e-132	2.02915	0.374	0.085	2.62736e-128	OPC	Csmd2os
Atcay	4.35285e-132	2.45477	0.301	0.058	8.70395e-128	OPC	Atcay
Bcl2	1.10689e-131	2.45147	0.258	0.042	2.21333e-127	OPC	Bcl2
Tgfa	1.45423e-131	1.82143	0.491	0.145	2.90787e-127	OPC	Tgfa
Slc4a7	2.06368e-131	2.32976	0.293	0.054	4.12654e-127	OPC	Slc4a7
Nfib	4.06334e-131	1.34242	0.835	0.441	8.12506e-127	OPC	Nfib
Sestd1	2.28264e-130	2.50568	0.262	0.044	4.56438e-126	OPC	Sestd1
Ppp1r9a	3.35557e-130	1.49259	0.735	0.329	6.7098e-126	OPC	Ppp1r9a
Slc1a3	1.70929e-129	1.71192	0.527	0.166	3.41789e-125	OPC	Slc1a3
Plcb4	1.75665e-129	1.72891	0.509	0.153	3.5126e-125	OPC	Plcb4
Pcdh17	2.94694e-128	1.20422	0.6	0.204	5.89271e-124	OPC	Pcdh17
Scfd2	3.5966e-128	1.70898	0.664	0.273	7.19176e-124	OPC	Scfd2
Chic2	4.23103e-128	2.21146	0.338	0.073	8.46036e-124	OPC	Chic2
A230057D06Rik	9.79238e-128	1.63112	0.625	0.236	1.95809e-123	OPC	A230057D06Rik
Tmco3	2.37116e-127	2.04038	0.397	0.1	4.74137e-123	OPC	Tmco3
Ttc28	5.56731e-125	1.47654	0.616	0.22	1.11324e-120	OPC	Ttc28
Chpt1	3.31874e-124	1.81258	0.449	0.127	6.63615e-120	OPC	Chpt1
Cpe	9.31954e-124	1.77152	0.492	0.152	1.86353e-119	OPC	Cpe
Ptpn12	1.37971e-123	2.06768	0.367	0.088	2.75887e-119	OPC	Ptpn12
Zdhhc21	1.58893e-123	2.06852	0.357	0.083	3.17723e-119	OPC	Zdhhc21
Parp8	2.45573e-121	1.72044	0.508	0.161	4.91047e-117	OPC	Parp8
Bcl6	1.02391e-119	2.20249	0.319	0.07	2.04741e-115	OPC	Bcl6
Gm31224	4.63598e-119	2.21339	0.289	0.057	9.2701e-115	OPC	Gm31224
Chn1	5.40691e-118	1.80983	0.452	0.133	1.08117e-113	OPC	Chn1
Dnm1	1.06534e-117	2.17821	0.319	0.071	2.13026e-113	OPC	Dnm1
Sesn3	3.13069e-117	2.0451	0.365	0.091	6.26013e-113	OPC	Sesn3
Cadps	3.30025e-117	1.04676	0.879	0.43	6.59919e-113	OPC	Cadps
Scn8a	9.20628e-117	1.67773	0.503	0.164	1.84089e-112	OPC	Scn8a
Zfp827	1.3096e-115	1.62248	0.53	0.179	2.61867e-111	OPC	Zfp827
Raph1	3.09695e-115	1.79102	0.423	0.119	6.19266e-111	OPC	Raph1
Tns3	7.20577e-115	1.10702	0.715	0.316	1.44087e-110	OPC	Tns3
Ctdspl	1.11111e-114	1.85634	0.395	0.106	2.22177e-110	OPC	Ctdspl
Nin	2.56238e-114	2.49286	0.252	0.047	5.12373e-110	OPC	Nin
Gm15563	1.31637e-113	1.79932	0.421	0.119	2.63221e-109	OPC	Gm15563
Agpat5	6.85836e-113	2.01602	0.367	0.095	1.3714e-108	OPC	Agpat5
Ttc3	5.96098e-111	1.26514	0.771	0.377	1.19196e-106	OPC	Ttc3
1700025G04Rik	8.06243e-111	1.50816	0.639	0.272	1.61216e-106	OPC	1700025G04Rik
Myo5a	7.09569e-110	1.46102	0.671	0.3	1.41885e-105	OPC	Myo5a
Hivep2	1.06582e-109	1.34958	0.633	0.25	2.13122e-105	OPC	Hivep2
Cdh6	1.18337e-108	1.56973	0.425	0.122	2.36627e-104	OPC	Cdh6
Mcu	2.53503e-108	1.54182	0.501	0.166	5.06904e-104	OPC	Mcu
Hs2st1	3.35468e-108	1.60149	0.471	0.15	6.70801e-104	OPC	Hs2st1
Prune2	3.79362e-108	1.87843	0.378	0.102	7.58571e-104	OPC	Prune2
Ate1	5.27753e-108	1.54085	0.59	0.236	1.05529e-103	OPC	Ate1
Alms1	6.45407e-108	2.27741	0.255	0.05	1.29056e-103	OPC	Alms1
Afg1l	6.80382e-108	1.99351	0.364	0.097	1.36049e-103	OPC	Afg1l
Olig2	5.53468e-107	1.73863	0.455	0.145	1.10671e-102	OPC	Olig2
B3gat1	6.48913e-107	2.12528	0.319	0.077	1.29757e-102	OPC	B3gat1
Flrt3	1.87254e-106	1.98966	0.321	0.077	3.74434e-102	OPC	Flrt3
Stard9	2.88675e-106	1.371	0.668	0.298	5.77235e-102	OPC	Stard9
Sycp3	3.2568e-106	2.15811	0.276	0.058	6.5123e-102	OPC	Sycp3
Ranbp9	3.5071e-106	1.45416	0.647	0.279	7.0128e-102	OPC	Ranbp9
Sh3gl2	2.84845e-105	1.69727	0.421	0.125	5.69576e-101	OPC	Sh3gl2
Tmem63b	3.19377e-105	1.81959	0.41	0.122	6.38626e-101	OPC	Tmem63b
Slc24a3	4.13286e-105	1.37179	0.584	0.224	8.26408e-101	OPC	Slc24a3
Spg7	4.15062e-105	1.9301	0.358	0.095	8.29958e-101	OPC	Spg7
Prex1	5.23558e-105	1.46475	0.621	0.262	1.04691e-100	OPC	Prex1
Lrrtm1	3.57189e-104	2.00012	0.311	0.074	7.14235e-100	OPC	Lrrtm1
Wsb1	4.21384e-104	1.93948	0.364	0.099	8.426e-100	OPC	Wsb1
Tmem163	7.51916e-104	1.21393	0.563	0.207	1.50353e-99	OPC	Tmem163
Dag1	4.02366e-103	2.29662	0.25	0.05	8.04571e-99	OPC	Dag1
Abhd12	1.81968e-100	1.49236	0.543	0.206	3.63862e-96	OPC	Abhd12
Xkr4	5.63256e-100	1.13473	0.841	0.501	1.12629e-95	OPC	Xkr4
Hip1	7.44372e-100	1.24091	0.792	0.45	1.48845e-95	OPC	Hip1
Syn3	1.04546e-99	1.47249	0.499	0.174	2.09049e-95	OPC	Syn3
Chd9	6.65307e-99	1.19002	0.773	0.416	1.33035e-94	OPC	Chd9
Nsg2	3.34437e-98	2.09836	0.303	0.074	6.6874e-94	OPC	Nsg2
Rundc3b	9.88333e-98	1.88756	0.301	0.073	1.97627e-93	OPC	Rundc3b
Gm9801	1.13065e-97	1.89951	0.321	0.082	2.26084e-93	OPC	Gm9801
Pdlim5	5.42066e-97	1.72216	0.382	0.112	1.08392e-92	OPC	Pdlim5
Mast2	2.0867e-96	1.38767	0.563	0.222	4.17257e-92	OPC	Mast2
Syne1	7.87396e-96	1.14503	0.75	0.39	1.57448e-91	OPC	Syne1
Mir124a-1hg	2.67192e-95	2.06317	0.291	0.071	5.34277e-91	OPC	Mir124a-1hg
Asap2	8.21315e-95	1.57671	0.483	0.173	1.6423e-90	OPC	Asap2
Dock4	2.97994e-94	0.988022	0.833	0.475	5.95868e-90	OPC	Dock4
Smarcc1	6.15518e-94	1.55015	0.466	0.162	1.23079e-89	OPC	Smarcc1
Eif4g3	8.52162e-94	1.22877	0.728	0.382	1.70398e-89	OPC	Eif4g3
Diaph2	1.55899e-93	1.27276	0.628	0.273	3.11736e-89	OPC	Diaph2
Rftn2	9.96038e-93	1.75358	0.372	0.111	1.99168e-88	OPC	Rftn2
Vsnl1	1.10364e-92	1.83823	0.365	0.109	2.20684e-88	OPC	Vsnl1
Gm14858	1.70447e-92	1.64848	0.406	0.128	3.40825e-88	OPC	Gm14858
Dennd1b	1.70672e-91	1.53163	0.392	0.119	3.41276e-87	OPC	Dennd1b
Ppm1l	4.85939e-91	1.43238	0.497	0.183	9.71684e-87	OPC	Ppm1l
Arhgef7	2.27255e-90	1.92114	0.314	0.084	4.5442e-86	OPC	Arhgef7
Zbtb20	2.52901e-90	0.714481	0.974	0.915	5.057e-86	OPC	Zbtb20
Csrnp3	2.81293e-90	1.52069	0.471	0.171	5.62474e-86	OPC	Csrnp3
Macf1	1.46974e-89	0.937695	0.888	0.593	2.93889e-85	OPC	Macf1
Spock2	1.58023e-89	1.97131	0.279	0.068	3.15982e-85	OPC	Spock2
Cdc14a	4.04412e-89	1.8408	0.315	0.085	8.08663e-85	OPC	Cdc14a
Sox2ot	7.24811e-89	0.733375	0.978	0.979	1.44933e-84	OPC	Sox2ot
Crlf3	7.60825e-89	1.58151	0.439	0.152	1.52135e-84	OPC	Crlf3
Pip5k1b	3.78813e-88	1.75684	0.296	0.076	7.57475e-84	OPC	Pip5k1b
Cyfip2	3.87091e-88	1.45986	0.427	0.142	7.74028e-84	OPC	Cyfip2
Hdac8	8.8163e-88	1.20464	0.683	0.33	1.76291e-83	OPC	Hdac8
Mllt3	1.72026e-87	1.35176	0.51	0.194	3.43983e-83	OPC	Mllt3
Gm12002	3.27462e-87	1.73867	0.315	0.085	6.54793e-83	OPC	Gm12002
Dennd2a	4.13331e-87	1.39941	0.537	0.217	8.26496e-83	OPC	Dennd2a
A330076H08Rik	4.77586e-87	1.61582	0.418	0.142	9.54982e-83	OPC	A330076H08Rik
Ptpn9	1.52289e-86	1.5623	0.417	0.139	3.04516e-82	OPC	Ptpn9
Pde3a	4.4025e-86	1.64845	0.37	0.114	8.80324e-82	OPC	Pde3a
Wwc2	5.62779e-86	1.79604	0.319	0.089	1.12533e-81	OPC	Wwc2
Sash1	1.98202e-85	1.18284	0.679	0.338	3.96325e-81	OPC	Sash1
Gap43	2.76944e-85	2.25827	0.252	0.06	5.53778e-81	OPC	Gap43
Fam184a	3.32251e-85	1.6362	0.372	0.116	6.64368e-81	OPC	Fam184a
Klhdc10	1.96701e-84	1.36592	0.534	0.219	3.93322e-80	OPC	Klhdc10
C130071C03Rik	2.05018e-84	1.25641	0.618	0.284	4.09955e-80	OPC	C130071C03Rik
Tmem167	1.04699e-83	1.50253	0.476	0.181	2.09356e-79	OPC	Tmem167
Gm15614	1.20959e-83	1.64074	0.353	0.107	2.41869e-79	OPC	Gm15614
Upp2	1.21108e-83	1.43087	0.449	0.16	2.42168e-79	OPC	Upp2
Stxbp4	1.22855e-83	1.68982	0.347	0.104	2.45662e-79	OPC	Stxbp4
Pcdh10	1.64488e-83	1.25993	0.464	0.168	3.28911e-79	OPC	Pcdh10
Ccser2	4.78694e-83	1.34027	0.476	0.177	9.57197e-79	OPC	Ccser2
Cyp2j6	1.23764e-82	1.66503	0.339	0.1	2.47479e-78	OPC	Cyp2j6
Nt5c2	1.96015e-82	1.67501	0.391	0.131	3.91951e-78	OPC	Nt5c2
Gm4117	2.24883e-82	1.80988	0.303	0.084	4.49677e-78	OPC	Gm4117
Mphosph9	9.07017e-82	1.68022	0.367	0.117	1.81367e-77	OPC	Mphosph9
Jakmip2	1.07838e-81	1.31829	0.498	0.193	2.15633e-77	OPC	Jakmip2
Fndc3b	1.332e-81	1.77229	0.329	0.097	2.66347e-77	OPC	Fndc3b
8030451O07Rik	6.21081e-81	1.43769	0.402	0.134	1.24191e-76	OPC	8030451O07Rik
Cux2	1.34113e-80	1.39545	0.459	0.171	2.68173e-76	OPC	Cux2
Luzp1	1.33606e-79	1.74195	0.301	0.084	2.67158e-75	OPC	Luzp1
Clasp1	1.70418e-79	1.37597	0.506	0.208	3.40768e-75	OPC	Clasp1
Rbfox2	3.50326e-79	1.25108	0.524	0.214	7.00512e-75	OPC	Rbfox2
Mtss1	7.01564e-79	1.22378	0.57	0.25	1.40285e-74	OPC	Mtss1
Ahi1	8.9873e-79	1.20795	0.596	0.271	1.7971e-74	OPC	Ahi1
Camk2d	1.76274e-78	1.43262	0.407	0.141	3.52478e-74	OPC	Camk2d
Pclo	6.15995e-78	1.0917	0.647	0.306	1.23174e-73	OPC	Pclo
Adgrb1	1.163e-77	1.80078	0.342	0.109	2.32553e-73	OPC	Adgrb1
Agl	2.43647e-77	1.82883	0.294	0.083	4.87197e-73	OPC	Agl
Rabep1	2.55043e-77	1.18308	0.664	0.345	5.09984e-73	OPC	Rabep1
Cadps2	3.21224e-77	1.55696	0.343	0.107	6.4232e-73	OPC	Cadps2
Arhgef9	3.84143e-77	1.55155	0.367	0.12	7.68131e-73	OPC	Arhgef9
Cenpv	4.20008e-77	1.66685	0.321	0.096	8.39848e-73	OPC	Cenpv
C1galt1	4.56289e-77	1.89446	0.258	0.066	9.12395e-73	OPC	C1galt1
Gm1992	1.13027e-76	1.3883	0.406	0.141	2.26008e-72	OPC	Gm1992
Rps6ka3	1.89535e-76	1.48435	0.379	0.127	3.78995e-72	OPC	Rps6ka3
Srgap1	3.57032e-76	0.942858	0.823	0.501	7.13922e-72	OPC	Srgap1
Nfkb1	4.39551e-76	1.46815	0.397	0.138	8.78926e-72	OPC	Nfkb1
Ddhd1	7.5602e-76	1.2384	0.57	0.262	1.51174e-71	OPC	Ddhd1
Usp3	9.03377e-76	1.39566	0.434	0.161	1.80639e-71	OPC	Usp3
Kcnq1ot1	4.92085e-75	1.04107	0.675	0.346	9.83974e-71	OPC	Kcnq1ot1
Erbb4	6.39934e-74	0.609727	0.98	0.909	1.27961e-69	OPC	Erbb4
Tnrc18	1.95385e-73	1.44879	0.423	0.158	3.90691e-69	OPC	Tnrc18
Map3k5	2.06037e-73	1.75878	0.268	0.073	4.11991e-69	OPC	Map3k5
Itsn1	5.76431e-73	1.49427	0.397	0.144	1.15263e-68	OPC	Itsn1
Scai	6.63388e-73	1.4046	0.444	0.173	1.32651e-68	OPC	Scai
Msi2	1.51898e-72	1.0816	0.681	0.355	3.03734e-68	OPC	Msi2
Golim4	3.05165e-72	1.67375	0.305	0.092	6.10208e-68	OPC	Golim4
Pou6f1	3.62194e-72	1.67598	0.296	0.087	7.24243e-68	OPC	Pou6f1
Lrmda	6.85537e-72	1.12395	0.534	0.229	1.3708e-67	OPC	Lrmda
Nr6a1	1.29828e-71	1.24703	0.545	0.244	2.59604e-67	OPC	Nr6a1
Hmgn3	1.39768e-71	1.58375	0.349	0.116	2.79481e-67	OPC	Hmgn3
Ammecr1	1.47274e-71	1.90362	0.273	0.078	2.9449e-67	OPC	Ammecr1
Tdrd7	6.4678e-71	1.82615	0.262	0.072	1.2933e-66	OPC	Tdrd7
Traf3ip2	8.80769e-71	1.3857	0.467	0.193	1.76119e-66	OPC	Traf3ip2
Znhit6	1.68776e-70	1.82028	0.261	0.072	3.37484e-66	OPC	Znhit6
Gm13684	8.89303e-70	1.51666	0.43	0.17	1.77825e-65	OPC	Gm13684
Spred2	2.11115e-69	1.32635	0.425	0.163	4.22145e-65	OPC	Spred2
Itgav	5.02407e-69	1.35891	0.545	0.262	1.00461e-64	OPC	Itgav
Nell2	6.20187e-69	1.78363	0.293	0.09	1.24012e-64	OPC	Nell2
Pcbp3	8.14105e-69	1.57847	0.34	0.114	1.62788e-64	OPC	Pcbp3
Abcd3	3.29835e-68	1.7772	0.262	0.074	6.59538e-64	OPC	Abcd3
Spire1	3.66503e-68	1.0818	0.565	0.26	7.3286e-64	OPC	Spire1
Adamts6	3.97803e-68	1.28616	0.476	0.2	7.95446e-64	OPC	Adamts6
Tmlhe	4.27473e-68	1.66927	0.298	0.092	8.54775e-64	OPC	Tmlhe
Acer3	4.29164e-68	1.4503	0.364	0.127	8.58156e-64	OPC	Acer3
Phf14	4.97207e-68	0.986422	0.709	0.395	9.94214e-64	OPC	Phf14
Apex2	3.93528e-67	1.60605	0.3	0.093	7.86898e-63	OPC	Apex2
D130040H23Rik	6.56526e-67	1.45652	0.36	0.127	1.31279e-62	OPC	D130040H23Rik
Csf2ra	8.26796e-67	1.7716	0.266	0.077	1.65326e-62	OPC	Csf2ra
E130307A14Rik	1.12386e-66	1.10282	0.639	0.334	2.24727e-62	OPC	E130307A14Rik
Tmem108	3.37352e-66	0.964205	0.598	0.303	6.74568e-62	OPC	Tmem108
Unc13b	7.65407e-66	1.55719	0.314	0.102	1.53051e-61	OPC	Unc13b
1810034E14Rik	1.54403e-65	1.32139	0.342	0.115	3.08744e-61	OPC	1810034E14Rik
S100a16	2.39573e-65	1.66715	0.297	0.094	4.7905e-61	OPC	S100a16
Lbh	4.03064e-65	1.70482	0.28	0.085	8.05966e-61	OPC	Lbh
Rspry1	4.36959e-65	1.16699	0.515	0.23	8.73744e-61	OPC	Rspry1
E230016M11Rik	4.64029e-65	1.49389	0.339	0.117	9.27872e-61	OPC	E230016M11Rik
Tmem191c	5.97994e-65	1.74081	0.268	0.079	1.19575e-60	OPC	Tmem191c
Dscaml1	1.98212e-64	0.660747	0.962	0.795	3.96345e-60	OPC	Dscaml1
Per3	4.25278e-64	1.56737	0.312	0.103	8.50387e-60	OPC	Per3
Mapk9	4.28561e-64	1.5838	0.322	0.109	8.5695e-60	OPC	Mapk9
Rnf43	4.55774e-64	1.26557	0.502	0.229	9.11366e-60	OPC	Rnf43
Cep112	5.45562e-64	2.00196	0.257	0.076	1.0909e-59	OPC	Cep112
Ifi27	6.27941e-64	1.56468	0.333	0.116	1.25563e-59	OPC	Ifi27
Spred1	1.08411e-63	1.1531	0.541	0.257	2.16778e-59	OPC	Spred1
Gm4924	4.0429e-63	1.73933	0.257	0.075	8.08418e-59	OPC	Gm4924
Ccl25	4.32685e-63	1.57891	0.315	0.106	8.65196e-59	OPC	Ccl25
Ttc19	5.27336e-63	1.16272	0.509	0.231	1.05446e-58	OPC	Ttc19
Psd3	1.30741e-62	0.861167	0.741	0.431	2.6143e-58	OPC	Psd3
Kat6b	4.04262e-62	1.14362	0.513	0.234	8.08363e-58	OPC	Kat6b
Pou2f1	4.05253e-62	1.2556	0.464	0.202	8.10344e-58	OPC	Pou2f1
Pip4p2	1.55223e-61	1.4658	0.318	0.108	3.10384e-57	OPC	Pip4p2
Snx9	2.16527e-61	1.49208	0.34	0.122	4.32967e-57	OPC	Snx9
Gmds	4.33091e-61	1.10097	0.541	0.258	8.66009e-57	OPC	Gmds
Tcf7l2	4.82721e-60	0.696237	0.424	0.172	9.65248e-56	OPC	Tcf7l2
Dtnb	9.13473e-60	0.994654	0.579	0.286	1.82658e-55	OPC	Dtnb
Wnk3	1.04615e-59	1.4814	0.282	0.09	2.09188e-55	OPC	Wnk3
Stim2	1.41791e-59	1.37642	0.371	0.142	2.83524e-55	OPC	Stim2
Ocrl	2.77052e-59	1.46054	0.331	0.119	5.53993e-55	OPC	Ocrl
Cntln	3.11142e-59	1.30706	0.403	0.163	6.2216e-55	OPC	Cntln
Trafd1	3.70154e-59	1.33056	0.382	0.15	7.4016e-55	OPC	Trafd1
Gab2	5.08269e-59	0.81024	0.688	0.369	1.01634e-54	OPC	Gab2
Cacng7	5.20911e-59	1.31624	0.392	0.157	1.04161e-54	OPC	Cacng7
Ssbp2	1.70669e-58	1.08682	0.491	0.222	3.4127e-54	OPC	Ssbp2
Sulf2	1.85276e-58	1.00867	0.635	0.349	3.70479e-54	OPC	Sulf2
Lamc1	3.58372e-58	1.28745	0.399	0.163	7.166e-54	OPC	Lamc1
Klhl7	4.05964e-58	1.27725	0.402	0.164	8.11766e-54	OPC	Klhl7
Usp46	6.54225e-58	1.52683	0.28	0.091	1.30819e-53	OPC	Usp46
Sergef	3.41662e-57	1.57981	0.272	0.088	6.83187e-53	OPC	Sergef
Sh3d19	3.85302e-57	0.664342	0.918	0.712	7.7045e-53	OPC	Sh3d19
Slc4a10	4.67565e-57	0.975797	0.47	0.204	9.34943e-53	OPC	Slc4a10
Rbmx	5.46268e-57	1.34315	0.379	0.152	1.09232e-52	OPC	Rbmx
Stat5b	8.68746e-57	1.3465	0.371	0.146	1.73714e-52	OPC	Stat5b
Arhgap35	9.28939e-57	1.01218	0.575	0.3	1.85751e-52	OPC	Arhgap35
Agfg1	1.28057e-56	1.21225	0.445	0.197	2.56063e-52	OPC	Agfg1
Lrp6	1.55265e-56	1.22003	0.425	0.182	3.10467e-52	OPC	Lrp6
Zc3h7a	3.95232e-56	1.27244	0.399	0.165	7.90307e-52	OPC	Zc3h7a
Cdc14b	4.1494e-56	1.41928	0.287	0.096	8.29713e-52	OPC	Cdc14b
Meg3	6.33321e-56	1.79361	0.538	0.3	1.26639e-51	OPC	Meg3
Peak1	8.19202e-56	1.18648	0.402	0.165	1.63808e-51	OPC	Peak1
Myef2	1.27294e-55	1.15468	0.431	0.185	2.54538e-51	OPC	Myef2
Gm16599	1.54771e-55	1.14854	0.456	0.204	3.09481e-51	OPC	Gm16599
Erc1	3.70158e-55	1.42329	0.312	0.113	7.40168e-51	OPC	Erc1
Dtnbos	4.26947e-55	1.19103	0.358	0.138	8.53724e-51	OPC	Dtnbos
Xrcc4	1.58128e-54	1.11084	0.481	0.223	3.16193e-50	OPC	Xrcc4
Zfp950	3.45255e-54	0.979407	0.552	0.277	6.90372e-50	OPC	Zfp950
Eml5	5.12871e-54	1.08104	0.491	0.232	1.02554e-49	OPC	Eml5
Trp53bp1	6.22427e-54	1.45982	0.285	0.098	1.24461e-49	OPC	Trp53bp1
Slc22a23	7.38558e-54	0.861442	0.662	0.376	1.47682e-49	OPC	Slc22a23
Peli1	1.22051e-53	1.19438	0.375	0.151	2.44053e-49	OPC	Peli1
Ncoa1	1.31206e-52	0.8229	0.743	0.484	2.62359e-48	OPC	Ncoa1
Tle4	2.28558e-52	1.19082	0.424	0.188	4.57025e-48	OPC	Tle4
Meis2	3.82545e-52	1.13027	0.453	0.207	7.64938e-48	OPC	Meis2
1110004F10Rik	1.16252e-51	1.30541	0.36	0.146	2.32458e-47	OPC	1110004F10Rik
Glud1	1.62512e-51	1.30828	0.34	0.134	3.24959e-47	OPC	Glud1
2025-03-01	1.80536e-51	0.520674	0.954	0.789	3.61e-47	OPC	2025-03-01
Reck	1.82623e-51	1.40669	0.283	0.099	3.65172e-47	OPC	Reck
Olig1	5.81813e-51	1.26883	0.37	0.154	1.16339e-46	OPC	Olig1
Prss48	1.36352e-50	1.45844	0.276	0.097	2.7265e-46	OPC	Prss48
Ptbp3	1.84214e-50	1.35569	0.342	0.137	3.68354e-46	OPC	Ptbp3
Smyd3	2.23466e-50	0.841211	0.629	0.343	4.46843e-46	OPC	Smyd3
Fgf1	5.08475e-50	1.61768	0.325	0.131	1.01675e-45	OPC	Fgf1
Camk2g	5.80238e-50	1.41866	0.289	0.105	1.16024e-45	OPC	Camk2g
Sgms1	6.19515e-50	1.03448	0.53	0.274	1.23878e-45	OPC	Sgms1
Zfp608	6.77377e-50	0.850157	0.665	0.39	1.35448e-45	OPC	Zfp608
Lifr	1.99437e-49	1.23732	0.384	0.166	3.98795e-45	OPC	Lifr
Ctnna3	3.33381e-49	0.528731	0.971	0.802	6.66629e-45	OPC	Ctnna3
Lypd6	4.39121e-49	1.42498	0.273	0.096	8.78065e-45	OPC	Lypd6
Rab8b	4.60913e-49	1.13812	0.396	0.172	9.21641e-45	OPC	Rab8b
Zfp932	2.64464e-48	1.51511	0.269	0.096	5.28823e-44	OPC	Zfp932
Maco1	3.19951e-48	1.0696	0.432	0.2	6.39773e-44	OPC	Maco1
Pds5b	5.9398e-48	1.04679	0.453	0.216	1.18772e-43	OPC	Pds5b
Sox8	7.6185e-48	1.22254	0.414	0.193	1.52339e-43	OPC	Sox8
Tspan3	7.69052e-48	1.2748	0.353	0.148	1.5378e-43	OPC	Tspan3
Vegfa	1.09407e-47	1.56607	0.286	0.107	2.1877e-43	OPC	Vegfa
Cadm1	1.64347e-47	0.608577	0.861	0.6	3.28627e-43	OPC	Cadm1
Zmym4	3.14301e-47	0.82953	0.644	0.376	6.28476e-43	OPC	Zmym4
Prkn	4.63272e-47	0.597845	0.877	0.658	9.26358e-43	OPC	Prkn
Rab11a	6.38505e-47	1.46061	0.254	0.088	1.27676e-42	OPC	Rab11a
Man1a2	6.5699e-47	1.1609	0.361	0.153	1.31372e-42	OPC	Man1a2
Phtf1	1.3644e-46	1.44809	0.269	0.098	2.72826e-42	OPC	Phtf1
Nr6a1os	2.61709e-46	1.36033	0.283	0.105	5.23314e-42	OPC	Nr6a1os
Itgb1	3.52356e-46	1.2878	0.297	0.113	7.04571e-42	OPC	Itgb1
Abi2	3.68158e-46	1.19863	0.349	0.146	7.36168e-42	OPC	Abi2
Dennd1a	4.29574e-46	0.679419	0.808	0.562	8.58976e-42	OPC	Dennd1a
Dzip3	5.90281e-46	1.32235	0.308	0.122	1.18033e-41	OPC	Dzip3
Top2b	6.92208e-46	1.01118	0.449	0.215	1.38414e-41	OPC	Top2b
Immp2l	7.07796e-46	0.817174	0.53	0.272	1.41531e-41	OPC	Immp2l
Cplane1	8.06686e-46	0.945969	0.519	0.274	1.61305e-41	OPC	Cplane1
Tbc1d12	1.25673e-45	1.17493	0.331	0.134	2.51296e-41	OPC	Tbc1d12
Cttnbp2	1.38779e-45	0.628875	0.83	0.577	2.77503e-41	OPC	Cttnbp2
Adam23	1.9234e-45	1.28149	0.344	0.147	3.84603e-41	OPC	Adam23
Phlpp2	2.95492e-45	1.3936	0.25	0.087	5.90866e-41	OPC	Phlpp2
Sfmbt1	4.26717e-45	1.11999	0.381	0.168	8.53263e-41	OPC	Sfmbt1
Cnrip1	5.83124e-45	1.33126	0.273	0.101	1.16601e-40	OPC	Cnrip1
R3hdm2	6.40184e-45	0.833863	0.621	0.366	1.28011e-40	OPC	R3hdm2
Cacna2d1	1.46348e-44	0.951391	0.487	0.245	2.92638e-40	OPC	Cacna2d1
Srgap3	1.56927e-44	0.82202	0.593	0.328	3.13791e-40	OPC	Srgap3
AC149090.1	2.25276e-44	1.40771	0.322	0.135	4.50461e-40	OPC	AC149090.1
Gm36975	5.00547e-44	0.731423	0.672	0.402	1.00089e-39	OPC	Gm36975
4930549C15Rik	7.62687e-44	1.03053	0.402	0.184	1.52507e-39	OPC	4930549C15Rik
Antxr1	1.05712e-43	1.22378	0.361	0.16	2.11381e-39	OPC	Antxr1
Senp7	1.17747e-43	0.936499	0.527	0.286	2.35448e-39	OPC	Senp7
Rpl13	1.32062e-43	1.02081	0.477	0.244	2.64071e-39	OPC	Rpl13
Rnf157	2.47266e-43	1.03665	0.418	0.199	4.94434e-39	OPC	Rnf157
Cyld	3.02589e-43	0.905615	0.54	0.297	6.05056e-39	OPC	Cyld
Lims1	3.66886e-43	0.861731	0.519	0.272	7.33624e-39	OPC	Lims1
Rcor1	5.34069e-43	1.24422	0.285	0.11	1.06792e-38	OPC	Rcor1
Nsmaf	2.02812e-42	1.211	0.329	0.14	4.05543e-38	OPC	Nsmaf
Slc22a17	3.0239e-42	0.905307	0.529	0.289	6.0466e-38	OPC	Slc22a17
Dync2h1	3.57624e-42	1.1697	0.335	0.144	7.15105e-38	OPC	Dync2h1
Tia1	4.21136e-42	0.83145	0.569	0.318	8.42103e-38	OPC	Tia1
Slc9a9	5.8544e-42	0.634642	0.756	0.484	1.17065e-37	OPC	Slc9a9
Fbn2	1.69227e-41	1.00904	0.304	0.122	3.38387e-37	OPC	Fbn2
Stat3	2.20331e-41	1.15709	0.324	0.137	4.40575e-37	OPC	Stat3
Stxbp1	2.28048e-41	1.35327	0.255	0.095	4.56004e-37	OPC	Stxbp1
Castor2	3.42027e-41	1.35893	0.261	0.099	6.83918e-37	OPC	Castor2
Pag1	4.09195e-41	1.18014	0.321	0.136	8.18226e-37	OPC	Pag1
2610035D17Rik	5.15085e-41	0.605573	0.803	0.57	1.02996e-36	OPC	2610035D17Rik
Mpdz	5.2042e-41	1.01574	0.377	0.171	1.04063e-36	OPC	Mpdz
Gfpt1	1.3566e-40	1.2873	0.278	0.11	2.71266e-36	OPC	Gfpt1
Stk38	3.36887e-40	0.958579	0.435	0.216	6.73639e-36	OPC	Stk38
Gpsm2	4.07784e-40	1.23297	0.286	0.115	8.15406e-36	OPC	Gpsm2
Aak1	5.32414e-40	0.795214	0.565	0.317	1.06461e-35	OPC	Aak1
Fbxl2	1.64232e-39	1.08082	0.363	0.167	3.28399e-35	OPC	Fbxl2
Scmh1	2.06012e-39	0.776217	0.529	0.285	4.11941e-35	OPC	Scmh1
Jmjd1c	4.92122e-39	0.631946	0.76	0.502	9.84046e-35	OPC	Jmjd1c
Kdm7a	5.5693e-39	1.22829	0.269	0.106	1.11364e-34	OPC	Kdm7a
Stxbp5	7.6136e-39	1.06274	0.35	0.158	1.52242e-34	OPC	Stxbp5
Araf	8.8484e-39	1.03734	0.435	0.225	1.76933e-34	OPC	Araf
Tmx4	1.35411e-38	1.21432	0.311	0.134	2.70768e-34	OPC	Tmx4
Galnt11	2.99255e-38	1.2309	0.297	0.126	5.98391e-34	OPC	Galnt11
Acvr2a	3.13618e-38	1.18838	0.287	0.118	6.2711e-34	OPC	Acvr2a
Nsf	4.39644e-38	0.918157	0.453	0.237	8.79111e-34	OPC	Nsf
Mbd5	7.20043e-38	0.674574	0.728	0.488	1.4398e-33	OPC	Mbd5
Rapgef3	7.68573e-38	1.11436	0.328	0.146	1.53684e-33	OPC	Rapgef3
Gm20646	8.105e-38	1.233	0.269	0.108	1.62068e-33	OPC	Gm20646
Tshz1	1.3286e-37	1.14731	0.289	0.119	2.65667e-33	OPC	Tshz1
Magi1	2.01996e-37	0.61552	0.791	0.546	4.03912e-33	OPC	Magi1
Pogz	3.4812e-37	1.03021	0.363	0.171	6.96101e-33	OPC	Pogz
Csnk1g1	5.54614e-37	0.861054	0.474	0.253	1.10901e-32	OPC	Csnk1g1
Lmbr1	1.4269e-36	1.10824	0.324	0.145	2.85323e-32	OPC	Lmbr1
Pcnx	1.57893e-36	1.06739	0.331	0.149	3.15722e-32	OPC	Pcnx
Phf6	2.03767e-36	1.15504	0.304	0.133	4.07453e-32	OPC	Phf6
Prkcq	2.37714e-36	0.69162	0.626	0.382	4.75334e-32	OPC	Prkcq
Wwox	3.96763e-36	0.634752	0.664	0.413	7.93368e-32	OPC	Wwox
Gm48383	4.55053e-36	1.07414	0.317	0.141	9.09924e-32	OPC	Gm48383
Zmynd11	5.45854e-36	0.815587	0.48	0.257	1.09149e-31	OPC	Zmynd11
Hif1a	7.90987e-36	1.26497	0.262	0.107	1.58166e-31	OPC	Hif1a
Wasf1	7.93702e-36	1.15172	0.305	0.135	1.58709e-31	OPC	Wasf1
Cux1	8.76289e-36	0.862585	0.456	0.243	1.75223e-31	OPC	Cux1
Lyst	1.47571e-35	1.09781	0.308	0.136	2.95083e-31	OPC	Lyst
Slc23a2	1.69572e-35	1.1005	0.314	0.14	3.39076e-31	OPC	Slc23a2
Itgb8	2.03803e-35	0.955292	0.385	0.189	4.07524e-31	OPC	Itgb8
Dmxl2	2.32672e-35	0.977934	0.356	0.168	4.65251e-31	OPC	Dmxl2
Adam22	3.19089e-35	0.700148	0.598	0.36	6.38051e-31	OPC	Adam22
Snx1	3.83421e-35	0.832949	0.536	0.317	7.66688e-31	OPC	Snx1
Nol4l	4.0167e-35	1.16515	0.273	0.114	8.0318e-31	OPC	Nol4l
Filip1l	6.46857e-35	0.929232	0.364	0.173	1.29346e-30	OPC	Filip1l
Ttc4	1.0915e-34	1.17799	0.275	0.116	2.18256e-30	OPC	Ttc4
Sptan1	1.35059e-34	0.935969	0.423	0.222	2.70064e-30	OPC	Sptan1
Phf21a	1.4319e-34	0.618473	0.732	0.507	2.86322e-30	OPC	Phf21a
Ext1	1.6966e-34	0.625486	0.668	0.423	3.39253e-30	OPC	Ext1
Xkr6	3.16598e-34	0.777031	0.483	0.266	6.3307e-30	OPC	Xkr6
Agrn	3.70744e-34	1.25654	0.255	0.106	7.41339e-30	OPC	Agrn
Rnf144a	5.39225e-34	0.817623	0.508	0.29	1.07824e-29	OPC	Rnf144a
Snca	5.93649e-34	1.0639	0.28	0.12	1.18706e-29	OPC	Snca
Cuedc1	6.58927e-34	0.788297	0.573	0.356	1.31759e-29	OPC	Cuedc1
Trps1	7.31127e-34	0.668664	0.598	0.36	1.46196e-29	OPC	Trps1
Ttc8	7.3536e-34	1.19441	0.255	0.105	1.47043e-29	OPC	Ttc8
Lncppara	7.6267e-34	0.952747	0.43	0.23	1.52503e-29	OPC	Lncppara
5330438D12Rik	9.2878e-34	0.537642	0.81	0.577	1.85719e-29	OPC	5330438D12Rik
Vps13a	1.27374e-33	0.869664	0.389	0.194	2.54696e-29	OPC	Vps13a
Arhgap12	1.34413e-33	1.04123	0.311	0.141	2.68773e-29	OPC	Arhgap12
Cep83	1.81728e-33	1.21706	0.275	0.119	3.63383e-29	OPC	Cep83
Btbd9	3.34486e-33	0.674647	0.572	0.337	6.68838e-29	OPC	Btbd9
Clip2	3.35713e-33	0.887628	0.438	0.237	6.71292e-29	OPC	Clip2
Hibch	3.43724e-33	1.20059	0.262	0.111	6.8731e-29	OPC	Hibch
Gm15283	3.65054e-33	1.02085	0.354	0.174	7.29962e-29	OPC	Gm15283
Spag9	5.31708e-33	0.54107	0.82	0.602	1.0632e-28	OPC	Spag9
Hnrnpll	1.65991e-32	1.22696	0.254	0.107	3.31915e-28	OPC	Hnrnpll
Snhg14	2.05988e-32	1.27654	0.289	0.131	4.11893e-28	OPC	Snhg14
Stt3b	2.10012e-32	1.19394	0.255	0.108	4.1994e-28	OPC	Stt3b
Camsap2	3.2538e-32	0.922245	0.367	0.183	6.50629e-28	OPC	Camsap2
Ggt7	3.67332e-32	1.2175	0.25	0.105	7.34516e-28	OPC	Ggt7
Pou3f3	4.1795e-32	1.12385	0.273	0.12	8.35733e-28	OPC	Pou3f3
Ubp1	4.92326e-32	1.13406	0.294	0.135	9.84455e-28	OPC	Ubp1
Bmpr2	5.48694e-32	0.977928	0.343	0.168	1.09717e-27	OPC	Bmpr2
Slc30a5	6.21184e-32	1.07741	0.278	0.122	1.24212e-27	OPC	Slc30a5
Sec63	7.00333e-32	1.01322	0.342	0.167	1.40039e-27	OPC	Sec63
Wdr41	1.11109e-31	1.15637	0.264	0.114	2.22173e-27	OPC	Wdr41
Ehbp1	1.12521e-31	0.652567	0.612	0.387	2.24998e-27	OPC	Ehbp1
Fam219a	2.15295e-31	0.819655	0.459	0.259	4.30504e-27	OPC	Fam219a
Kdm1a	2.16521e-31	0.913855	0.391	0.204	4.32955e-27	OPC	Kdm1a
Srsf10	2.32247e-31	0.950452	0.384	0.2	4.64401e-27	OPC	Srsf10
Kdm4c	2.40697e-31	0.778509	0.478	0.271	4.81297e-27	OPC	Kdm4c
Trim24	2.63275e-31	0.847773	0.421	0.227	5.26445e-27	OPC	Trim24
Nedd4l	2.83674e-31	1.12759	0.265	0.115	5.67234e-27	OPC	Nedd4l
Scaper	3.25831e-31	0.690134	0.576	0.356	6.51531e-27	OPC	Scaper
Galnt16	3.41392e-31	0.886236	0.356	0.175	6.82648e-27	OPC	Galnt16
Ralgapa2	3.59966e-31	0.791016	0.423	0.224	7.19788e-27	OPC	Ralgapa2
Kiz	5.03855e-31	1.04448	0.305	0.143	1.00751e-26	OPC	Kiz
Nlk	5.59761e-31	0.678809	0.57	0.352	1.1193e-26	OPC	Nlk
Lrp1b	5.83868e-31	0.260466	1	0.993	1.1675e-26	OPC	Lrp1b
Zfp157	6.24671e-31	1.18666	0.25	0.106	1.24909e-26	OPC	Zfp157
Tcaf1	6.8393e-31	0.967025	0.338	0.165	1.36759e-26	OPC	Tcaf1
Pdcd4	9.65364e-31	0.885532	0.286	0.129	1.93034e-26	OPC	Pdcd4
Igsf8	1.10953e-30	1.05395	0.298	0.139	2.21862e-26	OPC	Igsf8
Elovl6	1.14144e-30	0.784456	0.424	0.228	2.28243e-26	OPC	Elovl6
Arid4a	1.35842e-30	0.872926	0.397	0.211	2.71629e-26	OPC	Arid4a
Abl2	2.88466e-30	0.881312	0.353	0.176	5.76817e-26	OPC	Abl2
Tut4	4.30187e-30	0.618538	0.604	0.381	8.60202e-26	OPC	Tut4
Desi2	4.30353e-30	0.809411	0.424	0.231	8.60535e-26	OPC	Desi2
Crtc3	7.87305e-30	0.980068	0.312	0.15	1.5743e-25	OPC	Crtc3
Ilf3	1.06074e-29	1.08481	0.264	0.117	2.12106e-25	OPC	Ilf3
Zhx3	1.2852e-29	0.817488	0.431	0.238	2.56988e-25	OPC	Zhx3
Acvr1	1.46414e-29	0.990431	0.29	0.135	2.92769e-25	OPC	Acvr1
Nfat5	1.59455e-29	0.62929	0.587	0.367	3.18846e-25	OPC	Nfat5
Tusc3	2.36636e-29	1.15746	0.259	0.116	4.73178e-25	OPC	Tusc3
Tbc1d23	3.05041e-29	0.827072	0.399	0.214	6.0996e-25	OPC	Tbc1d23
Ube2r2	6.41447e-29	0.856785	0.35	0.177	1.28264e-24	OPC	Ube2r2
Hmg20a	6.93736e-29	0.719753	0.502	0.296	1.38719e-24	OPC	Hmg20a
Ndufs4	7.15584e-29	0.97031	0.318	0.156	1.43088e-24	OPC	Ndufs4
Abhd18	1.27538e-28	0.700635	0.481	0.279	2.55025e-24	OPC	Abhd18
Dip2c	1.37655e-28	0.31527	0.81	0.556	2.75255e-24	OPC	Dip2c
Strbp	2.22902e-28	0.398141	0.894	0.721	4.45716e-24	OPC	Strbp
4930444A19Rik	2.40912e-28	0.818978	0.298	0.141	4.81727e-24	OPC	4930444A19Rik
Ip6k2	3.08127e-28	1.06581	0.251	0.111	6.16131e-24	OPC	Ip6k2
Fbxw4	4.98307e-28	0.90854	0.326	0.163	9.96415e-24	OPC	Fbxw4
Epb41l1	5.28473e-28	0.946802	0.305	0.149	1.05673e-23	OPC	Epb41l1
Zfp398	5.79417e-28	0.933584	0.311	0.152	1.1586e-23	OPC	Zfp398
Rfx7	6.72149e-28	0.656722	0.48	0.276	1.34403e-23	OPC	Rfx7
Scg5	9.47664e-28	0.700067	0.481	0.282	1.89495e-23	OPC	Scg5
Setd5	1.64881e-27	0.629595	0.636	0.429	3.29695e-23	OPC	Setd5
Srek1	1.8721e-27	0.563634	0.672	0.466	3.74346e-23	OPC	Srek1
Slc25a23	1.934e-27	0.902044	0.305	0.149	3.86722e-23	OPC	Slc25a23
4833420G17Rik	2.67516e-27	0.840616	0.371	0.198	5.34926e-23	OPC	4833420G17Rik
Eml6	7.88496e-27	0.551844	0.626	0.416	1.57668e-22	OPC	Eml6
Synj2bp	8.05274e-27	0.956358	0.286	0.137	1.61022e-22	OPC	Synj2bp
Gnb4	8.48719e-27	0.908977	0.282	0.134	1.6971e-22	OPC	Gnb4
Numb	8.72886e-27	0.739657	0.483	0.293	1.74542e-22	OPC	Numb
Ttc7b	1.23319e-26	0.702131	0.441	0.252	2.46589e-22	OPC	Ttc7b
Ccdc88a	1.24191e-26	0.502522	0.787	0.584	2.48333e-22	OPC	Ccdc88a
Sgce	1.78336e-26	0.832881	0.354	0.187	3.566e-22	OPC	Sgce
Mapk8	2.51935e-26	0.936293	0.303	0.15	5.03768e-22	OPC	Mapk8
Ppp2r5e	2.6519e-26	0.725943	0.474	0.284	5.30273e-22	OPC	Ppp2r5e
P2rx7	3.02218e-26	0.863248	0.354	0.189	6.04315e-22	OPC	P2rx7
Rsu1	3.66753e-26	0.794777	0.377	0.205	7.33359e-22	OPC	Rsu1
P4ha1	3.7736e-26	0.874726	0.3	0.147	7.5457e-22	OPC	P4ha1
Rapgef1	4.79827e-26	0.736966	0.406	0.227	9.59461e-22	OPC	Rapgef1
Zup1	5.35934e-26	0.953189	0.296	0.147	1.07165e-21	OPC	Zup1
Lrrc49	5.50931e-26	0.827332	0.343	0.18	1.10164e-21	OPC	Lrrc49
Cbx5	7.84103e-26	0.84827	0.342	0.179	1.56789e-21	OPC	Cbx5
Arhgef11	9.13269e-26	0.612594	0.469	0.273	1.82617e-21	OPC	Arhgef11
Ppp3cb	1.11859e-25	0.919299	0.308	0.156	2.23674e-21	OPC	Ppp3cb
Ddx39b	1.31771e-25	0.855503	0.356	0.191	2.63489e-21	OPC	Ddx39b
Cd9	1.8722e-25	0.795567	0.477	0.297	3.74366e-21	OPC	Cd9
Rev1	2.42533e-25	0.809645	0.346	0.182	4.84968e-21	OPC	Rev1
Kif2a	2.46085e-25	0.972699	0.286	0.142	4.92071e-21	OPC	Kif2a
Gsk3b	3.12667e-25	0.595564	0.589	0.39	6.25209e-21	OPC	Gsk3b
Tet2	5.61881e-25	0.898683	0.308	0.158	1.12354e-20	OPC	Tet2
Nf1	5.70856e-25	0.483234	0.792	0.607	1.14148e-20	OPC	Nf1
Sclt1	1.04453e-24	0.738347	0.346	0.183	2.08863e-20	OPC	Sclt1
Rps6kc1	1.20561e-24	0.974668	0.269	0.131	2.41074e-20	OPC	Rps6kc1
Gpr137c	1.22135e-24	0.798095	0.395	0.226	2.44222e-20	OPC	Gpr137c
Slc24a5	1.42127e-24	0.737257	0.459	0.278	2.84198e-20	OPC	Slc24a5
Hectd4	1.90864e-24	0.686291	0.45	0.27	3.81652e-20	OPC	Hectd4
Tra2a	1.93047e-24	0.526799	0.713	0.523	3.86017e-20	OPC	Tra2a
Cpt1c	2.11904e-24	0.961027	0.286	0.144	4.23723e-20	OPC	Cpt1c
Zc3h14	2.37952e-24	1.00705	0.259	0.125	4.75809e-20	OPC	Zc3h14
Trim33	2.55246e-24	0.733447	0.374	0.205	5.10389e-20	OPC	Trim33
Sox10	3.23001e-24	0.495183	0.757	0.575	6.45873e-20	OPC	Sox10
Zfyve9	3.70577e-24	0.561987	0.491	0.294	7.41006e-20	OPC	Zfyve9
Cald1	5.28267e-24	0.573934	0.551	0.353	1.05632e-19	OPC	Cald1
Foxn2	5.33813e-24	0.919336	0.273	0.135	1.06741e-19	OPC	Foxn2
Msra	6.47407e-24	0.920522	0.3	0.155	1.29456e-19	OPC	Msra
Elavl1	7.40998e-24	0.787193	0.375	0.212	1.4817e-19	OPC	Elavl1
Cnnm2	8.67087e-24	0.960429	0.257	0.124	1.73383e-19	OPC	Cnnm2
Rabgap1l	1.07401e-23	0.428313	0.763	0.552	2.14759e-19	OPC	Rabgap1l
Cpsf6	1.11617e-23	0.663854	0.49	0.306	2.23189e-19	OPC	Cpsf6
Usp45	1.47218e-23	0.893574	0.282	0.141	2.94378e-19	OPC	Usp45
Galnt1	1.62222e-23	0.666334	0.435	0.258	3.24379e-19	OPC	Galnt1
Dhx57	1.72389e-23	0.929831	0.273	0.136	3.44709e-19	OPC	Dhx57
Smarcad1	1.73859e-23	0.683517	0.386	0.217	3.47647e-19	OPC	Smarcad1
C2cd5	1.83656e-23	0.699894	0.438	0.264	3.67238e-19	OPC	C2cd5
Ago2	4.44422e-23	1.0031	0.264	0.131	8.88666e-19	OPC	Ago2
Srgap2	4.76416e-23	0.619662	0.427	0.249	9.52641e-19	OPC	Srgap2
Erlec1	5.20886e-23	0.889041	0.298	0.156	1.04156e-18	OPC	Erlec1
Brip1os	7.30272e-23	0.737502	0.414	0.246	1.46025e-18	OPC	Brip1os
Znrf3	8.09931e-23	0.690886	0.342	0.184	1.61954e-18	OPC	Znrf3
Kifap3	8.62826e-23	0.73016	0.357	0.198	1.72531e-18	OPC	Kifap3
Ndrg3	1.03734e-22	0.770153	0.315	0.166	2.07427e-18	OPC	Ndrg3
Zfp329	1.0641e-22	0.878632	0.335	0.185	2.12777e-18	OPC	Zfp329
Os9	1.15891e-22	0.918021	0.304	0.162	2.31735e-18	OPC	Os9
Zc3h12b	1.299e-22	0.698661	0.326	0.173	2.59748e-18	OPC	Zc3h12b
Synj1	1.5073e-22	0.866508	0.305	0.162	3.01399e-18	OPC	Synj1
Cdc27	1.78793e-22	0.927471	0.264	0.131	3.57514e-18	OPC	Cdc27
Btbd10	3.49156e-22	0.909703	0.272	0.139	6.98173e-18	OPC	Btbd10
Mib1	4.00465e-22	0.860273	0.283	0.146	8.0077e-18	OPC	Mib1
Vwa8	4.08667e-22	0.664745	0.379	0.216	8.1717e-18	OPC	Vwa8
4930455C13Rik	4.11479e-22	0.773474	0.336	0.186	8.22793e-18	OPC	4930455C13Rik
Banp	4.38179e-22	0.977724	0.251	0.124	8.76183e-18	OPC	Banp
Vps54	4.75148e-22	0.765343	0.329	0.179	9.50106e-18	OPC	Vps54
Yeats2	5.35517e-22	0.801274	0.358	0.205	1.07082e-17	OPC	Yeats2
Pias1	6.97313e-22	0.592983	0.533	0.351	1.39435e-17	OPC	Pias1
Wasf3	8.11103e-22	0.769158	0.35	0.197	1.62188e-17	OPC	Wasf3
Slc8a3	9.58933e-22	0.59147	0.342	0.185	1.91748e-17	OPC	Slc8a3
Fam135a	9.67776e-22	0.696608	0.382	0.22	1.93516e-17	OPC	Fam135a
Btrc	9.76087e-22	0.646491	0.488	0.316	1.95178e-17	OPC	Btrc
Ola1	1.00959e-21	0.838583	0.29	0.152	2.01877e-17	OPC	Ola1
Arl2bp	1.20813e-21	0.737553	0.411	0.25	2.41578e-17	OPC	Arl2bp
Ly6h	1.33083e-21	0.866177	0.287	0.151	2.66112e-17	OPC	Ly6h
Ppp1r12b	1.44306e-21	0.521338	0.494	0.307	2.88554e-17	OPC	Ppp1r12b
Pik3cb	1.45028e-21	0.893783	0.275	0.142	2.89997e-17	OPC	Pik3cb
Snx13	2.13927e-21	0.852114	0.272	0.14	4.27769e-17	OPC	Snx13
Rab3gap2	2.372e-21	0.836086	0.297	0.158	4.74305e-17	OPC	Rab3gap2
Dcun1d5	2.43594e-21	0.838641	0.303	0.163	4.8709e-17	OPC	Dcun1d5
Ybx1	2.57147e-21	0.856463	0.278	0.144	5.14191e-17	OPC	Ybx1
Scamp1	2.8991e-21	0.929141	0.269	0.14	5.79704e-17	OPC	Scamp1
Papss1	4.41475e-21	0.781802	0.328	0.182	8.82774e-17	OPC	Papss1
Cep68	6.44979e-21	0.84717	0.279	0.146	1.2897e-16	OPC	Cep68
Arl3	6.68393e-21	0.817623	0.29	0.154	1.33652e-16	OPC	Arl3
Rai1	1.09447e-20	0.870547	0.265	0.136	2.1885e-16	OPC	Rai1
Ppp3ca	1.91715e-20	0.38054	0.796	0.604	3.83353e-16	OPC	Ppp3ca
Znrf1	2.03791e-20	0.624978	0.315	0.17	4.075e-16	OPC	Znrf1
Celf1	2.34096e-20	0.51924	0.513	0.333	4.68099e-16	OPC	Celf1
Sos2	2.51039e-20	0.727927	0.335	0.189	5.01977e-16	OPC	Sos2
Kif3a	4.06847e-20	0.578044	0.448	0.278	8.13532e-16	OPC	Kif3a
Cnot6l	4.54761e-20	0.875989	0.25	0.127	9.09339e-16	OPC	Cnot6l
Runx2	4.7481e-20	0.804372	0.289	0.155	9.49429e-16	OPC	Runx2
6430590A07Rik	4.74825e-20	0.67811	0.397	0.241	9.4946e-16	OPC	6430590A07Rik
Gfod1	4.77305e-20	0.742837	0.36	0.213	9.54418e-16	OPC	Gfod1
Cnot2	5.59411e-20	0.677154	0.424	0.264	1.1186e-15	OPC	Cnot2
Top1	9.20912e-20	0.557392	0.498	0.324	1.84146e-15	OPC	Top1
Crebrf	1.09708e-19	0.642438	0.452	0.291	2.19373e-15	OPC	Crebrf
Osbpl8	1.64691e-19	0.779264	0.307	0.17	3.29316e-15	OPC	Osbpl8
Serinc5	1.71277e-19	0.596629	0.487	0.322	3.42485e-15	OPC	Serinc5
Fndc3a	1.79712e-19	0.741345	0.385	0.236	3.59353e-15	OPC	Fndc3a
Metap2	2.5706e-19	0.903755	0.25	0.13	5.14017e-15	OPC	Metap2
Map7d2	3.09565e-19	0.646064	0.371	0.221	6.19006e-15	OPC	Map7d2
Slc6a1	3.37042e-19	0.593029	0.464	0.301	6.73949e-15	OPC	Slc6a1
Zfp652	3.9521e-19	0.641802	0.347	0.2	7.90262e-15	OPC	Zfp652
Taok3	4.3163e-19	0.642121	0.346	0.199	8.63087e-15	OPC	Taok3
Rock2	4.91229e-19	0.622221	0.395	0.241	9.82262e-15	OPC	Rock2
Ppm1h	5.5711e-19	0.704071	0.324	0.184	1.114e-14	OPC	Ppm1h
Brd8	6.0643e-19	0.714075	0.354	0.21	1.21262e-14	OPC	Brd8
Rbm4b	6.79822e-19	0.635998	0.361	0.213	1.35937e-14	OPC	Rbm4b
Gnas	7.77468e-19	0.561114	0.491	0.324	1.55462e-14	OPC	Gnas
Zfp512	8.4885e-19	0.840535	0.269	0.145	1.69736e-14	OPC	Zfp512
Dock3	9.60038e-19	0.360064	0.752	0.558	1.91969e-14	OPC	Dock3
Med13l	1.05598e-18	0.612474	0.411	0.255	2.11154e-14	OPC	Med13l
Lysmd4	1.3297e-18	0.457736	0.529	0.348	2.65886e-14	OPC	Lysmd4
Arglu1	1.89508e-18	0.393183	0.746	0.568	3.78941e-14	OPC	Arglu1
Purg	1.96169e-18	0.761518	0.311	0.178	3.92259e-14	OPC	Purg
Zfp207	2.40004e-18	0.584433	0.402	0.246	4.79912e-14	OPC	Zfp207
BC005561	2.43475e-18	0.587641	0.423	0.266	4.86852e-14	OPC	BC005561
Fubp1	2.47632e-18	0.46462	0.616	0.44	4.95165e-14	OPC	Fubp1
Srr	2.56435e-18	0.60698	0.326	0.184	5.12767e-14	OPC	Srr
Kif21b	4.39116e-18	0.718957	0.305	0.174	8.78056e-14	OPC	Kif21b
Ap2a2	4.39919e-18	0.851703	0.254	0.136	8.79662e-14	OPC	Ap2a2
Nptn	4.58799e-18	0.554803	0.463	0.299	9.17414e-14	OPC	Nptn
Srpk2	4.78699e-18	0.457855	0.6	0.424	9.57206e-14	OPC	Srpk2
Ric8b	5.37918e-18	0.798183	0.265	0.144	1.07562e-13	OPC	Ric8b
0610010F05Rik	6.39907e-18	0.810326	0.257	0.137	1.27956e-13	OPC	0610010F05Rik
Cdk8	6.44416e-18	0.593146	0.45	0.293	1.28857e-13	OPC	Cdk8
Tbc1d9b	7.45214e-18	0.764223	0.29	0.164	1.49013e-13	OPC	Tbc1d9b
Vezf1	7.56742e-18	0.844556	0.252	0.135	1.51318e-13	OPC	Vezf1
Gm46367	1.00109e-17	0.636098	0.409	0.261	2.00178e-13	OPC	Gm46367
A930015D03Rik	1.06392e-17	0.684821	0.314	0.18	2.12742e-13	OPC	A930015D03Rik
Ppfia1	1.07006e-17	0.723302	0.297	0.168	2.13969e-13	OPC	Ppfia1
Khdrbs1	1.10173e-17	0.638765	0.381	0.236	2.20303e-13	OPC	Khdrbs1
Gm15594	1.23278e-17	0.802687	0.269	0.148	2.46507e-13	OPC	Gm15594
Sppl3	1.23613e-17	0.600869	0.428	0.274	2.47177e-13	OPC	Sppl3
Acadsb	1.25853e-17	0.778699	0.255	0.137	2.51655e-13	OPC	Acadsb
Xrcc5	1.2649e-17	0.774192	0.271	0.149	2.52929e-13	OPC	Xrcc5
Atp6v0a1	1.29318e-17	0.560329	0.425	0.269	2.58584e-13	OPC	Atp6v0a1
Golga1	1.41447e-17	0.732496	0.298	0.17	2.82838e-13	OPC	Golga1
Gprasp1	1.75768e-17	0.558693	0.391	0.239	3.51465e-13	OPC	Gprasp1
Bcat1	2.39929e-17	0.724911	0.259	0.14	4.79762e-13	OPC	Bcat1
Zhx2	2.5551e-17	0.777403	0.259	0.141	5.10919e-13	OPC	Zhx2
Dnajc1	2.73322e-17	0.397469	0.636	0.446	5.46535e-13	OPC	Dnajc1
Cmip	3.50944e-17	0.466326	0.509	0.339	7.01748e-13	OPC	Cmip
Xpo1	6.70499e-17	0.83783	0.257	0.142	1.34073e-12	OPC	Xpo1
Gm47283	6.71014e-17	0.530125	0.572	0.411	1.34176e-12	OPC	Gm47283
Smg7	6.80526e-17	0.672397	0.332	0.199	1.36078e-12	OPC	Smg7
Mark3	7.66536e-17	0.551222	0.47	0.315	1.53277e-12	OPC	Mark3
S100b	7.71071e-17	0.663454	0.321	0.188	1.54183e-12	OPC	S100b
Usp47	8.32063e-17	0.549746	0.386	0.239	1.66379e-12	OPC	Usp47
Snx27	9.56335e-17	0.751146	0.271	0.151	1.91229e-12	OPC	Snx27
Rmdn1	1.09583e-16	0.476136	0.467	0.306	2.19122e-12	OPC	Rmdn1
Dtd1	1.18642e-16	0.679747	0.3	0.173	2.37236e-12	OPC	Dtd1
Nudt5	1.25194e-16	0.617183	0.339	0.203	2.50338e-12	OPC	Nudt5
Bach2	1.38596e-16	0.382964	0.619	0.436	2.77137e-12	OPC	Bach2
Atp6v1b2	1.40461e-16	0.796694	0.265	0.149	2.80866e-12	OPC	Atp6v1b2
Itm2c	1.53715e-16	0.789396	0.272	0.154	3.07368e-12	OPC	Itm2c
Ddhd2	1.54274e-16	0.536816	0.421	0.269	3.08485e-12	OPC	Ddhd2
Pnn	1.62074e-16	0.431833	0.604	0.432	3.24084e-12	OPC	Pnn
Mef2a	1.97431e-16	0.433249	0.554	0.384	3.94783e-12	OPC	Mef2a
Gm47167	2.02722e-16	0.541673	0.389	0.242	4.05363e-12	OPC	Gm47167
Cspp1	2.20775e-16	0.552004	0.41	0.263	4.41461e-12	OPC	Cspp1
Bmt2	2.45688e-16	0.688204	0.294	0.17	4.91277e-12	OPC	Bmt2
Etnk1	2.65559e-16	0.646083	0.393	0.254	5.31012e-12	OPC	Etnk1
Zfp266	2.72499e-16	0.683489	0.347	0.214	5.44888e-12	OPC	Zfp266
Mycbp	2.73358e-16	0.778537	0.251	0.138	5.46608e-12	OPC	Mycbp
Ccnh	2.7562e-16	0.620477	0.312	0.182	5.51131e-12	OPC	Ccnh
5330434G04Rik	2.94974e-16	0.489118	0.424	0.271	5.89829e-12	OPC	5330434G04Rik
Pola1	4.30522e-16	0.736703	0.272	0.154	8.60871e-12	OPC	Pola1
Vezt	4.6002e-16	0.614706	0.346	0.211	9.19856e-12	OPC	Vezt
Rab30	4.66432e-16	0.623939	0.311	0.184	9.32677e-12	OPC	Rab30
Sumo2	5.7807e-16	0.573401	0.379	0.239	1.15591e-11	OPC	Sumo2
Micu3	8.56626e-16	0.550637	0.384	0.242	1.71291e-11	OPC	Micu3
Ptbp2	1.00896e-15	0.564408	0.437	0.291	2.01751e-11	OPC	Ptbp2
Sbno1	1.10514e-15	0.525847	0.4	0.256	2.20984e-11	OPC	Sbno1
Chd6	1.27139e-15	0.392198	0.643	0.474	2.54227e-11	OPC	Chd6
Kpna3	1.37098e-15	0.588286	0.31	0.182	2.74141e-11	OPC	Kpna3
Timm44	1.42311e-15	0.654012	0.297	0.174	2.84566e-11	OPC	Timm44
Hdgfl3	1.48387e-15	0.542506	0.409	0.265	2.96714e-11	OPC	Hdgfl3
Snx3	1.51342e-15	0.660814	0.276	0.157	3.02624e-11	OPC	Snx3
Usp40	1.55616e-15	0.657199	0.318	0.191	3.11169e-11	OPC	Usp40
Mnat1	1.70561e-15	0.551746	0.353	0.217	3.41054e-11	OPC	Mnat1
Pde4dip	2.12031e-15	0.42315	0.55	0.39	4.23977e-11	OPC	Pde4dip
Ddx50	2.32119e-15	0.504415	0.446	0.298	4.64145e-11	OPC	Ddx50
Prrc2b	2.60599e-15	0.54054	0.371	0.234	5.21093e-11	OPC	Prrc2b
Jarid2	2.86193e-15	0.433145	0.498	0.339	5.72272e-11	OPC	Jarid2
Ppp6r2	3.23271e-15	0.474215	0.442	0.291	6.46413e-11	OPC	Ppp6r2
A630089N07Rik	3.27174e-15	0.67863	0.269	0.155	6.54218e-11	OPC	A630089N07Rik
Atp11b	3.4331e-15	0.659718	0.287	0.168	6.86483e-11	OPC	Atp11b
Reps1	3.43431e-15	0.637196	0.28	0.162	6.86724e-11	OPC	Reps1
Fcho2	4.1073e-15	0.489682	0.449	0.302	8.21297e-11	OPC	Fcho2
Cyfip1	4.19281e-15	0.688139	0.297	0.178	8.38394e-11	OPC	Cyfip1
Uty	4.21987e-15	0.536392	0.431	0.287	8.43804e-11	OPC	Uty
Snd1	5.16215e-15	0.542412	0.456	0.308	1.03222e-10	OPC	Snd1
Luc7l3	5.28849e-15	0.411527	0.626	0.469	1.05749e-10	OPC	Luc7l3
Cbfb	7.38279e-15	0.644019	0.287	0.169	1.47626e-10	OPC	Cbfb
Lrp4	7.72874e-15	0.590693	0.307	0.183	1.54544e-10	OPC	Lrp4
Megf9	8.07388e-15	0.638867	0.279	0.163	1.61445e-10	OPC	Megf9
Rbm26	8.39017e-15	0.420452	0.576	0.418	1.6777e-10	OPC	Rbm26
Fbxl17	8.88908e-15	0.402343	0.587	0.423	1.77746e-10	OPC	Fbxl17
Xiap	1.03173e-14	0.591925	0.326	0.2	2.06304e-10	OPC	Xiap
Nsd2	1.08433e-14	0.559782	0.406	0.267	2.16822e-10	OPC	Nsd2
Ppib	1.27304e-14	0.62395	0.308	0.186	2.54556e-10	OPC	Ppib
Sbf2	1.35926e-14	0.346319	0.678	0.502	2.71798e-10	OPC	Sbf2
Gtdc1	1.65884e-14	0.533175	0.428	0.288	3.31701e-10	OPC	Gtdc1
Smap1	1.72011e-14	0.652943	0.307	0.187	3.43954e-10	OPC	Smap1
Braf	1.78103e-14	0.380524	0.523	0.363	3.56135e-10	OPC	Braf
Atxn10	1.79655e-14	0.447986	0.453	0.303	3.59238e-10	OPC	Atxn10
Rsbn1l	1.90708e-14	0.543687	0.37	0.236	3.8134e-10	OPC	Rsbn1l
Gtf2i	2.04051e-14	0.364503	0.604	0.436	4.08019e-10	OPC	Gtf2i
Btbd1	2.0453e-14	0.554124	0.342	0.214	4.08978e-10	OPC	Btbd1
Tjp1	2.62874e-14	0.308154	0.674	0.511	5.25643e-10	OPC	Tjp1
Pja2	2.65456e-14	0.5768	0.335	0.208	5.30806e-10	OPC	Pja2
Ncor2	2.78903e-14	0.677769	0.279	0.166	5.57694e-10	OPC	Ncor2
Srsf6	2.97943e-14	0.734149	0.254	0.147	5.95766e-10	OPC	Srsf6
Smarca4	3.02734e-14	0.6803	0.318	0.199	6.05347e-10	OPC	Smarca4
Senp6	3.71866e-14	0.411791	0.48	0.327	7.43583e-10	OPC	Senp6
Gls	3.78816e-14	0.482933	0.382	0.245	7.57481e-10	OPC	Gls
Gpatch2	3.87794e-14	0.541623	0.338	0.211	7.75432e-10	OPC	Gpatch2
Herc1	3.92601e-14	0.440468	0.516	0.367	7.85045e-10	OPC	Herc1
2610008E11Rik	3.98249e-14	0.601962	0.331	0.208	7.96339e-10	OPC	2610008E11Rik
Ogt	4.30748e-14	0.413417	0.563	0.414	8.61324e-10	OPC	Ogt
Adcy9	4.67642e-14	0.567371	0.303	0.183	9.35097e-10	OPC	Adcy9
Tfcp2	5.47558e-14	0.662198	0.272	0.161	1.0949e-09	OPC	Tfcp2
Camta1	5.94547e-14	0.390783	0.555	0.397	1.18886e-09	OPC	Camta1
Ankrd17	7.21985e-14	0.478118	0.481	0.339	1.44368e-09	OPC	Ankrd17
Mrtfa	7.79405e-14	0.58794	0.285	0.17	1.5585e-09	OPC	Mrtfa
Ss18	8.32834e-14	0.627409	0.287	0.173	1.66533e-09	OPC	Ss18
Pias2	9.64718e-14	0.54634	0.377	0.248	1.92905e-09	OPC	Pias2
Nos1ap	1.01223e-13	0.588632	0.259	0.15	2.02406e-09	OPC	Nos1ap
Specc1l	1.15188e-13	0.647698	0.301	0.186	2.30331e-09	OPC	Specc1l
Sorcs1	1.18391e-13	0.266142	0.851	0.699	2.36735e-09	OPC	Sorcs1
Rapgef2	1.20376e-13	0.473545	0.442	0.305	2.40704e-09	OPC	Rapgef2
Hnrnpa2b1	1.24449e-13	0.279009	0.876	0.727	2.48849e-09	OPC	Hnrnpa2b1
Cers5	1.32689e-13	0.533597	0.384	0.255	2.65324e-09	OPC	Cers5
Gtf2f2	1.33419e-13	0.536973	0.322	0.2	2.66784e-09	OPC	Gtf2f2
Tcerg1	1.81469e-13	0.675799	0.255	0.15	3.62864e-09	OPC	Tcerg1
Smarca2	1.84803e-13	0.488347	0.449	0.313	3.69532e-09	OPC	Smarca2
Rsf1os1	1.92793e-13	0.489255	0.371	0.241	3.85508e-09	OPC	Rsf1os1
Kdm3b	2.0694e-13	0.542443	0.346	0.221	4.13797e-09	OPC	Kdm3b
Atp13a3	2.39425e-13	0.581147	0.29	0.177	4.78754e-09	OPC	Atp13a3
Clint1	2.65308e-13	0.562617	0.275	0.163	5.3051e-09	OPC	Clint1
Ptpa	2.71851e-13	0.645568	0.262	0.156	5.43594e-09	OPC	Ptpa
Pgap1	2.90184e-13	0.659314	0.261	0.154	5.80252e-09	OPC	Pgap1
Ubr5	3.71301e-13	0.499726	0.411	0.28	7.42453e-09	OPC	Ubr5
Pcsk7	3.99807e-13	0.677546	0.259	0.155	7.99455e-09	OPC	Pcsk7
Fut8	4.54873e-13	0.389651	0.497	0.348	9.09565e-09	OPC	Fut8
Khdc4	4.59315e-13	0.658614	0.255	0.151	9.18447e-09	OPC	Khdc4
Arhgef1	5.15644e-13	0.647698	0.259	0.155	1.03108e-08	OPC	Arhgef1
Appl1	5.21475e-13	0.553398	0.324	0.204	1.04274e-08	OPC	Appl1
Ahcyl2	5.84174e-13	0.392198	0.328	0.202	1.16811e-08	OPC	Ahcyl2
Camk1d	6.77312e-13	0.37315	0.583	0.433	1.35435e-08	OPC	Camk1d
Rnf111	6.8583e-13	0.574628	0.312	0.197	1.37138e-08	OPC	Rnf111
Pkd1	7.26376e-13	0.657732	0.261	0.156	1.45246e-08	OPC	Pkd1
Map4k3	7.6189e-13	0.519627	0.338	0.216	1.52348e-08	OPC	Map4k3
Memo1	7.92895e-13	0.624798	0.28	0.171	1.58547e-08	OPC	Memo1
Ppp1r12a	8.97919e-13	0.375608	0.607	0.453	1.79548e-08	OPC	Ppp1r12a
Gm43713	9.08204e-13	0.512373	0.294	0.18	1.81604e-08	OPC	Gm43713
Tmem161b	9.43218e-13	0.658559	0.251	0.149	1.88606e-08	OPC	Tmem161b
Ftx	1.01185e-12	0.588102	0.279	0.17	2.02329e-08	OPC	Ftx
Map1b	1.37517e-12	0.37388	0.333	0.214	2.74979e-08	OPC	Map1b
Prdm5	1.39153e-12	0.593943	0.264	0.158	2.78251e-08	OPC	Prdm5
Clec16a	1.47049e-12	0.514724	0.349	0.228	2.94039e-08	OPC	Clec16a
Ewsr1	1.52195e-12	0.44922	0.453	0.32	3.04328e-08	OPC	Ewsr1
Hmbox1	1.66734e-12	0.6303	0.315	0.203	3.33401e-08	OPC	Hmbox1
Btbd7	1.82089e-12	0.452936	0.414	0.279	3.64106e-08	OPC	Btbd7
Aco2	1.83475e-12	0.519765	0.338	0.218	3.66877e-08	OPC	Aco2
Rab28	2.00775e-12	0.586028	0.298	0.187	4.0147e-08	OPC	Rab28
Smg6	2.14587e-12	0.322265	0.552	0.401	4.29089e-08	OPC	Smg6
Pcsk1n	2.23555e-12	0.587157	0.358	0.241	4.4702e-08	OPC	Pcsk1n
Kif5c	2.26837e-12	0.626534	0.255	0.154	4.53583e-08	OPC	Kif5c
Fars2	2.54899e-12	0.400059	0.424	0.286	5.09695e-08	OPC	Fars2
Adnp	2.79443e-12	0.611468	0.289	0.181	5.58775e-08	OPC	Adnp
Pabpn1	3.19711e-12	0.403076	0.524	0.389	6.39295e-08	OPC	Pabpn1
Rprd1a	3.42764e-12	0.484888	0.333	0.215	6.8539e-08	OPC	Rprd1a
Hsd17b12	3.49652e-12	0.600153	0.254	0.152	6.99164e-08	OPC	Hsd17b12
Sos1	4.02936e-12	0.546665	0.3	0.189	8.0571e-08	OPC	Sos1
Acat1	5.5456e-12	0.535338	0.279	0.172	1.1089e-07	OPC	Acat1
Esyt2	6.05037e-12	0.446064	0.354	0.233	1.20983e-07	OPC	Esyt2
Spast	7.71395e-12	0.535347	0.31	0.198	1.54248e-07	OPC	Spast
Chd7	8.53106e-12	0.365096	0.621	0.482	1.70587e-07	OPC	Chd7
Acbd6	8.83865e-12	0.510755	0.289	0.18	1.76738e-07	OPC	Acbd6
Arhgap32	1.49336e-11	0.396869	0.418	0.289	2.98612e-07	OPC	Arhgap32
Csnk1g3	1.56557e-11	0.53627	0.325	0.215	3.13051e-07	OPC	Csnk1g3
Ccny	1.63617e-11	0.522127	0.339	0.228	3.27168e-07	OPC	Ccny
Ints6l	1.77087e-11	0.567808	0.264	0.163	3.54103e-07	OPC	Ints6l
Ino80dos	1.89945e-11	0.449564	0.381	0.26	3.79815e-07	OPC	Ino80dos
Bicd1	2.10187e-11	0.299742	0.583	0.441	4.20289e-07	OPC	Bicd1
Polr3h	2.14249e-11	0.582314	0.268	0.167	4.28413e-07	OPC	Polr3h
Dhx9	2.50362e-11	0.621902	0.251	0.155	5.00623e-07	OPC	Dhx9
Hnrnpr	2.76141e-11	0.436103	0.459	0.334	5.52172e-07	OPC	Hnrnpr
Mboat2	2.84063e-11	0.404043	0.395	0.27	5.68012e-07	OPC	Mboat2
Abi1	2.8654e-11	0.49552	0.371	0.255	5.72965e-07	OPC	Abi1
Nckap1	2.92764e-11	0.360463	0.583	0.444	5.85412e-07	OPC	Nckap1
Xpo7	2.97944e-11	0.421122	0.409	0.284	5.95768e-07	OPC	Xpo7
Ep300	3.82346e-11	0.519523	0.324	0.213	7.64539e-07	OPC	Ep300
Glg1	4.19323e-11	0.390038	0.421	0.294	8.38479e-07	OPC	Glg1
Mtif2	4.42822e-11	0.538615	0.297	0.192	8.85467e-07	OPC	Mtif2
Msantd2	5.69205e-11	0.550938	0.28	0.179	1.13818e-06	OPC	Msantd2
Ube3c	5.82537e-11	0.371434	0.446	0.315	1.16484e-06	OPC	Ube3c
Hbs1l	5.9915e-11	0.552762	0.28	0.179	1.19806e-06	OPC	Hbs1l
Cnot3	6.25914e-11	0.559024	0.287	0.185	1.25158e-06	OPC	Cnot3
Gbf1	7.05643e-11	0.294249	0.548	0.401	1.411e-06	OPC	Gbf1
Stag1	7.20148e-11	0.310979	0.671	0.536	1.44001e-06	OPC	Stag1
Arfgef1	7.61928e-11	0.424222	0.396	0.277	1.52355e-06	OPC	Arfgef1
Brd7	7.84291e-11	0.578756	0.251	0.156	1.56827e-06	OPC	Brd7
Cul5	8.066e-11	0.405744	0.353	0.235	1.61288e-06	OPC	Cul5
Kidins220	8.59945e-11	0.396363	0.485	0.355	1.71955e-06	OPC	Kidins220
Tnks	8.70531e-11	0.412456	0.365	0.248	1.74071e-06	OPC	Tnks
Eps15l1	1.13251e-10	0.415551	0.367	0.249	2.26457e-06	OPC	Eps15l1
Ints8	1.21414e-10	0.558388	0.259	0.163	2.42779e-06	OPC	Ints8
Lrba	1.27717e-10	0.326069	0.568	0.43	2.55384e-06	OPC	Lrba
Chfr	1.37017e-10	0.507521	0.378	0.265	2.73979e-06	OPC	Chfr
Fbxw11	1.40721e-10	0.533109	0.276	0.177	2.81385e-06	OPC	Fbxw11
Tbl1xr1	1.40981e-10	0.390211	0.481	0.355	2.81905e-06	OPC	Tbl1xr1
Tlk1	1.54037e-10	0.518266	0.322	0.218	3.08013e-06	OPC	Tlk1
Supt20	1.92237e-10	0.443695	0.346	0.234	3.84396e-06	OPC	Supt20
Ctnnd1	2.40984e-10	0.487336	0.342	0.233	4.81871e-06	OPC	Ctnnd1
Slc10a7	2.82625e-10	0.455125	0.3	0.196	5.65137e-06	OPC	Slc10a7
Paxbp1	3.01947e-10	0.420611	0.474	0.356	6.03774e-06	OPC	Paxbp1
Hace1	3.29107e-10	0.473283	0.276	0.177	6.58083e-06	OPC	Hace1
Cc2d2a	3.71568e-10	0.412347	0.34	0.23	7.42987e-06	OPC	Cc2d2a
Rnf216	3.81014e-10	0.352758	0.495	0.365	7.61875e-06	OPC	Rnf216
Usp16	5.29378e-10	0.635261	0.268	0.176	1.05854e-05	OPC	Usp16
Dock9	5.43527e-10	0.284023	0.782	0.653	1.08684e-05	OPC	Dock9
Mthfs	5.79721e-10	0.534499	0.272	0.177	1.15921e-05	OPC	Mthfs
Atp2a2	5.92306e-10	0.411989	0.396	0.282	1.18437e-05	OPC	Atp2a2
Sptlc2	8.38203e-10	0.488252	0.307	0.207	1.67607e-05	OPC	Sptlc2
Mapk1	9.09987e-10	0.383705	0.43	0.311	1.81961e-05	OPC	Mapk1
Gm10785	9.63747e-10	0.476114	0.287	0.189	1.92711e-05	OPC	Gm10785
Gm26724	9.7466e-10	0.494652	0.294	0.196	1.94893e-05	OPC	Gm26724
Cdk5rap2	1.11854e-09	0.415037	0.371	0.261	2.23662e-05	OPC	Cdk5rap2
Naa15	1.17476e-09	0.437318	0.342	0.236	2.34906e-05	OPC	Naa15
Bsg	1.22525e-09	0.524163	0.273	0.18	2.45e-05	OPC	Bsg
2025-09-08	1.46357e-09	0.411492	0.357	0.248	2.92656e-05	OPC	2025-09-08
Fam193a	1.47246e-09	0.309627	0.519	0.39	2.94434e-05	OPC	Fam193a
Btf3l4	1.48699e-09	0.485164	0.25	0.159	2.97338e-05	OPC	Btf3l4
Fam49b	1.79784e-09	0.337978	0.452	0.331	3.59495e-05	OPC	Fam49b
Zfp148	2.02305e-09	0.360884	0.41	0.294	4.04529e-05	OPC	Zfp148
Cadm4	2.03686e-09	0.535544	0.269	0.177	4.07291e-05	OPC	Cadm4
Rhobtb3	2.17745e-09	0.469553	0.264	0.171	4.35403e-05	OPC	Rhobtb3
Htt	2.19513e-09	0.392831	0.372	0.263	4.38938e-05	OPC	Htt
Gng12	2.36106e-09	0.385731	0.361	0.252	4.72118e-05	OPC	Gng12
Gnb1	2.36713e-09	0.336447	0.466	0.347	4.73332e-05	OPC	Gnb1
Nr3c2	2.39855e-09	0.261059	0.386	0.268	4.79615e-05	OPC	Nr3c2
Rfx3	2.40594e-09	0.269868	0.391	0.27	4.81091e-05	OPC	Rfx3
Comt	2.45818e-09	0.498522	0.286	0.191	4.91538e-05	OPC	Comt
Fbxo11	2.51102e-09	0.302519	0.45	0.327	5.02104e-05	OPC	Fbxo11
Taf1d	2.6563e-09	0.460613	0.339	0.237	5.31153e-05	OPC	Taf1d
Setx	2.83534e-09	0.401748	0.325	0.222	5.66954e-05	OPC	Setx
Ash1l	3.22456e-09	0.286237	0.594	0.466	6.44784e-05	OPC	Ash1l
Dcaf5	3.38078e-09	0.515763	0.278	0.185	6.7602e-05	OPC	Dcaf5
Oxct1	3.52041e-09	0.306779	0.382	0.269	7.03942e-05	OPC	Oxct1
Ascc3	4.46733e-09	0.264702	0.466	0.343	8.93286e-05	OPC	Ascc3
Afdn	5.18721e-09	0.385764	0.374	0.267	0.000103723	OPC	Afdn
Ahcyl1	5.47624e-09	0.446551	0.317	0.219	0.000109503	OPC	Ahcyl1
Zranb2	5.60903e-09	0.275008	0.572	0.443	0.000112158	OPC	Zranb2
Syncrip	5.7664e-09	0.442149	0.286	0.191	0.000115305	OPC	Syncrip
Acin1	6.64351e-09	0.300001	0.503	0.379	0.000132844	OPC	Acin1
Ppp6r3	6.7949e-09	0.344808	0.42	0.307	0.000135871	OPC	Ppp6r3
Lrrc4b	6.86295e-09	0.46402	0.29	0.196	0.000137232	OPC	Lrrc4b
Zfr	6.98554e-09	0.250257	0.555	0.419	0.000139683	OPC	Zfr
Dennd5b	7.43975e-09	0.27742	0.424	0.308	0.000148765	OPC	Dennd5b
Kdm3a	7.95061e-09	0.466939	0.279	0.187	0.00015898	OPC	Kdm3a
Tlk2	8.85575e-09	0.363145	0.372	0.265	0.00017708	OPC	Tlk2
Rab11fip3	9.03886e-09	0.329599	0.391	0.278	0.000180741	OPC	Rab11fip3
Gm49797	9.42159e-09	0.424138	0.291	0.198	0.000188394	OPC	Gm49797
Zdhhc17	9.42332e-09	0.40097	0.361	0.257	0.000188429	OPC	Zdhhc17
Slc25a12	9.65094e-09	0.346294	0.364	0.258	0.00019298	OPC	Slc25a12
Bmpr1a	1.08169e-08	0.440581	0.317	0.222	0.000216295	OPC	Bmpr1a
Pot1b	1.09953e-08	0.439393	0.255	0.167	0.000219862	OPC	Pot1b
Sarnp	1.19326e-08	0.372848	0.361	0.258	0.000238604	OPC	Sarnp
Slc25a36	1.25322e-08	0.508349	0.266	0.178	0.000250594	OPC	Slc25a36
Med13	1.25403e-08	0.360742	0.37	0.265	0.000250756	OPC	Med13
Usp32	1.43074e-08	0.283879	0.437	0.319	0.000286091	OPC	Usp32
Atl1	1.51797e-08	0.41402	0.266	0.177	0.000303533	OPC	Atl1
Sil1	1.5663e-08	0.459647	0.271	0.182	0.000313197	OPC	Sil1
Esco1	1.61995e-08	0.49176	0.255	0.17	0.000323925	OPC	Esco1
Mtf2	1.86006e-08	0.429874	0.289	0.197	0.000371937	OPC	Mtf2
Ankfy1	1.88076e-08	0.397907	0.293	0.199	0.000376077	OPC	Ankfy1
Rars2	1.93803e-08	0.469931	0.259	0.173	0.000387529	OPC	Rars2
Canx	1.94464e-08	0.473042	0.278	0.189	0.000388849	OPC	Canx
Gm26672	1.98244e-08	0.313911	0.34	0.24	0.000396409	OPC	Gm26672
Smchd1	2.44913e-08	0.392526	0.335	0.237	0.000489728	OPC	Smchd1
Gfm2	2.47817e-08	0.46316	0.259	0.173	0.000495535	OPC	Gfm2
Supt3	2.53191e-08	0.271719	0.36	0.252	0.000506281	OPC	Supt3
Copa	2.54325e-08	0.405725	0.321	0.225	0.000508549	OPC	Copa
Epc2	2.63998e-08	0.473358	0.283	0.196	0.000527891	OPC	Epc2
Synrg	2.78198e-08	0.402586	0.346	0.248	0.000556284	OPC	Synrg
Tsc22d2	3.09425e-08	0.419004	0.29	0.199	0.000618726	OPC	Tsc22d2
Ppp4r3a	3.18677e-08	0.450367	0.278	0.19	0.000637227	OPC	Ppp4r3a
Ankrd44	3.3381e-08	0.266117	0.368	0.263	0.000667487	OPC	Ankrd44
Pdss2	3.64701e-08	0.310725	0.336	0.236	0.000729256	OPC	Pdss2
Pxk	4.34663e-08	0.409203	0.308	0.216	0.000869152	OPC	Pxk
Gm42439	4.35171e-08	0.257009	0.357	0.252	0.000870167	OPC	Gm42439
Xrn1	4.55618e-08	0.266755	0.492	0.375	0.000911055	OPC	Xrn1
Stk3	5.10402e-08	0.371461	0.322	0.228	0.0010206	OPC	Stk3
Dnm1l	5.18815e-08	0.38974	0.325	0.23	0.00103742	OPC	Dnm1l
Spen	5.59947e-08	0.370729	0.314	0.219	0.00111967	OPC	Spen
Nedd4	7.04272e-08	0.252128	0.589	0.464	0.00140826	OPC	Nedd4
Capza1	7.23842e-08	0.427862	0.28	0.194	0.00144739	OPC	Capza1
Zfp236	7.54645e-08	0.416028	0.275	0.188	0.00150899	OPC	Zfp236
Pip5k1a	7.9706e-08	0.373205	0.266	0.18	0.0015938	OPC	Pip5k1a
Upf2	8.36164e-08	0.271541	0.346	0.243	0.00167199	OPC	Upf2
Glyr1	9.00881e-08	0.467339	0.252	0.171	0.0018014	OPC	Glyr1
Rnf214	9.69712e-08	0.378772	0.282	0.194	0.00193904	OPC	Rnf214
Slmap	1.05073e-07	0.354917	0.307	0.215	0.00210104	OPC	Slmap
Vps13c	1.08499e-07	0.444026	0.293	0.207	0.00216954	OPC	Vps13c
Asb3	1.19489e-07	0.270903	0.48	0.369	0.00238931	OPC	Asb3
Gon4l	1.195e-07	0.399577	0.293	0.205	0.00238952	OPC	Gon4l
Ttc17	1.24478e-07	0.321984	0.336	0.24	0.00248907	OPC	Ttc17
Chm	1.2994e-07	0.421367	0.268	0.184	0.00259827	OPC	Chm
2025-03-06	1.34849e-07	0.400094	0.293	0.205	0.00269645	OPC	2025-03-06
Zc3h15	1.47458e-07	0.389659	0.275	0.189	0.00294857	OPC	Zc3h15
Thoc1	1.64313e-07	0.356982	0.324	0.232	0.0032856	OPC	Thoc1
Ccnt2	1.67603e-07	0.329034	0.413	0.31	0.00335139	OPC	Ccnt2
Clstn1	1.81772e-07	0.383192	0.307	0.219	0.0036347	OPC	Clstn1
Tial1	1.83919e-07	0.364572	0.365	0.27	0.00367765	OPC	Tial1
Cwc27	1.9772e-07	0.336016	0.308	0.218	0.00395361	OPC	Cwc27
Pde7a	2.03556e-07	0.313359	0.301	0.212	0.00407031	OPC	Pde7a
Caprin1	2.07864e-07	0.390267	0.308	0.22	0.00415644	OPC	Caprin1
Papola	2.62562e-07	0.295855	0.411	0.311	0.0052502	OPC	Papola
Rock1	2.66647e-07	0.288165	0.48	0.375	0.00533188	OPC	Rock1
Ppp4r1	3.13396e-07	0.312606	0.347	0.253	0.00626667	OPC	Ppp4r1
Iffo1	3.35416e-07	0.347687	0.318	0.229	0.00670698	OPC	Iffo1
Acbd5	3.39101e-07	0.33644	0.282	0.197	0.00678066	OPC	Acbd5
Map2k4	3.56481e-07	0.319472	0.319	0.228	0.00712819	OPC	Map2k4
Mga	3.82758e-07	0.308789	0.312	0.222	0.00765362	OPC	Mga
Ints6	4.79611e-07	0.400333	0.261	0.18	0.00959031	OPC	Ints6
Uri1	5.04944e-07	0.36168	0.25	0.171	0.0100969	OPC	Uri1
Tbce	5.3857e-07	0.419108	0.269	0.19	0.0107692	OPC	Tbce
Dhx36	5.66753e-07	0.250144	0.407	0.303	0.0113328	OPC	Dhx36
Manf	5.95848e-07	0.318343	0.344	0.253	0.0119146	OPC	Manf
Smc5	5.99395e-07	0.366694	0.301	0.216	0.0119855	OPC	Smc5
Ccar1	6.20343e-07	0.267556	0.404	0.303	0.0124044	OPC	Ccar1
Thoc2	6.47154e-07	0.278566	0.427	0.325	0.0129405	OPC	Thoc2
Tut7	6.66984e-07	0.476406	0.254	0.178	0.013337	OPC	Tut7
Kdm4b	7.06439e-07	0.439951	0.266	0.189	0.014126	OPC	Kdm4b
Wasl	7.65906e-07	0.388494	0.279	0.198	0.0153151	OPC	Wasl
Naa20	9.38756e-07	0.367025	0.255	0.178	0.0187714	OPC	Naa20
Hibadh	1.10328e-06	0.372004	0.257	0.18	0.0220611	OPC	Hibadh
Trappc9	1.15822e-06	0.266547	0.377	0.282	0.0231598	OPC	Trappc9
Nek1	1.1926e-06	0.356972	0.268	0.189	0.0238473	OPC	Nek1
Hnrnph1	1.20165e-06	0.338522	0.356	0.269	0.0240283	OPC	Hnrnph1
mt-Nd2	1.37224e-06	0.617283	0.272	0.198	0.0274392	OPC	mt-Nd2
Sesn1	1.38115e-06	0.309007	0.286	0.203	0.0276176	OPC	Sesn1
Clcn3	1.41245e-06	0.279717	0.343	0.252	0.0282434	OPC	Clcn3
Gramd1b	1.42043e-06	0.281487	0.353	0.262	0.0284029	OPC	Gramd1b
Stmn3	1.50764e-06	0.301713	0.368	0.278	0.0301467	OPC	Stmn3
Setdb1	1.80418e-06	0.391824	0.252	0.178	0.0360764	OPC	Setdb1
Ap1g1	1.86663e-06	0.352002	0.283	0.204	0.0373252	OPC	Ap1g1
Luc7l	1.88789e-06	0.426484	0.262	0.188	0.0377503	OPC	Luc7l
Gapvd1	2.02511e-06	0.307371	0.364	0.277	0.040494	OPC	Gapvd1
Pum2	2.19405e-06	0.333796	0.335	0.249	0.0438721	OPC	Pum2
Fnbp4	2.36816e-06	0.327123	0.321	0.237	0.0473538	OPC	Fnbp4
Nek7	2.46633e-06	0.305245	0.322	0.238	0.0493168	OPC	Nek7
Htra1	2.56828e-06	0.305803	0.268	0.19	0.0513554	OPC	Htra1
Ksr1	2.74562e-06	0.350958	0.257	0.182	0.0549013	OPC	Ksr1
Supt6	2.77901e-06	0.370959	0.283	0.206	0.0555691	OPC	Supt6
Zfp407	2.80528e-06	0.269563	0.339	0.25	0.0560943	OPC	Zfp407
Larp1	2.8977e-06	0.305144	0.328	0.244	0.0579423	OPC	Larp1
2025-03-07	3.2945e-06	0.384664	0.272	0.197	0.0658768	OPC	2025-03-07
Npc1	3.60583e-06	0.293835	0.336	0.251	0.0721022	OPC	Npc1
Uhrf2	3.78298e-06	0.351147	0.319	0.238	0.0756444	OPC	Uhrf2
Nhlrc2	4.04912e-06	0.346468	0.259	0.185	0.0809663	OPC	Nhlrc2
Sec24b	4.22575e-06	0.312478	0.303	0.223	0.0844982	OPC	Sec24b
Iqcb1	4.2981e-06	0.308991	0.258	0.184	0.0859447	OPC	Iqcb1
Thap3	4.42324e-06	0.266868	0.343	0.255	0.0884472	OPC	Thap3
Hira	4.62492e-06	0.356072	0.255	0.182	0.0924799	OPC	Hira
Mob4	4.8354e-06	0.365624	0.261	0.188	0.0966887	OPC	Mob4
Tbl1x	4.85056e-06	0.258433	0.372	0.283	0.0969917	OPC	Tbl1x
Tent4b	4.87652e-06	0.315485	0.291	0.214	0.0975109	OPC	Tent4b
Gm26917	4.95506e-06	0.320313	0.344	0.261	0.0990814	OPC	Gm26917
Rbm28	5.05556e-06	0.325509	0.282	0.205	0.101091	OPC	Rbm28
Phkb	5.19688e-06	0.302907	0.342	0.258	0.103917	OPC	Phkb
Tbck	7.44296e-06	0.331334	0.289	0.212	0.148829	OPC	Tbck
Fam120c	7.76116e-06	0.282624	0.34	0.257	0.155192	OPC	Fam120c
Cirbp	7.78594e-06	0.419957	0.25	0.181	0.155688	OPC	Cirbp
Suz12	8.74606e-06	0.34695	0.294	0.219	0.174886	OPC	Suz12
Rnf141	9.4607e-06	0.443204	0.273	0.205	0.189176	OPC	Rnf141
Atf2	1.00794e-05	0.250747	0.356	0.27	0.201547	OPC	Atf2
Creb3l2	1.3071e-05	0.346548	0.265	0.195	0.261367	OPC	Creb3l2
mt-Cytb	1.51911e-05	0.509869	0.331	0.256	0.303761	OPC	mt-Cytb
Pspc1	1.8305e-05	0.252336	0.338	0.257	0.366027	OPC	Pspc1
Ctif	1.94536e-05	0.251397	0.357	0.275	0.388995	OPC	Ctif
Cryzl1	2.00683e-05	0.316687	0.259	0.19	0.401285	OPC	Cryzl1
Strn4	2.14664e-05	0.376776	0.275	0.206	0.429242	OPC	Strn4
Zfp292	2.25996e-05	0.270312	0.35	0.27	0.451902	OPC	Zfp292
Rtf1	2.52559e-05	0.305384	0.261	0.191	0.505017	OPC	Rtf1
Srsf3	2.57462e-05	0.262058	0.331	0.253	0.514821	OPC	Srsf3
Cox7c	2.61846e-05	0.275942	0.301	0.227	0.523587	OPC	Cox7c
Tcp11l1	2.65917e-05	0.282805	0.317	0.241	0.531727	OPC	Tcp11l1
Pkd2	2.73738e-05	0.288238	0.311	0.237	0.547366	OPC	Pkd2
Rbbp6	3.16443e-05	0.252422	0.344	0.266	0.632758	OPC	Rbbp6
Copg2	3.17134e-05	0.256741	0.325	0.247	0.63414	OPC	Copg2
Srsf1	3.47298e-05	0.306661	0.314	0.241	0.694458	OPC	Srsf1
Atxn7	4.26919e-05	0.279311	0.275	0.205	0.853667	OPC	Atxn7
Epb41l4b	4.62893e-05	0.303384	0.279	0.211	0.9256	OPC	Epb41l4b
Orc3	4.64292e-05	0.279954	0.346	0.268	0.928398	OPC	Orc3
Zyg11b	4.88091e-05	0.277212	0.257	0.189	0.975987	OPC	Zyg11b
Ppp1cb	6.51225e-05	0.375445	0.262	0.198	1	OPC	Ppp1cb
Soga1	6.59687e-05	0.255236	0.315	0.244	1	OPC	Soga1
Smarcc2	6.97215e-05	0.262989	0.329	0.255	1	OPC	Smarcc2
Hsp90b1	8.42395e-05	0.281188	0.251	0.187	1	OPC	Hsp90b1
Mtch2	0.000120199	0.273973	0.264	0.199	1	OPC	Mtch2
Tsc22d4	0.000121834	0.250665	0.308	0.239	1	OPC	Tsc22d4
Rabl6	0.000141248	0.256189	0.356	0.283	1	OPC	Rabl6
Ube3a	0.000295934	0.383769	0.425	0.351	1	OPC	Ube3a
Eea1	0.000398693	0.270812	0.254	0.196	1	OPC	Eea1
Cnot10	0.000429668	0.275877	0.304	0.243	1	OPC	Cnot10
Shprh	0.000477824	0.267283	0.282	0.222	1	OPC	Shprh
Fam228b	0.000552129	0.275928	0.298	0.239	1	OPC	Fam228b
Vapa	0.000584609	0.262955	0.278	0.219	1	OPC	Vapa
Ctcf	0.00067721	0.263156	0.25	0.194	1	OPC	Ctcf
Snhg11	0.00162149	0.721411	0.303	0.365	1	OPC	Snhg11
Mapk8ip3	0.00304915	0.273797	0.259	0.212	1	OPC	Mapk8ip3

## Sheet: COP-NFOL
	p_val	avg_log2FC	pct.1	pct.2	p_val_adj	cluster	gene
Kif19a	0	8.312	0.764	0.005	0	COP/NFOL	Kif19a
Man1c1	0	5.16339	0.732	0.033	0	COP/NFOL	Man1c1
Gm47134	0	5.99711	0.693	0.017	0	COP/NFOL	Gm47134
Arhgef10l1	0	5.45265	0.701	0.027	0	COP/NFOL	Arhgef10l
Gm16364.1	0	5.74544	0.661	0.022	0	COP/NFOL	Gm16364.1
Gm13187	0	10.182	0.63	0.005	0	COP/NFOL	Gm13187
Gm36988	0	9.22954	0.535	0.002	0	COP/NFOL	Gm36988
Nhsl2	0	6.42078	0.504	0.01	0	COP/NFOL	Nhsl2
Col20a1	0	6.19425	0.496	0.015	0	COP/NFOL	Col20a1
Rnd2	0	5.27759	0.472	0.013	0	COP/NFOL	Rnd2
Bmp4	0	7.19884	0.409	0.005	0	COP/NFOL	Bmp4
Pde9a	0	6.74132	0.409	0.005	0	COP/NFOL	Pde9a
Gng4	0	6.27102	0.409	0.007	0	COP/NFOL	Gng4
Fam163a	0	6.84018	0.378	0.005	0	COP/NFOL	Fam163a
Sema4a	0	6.03043	0.37	0.008	0	COP/NFOL	Sema4a
Gm13883	0	7.20114	0.362	0.005	0	COP/NFOL	Gm13883
Rassf10	0	8.95566	0.331	0.001	0	COP/NFOL	Rassf10
Gm50138	0	7.54062	0.315	0.002	0	COP/NFOL	Gm50138
Gm47136	0	6.38862	0.299	0.004	0	COP/NFOL	Gm47136
Hpgd	0	7.47592	0.291	0.003	0	COP/NFOL	Hpgd
Gm26834	0	8.09082	0.276	0.002	0	COP/NFOL	Gm26834
9630013A20Rik	2.2685e-301	6.33167	0.969	0.081	4.53609e-297	COP/NFOL	9630013A20Rik
Tnr1	2.73186e-295	5.02971	0.953	0.079	5.46264e-291	COP/NFOL	Tnr
Ptpro1	5.13357e-284	5.18469	0.787	0.051	1.02651e-279	COP/NFOL	Ptpro
Dock6	7.45155e-279	5.51778	0.449	0.015	1.49001e-274	COP/NFOL	Dock6
D430041D05Rik	8.72356e-276	6.76246	0.583	0.027	1.74436e-271	COP/NFOL	D430041D05Rik
Shisal1	6.8993e-273	4.95566	0.488	0.018	1.37958e-268	COP/NFOL	Shisal1
Csgalnact11	1.86422e-271	5.49592	0.669	0.038	3.7277e-267	COP/NFOL	Csgalnact1
Ophn11	3.17374e-268	4.58164	0.811	0.058	6.3462e-264	COP/NFOL	Ophn1
Kif26a	1.40266e-267	6.06063	0.26	0.004	2.80475e-263	COP/NFOL	Kif26a
Sema5a1	7.93151e-266	5.49466	0.953	0.09	1.58599e-261	COP/NFOL	Sema5a
4430402I18Rik1	7.722e-264	4.96519	0.874	0.071	1.54409e-259	COP/NFOL	4430402I18Rik
Slc1a11	5.39119e-263	4.88114	0.89	0.074	1.07802e-258	COP/NFOL	Slc1a1
Tcf7l1	1.22375e-261	5.27797	0.74	0.049	2.44701e-257	COP/NFOL	Tcf7l1
D630045J12Rik1	6.11111e-261	4.55573	0.819	0.061	1.22198e-256	COP/NFOL	D630045J12Rik
4932413F04Rik	9.17379e-259	5.09216	0.504	0.021	1.83439e-254	COP/NFOL	4932413F04Rik
Gm15402	4.73014e-248	5.66895	0.299	0.007	9.4584e-244	COP/NFOL	Gm15402
Prom1	6.27667e-243	5.71959	0.354	0.01	1.25508e-238	COP/NFOL	Prom1
Inava1	4.62406e-237	4.7655	0.52	0.024	9.24628e-233	COP/NFOL	Inava
Sez6l1	1.17426e-233	4.33262	0.764	0.058	2.34806e-229	COP/NFOL	Sez6l
Trio1	1.17344e-229	4.32623	0.969	0.107	2.34641e-225	COP/NFOL	Trio
Gm130521	2.87906e-226	5.36769	0.811	0.072	5.75696e-222	COP/NFOL	Gm13052
Bcan1	1.29328e-223	4.14183	0.748	0.057	2.58604e-219	COP/NFOL	Bcan
Chd31	3.31202e-220	5.12507	0.787	0.07	6.62272e-216	COP/NFOL	Chd3
Gm38039	4.84292e-219	5.00457	0.378	0.013	9.68391e-215	COP/NFOL	Gm38039
Inppl1	1.22219e-217	4.75335	0.425	0.017	2.44389e-213	COP/NFOL	Inppl1
Col9a3	2.1577e-210	4.36005	0.654	0.046	4.31453e-206	COP/NFOL	Col9a3
Rasgef1b1	4.00982e-209	4.53691	0.827	0.08	8.01804e-205	COP/NFOL	Rasgef1b
Itpr21	2.42987e-207	5.33256	0.961	0.126	4.85877e-203	COP/NFOL	Itpr2
Kank11	1.89567e-205	3.71515	0.882	0.09	3.79057e-201	COP/NFOL	Kank1
Gm45600	3.53753e-204	4.64389	0.449	0.021	7.07364e-200	COP/NFOL	Gm45600
Gm13179	7.18181e-197	5.39038	0.276	0.007	1.43608e-192	COP/NFOL	Gm13179
Gm32743	1.67448e-195	4.64985	0.433	0.02	3.34829e-191	COP/NFOL	Gm32743
Ppfibp11	7.23818e-192	4.50315	0.803	0.083	1.44735e-187	COP/NFOL	Ppfibp1
Kcnq51	5.28298e-185	4.64713	0.575	0.04	1.05638e-180	COP/NFOL	Kcnq5
Plcb11	5.18687e-178	4.13059	0.866	0.105	1.03717e-173	COP/NFOL	Plcb1
Vps37b	8.99887e-176	4.41553	0.433	0.023	1.79941e-171	COP/NFOL	Vps37b
Casp3	1.14558e-173	5.0552	0.283	0.009	2.29071e-169	COP/NFOL	Casp3
Gpr171	1.32936e-170	4.8555	0.441	0.025	2.65819e-166	COP/NFOL	Gpr17
Mroh3	2.62212e-170	4.37989	0.417	0.022	5.2432e-166	COP/NFOL	Mroh3
Afap1l21	5.88511e-165	3.77907	0.677	0.063	1.17679e-160	COP/NFOL	Afap1l2
Tcf7l21	6.12923e-163	5.4586	0.976	0.178	1.2256e-158	COP/NFOL	Tcf7l2
Csmd11	1.11598e-157	3.16043	0.677	0.062	2.23152e-153	COP/NFOL	Csmd1
Marcks1	1.37634e-154	4.08621	0.606	0.054	2.75214e-150	COP/NFOL	Marcks
9630028H03Rik1	6.3868e-154	4.31083	0.598	0.053	1.27711e-149	COP/NFOL	9630028H03Rik
Zfp516	1.40295e-153	3.89554	0.559	0.046	2.80533e-149	COP/NFOL	Zfp516
Ptger1	3.35057e-153	5.18955	0.276	0.01	6.69981e-149	COP/NFOL	Ptger1
Ltbp11	2.52514e-151	4.45609	0.449	0.029	5.04927e-147	COP/NFOL	Ltbp1
Spon11	2.05876e-149	3.58855	0.701	0.075	4.11669e-145	COP/NFOL	Spon1
Cnksr3	4.97981e-149	5.54794	0.724	0.089	9.95763e-145	COP/NFOL	Cnksr3
Plekha61	6.21165e-148	4.17876	0.496	0.037	1.24208e-143	COP/NFOL	Plekha6
Fndc91	1.71274e-147	4.21746	0.709	0.082	3.4248e-143	COP/NFOL	Fndc9
Dlgap11	1.89409e-145	3.08009	0.654	0.063	3.78742e-141	COP/NFOL	Dlgap1
Abr1	1.00288e-143	5.00693	0.598	0.059	2.00537e-139	COP/NFOL	Abr
Asap3	4.14811e-143	4.3562	0.386	0.023	8.29456e-139	COP/NFOL	Asap3
Cemip2	7.28407e-143	6.27233	0.291	0.013	1.45652e-138	COP/NFOL	Cemip2
Neu41	6.53861e-142	3.86148	0.528	0.044	1.30746e-137	COP/NFOL	Neu4
9530059O14Rik	2.21783e-135	5.06537	0.953	0.221	4.43478e-131	COP/NFOL	9530059O14Rik
Enpp6	4.72497e-135	3.84515	0.866	0.148	9.44805e-131	COP/NFOL	Enpp6
Csad	9.07316e-135	3.52045	0.701	0.084	1.81427e-130	COP/NFOL	Csad
Luzp21	3.81751e-133	3.16825	0.976	0.184	7.6335e-129	COP/NFOL	Luzp2
Cdk141	1.58938e-131	4.61919	0.89	0.167	3.17812e-127	COP/NFOL	Cdk14
4933423P22Rik	9.25151e-131	4.19916	0.528	0.049	1.84993e-126	COP/NFOL	4933423P22Rik
Nrg11	2.61446e-130	4.95307	0.567	0.058	5.22787e-126	COP/NFOL	Nrg1
4930545L23Rik1	1.25103e-127	4.09316	0.386	0.025	2.50157e-123	COP/NFOL	4930545L23Rik
Tnfrsf21	1.02627e-126	4.34738	0.394	0.027	2.05214e-122	COP/NFOL	Tnfrsf21
Gm19461	1.96738e-124	4.41664	0.276	0.013	3.93398e-120	COP/NFOL	Gm19461
Klhl51	7.91284e-122	3.42743	0.74	0.105	1.58225e-117	COP/NFOL	Klhl5
Sh3rf11	3.45059e-120	4.16489	0.701	0.102	6.89981e-116	COP/NFOL	Sh3rf1
Grid11	7.22112e-120	3.48378	0.811	0.135	1.44393e-115	COP/NFOL	Grid1
Parvb	3.36084e-119	4.3643	0.622	0.078	6.72033e-115	COP/NFOL	Parvb
Chst3	1.25607e-117	3.79008	0.449	0.038	2.51165e-113	COP/NFOL	Chst3
Fyn1	1.47251e-117	4.92422	0.992	0.314	2.94443e-113	COP/NFOL	Fyn
4930444A19Rik1	8.88668e-117	3.84449	0.811	0.144	1.77698e-112	COP/NFOL	4930444A19Rik
Etv61	1.00414e-116	3.76901	0.866	0.172	2.00787e-112	COP/NFOL	Etv6
Map1b1	2.72599e-115	4.08035	0.913	0.214	5.4509e-111	COP/NFOL	Map1b
Scel1	2.78683e-115	4.44806	0.354	0.024	5.57255e-111	COP/NFOL	Scel
Rapgef11	2.4049e-114	3.29907	0.945	0.23	4.80885e-110	COP/NFOL	Rapgef1
Vcan1	9.17406e-114	2.82477	0.591	0.065	1.83445e-109	COP/NFOL	Vcan
Prkg11	2.26352e-113	3.03941	0.575	0.063	4.52614e-109	COP/NFOL	Prkg1
Rras2	3.86754e-113	5.68701	0.425	0.037	7.73354e-109	COP/NFOL	Rras2
Nxn	3.95416e-113	4.30616	0.346	0.023	7.90674e-109	COP/NFOL	Nxn
Tns31	4.94219e-113	4.33821	1	0.333	9.88239e-109	COP/NFOL	Tns3
Sox61	8.3918e-113	3.59525	0.74	0.117	1.67802e-108	COP/NFOL	Sox6
Pcdh71	4.19068e-112	3.34785	0.992	0.263	8.37969e-108	COP/NFOL	Pcdh7
Adam18	9.24927e-111	4.02765	0.48	0.047	1.84948e-106	COP/NFOL	Adam18
Ust1	4.23595e-110	4.31202	0.89	0.208	8.47021e-106	COP/NFOL	Ust
Mgll1	6.17711e-109	3.43654	0.622	0.08	1.23517e-104	COP/NFOL	Mgll
Snx18	3.17063e-108	3.80667	0.425	0.037	6.33999e-104	COP/NFOL	Snx18
Epb41l2	3.72251e-108	4.44116	0.843	0.19	7.44352e-104	COP/NFOL	Epb41l2
Sirt2	1.32978e-107	3.2889	0.992	0.34	2.65903e-103	COP/NFOL	Sirt2
Sox4	3.96781e-107	3.89271	0.386	0.031	7.93404e-103	COP/NFOL	Sox4
Ptpn141	2.09417e-106	4.11514	0.291	0.017	4.18749e-102	COP/NFOL	Ptpn14
Sh3bp41	2.5401e-106	3.94204	0.48	0.049	5.07918e-102	COP/NFOL	Sh3bp4
Ccser21	6.12409e-105	3.19626	0.874	0.188	1.22457e-100	COP/NFOL	Ccser2
Lrrtm41	1.38872e-103	2.62624	0.551	0.06	2.77688e-99	COP/NFOL	Lrrtm4
Arhgap42	3.1502e-103	4.06093	0.299	0.019	6.29915e-99	COP/NFOL	Arhgap42
Sema3d1	3.80673e-103	3.11575	0.63	0.084	7.61195e-99	COP/NFOL	Sema3d
Apba21	1.78598e-102	3.5428	0.614	0.083	3.57125e-98	COP/NFOL	Apba2
Scrg11	1.19917e-100	3.48414	0.433	0.041	2.39787e-96	COP/NFOL	Scrg1
Rimklb1	2.18059e-99	3.72227	0.37	0.03	4.36031e-95	COP/NFOL	Rimklb
Pcdh171	2.63844e-97	3.6839	0.89	0.22	5.27582e-93	COP/NFOL	Pcdh17
Susd41	2.6922e-96	4.1224	0.425	0.042	5.38332e-92	COP/NFOL	Susd4
Gm4651	2.27619e-94	3.54379	0.386	0.034	4.55146e-90	COP/NFOL	Gm4651
Trit1	2.74221e-94	3.28844	0.528	0.065	5.48331e-90	COP/NFOL	Trit1
Nrcam1	2.8579e-94	3.96927	0.63	0.098	5.71465e-90	COP/NFOL	Nrcam
Sema5b1	2.31358e-93	3.70705	0.457	0.049	4.62624e-89	COP/NFOL	Sema5b
Dock41	6.66684e-93	3.43837	1	0.491	1.3331e-88	COP/NFOL	Dock4
Pik3r3	7.69906e-93	5.37397	0.748	0.154	1.5395e-88	COP/NFOL	Pik3r3
Cyfip21	8.50942e-93	3.25637	0.764	0.153	1.70154e-88	COP/NFOL	Cyfip2
Gm48761	9.16117e-91	2.85577	0.583	0.079	1.83187e-86	COP/NFOL	Gm4876
Lsamp1	2.74671e-90	3.63738	1	0.427	5.49233e-86	COP/NFOL	Lsamp
Arhgap351	4.52875e-90	3.09399	0.945	0.31	9.0557e-86	COP/NFOL	Arhgap35
Tmem1631	8.09908e-88	3.91871	0.835	0.222	1.61949e-83	COP/NFOL	Tmem163
Gm480911	8.45405e-87	3.34955	0.756	0.159	1.69047e-82	COP/NFOL	Gm48091
Gpcpd11	3.33692e-85	2.99563	0.724	0.142	6.67251e-81	COP/NFOL	Gpcpd1
Pde4d1	2.09515e-84	3.82467	0.811	0.211	4.18946e-80	COP/NFOL	Pde4d
Gm376791	3.83876e-84	3.32874	0.362	0.034	7.67599e-80	COP/NFOL	Gm37679
Has2os	6.15017e-84	3.7175	0.26	0.017	1.22979e-79	COP/NFOL	Has2os
Lhfpl31	1.53495e-82	2.92086	0.732	0.143	3.06928e-78	COP/NFOL	Lhfpl3
Mpzl1	2.20006e-82	2.97656	0.937	0.33	4.39923e-78	COP/NFOL	Mpzl1
Rap2a	2.20775e-82	3.27214	0.512	0.07	4.41462e-78	COP/NFOL	Rap2a
Tmem1081	2.88896e-82	4.4834	0.906	0.315	5.77677e-78	COP/NFOL	Tmem108
Igsf9b1	3.75582e-82	3.99944	0.528	0.08	7.51013e-78	COP/NFOL	Igsf9b
Peli11	9.27293e-82	3.35456	0.724	0.159	1.85422e-77	COP/NFOL	Peli1
Rinl	1.80977e-81	3.09748	0.504	0.067	3.61882e-77	COP/NFOL	Rinl
Col11a11	6.78285e-81	5.04196	0.299	0.024	1.3563e-76	COP/NFOL	Col11a1
Atp6v0a2	8.10903e-81	3.28238	0.654	0.123	1.62148e-76	COP/NFOL	Atp6v0a2
Spats21	3.88227e-80	3.44313	0.37	0.037	7.76298e-76	COP/NFOL	Spats2
Lrrc42	4.41511e-80	3.4996	0.354	0.034	8.82845e-76	COP/NFOL	Lrrc42
Astn11	1.15842e-79	3.01772	0.472	0.06	2.31637e-75	COP/NFOL	Astn1
Pdcd41	2.75546e-79	4.03391	0.661	0.133	5.50981e-75	COP/NFOL	Pdcd4
Opcml1	4.37592e-79	4.12739	0.984	0.576	8.75008e-75	COP/NFOL	Opcml
Astn21	2.31773e-78	2.74525	0.843	0.216	4.63454e-74	COP/NFOL	Astn2
Dok61	5.73583e-78	3.07334	0.433	0.051	1.14694e-73	COP/NFOL	Dok6
Ptpre1	9.65198e-78	3.20152	0.606	0.108	1.93001e-73	COP/NFOL	Ptpre
Ptprt1	4.36033e-77	3.20081	0.598	0.102	8.71892e-73	COP/NFOL	Ptprt
Tbc1d8	2.74238e-76	3.71314	0.346	0.035	5.48366e-72	COP/NFOL	Tbc1d8
Carmil11	3.79011e-76	4.88331	0.354	0.037	7.5787e-72	COP/NFOL	Carmil1
Bcas1os2	3.25787e-75	3.07382	0.976	0.58	6.51444e-71	COP/NFOL	Bcas1os2
Gpc61	7.79455e-75	2.56506	0.496	0.068	1.5586e-70	COP/NFOL	Gpc6
Znrf11	1.86715e-74	2.67907	0.756	0.173	3.73355e-70	COP/NFOL	Znrf1
Ankrd441	3.34601e-74	2.96148	0.85	0.263	6.69067e-70	COP/NFOL	Ankrd44
Gipc1	2.60547e-73	3.32561	0.417	0.052	5.2099e-69	COP/NFOL	Gipc1
Ptprz11	6.30899e-73	1.46725	0.559	0.082	1.26155e-68	COP/NFOL	Ptprz1
Brinp11	9.03456e-73	3.28068	0.48	0.069	1.80655e-68	COP/NFOL	Brinp1
Slc22a231	1.25651e-72	2.48001	0.961	0.387	2.51253e-68	COP/NFOL	Slc22a23
Gm325091	2.04608e-72	2.73825	0.709	0.147	4.09133e-68	COP/NFOL	Gm32509
Camsap21	2.81214e-71	2.79984	0.756	0.188	5.62316e-67	COP/NFOL	Camsap2
Irs1	7.33578e-71	3.02392	0.543	0.09	1.46686e-66	COP/NFOL	Irs1
Large11	1.41794e-70	2.93609	0.874	0.291	2.83532e-66	COP/NFOL	Large1
Dscam1	8.32514e-70	2.38667	0.921	0.293	1.66469e-65	COP/NFOL	Dscam
Tes1	9.38054e-70	3.46787	0.417	0.054	1.87573e-65	COP/NFOL	Tes
Lgr51	1.12338e-68	3.70352	0.276	0.024	2.24631e-64	COP/NFOL	Lgr5
Slc44a51	1.68028e-68	4.10766	0.299	0.029	3.3599e-64	COP/NFOL	Slc44a5
Nckap51	5.35678e-68	4.0519	0.811	0.234	1.07114e-63	COP/NFOL	Nckap5
Cers1	1.96788e-67	3.47567	0.276	0.024	3.93497e-63	COP/NFOL	Cers1
Cntn11	2.73802e-67	3.24187	0.709	0.166	5.47494e-63	COP/NFOL	Cntn1
Dynll2	1.05699e-66	3.14159	0.504	0.083	2.11355e-62	COP/NFOL	Dynll2
Epb411	2.41001e-66	3.0361	0.386	0.048	4.81905e-62	COP/NFOL	Epb41
Col9a1	3.93269e-65	3.55682	0.315	0.033	7.8638e-61	COP/NFOL	Col9a1
Cdh131	4.06922e-65	3.04957	0.638	0.136	8.13681e-61	COP/NFOL	Cdh13
Ptprj1	4.93996e-65	3.47268	0.827	0.301	9.87795e-61	COP/NFOL	Ptprj
Bcas1	5.23146e-65	2.55051	0.992	0.849	1.04608e-60	COP/NFOL	Bcas1
Lcorl	5.47896e-65	2.37766	0.953	0.413	1.09557e-60	COP/NFOL	Lcorl
Chn2	7.36607e-65	3.02134	0.827	0.268	1.47292e-60	COP/NFOL	Chn2
Qk	8.36556e-65	1.09373	1	0.996	1.67278e-60	COP/NFOL	Qk
Fchsd21	1.75402e-64	2.69639	0.724	0.183	3.50733e-60	COP/NFOL	Fchsd2
Rictor	6.64812e-64	2.62864	0.827	0.269	1.32936e-59	COP/NFOL	Rictor
A330102I10Rik1	7.4566e-64	4.07114	0.323	0.036	1.49102e-59	COP/NFOL	A330102I10Rik
A930009A15Rik1	8.22529e-64	3.6542	0.315	0.034	1.64473e-59	COP/NFOL	A930009A15Rik
Ntm1	1.49286e-63	2.29032	0.535	0.09	2.98513e-59	COP/NFOL	Ntm
Arpp211	1.73916e-63	3.48034	0.543	0.105	3.47762e-59	COP/NFOL	Arpp21
Gab3	1.24319e-62	3.44486	0.283	0.028	2.48588e-58	COP/NFOL	Gab3
Piezo2	1.43481e-62	3.14752	0.354	0.043	2.86904e-58	COP/NFOL	Piezo2
Reep11	3.55528e-62	3.49167	0.449	0.071	7.10914e-58	COP/NFOL	Reep1
5830418P13Rik	8.36878e-62	2.63073	0.732	0.191	1.67342e-57	COP/NFOL	5830418P13Rik
Cdyl	4.74146e-61	2.89081	0.598	0.126	9.48102e-57	COP/NFOL	Cdyl
Rap1gap1	8.96817e-61	2.8638	0.48	0.079	1.79327e-56	COP/NFOL	Rap1gap
Arhgap241	1.07555e-60	4.14749	0.598	0.142	2.15067e-56	COP/NFOL	Arhgap24
Gnb41	1.11687e-60	2.82493	0.622	0.138	2.23328e-56	COP/NFOL	Gnb4
Sox51	1.64343e-60	1.90897	0.48	0.073	3.2862e-56	COP/NFOL	Sox5
Inpp4a	2.92603e-60	3.14998	0.433	0.066	5.85088e-56	COP/NFOL	Inpp4a
Bmerb11	2.94726e-60	2.85981	0.441	0.067	5.89334e-56	COP/NFOL	Bmerb1
Ctnnal1	1.87194e-59	2.64418	0.709	0.191	3.74313e-55	COP/NFOL	Ctnnal1
Soga11	6.40442e-59	2.70188	0.772	0.242	1.28063e-54	COP/NFOL	Soga1
Kcnj31	2.68088e-58	3.94988	0.283	0.03	5.36068e-54	COP/NFOL	Kcnj3
Maml21	2.99619e-58	2.54844	0.882	0.304	5.99117e-54	COP/NFOL	Maml2
Lima11	7.47628e-58	2.72697	0.591	0.127	1.49496e-53	COP/NFOL	Lima1
Gm429481	9.1178e-58	2.96129	0.386	0.054	1.8232e-53	COP/NFOL	Gm42948
Nxph11	2.03486e-57	1.94353	0.425	0.061	4.06891e-53	COP/NFOL	Nxph1
Wasf11	4.77969e-56	2.5932	0.614	0.14	9.55748e-52	COP/NFOL	Wasf1
Abtb21	1.56334e-55	2.82286	0.764	0.247	3.12605e-51	COP/NFOL	Abtb2
Pak31	1.98128e-54	2.85537	0.622	0.151	3.96177e-50	COP/NFOL	Pak3
Sema4d	3.74078e-54	2.90351	0.819	0.31	7.48007e-50	COP/NFOL	Sema4d
Celf21	8.2294e-54	1.99541	0.409	0.061	1.64555e-49	COP/NFOL	Celf2
Nav11	1.1087e-53	2.05011	0.929	0.417	2.21695e-49	COP/NFOL	Nav1
Frmd4a	1.98515e-53	6.16264	0.795	0.358	3.96951e-49	COP/NFOL	Frmd4a
Rnf122	2.44092e-53	3.25589	0.441	0.079	4.88086e-49	COP/NFOL	Rnf122
Nlgn21	6.16059e-53	2.77787	0.402	0.063	1.23187e-48	COP/NFOL	Nlgn2
Myt11	5.44015e-52	2.28404	0.37	0.052	1.08781e-47	COP/NFOL	Myt1
Atcay1	5.52061e-52	2.7553	0.417	0.069	1.1039e-47	COP/NFOL	Atcay
Tnik1	8.5692e-52	2.10027	0.898	0.425	1.7135e-47	COP/NFOL	Tnik
Dlgap41	4.50121e-51	2.77795	0.472	0.09	9.00063e-47	COP/NFOL	Dlgap4
Gm48708	8.55576e-51	3.13662	0.386	0.062	1.71081e-46	COP/NFOL	Gm48708
E2f3	2.55777e-50	2.59109	0.409	0.067	5.11452e-46	COP/NFOL	E2f3
Ncor21	3.81639e-50	2.19715	0.654	0.167	7.63126e-46	COP/NFOL	Ncor2
Cntn61	6.78044e-50	2.80863	0.339	0.048	1.35582e-45	COP/NFOL	Cntn6
Mical3	9.99619e-50	2.54957	0.858	0.399	1.99884e-45	COP/NFOL	Mical3
Lrrc71	2.43622e-49	2.11074	0.378	0.057	4.87147e-45	COP/NFOL	Lrrc7
Cadm21	3.03285e-49	2.35701	0.992	0.856	6.06449e-45	COP/NFOL	Cadm2
Bfsp2	3.26868e-49	2.3895	0.732	0.24	6.53606e-45	COP/NFOL	Bfsp2
Jazf11	9.14686e-48	2.48095	0.441	0.081	1.82901e-43	COP/NFOL	Jazf1
Gm10538	1.11311e-47	3.05336	0.291	0.038	2.22577e-43	COP/NFOL	Gm10538
Ptprg1	1.42145e-47	2.20261	0.52	0.109	2.84234e-43	COP/NFOL	Ptprg
Zfp488	1.57958e-47	2.87504	0.362	0.057	3.15853e-43	COP/NFOL	Zfp488
Hip1r1	6.16569e-47	2.49528	0.504	0.108	1.23289e-42	COP/NFOL	Hip1r
Dpp61	9.95633e-47	1.86206	0.409	0.068	1.99087e-42	COP/NFOL	Dpp6
Khdrbs21	1.17336e-46	2.60846	0.331	0.048	2.34625e-42	COP/NFOL	Khdrbs2
Evi51	1.89754e-46	2.66742	0.362	0.057	3.79432e-42	COP/NFOL	Evi5
Amz11	2.10701e-46	3.11239	0.346	0.054	4.21317e-42	COP/NFOL	Amz1
Rims11	1.00722e-45	2.24634	0.386	0.063	2.01403e-41	COP/NFOL	Rims1
Sgms2	1.11795e-45	2.91314	0.276	0.035	2.23546e-41	COP/NFOL	Sgms2
Svil1	1.84866e-45	2.63552	0.457	0.092	3.69659e-41	COP/NFOL	Svil
2610203C22Rik1	1.01939e-44	2.92279	0.291	0.039	2.03837e-40	COP/NFOL	2610203C22Rik
Gria21	2.19303e-44	2.76215	0.819	0.397	4.38519e-40	COP/NFOL	Gria2
Lingo2	3.73684e-44	2.85528	0.512	0.126	7.47219e-40	COP/NFOL	Lingo2
Cdh111	9.52272e-44	2.48881	0.606	0.166	1.90416e-39	COP/NFOL	Cdh11
Gm43915	1.03637e-43	2.67376	0.543	0.138	2.07232e-39	COP/NFOL	Gm43915
Man1a21	1.31539e-43	2.41986	0.591	0.161	2.63026e-39	COP/NFOL	Man1a2
Ifnar2	1.89495e-43	2.80746	0.346	0.056	3.78913e-39	COP/NFOL	Ifnar2
Sntg11	2.05281e-43	1.41691	0.386	0.063	4.1048e-39	COP/NFOL	Sntg1
Nrxn31	2.36307e-43	1.54601	0.378	0.061	4.7252e-39	COP/NFOL	Nrxn3
Vxn1	5.03314e-43	2.76279	0.346	0.057	1.00643e-38	COP/NFOL	Vxn
Sestd11	9.5233e-43	2.64379	0.339	0.054	1.90428e-38	COP/NFOL	Sestd1
Il1rapl11	1.52572e-42	1.51548	1	0.734	3.05083e-38	COP/NFOL	Il1rapl1
Tmed1	1.57959e-42	3.06165	0.268	0.036	3.15855e-38	COP/NFOL	Tmed1
Zfp365	5.01351e-42	2.24225	0.48	0.105	1.0025e-37	COP/NFOL	Zfp365
Ccnjl	1.63739e-41	2.58876	0.417	0.084	3.27412e-37	COP/NFOL	Ccnjl
Arl151	3.88421e-41	1.95455	0.583	0.151	7.76687e-37	COP/NFOL	Arl15
Tsc22d11	7.31473e-41	2.21651	0.551	0.142	1.46265e-36	COP/NFOL	Tsc22d1
Map21	7.75581e-41	2.64165	0.74	0.325	1.55085e-36	COP/NFOL	Map2
Grik31	9.02221e-41	2.59732	0.512	0.128	1.80408e-36	COP/NFOL	Grik3
Smurf1	1.21902e-40	2.66219	0.449	0.099	2.43756e-36	COP/NFOL	Smurf1
Shisa91	1.50956e-40	3.66278	0.276	0.04	3.01851e-36	COP/NFOL	Shisa9
Rhbdl2	3.44948e-40	3.42071	0.299	0.047	6.89758e-36	COP/NFOL	Rhbdl2
Pmepa1	8.10469e-40	2.68789	0.283	0.041	1.62061e-35	COP/NFOL	Pmepa1
Rab33a	8.53333e-40	2.65642	0.315	0.05	1.70632e-35	COP/NFOL	Rab33a
Fam189a11	9.26459e-40	2.66411	0.283	0.041	1.85255e-35	COP/NFOL	Fam189a1
A230057D06Rik1	1.62365e-39	1.99391	0.732	0.254	3.24664e-35	COP/NFOL	A230057D06Rik
Rtn11	3.22631e-39	2.30273	0.724	0.294	6.45133e-35	COP/NFOL	Rtn1
Pde8b1	2.86813e-38	2.43395	0.425	0.091	5.73512e-34	COP/NFOL	Pde8b
Nfasc	6.50109e-38	2.69435	0.945	0.815	1.29996e-33	COP/NFOL	Nfasc
Grm51	1.62768e-37	1.63619	0.339	0.057	3.25472e-33	COP/NFOL	Grm5
Gng121	1.97417e-37	2.07396	0.701	0.254	3.94754e-33	COP/NFOL	Gng12
Gm16252	4.94079e-37	2.79169	0.26	0.038	9.87961e-33	COP/NFOL	Gm16252
Diaph31	8.98619e-37	2.66936	0.268	0.04	1.79688e-32	COP/NFOL	Diaph3
Itga91	2.99643e-36	1.98561	0.331	0.058	5.99167e-32	COP/NFOL	Itga9
Ago3	4.08169e-36	2.06596	0.827	0.425	8.16174e-32	COP/NFOL	Ago3
Slc44a1	4.75236e-36	1.38628	0.937	0.661	9.50281e-32	COP/NFOL	Slc44a1
Myo161	4.77972e-36	2.62006	0.252	0.036	9.55753e-32	COP/NFOL	Myo16
Tns1	5.28531e-36	3.31726	0.26	0.039	1.05685e-31	COP/NFOL	Tns1
Msi21	6.51381e-36	1.83221	0.819	0.37	1.3025e-31	COP/NFOL	Msi2
Nav21	8.58185e-36	2.09694	0.843	0.396	1.71603e-31	COP/NFOL	Nav2
Csmd21	1.3607e-35	1.96171	0.827	0.46	2.72085e-31	COP/NFOL	Csmd2
Pus7	1.77827e-35	2.46613	0.449	0.11	3.55583e-31	COP/NFOL	Pus7
Plppr51	5.99086e-35	2.16443	0.37	0.074	1.19793e-30	COP/NFOL	Plppr5
Cask1	1.12382e-34	2.38135	0.685	0.283	2.2472e-30	COP/NFOL	Cask
Mpped21	1.18182e-34	2.10005	0.575	0.17	2.36317e-30	COP/NFOL	Mpped2
Ica11	1.73645e-34	2.76803	0.283	0.047	3.47221e-30	COP/NFOL	Ica1
Xpr11	2.27101e-34	2.05912	0.575	0.171	4.54112e-30	COP/NFOL	Xpr1
Nmnat21	3.8424e-34	2.33117	0.386	0.083	7.68327e-30	COP/NFOL	Nmnat2
Dpp101	9.14028e-34	1.94939	0.315	0.056	1.82769e-29	COP/NFOL	Dpp10
Stam	1.12439e-33	2.13188	0.488	0.129	2.24833e-29	COP/NFOL	Stam
Gm40841	2.1702e-33	2.87304	0.26	0.041	4.33953e-29	COP/NFOL	Gm40841
Rundc3b1	3.94088e-33	2.68089	0.378	0.083	7.88018e-29	COP/NFOL	Rundc3b
Dusp15	5.40326e-33	1.7135	0.748	0.303	1.08044e-28	COP/NFOL	Dusp15
Brinp31	5.68792e-33	2.19509	0.551	0.168	1.13736e-28	COP/NFOL	Brinp3
Cd91	6.10564e-33	2.23754	0.693	0.303	1.22088e-28	COP/NFOL	Cd9
Erc21	8.61774e-33	2.2034	0.362	0.075	1.7232e-28	COP/NFOL	Erc2
Zbtb1	1.00126e-32	2.23187	0.378	0.082	2.00211e-28	COP/NFOL	Zbtb1
Nlgn11	1.13828e-32	1.56472	0.945	0.603	2.2761e-28	COP/NFOL	Nlgn1
Gm35188	2.03913e-32	2.02721	0.89	0.618	4.07745e-28	COP/NFOL	Gm35188
Srpk1	2.42144e-32	2.27827	0.472	0.128	4.84192e-28	COP/NFOL	Srpk1
Arsb1	8.48178e-32	2.72123	0.504	0.155	1.69602e-27	COP/NFOL	Arsb
Zfp5211	2.41176e-31	2.26945	0.409	0.098	4.82256e-27	COP/NFOL	Zfp521
1700042O10Rik	3.08011e-31	2.62395	0.37	0.085	6.15899e-27	COP/NFOL	1700042O10Rik
9130019P16Rik	3.23661e-31	2.43971	0.74	0.358	6.47192e-27	COP/NFOL	9130019P16Rik
Adam121	5.60915e-31	2.153	0.354	0.076	1.12161e-26	COP/NFOL	Adam12
Zfp6081	6.71971e-31	1.65348	0.811	0.402	1.34367e-26	COP/NFOL	Zfp608
Tshz31	1.84867e-30	2.68386	0.26	0.044	3.69659e-26	COP/NFOL	Tshz3
Gm37640	2.00135e-30	2.68472	0.283	0.053	4.0019e-26	COP/NFOL	Gm37640
Csmd2os1	2.0416e-30	2.07558	0.409	0.099	4.08238e-26	COP/NFOL	Csmd2os
4933411O13Rik	2.13284e-30	2.72722	0.323	0.067	4.26482e-26	COP/NFOL	4933411O13Rik
Yaf2	2.27957e-30	1.97077	0.457	0.121	4.55822e-26	COP/NFOL	Yaf2
Cadm11	2.84095e-30	1.60307	0.898	0.612	5.68077e-26	COP/NFOL	Cadm1
Sytl5	3.05819e-30	2.85721	0.276	0.05	6.11516e-26	COP/NFOL	Sytl5
Map4k4	3.50278e-30	1.51595	0.882	0.617	7.00416e-26	COP/NFOL	Map4k4
Nrxn11	5.32281e-30	2.18808	0.528	0.171	1.06435e-25	COP/NFOL	Nrxn1
Atg16l21	5.98746e-30	2.3888	0.496	0.151	1.19725e-25	COP/NFOL	Atg16l2
Far1os	7.94853e-30	1.65686	0.701	0.282	1.58939e-25	COP/NFOL	Far1os
Grid21	1.01041e-29	1.64291	0.937	0.772	2.02041e-25	COP/NFOL	Grid2
Fgf141	1.51721e-29	1.2009	0.315	0.059	3.03381e-25	COP/NFOL	Fgf14
Sgcd1	1.74737e-29	1.47467	0.315	0.06	3.49405e-25	COP/NFOL	Sgcd
4930402H24Rik	1.86421e-29	1.22408	0.953	0.685	3.72767e-25	COP/NFOL	4930402H24Rik
Gm156141	3.06379e-29	1.99731	0.441	0.118	6.12635e-25	COP/NFOL	Gm15614
Slc39a11	4.17165e-29	2.23644	0.315	0.064	8.34164e-25	COP/NFOL	Slc39a11
Bdh1	6.17969e-29	2.40221	0.268	0.048	1.23569e-24	COP/NFOL	Bdh1
Sdk11	6.49236e-29	1.99391	0.26	0.045	1.29821e-24	COP/NFOL	Sdk1
Gm41171	6.52686e-29	2.19485	0.386	0.094	1.30511e-24	COP/NFOL	Gm4117
Eps81	6.87807e-29	2.79723	0.26	0.047	1.37534e-24	COP/NFOL	Eps8
Zkscan1	7.01399e-29	1.90336	0.496	0.148	1.40252e-24	COP/NFOL	Zkscan1
Adarb21	7.10822e-29	1.72868	0.48	0.138	1.42136e-24	COP/NFOL	Adarb2
Pxn	8.96565e-29	2.26964	0.331	0.071	1.79277e-24	COP/NFOL	Pxn
Mb21d21	9.64196e-29	2.25243	0.465	0.134	1.92801e-24	COP/NFOL	Mb21d2
Arhgef71	1.0696e-28	2.12865	0.386	0.094	2.13878e-24	COP/NFOL	Arhgef7
Parp1	1.46896e-28	2.31714	0.323	0.069	2.93732e-24	COP/NFOL	Parp1
2610035D17Rik1	4.45735e-28	1.91746	0.827	0.582	8.91291e-24	COP/NFOL	2610035D17Rik
Acap31	5.68859e-28	2.35662	0.331	0.073	1.13749e-23	COP/NFOL	Acap3
Plxnb3	9.69926e-28	1.77307	0.646	0.261	1.93946e-23	COP/NFOL	Plxnb3
Lrmda1	1.00007e-27	1.76211	0.654	0.242	1.99974e-23	COP/NFOL	Lrmda
A330076H08Rik1	1.11673e-27	1.85575	0.504	0.155	2.23301e-23	COP/NFOL	A330076H08Rik
Zeb11	1.35008e-27	0.826119	0.402	0.097	2.69962e-23	COP/NFOL	Zeb1
Sh3d191	1.50689e-27	1.20639	0.945	0.722	3.01317e-23	COP/NFOL	Sh3d19
Rgcc1	1.81588e-27	2.3862	0.268	0.051	3.63103e-23	COP/NFOL	Rgcc
Gm16279	1.84172e-27	2.06098	0.386	0.097	3.68269e-23	COP/NFOL	Gm16279
Armh41	3.17211e-27	2.06155	0.37	0.091	6.34295e-23	COP/NFOL	Armh4
Adam231	3.17665e-27	2.49969	0.472	0.155	6.35202e-23	COP/NFOL	Adam23
Cdv3	3.2009e-27	2.28593	0.346	0.082	6.40051e-23	COP/NFOL	Cdv3
Nebl1	4.17738e-27	2.17753	0.307	0.065	8.35308e-23	COP/NFOL	Nebl
Arhgap311	7.87483e-27	1.59166	0.638	0.251	1.57465e-22	COP/NFOL	Arhgap31
Usp161	1.14279e-26	1.94919	0.52	0.178	2.28511e-22	COP/NFOL	Usp16
Snx251	1.53593e-26	1.76128	0.425	0.113	3.07124e-22	COP/NFOL	Snx25
Arhgap5	1.91878e-26	1.75187	0.764	0.405	3.8368e-22	COP/NFOL	Arhgap5
Kazn	2.63511e-26	1.79326	0.772	0.424	5.26916e-22	COP/NFOL	Kazn
Syne21	3.63153e-26	2.3511	0.339	0.081	7.26161e-22	COP/NFOL	Syne2
Erc11	3.73891e-26	2.02617	0.425	0.121	7.47633e-22	COP/NFOL	Erc1
Fbn21	5.44607e-26	2.68818	0.425	0.13	1.089e-21	COP/NFOL	Fbn2
Gm155841	1.0747e-25	2.84139	0.283	0.06	2.14896e-21	COP/NFOL	Gm15584
P2ry141	1.07843e-25	1.55317	0.449	0.125	2.15643e-21	COP/NFOL	P2ry14
9030025P20Rik	1.25861e-25	2.59691	0.276	0.058	2.51672e-21	COP/NFOL	9030025P20Rik
Sipa1l21	1.64867e-25	2.47597	0.354	0.091	3.29669e-21	COP/NFOL	Sipa1l2
Rin21	2.55971e-25	2.33718	0.457	0.148	5.11839e-21	COP/NFOL	Rin2
Pfn2	3.46275e-25	2.14145	0.37	0.097	6.92411e-21	COP/NFOL	Pfn2
Scn8a1	3.80354e-25	1.85807	0.528	0.181	7.60556e-21	COP/NFOL	Scn8a
Snrk	3.86285e-25	2.1363	0.354	0.09	7.72416e-21	COP/NFOL	Snrk
Ccny1	4.18819e-25	1.8465	0.591	0.23	8.3747e-21	COP/NFOL	Ccny
Atat1	6.26386e-25	1.92507	0.433	0.128	1.25252e-20	COP/NFOL	Atat1
Gramd3	7.95978e-25	1.88077	0.535	0.2	1.59164e-20	COP/NFOL	Gramd3
Iffo11	1.3471e-24	1.71634	0.591	0.23	2.69367e-20	COP/NFOL	Iffo1
Epb41l11	1.6477e-24	1.78168	0.48	0.155	3.29475e-20	COP/NFOL	Epb41l1
Sox101	1.99362e-24	1.11342	0.906	0.582	3.98643e-20	COP/NFOL	Sox10
Pkia1	2.12966e-24	2.33457	0.276	0.059	4.25847e-20	COP/NFOL	Pkia
Gtf2h1	2.1406e-24	1.84551	0.449	0.138	4.28035e-20	COP/NFOL	Gtf2h1
Chsy3	2.18397e-24	2.66331	0.457	0.148	4.36706e-20	COP/NFOL	Chsy3
Ints61	2.32217e-24	1.84072	0.512	0.182	4.6434e-20	COP/NFOL	Ints6
Samd4b	3.722e-24	2.11796	0.354	0.092	7.4425e-20	COP/NFOL	Samd4b
Ttc39c	4.78255e-24	2.35166	0.283	0.063	9.5632e-20	COP/NFOL	Ttc39c
Phyhipl	5.1854e-24	1.67668	0.717	0.366	1.03687e-19	COP/NFOL	Phyhipl
Nkx2-2	1.39987e-23	2.29503	0.346	0.093	2.79918e-19	COP/NFOL	Nkx2-2
Jmy	1.95052e-23	2.16266	0.457	0.155	3.90026e-19	COP/NFOL	Jmy
Galnt101	2.15449e-23	2.49332	0.276	0.061	4.30812e-19	COP/NFOL	Galnt10
Slc4a8	3.95192e-23	2.18307	0.331	0.085	7.90227e-19	COP/NFOL	Slc4a8
Ick	4.14631e-23	1.28724	0.709	0.315	8.29096e-19	COP/NFOL	Ick
Zdhhc14	4.3751e-23	1.19651	0.945	0.771	8.74845e-19	COP/NFOL	Zdhhc14
Smad3	4.81291e-23	2.09166	0.291	0.067	9.62389e-19	COP/NFOL	Smad3
Gm10130	7.68548e-23	2.19654	0.276	0.061	1.53679e-18	COP/NFOL	Gm10130
Sox81	9.31606e-23	1.85688	0.528	0.203	1.86284e-18	COP/NFOL	Sox8
Fry1	1.34173e-22	1.62903	0.669	0.316	2.68292e-18	COP/NFOL	Fry
Nlk1	1.62942e-22	1.40491	0.724	0.362	3.25818e-18	COP/NFOL	Nlk
Lpcat21	1.74702e-22	2.03688	0.315	0.078	3.49334e-18	COP/NFOL	Lpcat2
Fhit1	1.93018e-22	1.53848	0.441	0.135	3.85958e-18	COP/NFOL	Fhit
Zmiz11	2.56774e-22	1.41258	0.575	0.215	5.13444e-18	COP/NFOL	Zmiz1
Cbfb1	2.63771e-22	1.67629	0.496	0.172	5.27436e-18	COP/NFOL	Cbfb
Adgrl31	2.86212e-22	1.46019	0.717	0.379	5.7231e-18	COP/NFOL	Adgrl3
Ctsl	4.64588e-22	1.98901	0.378	0.111	9.28989e-18	COP/NFOL	Ctsl
Srpk3	4.79791e-22	2.03744	0.37	0.107	9.5939e-18	COP/NFOL	Srpk3
Lims2	6.69966e-22	2.33064	0.354	0.101	1.33966e-17	COP/NFOL	Lims2
Akap10	7.67363e-22	1.39921	0.661	0.294	1.53442e-17	COP/NFOL	Akap10
Med12l1	8.85611e-22	1.79482	0.378	0.108	1.77087e-17	COP/NFOL	Med12l
Hmg20a1	1.27304e-21	1.39314	0.669	0.305	2.54558e-17	COP/NFOL	Hmg20a
Dock91	1.72849e-21	0.979485	0.898	0.658	3.45629e-17	COP/NFOL	Dock9
Ptprs1	1.764e-21	1.65732	0.465	0.156	3.5273e-17	COP/NFOL	Ptprs
Ablim2	4.65588e-21	1.52395	0.701	0.363	9.30991e-17	COP/NFOL	Ablim2
Usp20	4.8215e-21	2.0621	0.339	0.094	9.64107e-17	COP/NFOL	Usp20
Tbc1d32	5.00284e-21	2.31347	0.362	0.109	1.00037e-16	COP/NFOL	Tbc1d32
Selenoi	5.77312e-21	2.05005	0.315	0.082	1.15439e-16	COP/NFOL	Selenoi
Abat	6.8133e-21	1.99599	0.362	0.106	1.36239e-16	COP/NFOL	Abat
Ddc	6.99346e-21	2.22728	0.307	0.081	1.39841e-16	COP/NFOL	Ddc
Cdk18	7.9063e-21	2.08119	0.354	0.104	1.58094e-16	COP/NFOL	Cdk18
Tafa21	8.85415e-21	2.12191	0.291	0.072	1.77048e-16	COP/NFOL	Tafa2
Adgrb31	8.91644e-21	1.95522	0.63	0.33	1.78293e-16	COP/NFOL	Adgrb3
Dcbld2	9.34054e-21	1.92245	0.394	0.123	1.86773e-16	COP/NFOL	Dcbld2
Med27	1.23547e-20	1.59567	0.535	0.209	2.47045e-16	COP/NFOL	Med27
Zfp8271	1.2669e-20	1.89874	0.504	0.197	2.53329e-16	COP/NFOL	Zfp827
Gm13402	1.90092e-20	1.50692	0.465	0.157	3.80107e-16	COP/NFOL	Gm13402
Kcnq1ot11	2.97508e-20	1.3783	0.717	0.362	5.94897e-16	COP/NFOL	Kcnq1ot1
Slc35f11	3.64499e-20	1.11541	0.488	0.171	7.28852e-16	COP/NFOL	Slc35f1
Tuba1a	5.56338e-20	1.57796	0.638	0.323	1.11245e-15	COP/NFOL	Tuba1a
Lhfpl2	5.98495e-20	1.97077	0.37	0.115	1.19675e-15	COP/NFOL	Lhfpl2
Rap1gds1	6.63491e-20	1.52282	0.63	0.294	1.32672e-15	COP/NFOL	Rap1gds1
Cntn41	7.95723e-20	0.84474	0.276	0.063	1.59113e-15	COP/NFOL	Cntn4
Miga1	8.27296e-20	1.99219	0.299	0.078	1.65426e-15	COP/NFOL	Miga1
Far1	9.57386e-20	1.49672	0.528	0.208	1.91439e-15	COP/NFOL	Far1
Arhgef111	9.98886e-20	1.44795	0.606	0.281	1.99737e-15	COP/NFOL	Arhgef11
Ugdh1	1.38325e-19	2.15531	0.307	0.084	2.76594e-15	COP/NFOL	Ugdh
Atxn7l1	1.52537e-19	1.75074	0.465	0.169	3.05012e-15	COP/NFOL	Atxn7l1
Gm17231	2.17424e-19	1.75142	0.268	0.064	4.34761e-15	COP/NFOL	Gm17231
Dzip11	2.5025e-19	1.9808	0.283	0.072	5.004e-15	COP/NFOL	Dzip1
Gm312241	4.94106e-19	1.89389	0.276	0.069	9.88014e-15	COP/NFOL	Gm31224
Zfp326	5.20949e-19	1.41444	0.512	0.197	1.04169e-14	COP/NFOL	Zfp326
Lrrc4	5.44598e-19	1.13954	0.772	0.429	1.08898e-14	COP/NFOL	Lrrc4
Lrrfip11	7.24284e-19	1.9641	0.299	0.081	1.44828e-14	COP/NFOL	Lrrfip1
Lrch3	7.32077e-19	1.18887	0.795	0.506	1.46386e-14	COP/NFOL	Lrch3
Bbip1	1.00434e-18	2.06581	0.472	0.19	2.00827e-14	COP/NFOL	Bbip1
Creb3l21	1.01666e-18	1.7837	0.48	0.196	2.03292e-14	COP/NFOL	Creb3l2
Fat31	1.03068e-18	1.5532	0.307	0.083	2.06095e-14	COP/NFOL	Fat3
Prr14l	1.13303e-18	1.2497	0.614	0.263	2.2656e-14	COP/NFOL	Prr14l
Cmip1	1.44318e-18	1.56246	0.654	0.346	2.88579e-14	COP/NFOL	Cmip
Dpysl2	1.45319e-18	1.16188	0.811	0.507	2.90579e-14	COP/NFOL	Dpysl2
Lrch11	1.83345e-18	1.91348	0.354	0.112	3.66616e-14	COP/NFOL	Lrch1
Usp53	2.32096e-18	1.64581	0.346	0.104	4.64099e-14	COP/NFOL	Usp53
Ampd31	2.60302e-18	1.70773	0.307	0.084	5.20501e-14	COP/NFOL	Ampd3
Rims21	2.859e-18	1.61926	0.583	0.269	5.71686e-14	COP/NFOL	Rims2
Fnta	5.06222e-18	1.79703	0.362	0.116	1.01224e-13	COP/NFOL	Fnta
Asrgl11	5.65383e-18	1.53716	0.457	0.172	1.13054e-13	COP/NFOL	Asrgl1
Prkcq1	6.46989e-18	1.21949	0.724	0.393	1.29372e-13	COP/NFOL	Prkcq
Phf10	7.21486e-18	2.10082	0.252	0.063	1.44268e-13	COP/NFOL	Phf10
Galnt12	7.34404e-18	1.26031	0.598	0.265	1.46852e-13	COP/NFOL	Galnt1
Ppm1l1	1.36845e-17	1.60605	0.496	0.199	2.73636e-13	COP/NFOL	Ppm1l
Mapre2	1.43821e-17	1.45337	0.654	0.342	2.87584e-13	COP/NFOL	Mapre2
Akap131	1.56506e-17	1.73069	0.354	0.111	3.1295e-13	COP/NFOL	Akap13
Fmnl2	1.57995e-17	1.23704	0.874	0.703	3.15927e-13	COP/NFOL	Fmnl2
Tox1	1.58468e-17	1.89775	0.26	0.067	3.16873e-13	COP/NFOL	Tox
Arpc1b	1.59952e-17	1.949	0.394	0.142	3.19841e-13	COP/NFOL	Arpc1b
Xylt11	1.65673e-17	0.79686	0.472	0.177	3.3128e-13	COP/NFOL	Xylt1
Srcin1	1.80677e-17	1.01311	0.78	0.457	3.61282e-13	COP/NFOL	Srcin1
Aff3	1.914e-17	1.89945	0.268	0.071	3.82724e-13	COP/NFOL	Aff3
Kifc3	2.25494e-17	1.96255	0.252	0.064	4.50897e-13	COP/NFOL	Kifc3
Ptpn41	3.06431e-17	1.48464	0.551	0.249	6.12739e-13	COP/NFOL	Ptpn4
Ppp2r2b1	3.16323e-17	1.68759	0.37	0.124	6.3252e-13	COP/NFOL	Ppp2r2b
Lgmn	3.34227e-17	1.76302	0.354	0.115	6.68321e-13	COP/NFOL	Lgmn
Fubp11	3.8684e-17	1.01229	0.811	0.446	7.73525e-13	COP/NFOL	Fubp1
Snap911	4.84745e-17	1.49429	0.48	0.194	9.69295e-13	COP/NFOL	Snap91
Tbc1d24	5.83279e-17	2.1194	0.252	0.066	1.16632e-12	COP/NFOL	Tbc1d24
Capn5	6.5093e-17	1.88582	0.283	0.08	1.3016e-12	COP/NFOL	Capn5
Specc1	6.8189e-17	1.76993	0.669	0.48	1.36351e-12	COP/NFOL	Specc1
Vps36	8.5898e-17	1.61178	0.354	0.115	1.71762e-12	COP/NFOL	Vps36
Zfp9321	8.67221e-17	1.76947	0.331	0.104	1.7341e-12	COP/NFOL	Zfp932
Nedd4l1	8.82079e-17	1.85532	0.362	0.122	1.7638e-12	COP/NFOL	Nedd4l
Chst8	1.17992e-16	1.75496	0.362	0.121	2.35938e-12	COP/NFOL	Chst8
Prss481	1.49039e-16	1.82413	0.331	0.105	2.98018e-12	COP/NFOL	Prss48
Hmgcr	1.57651e-16	2.00924	0.26	0.07	3.15238e-12	COP/NFOL	Hmgcr
Vps37a	1.86755e-16	1.81583	0.362	0.122	3.73436e-12	COP/NFOL	Vps37a
Prkce1	1.99996e-16	1.6433	0.496	0.213	3.99912e-12	COP/NFOL	Prkce
Snd11	2.04451e-16	1.18692	0.646	0.314	4.08821e-12	COP/NFOL	Snd1
Stx2	2.61169e-16	1.94369	0.268	0.075	5.22234e-12	COP/NFOL	Stx2
Pacs11	3.15387e-16	1.53263	0.315	0.095	6.30647e-12	COP/NFOL	Pacs1
Zswim6	3.56209e-16	1.28242	0.677	0.368	7.12276e-12	COP/NFOL	Zswim6
Klf121	4.15314e-16	1.25047	0.307	0.09	8.30462e-12	COP/NFOL	Klf12
Ntrk31	4.91071e-16	1.36391	0.26	0.068	9.81946e-12	COP/NFOL	Ntrk3
Smad2	6.00271e-16	1.77615	0.315	0.099	1.2003e-11	COP/NFOL	Smad2
Etnk11	7.03885e-16	1.38122	0.559	0.26	1.40749e-11	COP/NFOL	Etnk1
Ppp3cb1	1.19187e-15	1.44611	0.425	0.162	2.38327e-11	COP/NFOL	Ppp3cb
Slc24a31	1.20759e-15	2.12095	0.504	0.242	2.4147e-11	COP/NFOL	Slc24a3
Zfp579	1.56552e-15	2.04557	0.252	0.07	3.13041e-11	COP/NFOL	Zfp579
Macf11	1.56685e-15	1.18883	0.835	0.609	3.13308e-11	COP/NFOL	Macf1
Lrp11	2.19034e-15	1.93013	0.252	0.069	4.3798e-11	COP/NFOL	Lrp1
Cux21	2.70747e-15	1.27709	0.465	0.185	5.41385e-11	COP/NFOL	Cux2
Arf4	2.71833e-15	1.68057	0.394	0.15	5.43556e-11	COP/NFOL	Arf4
Gnb11	2.7882e-15	1.14475	0.661	0.351	5.57529e-11	COP/NFOL	Gnb1
Elovl7	3.03513e-15	1.36242	0.685	0.392	6.06905e-11	COP/NFOL	Elovl7
Grik41	3.45785e-15	1.39048	0.488	0.21	6.91432e-11	COP/NFOL	Grik4
Ermard	3.60482e-15	2.7514	0.346	0.13	7.2082e-11	COP/NFOL	Ermard
Pdzd8	3.86765e-15	1.68264	0.283	0.085	7.73375e-11	COP/NFOL	Pdzd8
Ppp1cb1	4.1251e-15	1.2705	0.48	0.199	8.24856e-11	COP/NFOL	Ppp1cb
Dhx91	4.72013e-15	1.52407	0.409	0.158	9.43836e-11	COP/NFOL	Dhx9
Prtg	5.50555e-15	2.05301	0.268	0.079	1.10089e-10	COP/NFOL	Prtg
Urm1	6.38042e-15	1.34015	0.425	0.164	1.27583e-10	COP/NFOL	Urm1
Rnf213	7.98873e-15	1.81435	0.331	0.112	1.59743e-10	COP/NFOL	Rnf213
B3gat21	1.12623e-14	1.82321	0.26	0.076	2.25201e-10	COP/NFOL	B3gat2
Mms19	1.22283e-14	1.42584	0.402	0.153	2.44516e-10	COP/NFOL	Mms19
Yipf1	1.26538e-14	1.47374	0.362	0.129	2.53026e-10	COP/NFOL	Yipf1
Gm3448	1.44266e-14	1.9614	0.315	0.108	2.88473e-10	COP/NFOL	Gm3448
Rai11	1.54867e-14	1.60767	0.378	0.142	3.09673e-10	COP/NFOL	Rai1
Ubl3	1.59027e-14	1.76656	0.465	0.213	3.17991e-10	COP/NFOL	Ubl3
Pnn1	1.8919e-14	0.888384	0.772	0.438	3.78305e-10	COP/NFOL	Pnn
Cpsf61	1.97226e-14	1.01676	0.63	0.314	3.94372e-10	COP/NFOL	Cpsf6
Elf1	3.25156e-14	1.40726	0.512	0.238	6.50182e-10	COP/NFOL	Elf1
Gm15446	4.33464e-14	1.56551	0.346	0.124	8.66754e-10	COP/NFOL	Gm15446
Fam184a1	4.5932e-14	1.52845	0.354	0.129	9.18455e-10	COP/NFOL	Fam184a
Pcgf51	5.22888e-14	1.8174	0.307	0.105	1.04557e-09	COP/NFOL	Pcgf5
Gm1976	5.4708e-14	1.61779	0.276	0.085	1.09394e-09	COP/NFOL	Gm1976
Galnt131	5.71335e-14	1.517	0.252	0.073	1.14244e-09	COP/NFOL	Galnt13
Acsl3	6.2208e-14	1.42107	0.528	0.257	1.24391e-09	COP/NFOL	Acsl3
Pcyt2	6.51336e-14	1.32535	0.622	0.37	1.30241e-09	COP/NFOL	Pcyt2
Tbc1d231	8.62301e-14	1.34497	0.488	0.222	1.72426e-09	COP/NFOL	Tbc1d23
Wsb11	9.58689e-14	1.6168	0.323	0.112	1.91699e-09	COP/NFOL	Wsb1
Gtf2i1	1.02174e-13	0.878152	0.772	0.443	2.04307e-09	COP/NFOL	Gtf2i
Bcar1	1.07121e-13	1.41484	0.386	0.15	2.142e-09	COP/NFOL	Bcar1
Cdc42se2	1.08998e-13	1.0525	0.732	0.451	2.17953e-09	COP/NFOL	Cdc42se2
Mob3b	1.69577e-13	1.81256	0.48	0.245	3.39085e-09	COP/NFOL	Mob3b
Gm152831	1.94356e-13	1.3508	0.433	0.182	3.88634e-09	COP/NFOL	Gm15283
Sulf21	2.46358e-13	1.12481	0.654	0.363	4.92617e-09	COP/NFOL	Sulf2
Utp14b	2.61143e-13	1.76803	0.26	0.081	5.22181e-09	COP/NFOL	Utp14b
4930549C15Rik1	3.18567e-13	1.43143	0.441	0.194	6.37007e-09	COP/NFOL	4930549C15Rik
Fam13c	3.21265e-13	1.1598	0.709	0.453	6.42402e-09	COP/NFOL	Fam13c
Dzip31	3.53713e-13	1.3504	0.354	0.131	7.07284e-09	COP/NFOL	Dzip3
Prickle1	3.61087e-13	1.48037	0.654	0.438	7.22029e-09	COP/NFOL	Prickle1
Epha4	4.43026e-13	1.74213	0.331	0.123	8.85874e-09	COP/NFOL	Epha4
Aco1	4.46145e-13	1.71761	0.252	0.077	8.92111e-09	COP/NFOL	Aco1
Syn21	4.86288e-13	1.42656	0.276	0.088	9.72382e-09	COP/NFOL	Syn2
Tfeb	4.92746e-13	1.27621	0.48	0.223	9.85294e-09	COP/NFOL	Tfeb
Kif1bp	6.36914e-13	1.63524	0.362	0.141	1.27357e-08	COP/NFOL	Kif1bp
Wdsub1	7.21685e-13	1.5267	0.346	0.132	1.44308e-08	COP/NFOL	Wdsub1
Mfn2	7.38138e-13	2.02605	0.276	0.093	1.47598e-08	COP/NFOL	Mfn2
Dmd1	7.84673e-13	1.28402	0.646	0.385	1.56903e-08	COP/NFOL	Dmd
Alkbh1	8.2104e-13	1.44845	0.354	0.135	1.64175e-08	COP/NFOL	Alkbh1
Gria41	1.09996e-12	1.18897	0.638	0.368	2.19947e-08	COP/NFOL	Gria4
Hmgxb3	1.27576e-12	1.51344	0.315	0.113	2.55101e-08	COP/NFOL	Hmgxb3
Tmem132b1	1.28528e-12	1.38602	0.622	0.384	2.57004e-08	COP/NFOL	Tmem132b
Ip6k21	1.69517e-12	1.43442	0.323	0.117	3.38967e-08	COP/NFOL	Ip6k2
Chd71	1.7437e-12	0.949381	0.756	0.487	3.48669e-08	COP/NFOL	Chd7
Man2a2	2.07666e-12	1.33618	0.441	0.202	4.15249e-08	COP/NFOL	Man2a2
Glp2r	2.26832e-12	2.26838	0.307	0.121	4.53572e-08	COP/NFOL	Glp2r
Wdfy1	2.32872e-12	1.5764	0.268	0.088	4.65651e-08	COP/NFOL	Wdfy1
Syne11	2.82971e-12	1.3283	0.63	0.409	5.6583e-08	COP/NFOL	Syne1
Stat1	3.26816e-12	1.52461	0.268	0.089	6.53501e-08	COP/NFOL	Stat1
Mitf	3.28852e-12	1.48011	0.567	0.329	6.57572e-08	COP/NFOL	Mitf
Nrd1	3.74398e-12	0.93938	0.677	0.39	7.48646e-08	COP/NFOL	Nrd1
Xpo11	3.92119e-12	1.25522	0.37	0.146	7.84082e-08	COP/NFOL	Xpo1
Efr3a	4.34984e-12	1.39893	0.307	0.11	8.69793e-08	COP/NFOL	Efr3a
Raph11	5.30608e-12	1.54938	0.339	0.135	1.061e-07	COP/NFOL	Raph1
St71	5.86261e-12	1.38287	0.299	0.106	1.17229e-07	COP/NFOL	St7
Mcu1	6.7108e-12	1.15235	0.425	0.184	1.34189e-07	COP/NFOL	Mcu
Polr3h1	7.16634e-12	1.25405	0.402	0.171	1.43298e-07	COP/NFOL	Polr3h
Tspan9	7.47103e-12	2.2187	0.283	0.107	1.49391e-07	COP/NFOL	Tspan9
Nol10	7.53992e-12	1.4321	0.283	0.098	1.50768e-07	COP/NFOL	Nol10
Slc30a51	8.08294e-12	1.28088	0.339	0.129	1.61626e-07	COP/NFOL	Slc30a5
Tle41	1.02561e-11	1.83017	0.417	0.2	2.05082e-07	COP/NFOL	Tle4
Sobp1	1.03025e-11	1.42356	0.339	0.131	2.06009e-07	COP/NFOL	Sobp
Gm424391	1.03837e-11	1.85821	0.472	0.256	2.07632e-07	COP/NFOL	Gm42439
Pid11	1.14817e-11	1.04113	0.283	0.096	2.29589e-07	COP/NFOL	Pid1
Uggt21	1.3308e-11	1.58738	0.291	0.106	2.66107e-07	COP/NFOL	Uggt2
Gm165991	1.34238e-11	1.04521	0.472	0.217	2.68422e-07	COP/NFOL	Gm16599
Cpq1	1.53498e-11	1.04877	0.354	0.137	3.06934e-07	COP/NFOL	Cpq
Ranbp171	1.61034e-11	1.22593	0.362	0.145	3.22003e-07	COP/NFOL	Ranbp17
Mir9-3hg1	1.64625e-11	0.493045	0.276	0.091	3.29184e-07	COP/NFOL	Mir9-3hg
Bahcc1	1.65013e-11	1.56717	0.252	0.083	3.2996e-07	COP/NFOL	Bahcc1
BC0055611	1.75077e-11	1.22924	0.52	0.273	3.50084e-07	COP/NFOL	BC005561
Rnf144a1	1.9171e-11	1.17343	0.559	0.3	3.83344e-07	COP/NFOL	Rnf144a
Tmco31	2.05739e-11	1.54062	0.307	0.116	4.11396e-07	COP/NFOL	Tmco3
Pde4dip1	2.50064e-11	0.899069	0.685	0.397	5.00029e-07	COP/NFOL	Pde4dip
Hnrnpl	2.51664e-11	0.922818	0.638	0.36	5.03227e-07	COP/NFOL	Hnrnpl
Dennd1b1	2.59984e-11	1.32435	0.339	0.133	5.19865e-07	COP/NFOL	Dennd1b
Taf1d1	2.70939e-11	1.29562	0.48	0.241	5.4177e-07	COP/NFOL	Taf1d
Hif1a1	3.1938e-11	1.34704	0.307	0.114	6.38631e-07	COP/NFOL	Hif1a
Gm47271	3.20735e-11	0.82302	0.693	0.394	6.41341e-07	COP/NFOL	Gm47271
Dicer1	3.66916e-11	1.10137	0.465	0.219	7.33685e-07	COP/NFOL	Dicer1
Pkp4	3.70462e-11	0.964474	0.787	0.629	7.40775e-07	COP/NFOL	Pkp4
Zdhhc211	4.28187e-11	1.44204	0.276	0.098	8.56203e-07	COP/NFOL	Zdhhc21
Phykpl	4.30679e-11	1.28455	0.433	0.201	8.61185e-07	COP/NFOL	Phykpl
Tshz11	4.32664e-11	1.43249	0.323	0.128	8.65154e-07	COP/NFOL	Tshz1
Ifi271	4.58748e-11	1.40558	0.323	0.127	9.17313e-07	COP/NFOL	Ifi27
Dynll1	4.61608e-11	1.17527	0.378	0.159	9.23031e-07	COP/NFOL	Dynll1
A930037H05Rik	4.88855e-11	2.1456	0.268	0.099	9.77515e-07	COP/NFOL	A930037H05Rik
Cnot7	5.54001e-11	1.41593	0.307	0.117	1.10778e-06	COP/NFOL	Cnot7
Tmlhe1	6.23299e-11	1.3707	0.283	0.103	1.24635e-06	COP/NFOL	Tmlhe
Ube2r21	6.46036e-11	1.33273	0.409	0.185	1.29181e-06	COP/NFOL	Ube2r2
Pdgfa	6.84813e-11	1.99879	0.268	0.1	1.36935e-06	COP/NFOL	Pdgfa
Naa201	7.28471e-11	1.25469	0.402	0.18	1.45665e-06	COP/NFOL	Naa20
Uvrag	7.49542e-11	1.24372	0.583	0.348	1.49878e-06	COP/NFOL	Uvrag
Phf141	7.57732e-11	0.838757	0.685	0.411	1.51516e-06	COP/NFOL	Phf14
Hsd17b121	8.19323e-11	1.35987	0.362	0.156	1.63832e-06	COP/NFOL	Hsd17b12
Ilk	9.12324e-11	1.53116	0.268	0.096	1.82428e-06	COP/NFOL	Ilk
Jam3	9.85719e-11	0.869507	0.693	0.459	1.97104e-06	COP/NFOL	Jam3
Ythdf3	1.1915e-10	0.98272	0.496	0.244	2.38252e-06	COP/NFOL	Ythdf3
Srek11	1.24392e-10	0.776511	0.764	0.475	2.48735e-06	COP/NFOL	Srek1
Nol4l1	1.24857e-10	1.2578	0.315	0.122	2.49665e-06	COP/NFOL	Nol4l
Thra	1.2502e-10	0.82658	0.677	0.418	2.4999e-06	COP/NFOL	Thra
Gsk3b1	1.29583e-10	0.744887	0.701	0.399	2.59114e-06	COP/NFOL	Gsk3b
Itgb11	1.45238e-10	1.2385	0.315	0.122	2.90417e-06	COP/NFOL	Itgb1
Mau2	1.69829e-10	1.00566	0.488	0.241	3.39589e-06	COP/NFOL	Mau2
Gria31	1.74332e-10	1.4447	0.331	0.138	3.48594e-06	COP/NFOL	Gria3
Cdh20	1.77732e-10	0.794718	0.913	0.76	3.55393e-06	COP/NFOL	Cdh20
Setd2	1.86751e-10	0.95867	0.543	0.284	3.73428e-06	COP/NFOL	Setd2
Ntrk21	1.89563e-10	1.1165	0.299	0.112	3.79049e-06	COP/NFOL	Ntrk2
Dclk11	2.21174e-10	1.68071	0.394	0.196	4.42259e-06	COP/NFOL	Dclk1
Dnm3	2.28368e-10	0.58758	0.961	0.96	4.56644e-06	COP/NFOL	Dnm3
Gm12227	2.52582e-10	1.43381	0.339	0.143	5.05063e-06	COP/NFOL	Gm12227
Gm472831	2.64193e-10	0.803028	0.693	0.417	5.28279e-06	COP/NFOL	Gm47283
Grik51	2.679e-10	1.54904	0.276	0.104	5.35693e-06	COP/NFOL	Grik5
Ppp1r9a1	2.79768e-10	0.855875	0.622	0.351	5.59424e-06	COP/NFOL	Ppp1r9a
Ptprm1	2.93395e-10	1.70726	0.449	0.252	5.86672e-06	COP/NFOL	Ptprm
Gm17106	2.9504e-10	0.993196	0.669	0.411	5.89963e-06	COP/NFOL	Gm17106
Casc41	2.95651e-10	1.17255	0.339	0.139	5.91183e-06	COP/NFOL	Casc4
4932443L11Rik1	3.08124e-10	0.992656	0.622	0.365	6.16124e-06	COP/NFOL	4932443L11Rik
Lamc11	3.23627e-10	1.25147	0.386	0.175	6.47124e-06	COP/NFOL	Lamc1
Helz1	3.40249e-10	1.41045	0.299	0.117	6.80362e-06	COP/NFOL	Helz
Acer31	3.71316e-10	1.17565	0.339	0.139	7.42484e-06	COP/NFOL	Acer3
Reck1	3.83733e-10	1.46613	0.283	0.108	7.67312e-06	COP/NFOL	Reck
Phf20l1	3.92909e-10	0.950988	0.63	0.37	7.85661e-06	COP/NFOL	Phf20l1
Prdx2	4.08399e-10	1.44204	0.268	0.099	8.16634e-06	COP/NFOL	Prdx2
Fam222b1	4.92027e-10	1.00596	0.457	0.221	9.83857e-06	COP/NFOL	Fam222b
Gm50232	5.81037e-10	1.31823	0.299	0.118	1.16184e-05	COP/NFOL	Gm50232
Mtor	7.66979e-10	1.20723	0.339	0.143	1.53365e-05	COP/NFOL	Mtor
Ybx11	7.95382e-10	1.27986	0.346	0.15	1.59045e-05	COP/NFOL	Ybx1
Nedd41	8.66487e-10	0.8036	0.709	0.469	1.73263e-05	COP/NFOL	Nedd4
Gm16093	1.02841e-09	1.44569	0.299	0.123	2.05641e-05	COP/NFOL	Gm16093
Anks1b1	1.03022e-09	0.516652	0.945	0.772	2.06002e-05	COP/NFOL	Anks1b
Cyp2j61	1.05101e-09	1.46986	0.283	0.113	2.10159e-05	COP/NFOL	Cyp2j6
Arpc1a	1.28452e-09	0.953516	0.52	0.275	2.56852e-05	COP/NFOL	Arpc1a
Pld1	1.49834e-09	0.83812	0.551	0.297	2.99609e-05	COP/NFOL	Pld1
Tmem132d1	1.5647e-09	1.05973	0.598	0.371	3.12878e-05	COP/NFOL	Tmem132d
Ubap2	1.95595e-09	1.14458	0.331	0.14	3.91112e-05	COP/NFOL	Ubap2
Mib11	2.0835e-09	1.18172	0.346	0.152	4.16617e-05	COP/NFOL	Mib1
Abce1	2.3552e-09	1.35435	0.276	0.108	4.70946e-05	COP/NFOL	Abce1
4930512B01Rik	2.6009e-09	0.955447	0.598	0.366	5.20075e-05	COP/NFOL	4930512B01Rik
Map2k5	2.622e-09	0.919668	0.614	0.379	5.24294e-05	COP/NFOL	Map2k5
Zfp2071	2.82315e-09	1.00368	0.48	0.253	5.64517e-05	COP/NFOL	Zfp207
Glrb	3.36647e-09	1.02485	0.551	0.317	6.7316e-05	COP/NFOL	Glrb
Mapk91	3.55519e-09	1.3508	0.291	0.12	7.10896e-05	COP/NFOL	Mapk9
Caprin11	3.69445e-09	1.07588	0.441	0.223	7.38742e-05	COP/NFOL	Caprin1
1700047M11Rik	4.29837e-09	0.55648	0.858	0.612	8.59502e-05	COP/NFOL	1700047M11Rik
Morf4l2	4.4624e-09	1.38384	0.307	0.132	8.92302e-05	COP/NFOL	Morf4l2
G2e3	4.70023e-09	1.49217	0.268	0.107	9.39858e-05	COP/NFOL	G2e3
Grik2	4.89731e-09	1.1403	0.85	0.813	9.79267e-05	COP/NFOL	Grik2
Vldlr	5.02223e-09	0.902237	0.48	0.249	0.000100424	COP/NFOL	Vldlr
Cald11	5.53927e-09	1.16687	0.551	0.363	0.000110763	COP/NFOL	Cald1
Neo1	5.55772e-09	0.599189	0.772	0.499	0.000111132	COP/NFOL	Neo1
Ttbk1	5.58822e-09	1.28418	0.283	0.115	0.000111742	COP/NFOL	Ttbk1
Pacrg	5.80224e-09	0.677602	0.906	0.723	0.000116022	COP/NFOL	Pacrg
Homer1	5.9799e-09	1.23353	0.299	0.125	0.000119574	COP/NFOL	Homer1
Nf11	6.12461e-09	0.600303	0.835	0.616	0.000122468	COP/NFOL	Nf1
Tpd52	6.46746e-09	1.12805	0.394	0.193	0.000129323	COP/NFOL	Tpd52
Pdss1	6.57234e-09	1.3574	0.276	0.112	0.000131421	COP/NFOL	Pdss1
Ephb1	6.91696e-09	1.58773	0.614	0.536	0.000138312	COP/NFOL	Ephb1
Clint11	8.13864e-09	0.935367	0.37	0.168	0.00016274	COP/NFOL	Clint1
Abhd121	8.14761e-09	0.943516	0.441	0.224	0.00016292	COP/NFOL	Abhd12
Htt1	9.08585e-09	1.01191	0.488	0.267	0.000181681	COP/NFOL	Htt
Tlk21	1.00809e-08	0.900059	0.496	0.269	0.000201577	COP/NFOL	Tlk2
Yeats21	1.03627e-08	1.08264	0.417	0.212	0.000207213	COP/NFOL	Yeats2
Arid4b	1.03755e-08	0.691321	0.787	0.537	0.000207469	COP/NFOL	Arid4b
Ttyh11	1.06833e-08	1.42244	0.26	0.105	0.000213622	COP/NFOL	Ttyh1
Zfp4621	1.08703e-08	0.799672	0.598	0.358	0.000217362	COP/NFOL	Zfp462
Ezh2	1.10342e-08	1.31706	0.283	0.119	0.00022064	COP/NFOL	Ezh2
Slx4ip	1.17035e-08	1.34494	0.252	0.099	0.000234023	COP/NFOL	Slx4ip
Ankrd28	1.21964e-08	0.523323	0.945	0.804	0.000243878	COP/NFOL	Ankrd28
Gfpt11	1.31648e-08	1.24892	0.283	0.118	0.000263244	COP/NFOL	Gfpt1
Nisch	1.9317e-08	0.806112	0.591	0.355	0.000386263	COP/NFOL	Nisch
Zfp1571	2.01596e-08	1.19166	0.276	0.113	0.000403112	COP/NFOL	Zfp157
Negr11	2.3628e-08	1.06378	0.559	0.363	0.000472465	COP/NFOL	Negr1
Fut81	2.66379e-08	0.708906	0.598	0.354	0.000532652	COP/NFOL	Fut8
Pip4p21	2.68328e-08	1.15865	0.283	0.119	0.000536549	COP/NFOL	Pip4p2
Fam155a1	2.71968e-08	0.328278	0.268	0.107	0.000543827	COP/NFOL	Fam155a
Spsb1	2.74309e-08	1.28413	0.315	0.144	0.000548509	COP/NFOL	Spsb1
5330438D12Rik1	3.02433e-08	0.549125	0.858	0.588	0.000604746	COP/NFOL	5330438D12Rik
Top11	3.09267e-08	0.737961	0.575	0.332	0.00061841	COP/NFOL	Top1
Ilf31	3.56935e-08	1.09506	0.291	0.124	0.000713727	COP/NFOL	Ilf3
St3gal61	3.81414e-08	1.42847	0.26	0.11	0.000762676	COP/NFOL	St3gal6
Hnrnpr1	3.91701e-08	0.814591	0.567	0.339	0.000783244	COP/NFOL	Hnrnpr
Smarca41	4.5102e-08	1.00297	0.402	0.204	0.00090186	COP/NFOL	Smarca4
Ifrd1	4.75477e-08	1.03067	0.323	0.146	0.000950763	COP/NFOL	Ifrd1
Prpf4b	4.91289e-08	0.609184	0.835	0.584	0.000982381	COP/NFOL	Prpf4b
Abi11	5.08625e-08	1.15349	0.457	0.26	0.00101705	COP/NFOL	Abi1
Rnf1111	5.32865e-08	0.95116	0.402	0.202	0.00106552	COP/NFOL	Rnf111
Sgce1	5.4306e-08	1.05966	0.386	0.195	0.0010859	COP/NFOL	Sgce
Megf91	5.55249e-08	0.970768	0.354	0.168	0.00111028	COP/NFOL	Megf9
Mlh3	6.05276e-08	1.28305	0.299	0.136	0.00121031	COP/NFOL	Mlh3
Anp32b	6.49069e-08	1.19056	0.252	0.102	0.00129788	COP/NFOL	Anp32b
Mtmr3	6.71571e-08	0.799535	0.575	0.347	0.00134287	COP/NFOL	Mtmr3
Gm269171	6.84609e-08	0.902474	0.472	0.264	0.00136894	COP/NFOL	Gm26917
Evi5l1	6.91014e-08	0.77118	0.52	0.294	0.00138175	COP/NFOL	Evi5l
Gm38604	7.14377e-08	0.880319	0.386	0.19	0.00142847	COP/NFOL	Gm38604
Etf1	7.41831e-08	1.18826	0.252	0.103	0.00148337	COP/NFOL	Etf1
Macrod21	8.21749e-08	0.72687	0.677	0.447	0.00164317	COP/NFOL	Macrod2
Brf1	8.81718e-08	1.09285	0.331	0.154	0.00176308	COP/NFOL	Brf1
Strn	9.17024e-08	1.066	0.449	0.257	0.00183368	COP/NFOL	Strn
Pde7a1	9.62409e-08	1.18307	0.402	0.215	0.00192443	COP/NFOL	Pde7a
Lmf1	1.08517e-07	1.16006	0.299	0.136	0.00216991	COP/NFOL	Lmf1
Ube2j2	1.11428e-07	1.07942	0.283	0.123	0.00222811	COP/NFOL	Ube2j2
Adcy10	1.13408e-07	1.12398	0.354	0.173	0.00226771	COP/NFOL	Adcy10
2610008E11Rik1	1.22252e-07	0.914672	0.409	0.213	0.00244456	COP/NFOL	2610008E11Rik
Cdc26	1.22726e-07	1.17139	0.276	0.12	0.00245403	COP/NFOL	Cdc26
Ldlrad41	1.24643e-07	1.22012	0.48	0.286	0.00249236	COP/NFOL	Ldlrad4
Aco21	1.26621e-07	1.1622	0.409	0.223	0.00253192	COP/NFOL	Aco2
Tmem175	1.31128e-07	0.886369	0.346	0.163	0.00262204	COP/NFOL	Tmem175
Apba1	1.35014e-07	0.674618	0.772	0.543	0.00269975	COP/NFOL	Apba1
Parp81	1.3523e-07	1.05985	0.362	0.18	0.00270406	COP/NFOL	Parp8
Fgf121	1.39884e-07	1.076	0.465	0.275	0.00279712	COP/NFOL	Fgf12
Arhgap321	1.67895e-07	0.965611	0.504	0.295	0.00335722	COP/NFOL	Arhgap32
Sptan11	1.69738e-07	0.858374	0.433	0.232	0.00339408	COP/NFOL	Sptan1
Hnrnpa1	1.71308e-07	1.12688	0.268	0.115	0.00342548	COP/NFOL	Hnrnpa1
Srsf11	1.78146e-07	0.541	0.724	0.448	0.0035622	COP/NFOL	Srsf11
2025-03-08	1.84012e-07	1.12613	0.465	0.289	0.0036795	COP/NFOL	2025-03-08
Zfp451	2.13715e-07	0.938748	0.37	0.185	0.00427345	COP/NFOL	Zfp451
4632427E13Rik	2.3264e-07	0.758016	0.583	0.366	0.00465188	COP/NFOL	4632427E13Rik
5031425E22Rik	2.35017e-07	0.81623	0.504	0.293	0.0046994	COP/NFOL	5031425E22Rik
Tcerg11	2.58672e-07	1.24895	0.315	0.154	0.00517241	COP/NFOL	Tcerg1
Scamp2	2.76072e-07	1.28917	0.268	0.121	0.00552034	COP/NFOL	Scamp2
Zkscan3	2.80971e-07	0.955661	0.386	0.201	0.00561829	COP/NFOL	Zkscan3
Btbd91	3.13717e-07	0.641771	0.583	0.349	0.00627309	COP/NFOL	Btbd9
Limd11	3.24361e-07	1.19549	0.252	0.109	0.00648592	COP/NFOL	Limd1
Rab11fip2	3.51486e-07	0.812475	0.591	0.393	0.00702832	COP/NFOL	Rab11fip2
Bace1	3.56153e-07	0.978381	0.354	0.179	0.00712164	COP/NFOL	Bace1
Filip1l1	3.56554e-07	0.891245	0.362	0.183	0.00712965	COP/NFOL	Filip1l
Tjp11	3.66209e-07	0.594077	0.74	0.518	0.00732272	COP/NFOL	Tjp1
Tfcp21	3.86026e-07	0.957503	0.339	0.165	0.00771898	COP/NFOL	Tfcp2
Cebpz	3.90714e-07	1.07638	0.26	0.112	0.00781272	COP/NFOL	Cebpz
Ccar11	3.91118e-07	0.704959	0.528	0.307	0.0078208	COP/NFOL	Ccar1
Klhl321	4.12146e-07	1.05784	0.26	0.113	0.00824126	COP/NFOL	Klhl32
Wipf1	4.13059e-07	0.502245	0.795	0.553	0.00825952	COP/NFOL	Wipf1
Arid1a	4.13092e-07	0.798499	0.488	0.284	0.00826019	COP/NFOL	Arid1a
Cap1	4.45035e-07	0.977494	0.315	0.149	0.00889891	COP/NFOL	Cap1
Top2b1	4.6529e-07	0.876929	0.417	0.227	0.00930394	COP/NFOL	Top2b
Rpl36	4.72855e-07	1.13392	0.268	0.12	0.00945522	COP/NFOL	Rpl36
Pdlim51	4.96053e-07	1.14441	0.276	0.127	0.00991908	COP/NFOL	Pdlim5
Ola11	5.0054e-07	1.05907	0.323	0.158	0.0100088	COP/NFOL	Ola1
Prag1	5.01044e-07	1.07741	0.394	0.217	0.0100189	COP/NFOL	Prag1
Yars	5.9123e-07	0.794523	0.409	0.218	0.0118222	COP/NFOL	Yars
Lcor	5.91412e-07	0.626763	0.63	0.4	0.0118259	COP/NFOL	Lcor
Pcm1	6.07706e-07	0.66771	0.63	0.41	0.0121517	COP/NFOL	Pcm1
Phactr1	6.23868e-07	0.572959	0.858	0.705	0.0124749	COP/NFOL	Phactr1
Ino80dos1	6.80038e-07	0.871998	0.457	0.265	0.013598	COP/NFOL	Ino80dos
Actr1a	7.04275e-07	0.964193	0.346	0.176	0.0140827	COP/NFOL	Actr1a
Hs2st11	7.21706e-07	1.20162	0.331	0.167	0.0144312	COP/NFOL	Hs2st1
Bmp1	7.81002e-07	1.19212	0.252	0.113	0.0156169	COP/NFOL	Bmp1
Sh3gl21	7.81086e-07	0.975839	0.299	0.141	0.0156186	COP/NFOL	Sh3gl2
Kat6b1	7.98236e-07	0.792339	0.441	0.249	0.0159615	COP/NFOL	Kat6b
Bcat11	8.42817e-07	1.17909	0.299	0.146	0.016853	COP/NFOL	Bcat1
Farp11	8.4825e-07	0.924418	0.339	0.172	0.0169616	COP/NFOL	Farp1
Ncam2	8.98163e-07	0.757159	0.843	0.891	0.0179597	COP/NFOL	Ncam2
Nt5dc1	9.02165e-07	0.991021	0.268	0.12	0.0180397	COP/NFOL	Nt5dc1
Capza11	9.23491e-07	0.842241	0.378	0.197	0.0184661	COP/NFOL	Capza1
Nalcn1	1.05174e-06	1.21992	0.425	0.265	0.0210305	COP/NFOL	Nalcn
S100b1	1.12087e-06	0.971781	0.362	0.194	0.022413	COP/NFOL	S100b
Mga1	1.14002e-06	0.83154	0.409	0.225	0.0227959	COP/NFOL	Mga
Strbp1	1.17596e-06	0.434063	0.89	0.729	0.0235144	COP/NFOL	Strbp
Smarcad11	1.23306e-06	0.846701	0.409	0.225	0.0246563	COP/NFOL	Smarcad1
Orc2	1.27853e-06	0.896154	0.331	0.165	0.0255654	COP/NFOL	Orc2
Elovl61	1.32724e-06	0.699822	0.433	0.238	0.0265396	COP/NFOL	Elovl6
Srsf61	1.34155e-06	1.03571	0.307	0.151	0.0268256	COP/NFOL	Srsf6
Gm50013	1.41104e-06	0.93167	0.283	0.132	0.0282152	COP/NFOL	Gm50013
Mad1l1	1.44156e-06	1.05877	0.394	0.227	0.0288255	COP/NFOL	Mad1l1
Trim331	1.48672e-06	0.840647	0.394	0.214	0.0297284	COP/NFOL	Trim33
Ankrd171	1.8356e-06	0.612202	0.559	0.345	0.0367047	COP/NFOL	Ankrd17
Ehmt1	1.86865e-06	0.64081	0.598	0.396	0.0373656	COP/NFOL	Ehmt1
Peak11	1.87327e-06	0.939118	0.339	0.177	0.0374579	COP/NFOL	Peak1
Smarcc11	1.96333e-06	0.880699	0.346	0.178	0.0392587	COP/NFOL	Smarcc1
Slc16a7	1.98888e-06	0.829687	0.441	0.255	0.0397696	COP/NFOL	Slc16a7
Rac1	2.63478e-06	0.978713	0.315	0.16	0.052685	COP/NFOL	Rac1
Wdfy3	2.7617e-06	0.611451	0.63	0.439	0.0552229	COP/NFOL	Wdfy3
Mphosph91	2.76699e-06	0.962614	0.276	0.131	0.0553288	COP/NFOL	Mphosph9
Sycp21	2.95838e-06	0.818428	0.394	0.217	0.0591558	COP/NFOL	Sycp2
Senp71	3.09893e-06	0.713539	0.496	0.298	0.0619663	COP/NFOL	Senp7
Nnat1	3.17852e-06	1.55988	0.276	0.138	0.0635577	COP/NFOL	Nnat
Spindoc	3.21486e-06	1.08028	0.252	0.116	0.0642843	COP/NFOL	Spindoc
Chka	3.25695e-06	0.741628	0.433	0.247	0.0651259	COP/NFOL	Chka
Rbmx1	3.32163e-06	1.04943	0.315	0.164	0.0664193	COP/NFOL	Rbmx
Asxl2	3.52754e-06	0.641611	0.567	0.361	0.0705368	COP/NFOL	Asxl2
Zeb2	3.55055e-06	0.318971	1	0.967	0.0709969	COP/NFOL	Zeb2
Rere	3.58021e-06	0.361786	0.953	0.837	0.07159	COP/NFOL	Rere
Gal3st1	4.03732e-06	0.754163	0.465	0.275	0.0807302	COP/NFOL	Gal3st1
Epb41l4b1	4.06462e-06	0.95743	0.378	0.214	0.081276	COP/NFOL	Epb41l4b
Phf8	4.21384e-06	0.938044	0.283	0.138	0.0842599	COP/NFOL	Phf8
Scrn1	4.3146e-06	1.19722	0.252	0.12	0.0862748	COP/NFOL	Scrn1
Lncppara1	4.44563e-06	0.89512	0.409	0.24	0.0888949	COP/NFOL	Lncppara
2810410L24Rik	4.84398e-06	1.10137	0.323	0.172	0.0968602	COP/NFOL	2810410L24Rik
Nasp	4.98762e-06	0.868924	0.291	0.143	0.0997325	COP/NFOL	Nasp
Secisbp2l	5.00791e-06	1.55911	0.417	0.279	0.100138	COP/NFOL	Secisbp2l
Myo5a1	5.69032e-06	0.678004	0.512	0.32	0.113784	COP/NFOL	Myo5a
Acbd3	5.70141e-06	0.951712	0.276	0.134	0.114005	COP/NFOL	Acbd3
Pcbp2	5.74849e-06	0.62351	0.504	0.304	0.114947	COP/NFOL	Pcbp2
Khdrbs11	5.85626e-06	0.69781	0.425	0.243	0.117102	COP/NFOL	Khdrbs1
Usp25	5.87758e-06	0.720242	0.417	0.237	0.117528	COP/NFOL	Usp25
Tln21	5.92277e-06	0.861872	0.339	0.179	0.118432	COP/NFOL	Tln2
Gm16168	6.06674e-06	0.56628	0.772	0.594	0.12131	COP/NFOL	Gm16168
Zfp276	6.18563e-06	0.965715	0.307	0.159	0.123688	COP/NFOL	Zfp276
Mpdz1	6.34465e-06	0.902327	0.339	0.182	0.126868	COP/NFOL	Mpdz
Srpk21	6.38142e-06	0.60913	0.622	0.432	0.127603	COP/NFOL	Srpk2
Gm4221	6.62191e-06	0.895091	0.409	0.242	0.132412	COP/NFOL	Gm4221
Sec61a2	6.87635e-06	0.679144	0.465	0.277	0.137499	COP/NFOL	Sec61a2
Tdrd3	7.76076e-06	0.84162	0.37	0.207	0.155184	COP/NFOL	Tdrd3
Llgl1	8.01617e-06	1.14745	0.26	0.128	0.160291	COP/NFOL	Llgl1
Macrod11	8.63429e-06	1.18008	0.26	0.127	0.172651	COP/NFOL	Macrod1
Mipol1	8.80092e-06	0.955661	0.268	0.131	0.175983	COP/NFOL	Mipol1
Ago21	9.12054e-06	0.984501	0.276	0.137	0.182374	COP/NFOL	Ago2
Celf11	9.14324e-06	0.538832	0.551	0.342	0.182828	COP/NFOL	Celf1
Gm155631	9.14487e-06	0.876394	0.276	0.136	0.182861	COP/NFOL	Gm15563
Mtif21	9.70988e-06	0.73125	0.362	0.197	0.194159	COP/NFOL	Mtif2
Utp14a	1.08812e-05	0.933483	0.276	0.137	0.21758	COP/NFOL	Utp14a
Cep681	1.08955e-05	0.835568	0.299	0.153	0.217866	COP/NFOL	Cep68
Clip3	1.14867e-05	0.994486	0.315	0.171	0.229688	COP/NFOL	Clip3
Abhd21	1.16638e-05	0.696414	0.291	0.147	0.23323	COP/NFOL	Abhd2
Efcab14	1.16871e-05	0.736954	0.402	0.233	0.233696	COP/NFOL	Efcab14
Cux11	1.22811e-05	0.57633	0.441	0.254	0.245573	COP/NFOL	Cux1
Chchd3	1.32226e-05	0.668923	0.488	0.307	0.264398	COP/NFOL	Chchd3
Myrf	1.32274e-05	0.604349	0.512	0.319	0.264494	COP/NFOL	Myrf
Rps18	1.35372e-05	1.01619	0.252	0.123	0.270689	COP/NFOL	Rps18
Cfl1	1.41332e-05	0.843491	0.307	0.16	0.282607	COP/NFOL	Cfl1
Akt31	1.42936e-05	0.762455	0.488	0.331	0.285815	COP/NFOL	Akt3
Chic1	1.54197e-05	0.910605	0.291	0.151	0.308332	COP/NFOL	Chic1
Jmjd1c1	1.56433e-05	0.697501	0.701	0.516	0.312803	COP/NFOL	Jmjd1c
Gpatch2l	1.62002e-05	0.923761	0.283	0.146	0.32394	COP/NFOL	Gpatch2l
Ss181	1.70548e-05	0.810437	0.331	0.178	0.341027	COP/NFOL	Ss18
Zfp9501	1.77296e-05	0.614941	0.472	0.291	0.354521	COP/NFOL	Zfp950
Zmym41	1.84062e-05	0.568919	0.591	0.39	0.36805	COP/NFOL	Zmym4
Gm17227	1.86569e-05	0.927223	0.299	0.159	0.373063	COP/NFOL	Gm17227
Pcmtd1	1.88526e-05	0.583937	0.52	0.327	0.376977	COP/NFOL	Pcmtd1
Crebzf	1.89607e-05	0.611145	0.551	0.37	0.379138	COP/NFOL	Crebzf
Rab11fip31	1.94268e-05	0.627817	0.465	0.283	0.388459	COP/NFOL	Rab11fip3
Ttc41	2.0292e-05	0.993068	0.252	0.125	0.40576	COP/NFOL	Ttc4
Hnrnpa2b11	2.24427e-05	0.405499	0.913	0.734	0.448765	COP/NFOL	Hnrnpa2b1
AC149090.11	2.28098e-05	1.2927	0.276	0.145	0.456105	COP/NFOL	AC149090.1
Cdc40	2.32569e-05	0.862843	0.362	0.208	0.465045	COP/NFOL	Cdc40
Foxn21	2.46097e-05	0.988178	0.276	0.142	0.492095	COP/NFOL	Foxn2
Brip1os1	2.46129e-05	0.560177	0.433	0.254	0.492159	COP/NFOL	Brip1os
D5Ertd579e	2.46948e-05	0.662547	0.409	0.239	0.493798	COP/NFOL	D5Ertd579e
Usp34	2.54448e-05	0.393505	0.764	0.547	0.508795	COP/NFOL	Usp34
Sppl31	2.68115e-05	0.680986	0.449	0.282	0.536122	COP/NFOL	Sppl3
Zfp1	2.81815e-05	0.986803	0.268	0.139	0.563518	COP/NFOL	Zfp1
Dennd4a	2.84395e-05	0.749436	0.583	0.416	0.568677	COP/NFOL	Dennd4a
Ube2l3	2.92417e-05	0.966436	0.276	0.144	0.584718	COP/NFOL	Ube2l3
Fsd1l	3.08925e-05	1.03558	0.37	0.227	0.617727	COP/NFOL	Fsd1l
Sacm1l	3.43581e-05	0.860943	0.26	0.131	0.687025	COP/NFOL	Sacm1l
Acyp2	3.48295e-05	0.613742	0.543	0.367	0.696451	COP/NFOL	Acyp2
Pag11	3.97461e-05	0.916829	0.276	0.145	0.794762	COP/NFOL	Pag1
Rbm25	4.09766e-05	0.452771	0.764	0.572	0.819368	COP/NFOL	Rbm25
Zcchc7	4.1538e-05	0.379343	0.89	0.764	0.830593	COP/NFOL	Zcchc7
Btbd12	4.16051e-05	0.668313	0.378	0.22	0.831935	COP/NFOL	Btbd1
Snx30	4.16065e-05	0.593948	0.63	0.469	0.831964	COP/NFOL	Snx30
Rspry11	4.17908e-05	0.769565	0.402	0.245	0.835649	COP/NFOL	Rspry1
Dync1i2	4.29448e-05	0.612608	0.512	0.334	0.858723	COP/NFOL	Dync1i2
Mcts1	4.31197e-05	0.874166	0.276	0.144	0.862222	COP/NFOL	Mcts1
Slc7a6os	4.31777e-05	0.937739	0.26	0.134	0.863381	COP/NFOL	Slc7a6os
Ktn1	4.50581e-05	0.597803	0.583	0.413	0.900982	COP/NFOL	Ktn1
Stat31	4.58674e-05	1.09371	0.276	0.147	0.917165	COP/NFOL	Stat3
Zfp740	4.59431e-05	0.904695	0.394	0.25	0.918678	COP/NFOL	Zfp740
Zfp3291	4.59808e-05	0.790017	0.339	0.193	0.919433	COP/NFOL	Zfp329
Shroom2	4.62557e-05	1.04621	0.283	0.156	0.924929	COP/NFOL	Shroom2
Gmds1	4.82712e-05	0.587311	0.449	0.273	0.965231	COP/NFOL	Gmds
Pcsk71	4.91892e-05	0.741666	0.299	0.16	0.983586	COP/NFOL	Pcsk7
Rad23b	5.18252e-05	0.756643	0.299	0.161	1	COP/NFOL	Rad23b
Cacng71	5.66772e-05	0.812085	0.307	0.17	1	COP/NFOL	Cacng7
Pdia3	5.67272e-05	0.976093	0.26	0.136	1	COP/NFOL	Pdia3
Ddx501	5.90011e-05	0.633417	0.472	0.305	1	COP/NFOL	Ddx50
Paxbp11	5.96644e-05	0.616328	0.535	0.362	1	COP/NFOL	Paxbp1
Acox1	6.01513e-05	0.550075	0.457	0.282	1	COP/NFOL	Acox1
Luc7l1	6.02097e-05	0.713247	0.339	0.191	1	COP/NFOL	Luc7l
Prkcb1	6.03739e-05	0.916798	0.488	0.346	1	COP/NFOL	Prkcb
Stx16	6.07497e-05	0.596774	0.488	0.321	1	COP/NFOL	Stx16
Psme4	6.33466e-05	0.50803	0.559	0.369	1	COP/NFOL	Psme4
Dnm3os	6.36057e-05	0.976374	0.252	0.131	1	COP/NFOL	Dnm3os
Micu1	6.3916e-05	0.663099	0.417	0.257	1	COP/NFOL	Micu1
Rrbp1	6.68704e-05	0.64045	0.402	0.24	1	COP/NFOL	Rrbp1
Tmem63b1	6.95634e-05	0.965715	0.26	0.138	1	COP/NFOL	Tmem63b
Acp11	7.18067e-05	0.932278	0.299	0.168	1	COP/NFOL	Acp1
Nono	7.3233e-05	0.840896	0.283	0.153	1	COP/NFOL	Nono
Tafa5	7.63224e-05	0.628932	0.622	0.477	1	COP/NFOL	Tafa5
Cnot21	7.70518e-05	0.602024	0.441	0.272	1	COP/NFOL	Cnot2
Ccdc73	8.10983e-05	0.740443	0.268	0.139	1	COP/NFOL	Ccdc73
Usp321	8.17468e-05	0.641107	0.48	0.324	1	COP/NFOL	Usp32
Ewsr11	8.50515e-05	0.589966	0.488	0.326	1	COP/NFOL	Ewsr1
Spast1	8.64399e-05	0.719972	0.346	0.203	1	COP/NFOL	Spast
Zfpm21	9.22334e-05	0.565029	0.354	0.204	1	COP/NFOL	Zfpm2
Rora1	9.41925e-05	0.760282	0.465	0.328	1	COP/NFOL	Rora
Mycbp1	9.80474e-05	0.847316	0.268	0.144	1	COP/NFOL	Mycbp
Unk	0.000100971	0.721083	0.299	0.165	1	COP/NFOL	Unk
A630089N07Rik1	0.000101091	0.807977	0.291	0.16	1	COP/NFOL	A630089N07Rik
Pacs2	0.000101394	0.677364	0.551	0.411	1	COP/NFOL	Pacs2
2810468N07Rik	0.000119415	0.896768	0.268	0.145	1	COP/NFOL	2810468N07Rik
Mapk81	0.000120832	0.852496	0.283	0.158	1	COP/NFOL	Mapk8
Stau1	0.000124545	0.875288	0.252	0.133	1	COP/NFOL	Stau1
Rabep11	0.00012466	0.634641	0.528	0.363	1	COP/NFOL	Rabep1
Zc3h7a1	0.000131276	0.830966	0.307	0.178	1	COP/NFOL	Zc3h7a
Phrf1	0.0001518	0.773101	0.283	0.157	1	COP/NFOL	Phrf1
Gfra11	0.000153121	0.853169	0.37	0.24	1	COP/NFOL	Gfra1
Secisbp2	0.000154145	0.701089	0.291	0.161	1	COP/NFOL	Secisbp2
Fkbp15	0.000155907	1.08119	0.291	0.167	1	COP/NFOL	Fkbp15
Gm19710	0.000163179	0.675079	0.441	0.287	1	COP/NFOL	Gm19710
Trip12	0.000164556	0.493635	0.583	0.405	1	COP/NFOL	Trip12
Osbpl9	0.00016818	0.705469	0.386	0.242	1	COP/NFOL	Osbpl9
Ate11	0.000186971	0.653578	0.402	0.256	1	COP/NFOL	Ate1
Gas5	0.000198714	0.62921	0.433	0.279	1	COP/NFOL	Gas5
Ugt8a	0.000200565	0.491731	0.717	0.604	1	COP/NFOL	Ugt8a
Tet21	0.000201767	0.771809	0.291	0.166	1	COP/NFOL	Tet2
Grm7	0.000203357	1.23797	0.331	0.568	1	COP/NFOL	Grm7
Ndufaf2	0.00020431	0.776133	0.354	0.217	1	COP/NFOL	Ndufaf2
Vps541	0.000216733	0.770323	0.315	0.187	1	COP/NFOL	Vps54
Slc24a51	0.000231071	0.63507	0.433	0.287	1	COP/NFOL	Slc24a5
Fam49b1	0.000233428	0.486135	0.504	0.336	1	COP/NFOL	Fam49b
Cobll1	0.000234271	0.57026	0.622	0.503	1	COP/NFOL	Cobll1
Ccnt21	0.000234613	0.592257	0.472	0.314	1	COP/NFOL	Ccnt2
Fam193a1	0.000236958	0.433641	0.575	0.396	1	COP/NFOL	Fam193a
Ttc191	0.000238496	0.59513	0.394	0.246	1	COP/NFOL	Ttc19
Phf61	0.000239757	0.769938	0.26	0.142	1	COP/NFOL	Phf6
Fam120a	0.00024038	0.777448	0.307	0.18	1	COP/NFOL	Fam120a
Ap1g11	0.000241466	0.684136	0.346	0.207	1	COP/NFOL	Ap1g1
Ppm1e1	0.000258566	0.822028	0.26	0.142	1	COP/NFOL	Ppm1e
Msh3	0.00026388	0.68368	0.323	0.19	1	COP/NFOL	Msh3
Abi21	0.000263892	0.6409	0.283	0.157	1	COP/NFOL	Abi2
Sumo21	0.000267605	0.688673	0.386	0.246	1	COP/NFOL	Sumo2
Rnf8	0.000272294	0.820692	0.276	0.157	1	COP/NFOL	Rnf8
Prpf38b	0.000272699	0.757516	0.307	0.18	1	COP/NFOL	Prpf38b
Smap11	0.000273356	0.742422	0.323	0.193	1	COP/NFOL	Smap1
Shisa4	0.000273936	0.466531	0.567	0.41	1	COP/NFOL	Shisa4
Rubcn	0.000278188	0.88506	0.315	0.195	1	COP/NFOL	Rubcn
Smim4	0.000295098	0.798494	0.346	0.213	1	COP/NFOL	Smim4
Mef2d	0.000296009	0.75986	0.299	0.175	1	COP/NFOL	Mef2d
Srsf31	0.0003048	0.612648	0.402	0.256	1	COP/NFOL	Srsf3
G3bp1	0.000305479	0.809596	0.252	0.138	1	COP/NFOL	G3bp1
Trim241	0.000308826	0.643044	0.378	0.237	1	COP/NFOL	Trim24
Sbno11	0.000309219	0.596644	0.409	0.263	1	COP/NFOL	Sbno1
Kif21b1	0.000324722	0.857489	0.299	0.18	1	COP/NFOL	Kif21b
Lrp61	0.000325025	0.59837	0.331	0.195	1	COP/NFOL	Lrp6
Irf2	0.000328846	0.543368	0.449	0.296	1	COP/NFOL	Irf2
Vcp	0.000332794	0.770139	0.307	0.183	1	COP/NFOL	Vcp
Nkx2-2os	0.000337663	0.799157	0.339	0.211	1	COP/NFOL	Nkx2-2os
Lyst1	0.000341194	0.810556	0.26	0.146	1	COP/NFOL	Lyst
Nap1l4	0.000360925	0.684025	0.276	0.155	1	COP/NFOL	Nap1l4
Jarid21	0.000366975	0.45741	0.512	0.347	1	COP/NFOL	Jarid2
Gm16552	0.000375645	0.815649	0.252	0.14	1	COP/NFOL	Gm16552
Ulk2	0.000380934	0.581676	0.472	0.321	1	COP/NFOL	Ulk2
Ndfip1	0.000383434	0.41757	0.638	0.478	1	COP/NFOL	Ndfip1
Luc7l31	0.000386713	0.473485	0.622	0.477	1	COP/NFOL	Luc7l3
Fbxl21	0.000401481	0.733842	0.299	0.177	1	COP/NFOL	Fbxl2
Tmem165	0.000443479	0.523816	0.394	0.246	1	COP/NFOL	Tmem165
Tbl1xr11	0.00044988	0.526417	0.52	0.361	1	COP/NFOL	Tbl1xr1
Grk4	0.000450382	0.644823	0.26	0.144	1	COP/NFOL	Grk4
Sympk	0.000458595	0.660311	0.307	0.181	1	COP/NFOL	Sympk
Rbm4b1	0.000475803	0.586428	0.354	0.22	1	COP/NFOL	Rbm4b
Pum1	0.000482226	0.481196	0.496	0.344	1	COP/NFOL	Pum1
Psmd14	0.000498167	0.513742	0.386	0.241	1	COP/NFOL	Psmd14
Slc25a361	0.000504506	0.800592	0.299	0.182	1	COP/NFOL	Slc25a36
Ehbp11	0.000509475	0.497865	0.559	0.399	1	COP/NFOL	Ehbp1
Tspan31	0.000522678	0.735252	0.276	0.159	1	COP/NFOL	Tspan3
Auts2	0.00053492	1.64303	0.764	0.805	1	COP/NFOL	Auts2
Rhobtb31	0.000542761	0.620058	0.299	0.175	1	COP/NFOL	Rhobtb3
Khdc41	0.000565341	0.839508	0.268	0.156	1	COP/NFOL	Khdc4
Ddhd21	0.000567488	0.628516	0.417	0.277	1	COP/NFOL	Ddhd2
Tnks2	0.000573824	0.489324	0.409	0.262	1	COP/NFOL	Tnks2
Sema6d1	0.000574629	0.390036	0.575	0.4	1	COP/NFOL	Sema6d
Ppp3ca1	0.000585575	0.377536	0.787	0.613	1	COP/NFOL	Ppp3ca
Prkn1	0.000620864	0.297142	0.835	0.669	1	COP/NFOL	Prkn
Dnm2	0.00066075	0.582002	0.591	0.486	1	COP/NFOL	Dnm2
Tia11	0.000673191	0.54341	0.472	0.332	1	COP/NFOL	Tia1
Fat1	0.000763894	0.917526	0.252	0.148	1	COP/NFOL	Fat1
1110004F10Rik1	0.000789718	0.765178	0.268	0.158	1	COP/NFOL	1110004F10Rik
Arhgef28	0.000790379	0.776138	0.567	0.485	1	COP/NFOL	Arhgef28
Ints4	0.000806809	0.584102	0.299	0.178	1	COP/NFOL	Ints4
Tmem1671	0.000808262	0.737316	0.315	0.198	1	COP/NFOL	Tmem167
U2af1	0.000821326	0.717645	0.283	0.169	1	COP/NFOL	U2af1
Eps15l11	0.000828194	0.524776	0.394	0.254	1	COP/NFOL	Eps15l1
Abl1	0.000856622	0.511757	0.496	0.356	1	COP/NFOL	Abl1
Nova11	0.000874066	0.5703	0.37	0.24	1	COP/NFOL	Nova1
Elavl3	0.000900915	0.513362	0.622	0.502	1	COP/NFOL	Elavl3
D830024N08Rik	0.000904693	0.522784	0.362	0.227	1	COP/NFOL	D830024N08Rik
Rbm261	0.000913246	0.416401	0.583	0.425	1	COP/NFOL	Rbm26
Enah1	0.000953744	0.756198	0.409	0.289	1	COP/NFOL	Enah
Angptl2	0.00096839	0.60505	0.433	0.305	1	COP/NFOL	Angptl2
Rsf1os11	0.000991708	0.446458	0.386	0.247	1	COP/NFOL	Rsf1os1
Aatf	0.000995265	0.657981	0.323	0.205	1	COP/NFOL	Aatf
Fam76b	0.00100005	0.79176	0.268	0.161	1	COP/NFOL	Fam76b
Atxn2	0.00103258	0.590355	0.488	0.352	1	COP/NFOL	Atxn2
Csnk1g31	0.00104155	0.57484	0.346	0.22	1	COP/NFOL	Csnk1g3
Fam135a1	0.00104652	0.603879	0.354	0.229	1	COP/NFOL	Fam135a
Olig21	0.00105381	0.852851	0.268	0.163	1	COP/NFOL	Olig2
Eif2s3y	0.00108221	0.41926	0.606	0.449	1	COP/NFOL	Eif2s3y
Susd6	0.0010902	0.709451	0.339	0.219	1	COP/NFOL	Susd6
Rapgef21	0.00110706	0.519943	0.449	0.311	1	COP/NFOL	Rapgef2
Cul4a	0.00114154	0.742602	0.252	0.147	1	COP/NFOL	Cul4a
Ppard	0.00116163	0.868199	0.252	0.149	1	COP/NFOL	Ppard
Snx131	0.00116681	0.692349	0.252	0.146	1	COP/NFOL	Snx13
Ppp2r5e1	0.00118362	0.534755	0.433	0.294	1	COP/NFOL	Ppp2r5e
Foxk2	0.00119495	0.655597	0.283	0.171	1	COP/NFOL	Foxk2
Zfp1481	0.00123108	0.450979	0.449	0.299	1	COP/NFOL	Zfp148
Kdm4c1	0.00126461	0.502296	0.417	0.282	1	COP/NFOL	Kdm4c
Gprasp11	0.00126739	0.511928	0.378	0.247	1	COP/NFOL	Gprasp1
Suco	0.00129013	0.722738	0.268	0.161	1	COP/NFOL	Suco
Sf3b3	0.00132694	0.657981	0.283	0.172	1	COP/NFOL	Sf3b3
Gm38304	0.00133271	0.605043	0.433	0.305	1	COP/NFOL	Gm38304
Tab2	0.00133742	0.673479	0.307	0.19	1	COP/NFOL	Tab2
Rnf2141	0.00136366	0.605365	0.315	0.198	1	COP/NFOL	Rnf214
6430590A07Rik1	0.00137823	0.590589	0.378	0.249	1	COP/NFOL	6430590A07Rik
Exoc3	0.00138209	0.602358	0.323	0.204	1	COP/NFOL	Exoc3
Tnpo3	0.00144348	0.524362	0.354	0.228	1	COP/NFOL	Tnpo3
Taldo1	0.00145977	0.500422	0.339	0.213	1	COP/NFOL	Taldo1
Reps11	0.00146224	0.748931	0.276	0.168	1	COP/NFOL	Reps1
Tra2a1	0.00155608	0.332892	0.717	0.532	1	COP/NFOL	Tra2a
Dctn4	0.00156025	0.344856	0.488	0.331	1	COP/NFOL	Dctn4
Rabgap1	0.0015694	0.402509	0.591	0.451	1	COP/NFOL	Rabgap1
Zfp3981	0.00159071	0.633101	0.268	0.16	1	COP/NFOL	Zfp398
Usp471	0.00159261	0.517464	0.378	0.247	1	COP/NFOL	Usp47
Tmem87a	0.00163893	0.599283	0.291	0.179	1	COP/NFOL	Tmem87a
Actr3	0.00165889	0.638289	0.268	0.161	1	COP/NFOL	Actr3
Safb2	0.00166546	0.659022	0.315	0.201	1	COP/NFOL	Safb2
Setbp11	0.00171327	0.392214	0.441	0.295	1	COP/NFOL	Setbp1
Larp4	0.00172113	0.615152	0.26	0.154	1	COP/NFOL	Larp4
1600010M07Rik	0.00175303	0.545723	0.37	0.247	1	COP/NFOL	1600010M07Rik
Tbc1d9b1	0.00176448	0.690958	0.276	0.17	1	COP/NFOL	Tbc1d9b
Ddx17	0.00179019	0.288438	0.709	0.555	1	COP/NFOL	Ddx17
Zmynd111	0.00184802	0.484808	0.402	0.269	1	COP/NFOL	Zmynd11
Klhl71	0.00195795	0.694564	0.283	0.177	1	COP/NFOL	Klhl7
Atad1	0.00196299	0.585723	0.252	0.148	1	COP/NFOL	Atad1
Eif3a	0.00199874	0.64964	0.268	0.163	1	COP/NFOL	Eif3a
Reep5	0.0020695	0.923356	0.386	0.292	1	COP/NFOL	Reep5
Hmgb1	0.00209071	0.49028	0.37	0.245	1	COP/NFOL	Hmgb1
Strn3	0.00209383	0.306416	0.638	0.471	1	COP/NFOL	Strn3
Cul3	0.00209977	0.537809	0.331	0.213	1	COP/NFOL	Cul3
Gkap1	0.00211308	0.599145	0.378	0.255	1	COP/NFOL	Gkap1
Sf3b6	0.00215274	0.502924	0.276	0.165	1	COP/NFOL	Sf3b6
Cnot31	0.00228338	0.608761	0.299	0.19	1	COP/NFOL	Cnot3
Fam120b	0.00237329	0.684558	0.268	0.165	1	COP/NFOL	Fam120b
Ino80d	0.00238379	0.450848	0.378	0.25	1	COP/NFOL	Ino80d
Ube3c1	0.00240037	0.381313	0.465	0.321	1	COP/NFOL	Ube3c
Pbrm1	0.00241529	0.394554	0.504	0.362	1	COP/NFOL	Pbrm1
Chd4	0.0025023	0.423817	0.449	0.316	1	COP/NFOL	Chd4
Cdc42bpb	0.0025629	0.673674	0.307	0.2	1	COP/NFOL	Cdc42bpb
Purg1	0.00263797	0.639757	0.291	0.185	1	COP/NFOL	Purg
AU040320	0.00274313	0.464498	0.402	0.272	1	COP/NFOL	AU040320
Maco11	0.00274438	0.469047	0.331	0.212	1	COP/NFOL	Maco1
Cep120	0.00274942	0.664605	0.26	0.16	1	COP/NFOL	Cep120
Taok31	0.00275915	0.502756	0.323	0.207	1	COP/NFOL	Taok3
Ube2g1	0.00279559	0.379233	0.449	0.311	1	COP/NFOL	Ube2g1
Cul51	0.00285556	0.467505	0.362	0.24	1	COP/NFOL	Cul5
E130308A19Rik	0.00289379	0.472081	0.543	0.418	1	COP/NFOL	E130308A19Rik
Rab10	0.00289542	0.311071	0.638	0.489	1	COP/NFOL	Rab10
Ggact	0.00289713	0.286867	0.394	0.26	1	COP/NFOL	Ggact
Rev11	0.00295135	0.573498	0.299	0.191	1	COP/NFOL	Rev1
St7l	0.00306682	0.443516	0.386	0.259	1	COP/NFOL	St7l
Srpr	0.00317573	0.743991	0.26	0.162	1	COP/NFOL	Srpr
Nfkb11	0.00325262	0.581781	0.252	0.153	1	COP/NFOL	Nfkb1
Cog4	0.00332625	0.635684	0.252	0.155	1	COP/NFOL	Cog4
Kdm5c	0.00338209	0.561112	0.291	0.185	1	COP/NFOL	Kdm5c
Tcf20	0.00339598	0.75876	0.433	0.333	1	COP/NFOL	Tcf20
Ptbp21	0.00345248	0.406768	0.433	0.298	1	COP/NFOL	Ptbp2
Ubr3	0.00348557	0.361959	0.567	0.416	1	COP/NFOL	Ubr3
Ppp1r10	0.0034939	0.507556	0.386	0.269	1	COP/NFOL	Ppp1r10
Xrn2	0.00354437	0.432697	0.441	0.314	1	COP/NFOL	Xrn2
Atxn101	0.00356736	0.412835	0.441	0.311	1	COP/NFOL	Atxn10
Impact	0.00360584	0.560484	0.323	0.214	1	COP/NFOL	Impact
Psd31	0.00370965	0.353468	0.583	0.448	1	COP/NFOL	Psd3
Scarb2	0.00378353	0.604097	0.331	0.224	1	COP/NFOL	Scarb2
Sdccag8	0.00383815	0.543583	0.37	0.256	1	COP/NFOL	Sdccag8
Qrich1	0.00384759	0.488712	0.37	0.255	1	COP/NFOL	Qrich1
Rc3h2	0.00385917	0.589944	0.331	0.225	1	COP/NFOL	Rc3h2
Rbbp61	0.00407283	0.477092	0.386	0.269	1	COP/NFOL	Rbbp6
Gatad2b	0.00408302	0.819473	0.496	0.401	1	COP/NFOL	Gatad2b
Ndufs41	0.00415426	0.477614	0.268	0.165	1	COP/NFOL	Ndufs4
Stim21	0.00431233	0.556165	0.252	0.155	1	COP/NFOL	Stim2
Abl21	0.00432303	0.707734	0.283	0.186	1	COP/NFOL	Abl2
Sptbn1	0.00435224	0.390451	0.638	0.521	1	COP/NFOL	Sptbn1
1971-03-01	0.00441647	0.547299	0.307	0.2	1	COP/NFOL	2025-03-07
Wdr7	0.00458849	0.45354	0.378	0.26	1	COP/NFOL	Wdr7
Drg1	0.00475759	0.253489	0.551	0.402	1	COP/NFOL	Drg1
Gm437131	0.0047902	0.458221	0.291	0.186	1	COP/NFOL	Gm43713
Cyb5b	0.00491311	0.531262	0.26	0.162	1	COP/NFOL	Cyb5b
Immp2l1	0.0049215	0.329871	0.417	0.286	1	COP/NFOL	Immp2l
Csnk2a1	0.00519677	0.419608	0.386	0.266	1	COP/NFOL	Csnk2a1
Rc3h1	0.00521726	0.481103	0.409	0.298	1	COP/NFOL	Rc3h1
Firre	0.00529182	0.660918	0.315	0.215	1	COP/NFOL	Firre
Spata5	0.00544255	0.49623	0.307	0.203	1	COP/NFOL	Spata5
Ube2k	0.00544376	0.315657	0.465	0.328	1	COP/NFOL	Ube2k
Tmem208	0.00552244	0.678415	0.291	0.196	1	COP/NFOL	Tmem208
Rbm281	0.00556584	0.60595	0.307	0.208	1	COP/NFOL	Rbm28
Fbxo32	0.00570575	0.682135	0.283	0.189	1	COP/NFOL	Fbxo32
Timm23	0.00592177	0.653812	0.268	0.175	1	COP/NFOL	Timm23
Gm27153	0.00599899	0.619378	0.252	0.16	1	COP/NFOL	Gm27153
Bmpr21	0.00613351	0.504785	0.276	0.178	1	COP/NFOL	Bmpr2
Plekhg1	0.00617363	0.44354	0.614	0.558	1	COP/NFOL	Plekhg1
2610037D02Rik	0.00621795	0.491986	0.268	0.17	1	COP/NFOL	2610037D02Rik
Wac	0.00633807	0.281441	0.535	0.392	1	COP/NFOL	Wac
Cnot101	0.00634437	0.46025	0.354	0.245	1	COP/NFOL	Cnot10
Slc10a71	0.00640345	0.546742	0.299	0.201	1	COP/NFOL	Slc10a7
Kdm5a	0.00651508	0.395966	0.386	0.268	1	COP/NFOL	Kdm5a
Dnm1l1	0.00658547	0.422548	0.346	0.235	1	COP/NFOL	Dnm1l
Ppp1r12b1	0.00695013	0.282553	0.457	0.317	1	COP/NFOL	Ppp1r12b
Clta	0.00702852	0.509038	0.268	0.172	1	COP/NFOL	Clta
Snx11	0.00714534	0.509082	0.433	0.329	1	COP/NFOL	Snx1
Cacna1c1	0.00729823	0.456362	0.394	0.279	1	COP/NFOL	Cacna1c
Gon4l1	0.00734107	0.42434	0.315	0.209	1	COP/NFOL	Gon4l
Sgip11	0.00760812	0.301484	0.465	0.332	1	COP/NFOL	Sgip1
Gm26749	0.00765109	0.364035	0.402	0.284	1	COP/NFOL	Gm26749
Nsd21	0.00770206	0.498249	0.386	0.275	1	COP/NFOL	Nsd2
Rsrc2	0.00776543	0.371233	0.472	0.349	1	COP/NFOL	Rsrc2
Pik3c2a	0.00784622	0.432448	0.37	0.26	1	COP/NFOL	Pik3c2a
Zfp4071	0.00823232	0.432454	0.362	0.254	1	COP/NFOL	Zfp407
Sfpq	0.00833499	0.301897	0.551	0.412	1	COP/NFOL	Sfpq
Ttc281	0.0083644	0.392232	0.354	0.243	1	COP/NFOL	Ttc28
Trappc91	0.00880417	0.380908	0.402	0.287	1	COP/NFOL	Trappc9
Rbm27	0.00928865	0.522297	0.291	0.194	1	COP/NFOL	Rbm27
Cadm41	0.00939023	0.507201	0.276	0.182	1	COP/NFOL	Cadm4
Smg71	0.00956519	0.599358	0.299	0.206	1	COP/NFOL	Smg7
Sec631	0.00962511	0.554213	0.268	0.176	1	COP/NFOL	Sec63

## Sheet: MFOL
	p_val	avg_log2FC	pct.1	pct.2	p_val_adj	cluster	gene
Man1a	0	4.51265	0.777	0.086	0	MFOL	Man1a
Synpr	9.56031e-293	3.73609	0.806	0.176	1.91168e-288	MFOL	Synpr
Gm5087	8.68074e-290	3.55508	0.51	0.056	1.7358e-285	MFOL	Gm5087
Sema4f	1.6975e-287	4.50642	0.282	0.014	3.39432e-283	MFOL	Sema4f
Ablim21	8.81132e-222	2.49847	0.932	0.345	1.76191e-217	MFOL	Ablim2
Pcdh72	3.08671e-219	2.34012	0.876	0.247	6.17218e-215	MFOL	Pcdh7
Plekha1	3.70524e-206	2.07633	0.984	0.605	7.409e-202	MFOL	Plekha1
Prickle11	1.85309e-205	2.43212	0.944	0.421	3.70544e-201	MFOL	Prickle1
Bmp11	1.99768e-180	2.80951	0.528	0.098	3.99457e-176	MFOL	Bmp1
Ank3	2.15827e-164	1.3419	0.998	0.948	4.31568e-160	MFOL	Ank3
Smurf11	3.28579e-161	2.8399	0.476	0.089	6.57026e-157	MFOL	Smurf1
Kit	1.29381e-160	3.18245	0.4	0.062	2.5871e-156	MFOL	Kit
Pcdh9	8.79652e-160	0.949826	1	0.999	1.75895e-155	MFOL	Pcdh9
Kank12	3.6862e-151	2.67926	0.458	0.084	7.37092e-147	MFOL	Kank1
Sh3gl3	7.4829e-148	2.25421	0.783	0.299	1.49628e-143	MFOL	Sh3gl3
Nckap52	6.1351e-146	2.16095	0.729	0.221	1.22677e-141	MFOL	Nckap5
Cldn14	6.19855e-146	2.99389	0.44	0.082	1.23946e-141	MFOL	Cldn14
Mgat5	3.00512e-144	2.36704	0.655	0.19	6.00903e-140	MFOL	Mgat5
Parvb1	4.27793e-144	2.5086	0.413	0.071	8.55414e-140	MFOL	Parvb
Piezo21	1.23315e-141	3.5561	0.291	0.037	2.4658e-137	MFOL	Piezo2
Fgfr2	8.44594e-136	1.01101	1	0.974	1.68885e-131	MFOL	Fgfr2
Tmeff2	7.58421e-134	1.25565	1	0.969	1.51654e-129	MFOL	Tmeff2
Dclre1c	4.50959e-133	2.83813	0.339	0.052	9.01738e-129	MFOL	Dclre1c
Fam214a	1.18628e-132	3.02154	0.65	0.213	2.37209e-128	MFOL	Fam214a
Sytl2	1.65137e-129	1.58889	0.944	0.553	3.30207e-125	MFOL	Sytl2
Tspan2	3.20355e-129	1.42427	0.968	0.621	6.40583e-125	MFOL	Tspan2
Rnf1221	2.25066e-125	2.58659	0.386	0.071	4.50043e-121	MFOL	Rnf122
Tma16	9.12863e-125	2.86374	0.526	0.139	1.82536e-120	MFOL	Tma16
Pcyt21	1.00704e-124	1.81882	0.824	0.355	2.01367e-120	MFOL	Pcyt2
Chsy31	5.0247e-120	2.37953	0.526	0.136	1.00474e-115	MFOL	Chsy3
Abr2	9.11896e-119	2.70219	0.33	0.055	1.82343e-114	MFOL	Abr
Opalin	6.46471e-111	1.48881	0.878	0.434	1.29268e-106	MFOL	Opalin
Kirrel3	1.33662e-110	1.67371	0.962	0.671	2.6727e-106	MFOL	Kirrel3
Daam1	1.53381e-109	1.36168	0.948	0.596	3.06701e-105	MFOL	Daam1
Ptprd	1.59492e-109	0.960386	1	0.94	3.1892e-105	MFOL	Ptprd
Cldn11	1.71908e-108	1.50072	0.86	0.429	3.43747e-104	MFOL	Cldn11
Pip5k1b1	2.03146e-105	2.75084	0.372	0.078	4.06211e-101	MFOL	Pip5k1b
Ptpn13	3.28646e-105	2.59081	0.343	0.066	6.5716e-101	MFOL	Ptpn13
Auts21	1.02836e-101	1.25554	0.989	0.798	2.05632e-97	MFOL	Auts2
Pdxk	1.77997e-101	2.28768	0.4	0.09	3.55923e-97	MFOL	Pdxk
Epha41	3.34136e-101	2.44138	0.445	0.113	6.68139e-97	MFOL	Epha4
Add1	4.46659e-101	1.4417	0.885	0.494	8.93139e-97	MFOL	Add1
Slk	4.57008e-101	1.67758	0.767	0.341	9.13833e-97	MFOL	Slk
Mical31	1.78776e-100	1.82183	0.804	0.388	3.5748e-96	MFOL	Mical3
Mobp	1.181e-99	1.16843	0.984	0.781	2.36153e-95	MFOL	Mobp
Rasal1	4.10203e-93	2.13643	0.379	0.086	8.20242e-89	MFOL	Rasal1
Plp1	2.19635e-92	0.809596	1	0.921	4.39182e-88	MFOL	Plp1
Kndc1	2.26449e-91	1.56293	0.79	0.381	4.52808e-87	MFOL	Kndc1
Grik21	2.48245e-91	1.40351	0.955	0.808	4.9639e-87	MFOL	Grik2
Gm10863	4.09737e-90	1.5833	0.815	0.406	8.19311e-86	MFOL	Gm10863
Ctps	1.08463e-89	3.01764	0.269	0.048	2.16883e-85	MFOL	Ctps
Tmem1632	2.71118e-89	1.83995	0.594	0.214	5.42128e-85	MFOL	Tmem163
Ralgps1	1.31819e-88	1.32075	0.898	0.579	2.63585e-84	MFOL	Ralgps1
Sytl51	2.86184e-88	2.90642	0.257	0.045	5.72254e-84	MFOL	Sytl5
1700047M11Rik1	4.44525e-88	1.2628	0.914	0.604	8.88871e-84	MFOL	1700047M11Rik
Lpar1	1.3034e-87	1.76889	0.621	0.235	2.60628e-83	MFOL	Lpar1
Anks1b2	1.15836e-86	1.09733	0.968	0.766	2.31626e-82	MFOL	Anks1b
Mbp	2.61009e-84	0.753939	1	0.93	5.21914e-80	MFOL	Mbp
Nfasc1	2.85686e-84	1.43762	0.973	0.811	5.71257e-80	MFOL	Nfasc
Klhl2	3.00677e-84	1.09932	0.944	0.728	6.01235e-80	MFOL	Klhl2
9630013A20Rik1	5.75055e-84	3.41185	0.345	0.081	1.14988e-79	MFOL	9630013A20Rik
Ust2	2.30664e-83	1.41549	0.587	0.201	4.61235e-79	MFOL	Ust
Gm16068	6.23499e-83	1.83715	0.472	0.14	1.24675e-78	MFOL	Gm16068
Pcdh172	1.87305e-82	2.37647	0.58	0.214	3.74536e-78	MFOL	Pcdh17
Tjp12	1.27818e-78	1.39284	0.826	0.509	2.55585e-74	MFOL	Tjp1
Qk1	3.3478e-76	0.616231	1	0.996	6.69426e-72	MFOL	Qk
Foxn3	5.71411e-75	1.06923	0.935	0.677	1.14259e-70	MFOL	Foxn3
Ccp110	4.53796e-74	1.2926	0.777	0.38	9.07409e-70	MFOL	Ccp110
Psd32	3.86172e-72	1.45942	0.774	0.437	7.7219e-68	MFOL	Psd3
Pak1	3.98008e-72	0.95522	0.971	0.812	7.95858e-68	MFOL	Pak1
Ddr1	1.03213e-71	1.2912	0.808	0.458	2.06384e-67	MFOL	Ddr1
Usp6nl	2.14356e-70	1.6879	0.526	0.192	4.28626e-66	MFOL	Usp6nl
Crtac1	1.54166e-69	2.38021	0.348	0.096	3.08271e-65	MFOL	Crtac1
Mdm2	2.78611e-69	1.65383	0.58	0.239	5.57111e-65	MFOL	Mdm2
Glp2r1	4.81962e-68	2.02952	0.384	0.113	9.6373e-64	MFOL	Glp2r
Ano4	5.05188e-68	0.762389	0.995	0.879	1.01017e-63	MFOL	Ano4
Iffo12	1.72897e-67	1.53791	0.562	0.222	3.45724e-63	MFOL	Iffo1
Fbxl5	3.09019e-67	1.28034	0.779	0.424	6.17913e-63	MFOL	Fbxl5
Phyhipl1	3.11815e-67	1.54324	0.7	0.357	6.23506e-63	MFOL	Phyhipl
Gm439151	1.15686e-66	1.9408	0.415	0.132	2.31326e-62	MFOL	Gm43915
Zfp536	5.20605e-66	0.721175	0.991	0.928	1.041e-61	MFOL	Zfp536
Gas7	1.26662e-65	1.49038	0.745	0.406	2.53274e-61	MFOL	Gas7
Pfkfb4	2.91918e-65	2.48351	0.262	0.059	5.83719e-61	MFOL	Pfkfb4
Ick1	4.54583e-65	1.30919	0.668	0.306	9.08983e-61	MFOL	Ick
Hmgcll11	7.17565e-64	2.05461	0.309	0.079	1.43484e-59	MFOL	Hmgcll1
9530059O14Rik1	5.86702e-61	1.67647	0.526	0.217	1.17317e-56	MFOL	9530059O14Rik
Lcorl1	9.89349e-61	1.31295	0.749	0.406	1.9783e-56	MFOL	Lcorl
Myo18a	6.39699e-60	1.09769	0.819	0.475	1.27914e-55	MFOL	Myo18a
Fam13c1	1.80376e-59	1.309	0.763	0.444	3.60679e-55	MFOL	Fam13c
Plpp31	2.70322e-59	1.87009	0.449	0.165	5.40535e-55	MFOL	Plpp3
Tubb4a	5.5748e-59	0.871032	0.948	0.681	1.11474e-54	MFOL	Tubb4a
Angptl21	1.72203e-58	1.34863	0.63	0.294	3.44336e-54	MFOL	Angptl2
Cntn12	2.70006e-57	0.711445	0.47	0.16	5.39904e-53	MFOL	Cntn1
Aatk	6.09719e-57	0.868157	0.91	0.633	1.21919e-52	MFOL	Aatk
Soga12	9.6932e-56	1.33767	0.555	0.236	1.93825e-51	MFOL	Soga1
R3hdm1	3.69156e-55	1.12295	0.81	0.525	7.38165e-51	MFOL	R3hdm1
Ttyh12	6.44724e-55	1.7983	0.33	0.098	1.28919e-50	MFOL	Ttyh1
Gm424392	3.12395e-54	1.42542	0.56	0.247	6.24664e-50	MFOL	Gm42439
Cntfr	1.19461e-53	1.73429	0.334	0.101	2.38873e-49	MFOL	Cntfr
Lingo21	1.32491e-52	3.12956	0.354	0.122	2.6493e-48	MFOL	Lingo2
Usp201	1.62914e-52	1.96945	0.305	0.089	3.25763e-48	MFOL	Usp20
Tnik2	6.89745e-52	1.63723	0.725	0.419	1.37921e-47	MFOL	Tnik
Tcf41	1.69888e-51	0.690003	0.971	0.847	3.39708e-47	MFOL	Tcf4
Creb5	3.68022e-51	0.971245	0.907	0.654	7.35898e-47	MFOL	Creb5
Ncor22	3.84511e-51	1.61561	0.431	0.163	7.68869e-47	MFOL	Ncor2
Zdhhc9	6.73493e-50	1.62565	0.42	0.159	1.34672e-45	MFOL	Zdhhc9
Pde4b	1.3855e-49	0.423127	0.998	0.997	2.77045e-45	MFOL	Pde4b
Spop	1.85273e-49	1.07647	0.702	0.367	3.70472e-45	MFOL	Spop
Gm28320	2.10097e-48	1.5058	0.404	0.149	4.2011e-44	MFOL	Gm28320
Cux22	6.19946e-48	1.56883	0.442	0.178	1.23964e-43	MFOL	Cux2
Phldb1	8.38254e-48	0.760045	0.939	0.721	1.67617e-43	MFOL	Phldb1
Zfp169	1.19582e-47	1.77998	0.309	0.096	2.39115e-43	MFOL	Zfp169
Bin1	2.38972e-47	0.717199	0.962	0.837	4.77848e-43	MFOL	Bin1
Ankrd442	4.01737e-47	1.22333	0.564	0.258	8.03313e-43	MFOL	Ankrd44
Zfhx2	4.84865e-47	1.106	0.736	0.438	9.69536e-43	MFOL	Zfhx2
Sh3d192	7.14635e-47	0.834233	0.919	0.716	1.42898e-42	MFOL	Sh3d19
Mog	9.86968e-47	0.685464	0.971	0.798	1.97354e-42	MFOL	Mog
Gm42211	1.10937e-46	1.44276	0.512	0.234	2.21829e-42	MFOL	Gm4221
Erbin	8.83791e-46	0.720914	0.962	0.811	1.76723e-41	MFOL	Erbin
Wnk1	1.15043e-45	0.812875	0.894	0.649	2.3004e-41	MFOL	Wnk1
Slc22a232	2.30028e-45	1.34079	0.67	0.382	4.59965e-41	MFOL	Slc22a23
Erbb41	5.02759e-45	0.739005	0.971	0.911	1.00532e-40	MFOL	Erbb4
Malat1	7.18041e-45	0.29405	1	1	1.43579e-40	MFOL	Malat1
Unc5c	1.13222e-44	0.722488	0.959	0.87	2.26399e-40	MFOL	Unc5c
Gm160931	6.76174e-44	1.69635	0.334	0.116	1.35208e-39	MFOL	Gm16093
Rap1a	9.40697e-44	1.08192	0.7	0.424	1.88102e-39	MFOL	Rap1a
Pde7a2	1.40056e-43	1.43134	0.476	0.207	2.80057e-39	MFOL	Pde7a
Clic4	1.76963e-43	0.992517	0.774	0.492	3.53854e-39	MFOL	Clic4
Gm37494	4.89176e-42	1.28791	0.558	0.281	9.78156e-38	MFOL	Gm37494
1700085D07Rik	7.14666e-42	0.981859	0.691	0.389	1.42905e-37	MFOL	1700085D07Rik
Ninj2	1.01322e-41	1.20753	0.6	0.31	2.02603e-37	MFOL	Ninj2
Sirt21	1.75895e-41	1.17383	0.614	0.337	3.51719e-37	MFOL	Sirt2
Mcam	2.90862e-41	1.32597	0.427	0.174	5.81608e-37	MFOL	Mcam
St18	1.07979e-40	0.560904	1	0.919	2.15916e-36	MFOL	St18
Prag11	2.39942e-40	1.33745	0.465	0.21	4.79789e-36	MFOL	Prag1
Sik3	4.53744e-40	0.648844	0.982	0.906	9.07307e-36	MFOL	Sik3
Adamts2	2.88002e-39	1.71625	0.296	0.101	5.75889e-35	MFOL	Adamts2
Exoc6b	3.17386e-39	0.662824	0.955	0.802	6.34645e-35	MFOL	Exoc6b
Sgk2	3.24819e-39	1.67715	0.271	0.087	6.49508e-35	MFOL	Sgk2
Smad7	4.29049e-39	0.905719	0.756	0.478	8.57926e-35	MFOL	Smad7
Pik3r31	4.58436e-39	1.6744	0.377	0.152	9.16688e-35	MFOL	Pik3r3
Padi2	6.71705e-39	1.54424	0.293	0.098	1.34314e-34	MFOL	Padi2
Tbc1d16	8.05119e-39	1.3924	0.404	0.168	1.60992e-34	MFOL	Tbc1d16
Sema4d1	5.24735e-38	1.10774	0.582	0.305	1.04926e-33	MFOL	Sema4d
Limch1	1.07168e-37	0.637916	0.941	0.722	2.14292e-33	MFOL	Limch1
Lgmn1	3.38384e-37	1.55711	0.307	0.11	6.76632e-33	MFOL	Lgmn
Jam31	3.52654e-37	0.846733	0.736	0.451	7.05168e-33	MFOL	Jam3
Scrn11	8.38372e-37	1.48624	0.314	0.114	1.67641e-32	MFOL	Scrn1
Xrcc6	1.40594e-36	0.759466	0.867	0.622	2.81132e-32	MFOL	Xrcc6
Clip31	1.437e-36	1.30187	0.393	0.164	2.87343e-32	MFOL	Clip3
Sbf1	3.15929e-36	1.108	0.51	0.251	6.31732e-32	MFOL	Sbf1
Scn8a2	8.30581e-36	1.36555	0.404	0.176	1.66083e-31	MFOL	Scn8a
Gnb42	1.7128e-35	1.6101	0.341	0.135	3.42491e-31	MFOL	Gnb4
Tecpr2	2.07039e-35	1.1881	0.429	0.19	4.13995e-31	MFOL	Tecpr2
Trip121	2.80797e-35	1.05475	0.655	0.397	5.61482e-31	MFOL	Trip12
C4b	5.59278e-35	1.56667	0.287	0.102	1.11833e-30	MFOL	C4b
Lrrc8c	1.33175e-34	1.12583	0.467	0.218	2.66297e-30	MFOL	Lrrc8c
Serinc51	1.61152e-34	1.06379	0.587	0.322	3.22239e-30	MFOL	Serinc5
Mal	1.6286e-34	0.928411	0.74	0.46	3.25654e-30	MFOL	Mal
Large12	2.31193e-34	0.996686	0.553	0.287	4.62293e-30	MFOL	Large1
Hs3st1	4.73913e-34	1.41044	0.42	0.195	9.47637e-30	MFOL	Hs3st1
4930444A19Rik2	8.70613e-34	1.26392	0.352	0.143	1.74088e-29	MFOL	4930444A19Rik
Tafa51	1.08197e-32	0.848623	0.736	0.469	2.1635e-28	MFOL	Tafa5
Ttll5	1.47225e-32	0.718413	0.808	0.526	2.9439e-28	MFOL	Ttll5
Ypel2	2.42495e-32	0.795126	0.865	0.67	4.84894e-28	MFOL	Ypel2
Ctnna1	1.4577e-31	1.17759	0.418	0.193	2.91481e-27	MFOL	Ctnna1
Tspan15	3.00614e-31	1.24211	0.386	0.172	6.01107e-27	MFOL	Tspan15
Asxl21	3.99664e-31	0.870637	0.616	0.353	7.99168e-27	MFOL	Asxl2
Lgi3	1.08001e-30	0.807388	0.646	0.369	2.15958e-26	MFOL	Lgi3
Fbl	1.27994e-30	1.056	0.528	0.289	2.55937e-26	MFOL	Fbl
Fnip2	1.81642e-30	1.01904	0.567	0.319	3.63211e-26	MFOL	Fnip2
Ptk2	1.94126e-30	0.555625	0.923	0.749	3.88174e-26	MFOL	Ptk2
Zfhx2os	2.71914e-30	1.05586	0.46	0.227	5.43719e-26	MFOL	Zfhx2os
3300002A11Rik	2.89763e-30	1.49152	0.262	0.095	5.79411e-26	MFOL	3300002A11Rik
Zfpm22	3.62938e-30	0.833079	0.436	0.197	7.25731e-26	MFOL	Zfpm2
Gm26936	3.63938e-30	0.698976	0.849	0.64	7.2773e-26	MFOL	Gm26936
Ube2e2	7.30586e-30	0.555875	0.955	0.847	1.46088e-25	MFOL	Ube2e2
Polr2a	9.97534e-30	1.21903	0.343	0.146	1.99467e-25	MFOL	Polr2a
Tmod2	1.43045e-29	0.551723	0.937	0.725	2.86032e-25	MFOL	Tmod2
Zfp6082	3.64617e-29	0.944174	0.628	0.398	7.29087e-25	MFOL	Zfp608
Nudt4	3.77176e-29	1.47955	0.264	0.099	7.54201e-25	MFOL	Nudt4
Tnni1	8.73018e-29	1.12378	0.553	0.316	1.74569e-24	MFOL	Tnni1
Gm45345	1.64027e-28	1.0919	0.454	0.23	3.27988e-24	MFOL	Gm45345
Tbc1d321	1.74849e-28	1.37415	0.275	0.106	3.49629e-24	MFOL	Tbc1d32
Tarsl2	1.93975e-28	1.47229	0.264	0.1	3.87872e-24	MFOL	Tarsl2
Cadps1	1.96977e-28	0.920019	0.675	0.448	3.93875e-24	MFOL	Cadps
Bcar11	2.17466e-28	1.18914	0.339	0.145	4.34845e-24	MFOL	Bcar1
Gramd31	4.21672e-28	1.25624	0.402	0.196	8.43176e-24	MFOL	Gramd3
Parm1	4.93393e-28	1.27127	0.3	0.122	9.86589e-24	MFOL	Parm1
Ugt8a1	8.98812e-28	0.641331	0.824	0.597	1.79727e-23	MFOL	Ugt8a
Tulp4	1.20151e-27	0.678043	0.898	0.743	2.40253e-23	MFOL	Tulp4
Agtpbp1	3.85081e-27	0.936899	0.553	0.319	7.70009e-23	MFOL	Agtpbp1
Ankrd281	3.90108e-27	0.569654	0.946	0.8	7.80059e-23	MFOL	Ankrd28
Cacnb4	5.7577e-27	1.18705	0.648	0.421	1.15131e-22	MFOL	Cacnb4
Rictor1	6.26911e-27	1.01031	0.492	0.267	1.25357e-22	MFOL	Rictor
Mag	1.02967e-26	0.510044	0.959	0.772	2.05893e-22	MFOL	Mag
Prkn2	1.71155e-26	0.603058	0.894	0.662	3.42241e-22	MFOL	Prkn
Gpr137c1	1.74479e-26	1.02946	0.447	0.228	3.48888e-22	MFOL	Gpr137c
Atat11	2.16574e-26	1.38334	0.296	0.125	4.33062e-22	MFOL	Atat1
Pde4dip2	2.46759e-26	0.801996	0.63	0.391	4.9342e-22	MFOL	Pde4dip
Cdh132	1.19134e-25	0.811693	0.318	0.134	2.3822e-21	MFOL	Cdh13
Zfp8272	1.30342e-25	1.04104	0.395	0.193	2.60632e-21	MFOL	Zfp827
Dlg1	1.50248e-25	0.598897	0.905	0.727	3.00435e-21	MFOL	Dlg1
Jakmip3	1.68294e-25	0.76159	0.607	0.36	3.36521e-21	MFOL	Jakmip3
Fign	2.05047e-25	0.950957	0.657	0.472	4.10012e-21	MFOL	Fign
Gfra12	3.12706e-25	0.98343	0.449	0.233	6.25287e-21	MFOL	Gfra1
Gm4258	8.64712e-25	0.51029	0.93	0.81	1.72908e-20	MFOL	Gm4258
Kcna1	1.09475e-24	0.722642	0.675	0.425	2.18906e-20	MFOL	Kcna1
Fam222a	2.23962e-24	1.13999	0.316	0.14	4.47834e-20	MFOL	Fam222a
Tesk2	2.38706e-24	0.90211	0.479	0.262	4.77316e-20	MFOL	Tesk2
Slc43a2	2.54855e-24	1.14148	0.341	0.16	5.09608e-20	MFOL	Slc43a2
Dazap1	3.46926e-24	0.984287	0.404	0.202	6.93714e-20	MFOL	Dazap1
Gkap11	3.61919e-24	0.880019	0.463	0.248	7.23693e-20	MFOL	Gkap1
Desi1	5.86872e-24	0.730575	0.63	0.388	1.17351e-19	MFOL	Desi1
Paip2	8.05702e-24	0.662522	0.711	0.481	1.61108e-19	MFOL	Paip2
Snap912	1.41918e-23	1.04168	0.384	0.19	2.83778e-19	MFOL	Snap91
Klhl322	2.04787e-23	1.31646	0.262	0.109	4.09492e-19	MFOL	Klhl32
Plekhg11	2.36769e-23	0.62986	0.77	0.55	4.73444e-19	MFOL	Plekhg1
Csmd22	2.53569e-23	0.737898	0.693	0.455	5.07036e-19	MFOL	Csmd2
Snx301	2.94245e-23	0.653542	0.698	0.462	5.88373e-19	MFOL	Snx30
Zfp704	3.19069e-23	0.849278	0.578	0.358	6.3801e-19	MFOL	Zfp704
Cdyl1	4.53535e-23	1.18346	0.287	0.125	9.06889e-19	MFOL	Cdyl
Dusp10	4.89138e-23	0.837585	0.497	0.276	9.78081e-19	MFOL	Dusp10
Birc2	6.40005e-23	1.30757	0.296	0.134	1.27975e-18	MFOL	Birc2
Plekhg3	1.07809e-22	0.738094	0.582	0.358	2.15575e-18	MFOL	Plekhg3
Znrf12	1.1965e-22	1.31627	0.345	0.173	2.39252e-18	MFOL	Znrf1
T2	1.62575e-22	1.05034	0.282	0.121	3.25086e-18	MFOL	T2
Nrd11	2.37857e-22	0.724264	0.607	0.384	4.75618e-18	MFOL	Nrd1
Acap2	3.75339e-22	0.691184	0.72	0.512	7.50529e-18	MFOL	Acap2
Rnf220	4.07828e-22	0.478514	0.953	0.817	8.15492e-18	MFOL	Rnf220
Acsl31	5.92737e-22	1.00372	0.449	0.253	1.18524e-17	MFOL	Acsl3
Clmn	6.25353e-22	0.518723	0.883	0.682	1.25045e-17	MFOL	Clmn
Gm369751	7.47839e-22	0.838925	0.619	0.411	1.49538e-17	MFOL	Gm36975
Sycp22	1.09797e-21	0.856932	0.411	0.211	2.19551e-17	MFOL	Sycp2
Wdr20	1.34228e-21	0.739651	0.594	0.373	2.68402e-17	MFOL	Wdr20
Tmod1	1.38504e-21	0.603432	0.713	0.483	2.76952e-17	MFOL	Tmod1
Atp6v0a21	1.69035e-21	1.15642	0.278	0.123	3.38002e-17	MFOL	Atp6v0a2
Camta11	2.30255e-21	0.681554	0.616	0.399	4.60419e-17	MFOL	Camta1
4933400F21Rik	6.5788e-21	0.928072	0.44	0.244	1.3155e-16	MFOL	4933400F21Rik
Dleu2	6.97292e-21	0.547597	0.856	0.671	1.3943e-16	MFOL	Dleu2
Dnm21	9.10888e-21	0.587576	0.716	0.479	1.82141e-16	MFOL	Dnm2
4930402H24Rik1	1.07807e-20	0.496195	0.869	0.681	2.1557e-16	MFOL	4930402H24Rik
Iars	1.53425e-20	0.850067	0.456	0.259	3.06789e-16	MFOL	Iars
Abca8b	1.7297e-20	0.947797	0.402	0.217	3.4587e-16	MFOL	Abca8b
Fkbp1a	2.07509e-20	0.836092	0.429	0.235	4.14935e-16	MFOL	Fkbp1a
Ppp1r14a	5.14318e-20	0.912196	0.397	0.211	1.02843e-15	MFOL	Ppp1r14a
Zeb21	6.47012e-20	0.306995	0.991	0.967	1.29377e-15	MFOL	Zeb2
Srcin11	9.62693e-20	0.613398	0.668	0.452	1.925e-15	MFOL	Srcin1
Arpc1b1	1.50207e-19	1.06894	0.293	0.139	3.00355e-15	MFOL	Arpc1b
Osbpl91	1.56622e-19	0.82195	0.424	0.236	3.13181e-15	MFOL	Osbpl9
Gfod11	1.78785e-19	0.993916	0.395	0.215	3.57499e-15	MFOL	Gfod1
Abhd17b	3.22391e-19	0.587656	0.754	0.568	6.44653e-15	MFOL	Abhd17b
Phc1	3.87943e-19	1.14281	0.278	0.129	7.75731e-15	MFOL	Phc1
Igsf81	4.22411e-19	1.03534	0.298	0.143	8.44652e-15	MFOL	Igsf8
Gm26531	4.87965e-19	1.00669	0.264	0.119	9.75734e-15	MFOL	Gm26531
Ezh21	6.09308e-19	1.16338	0.255	0.115	1.21837e-14	MFOL	Ezh2
Map6	6.12756e-19	0.952886	0.359	0.189	1.22527e-14	MFOL	Map6
Gm31763	7.55684e-19	1.10813	0.289	0.139	1.51107e-14	MFOL	Gm31763
Prkce2	7.72571e-19	0.84401	0.391	0.209	1.54483e-14	MFOL	Prkce
Scarb21	9.87442e-19	0.913121	0.397	0.218	1.97449e-14	MFOL	Scarb2
Map4	3.57347e-18	0.509741	0.835	0.648	7.14552e-14	MFOL	Map4
Gm26979	3.91055e-18	0.802527	0.42	0.238	7.81954e-14	MFOL	Gm26979
Fam117b	5.42036e-18	1.17651	0.3	0.152	1.08385e-13	MFOL	Fam117b
Hhip	6.68822e-18	0.896792	0.334	0.173	1.33738e-13	MFOL	Hhip
Dnajc6	1.07566e-17	0.545961	0.643	0.425	2.1509e-13	MFOL	Dnajc6
Prkcz	1.74275e-17	0.504017	0.67	0.452	3.4848e-13	MFOL	Prkcz
Stox2	2.0621e-17	0.622804	0.675	0.475	4.12338e-13	MFOL	Stox2
Dnmt3a	2.62251e-17	0.650796	0.594	0.401	5.24397e-13	MFOL	Dnmt3a
Rims22	3.74505e-17	0.792474	0.451	0.266	7.4886e-13	MFOL	Rims2
Reep3	3.82793e-17	0.830621	0.372	0.204	7.65433e-13	MFOL	Reep3
Gm19921	5.05202e-17	0.901156	0.302	0.151	1.0102e-12	MFOL	Gm1992
Galnt5	5.10995e-17	0.641451	0.553	0.361	1.02179e-12	MFOL	Galnt5
Atp8b1	6.56299e-17	0.785276	0.474	0.295	1.31234e-12	MFOL	Atp8b1
Srpk22	7.03696e-17	0.55833	0.634	0.426	1.40711e-12	MFOL	Srpk2
Synj2	1.73532e-16	0.678466	0.567	0.385	3.46994e-12	MFOL	Synj2
Bicc1	1.93706e-16	0.759768	0.384	0.215	3.87335e-12	MFOL	Bicc1
9130019P16Rik1	2.31332e-16	0.770255	0.542	0.355	4.62571e-12	MFOL	9130019P16Rik
Snx15	3.20837e-16	0.949333	0.312	0.164	6.41546e-12	MFOL	Snx15
Gm11659	4.16939e-16	0.516828	0.623	0.407	8.33711e-12	MFOL	Gm11659
Cep95	6.32e-16	0.848754	0.312	0.162	1.26375e-11	MFOL	Cep95
Zfp101	7.1388e-16	0.961832	0.273	0.136	1.42748e-11	MFOL	Zfp101
Lima12	8.72252e-16	0.94732	0.26	0.127	1.74416e-11	MFOL	Lima1
Cd92	8.73652e-16	0.66687	0.481	0.301	1.74695e-11	MFOL	Cd9
Cdip1	9.07366e-16	0.538312	0.567	0.366	1.81437e-11	MFOL	Cdip1
Secisbp2l1	1.42639e-15	0.706014	0.449	0.274	2.85222e-11	MFOL	Secisbp2l
Ptprs2	1.48179e-15	0.926929	0.296	0.154	2.96298e-11	MFOL	Ptprs
Erbb3	1.5856e-15	1.0854	0.255	0.126	3.17056e-11	MFOL	Erbb3
Ywhaq	2.06068e-15	0.479389	0.808	0.606	4.12053e-11	MFOL	Ywhaq
Tjap1	2.52799e-15	0.863099	0.379	0.221	5.05496e-11	MFOL	Tjap1
Bcas1os21	2.65251e-15	0.521374	0.758	0.578	5.30396e-11	MFOL	Bcas1os2
Tppp	3.0783e-15	0.697392	0.411	0.241	6.15536e-11	MFOL	Tppp
Ccser22	3.20654e-15	0.972438	0.339	0.19	6.4118e-11	MFOL	Ccser2
Ell2	4.27569e-15	0.786924	0.339	0.186	8.54967e-11	MFOL	Ell2
Gab1	4.29261e-15	0.407081	0.878	0.747	8.5835e-11	MFOL	Gab1
Gm48512	4.4189e-15	0.624501	0.628	0.454	8.83603e-11	MFOL	Gm48512
Mtmr2	6.77236e-15	0.606807	0.58	0.396	1.3542e-10	MFOL	Mtmr2
Dusp11	7.17695e-15	0.658874	0.497	0.319	1.4351e-10	MFOL	Dusp11
Psme41	8.97463e-15	0.555528	0.56	0.363	1.79457e-10	MFOL	Psme4
Glod4	1.08955e-14	0.766365	0.345	0.192	2.17867e-10	MFOL	Glod4
Stk39	1.28731e-14	0.725593	0.54	0.369	2.57411e-10	MFOL	Stk39
Bcas3	1.40744e-14	0.417035	0.788	0.606	2.81432e-10	MFOL	Bcas3
Arih1	1.66331e-14	0.471264	0.67	0.477	3.32595e-10	MFOL	Arih1
Arid4b1	2.04529e-14	0.4438	0.725	0.533	4.08976e-10	MFOL	Arid4b
Dguok	2.38951e-14	0.906271	0.269	0.138	4.77805e-10	MFOL	Dguok
Ube2h	2.4712e-14	0.63795	0.515	0.341	4.94141e-10	MFOL	Ube2h
H2afj	2.53704e-14	0.878882	0.312	0.17	5.07306e-10	MFOL	H2afj
Rffl	3.67889e-14	0.465151	0.709	0.508	7.35631e-10	MFOL	Rffl
Ttll7	4.16225e-14	0.341416	0.894	0.752	8.32284e-10	MFOL	Ttll7
Tlk22	4.20819e-14	0.636486	0.436	0.266	8.41469e-10	MFOL	Tlk2
Tbc1d22b	6.66639e-14	0.879808	0.275	0.145	1.33301e-09	MFOL	Tbc1d22b
Xkr41	8.23851e-14	0.491142	0.695	0.515	1.64737e-09	MFOL	Xkr4
Rdx	1.06626e-13	0.673306	0.472	0.308	2.13209e-09	MFOL	Rdx
Nkx6-2	1.28312e-13	0.768163	0.298	0.161	2.56573e-09	MFOL	Nkx6-2
Ppp2r2a	1.34813e-13	0.44768	0.731	0.544	2.69572e-09	MFOL	Ppp2r2a
Krit1	2.83407e-13	0.504578	0.521	0.338	5.66701e-09	MFOL	Krit1
Srbd1	3.23115e-13	0.813782	0.271	0.143	6.46101e-09	MFOL	Srbd1
Nfat51	3.33408e-13	0.630655	0.544	0.374	6.66682e-09	MFOL	Nfat5
Ptn	3.44136e-13	0.438074	0.826	0.715	6.88135e-09	MFOL	Ptn
Negr12	3.77017e-13	0.457122	0.54	0.358	7.53883e-09	MFOL	Negr1
Elavl31	3.89689e-13	0.420739	0.693	0.496	7.79221e-09	MFOL	Elavl3
Tfdp2	4.00518e-13	0.558069	0.479	0.31	8.00876e-09	MFOL	Tfdp2
Acss2	4.54436e-13	0.867823	0.309	0.176	9.0869e-09	MFOL	Acss2
Heatr3	4.81275e-13	0.793666	0.343	0.202	9.62357e-09	MFOL	Heatr3
Slc8a31	4.94584e-13	0.74119	0.332	0.189	9.88971e-09	MFOL	Slc8a3
Stx6	7.52139e-13	0.700931	0.361	0.215	1.50398e-08	MFOL	Stx6
Tbl1xr12	7.91365e-13	0.514894	0.533	0.356	1.58241e-08	MFOL	Tbl1xr1
Zmiz12	9.38053e-13	0.665479	0.361	0.214	1.87573e-08	MFOL	Zmiz1
Naaladl2	9.61336e-13	0.368562	0.786	0.598	1.92229e-08	MFOL	Naaladl2
Rab40c	9.93162e-13	0.40069	0.673	0.476	1.98593e-08	MFOL	Rab40c
Rc3h11	1.03149e-12	0.608652	0.456	0.294	2.06256e-08	MFOL	Rc3h1
2810468N07Rik1	1.69855e-12	0.919451	0.262	0.142	3.39642e-08	MFOL	2810468N07Rik
Tsc22d12	1.71175e-12	0.916028	0.262	0.141	3.42282e-08	MFOL	Tsc22d1
Fbxo321	1.72124e-12	0.706993	0.323	0.184	3.44179e-08	MFOL	Fbxo32
Gm27017	1.983e-12	0.959745	0.251	0.134	3.96522e-08	MFOL	Gm27017
Epb41l12	1.98345e-12	0.807364	0.28	0.153	3.96611e-08	MFOL	Epb41l1
Asxl3	2.21908e-12	0.658725	0.368	0.223	4.43727e-08	MFOL	Asxl3
Astn22	2.98184e-12	0.686859	0.359	0.218	5.96248e-08	MFOL	Astn2
Slc12a2	3.13201e-12	0.379598	0.795	0.601	6.26277e-08	MFOL	Slc12a2
Adamtsl1	3.28393e-12	0.746092	0.63	0.517	6.56655e-08	MFOL	Adamtsl1
Kazn1	3.46776e-12	0.459512	0.591	0.421	6.93412e-08	MFOL	Kazn
Strbp2	3.48913e-12	0.316162	0.885	0.725	6.97687e-08	MFOL	Strbp
Usp251	3.92821e-12	0.676482	0.379	0.234	7.85486e-08	MFOL	Usp25
Gm26673	3.99651e-12	0.630846	0.427	0.274	7.99141e-08	MFOL	Gm26673
Ppm1e2	4.65199e-12	0.752526	0.26	0.139	9.30212e-08	MFOL	Ppm1e
Chd72	4.94756e-12	0.502178	0.639	0.484	9.89315e-08	MFOL	Chd7
Puf60	6.37809e-12	0.817833	0.255	0.137	1.27536e-07	MFOL	Puf60
Sec61a21	6.75447e-12	0.629327	0.424	0.273	1.35062e-07	MFOL	Sec61a2
Rabgap1l1	6.89749e-12	0.520335	0.707	0.56	1.37922e-07	MFOL	Rabgap1l
Elovl71	7.29558e-12	0.599318	0.537	0.39	1.45882e-07	MFOL	Elovl7
Wipf11	7.45802e-12	0.470125	0.704	0.549	1.49131e-07	MFOL	Wipf1
Ccnl2	7.743e-12	0.486817	0.576	0.408	1.54829e-07	MFOL	Ccnl2
Schip1	8.13632e-12	0.389247	0.711	0.539	1.62694e-07	MFOL	Schip1
Ubl31	9.42906e-12	0.884822	0.341	0.211	1.88543e-07	MFOL	Ubl3
Josd2	9.9388e-12	0.480766	0.454	0.288	1.98736e-07	MFOL	Josd2
Grb2	1.11582e-11	0.629347	0.348	0.207	2.2312e-07	MFOL	Grb2
Rbpj	1.12485e-11	0.810318	0.278	0.156	2.24925e-07	MFOL	Rbpj
Clock	1.32851e-11	0.534256	0.492	0.336	2.65649e-07	MFOL	Clock
Msra1	1.33713e-11	0.837488	0.28	0.159	2.67372e-07	MFOL	Msra
Glmn	1.57271e-11	0.748259	0.289	0.165	3.14478e-07	MFOL	Glmn
Slc44a11	1.84383e-11	0.38093	0.806	0.658	3.68693e-07	MFOL	Slc44a1
Atp8a1	1.96284e-11	0.323656	0.896	0.774	3.9249e-07	MFOL	Atp8a1
1500004A13Rik	2.38415e-11	0.346253	0.767	0.58	4.76735e-07	MFOL	1500004A13Rik
Gsn	3.2079e-11	0.798047	0.298	0.175	6.41451e-07	MFOL	Gsn
Vldlr1	3.39156e-11	0.655684	0.386	0.246	6.78176e-07	MFOL	Vldlr
Jarid22	3.68276e-11	0.485051	0.506	0.343	7.36405e-07	MFOL	Jarid2
Gde1	3.7854e-11	0.68716	0.325	0.195	7.56928e-07	MFOL	Gde1
Stxbp3	3.91158e-11	0.45289	0.553	0.386	7.8216e-07	MFOL	Stxbp3
Rabl61	4.68858e-11	0.579458	0.429	0.282	9.37528e-07	MFOL	Rabl6
Cdc42se21	5.83472e-11	0.46479	0.609	0.448	1.16671e-06	MFOL	Cdc42se2
Klf13	6.30034e-11	0.413377	0.67	0.507	1.25982e-06	MFOL	Klf13
Pkp41	7.95904e-11	0.471154	0.763	0.626	1.59149e-06	MFOL	Pkp4
Elf11	8.73214e-11	0.654858	0.37	0.236	1.74608e-06	MFOL	Elf1
Prdm51	1.0383e-10	0.745177	0.278	0.16	2.07618e-06	MFOL	Prdm5
Arpc1a1	1.34992e-10	0.522473	0.422	0.273	2.6993e-06	MFOL	Arpc1a
Tyro3	1.52432e-10	0.745469	0.296	0.176	3.04804e-06	MFOL	Tyro3
Bcas3os1	1.58688e-10	0.699671	0.28	0.162	3.17312e-06	MFOL	Bcas3os1
Gm122271	1.59189e-10	0.846064	0.251	0.141	3.18314e-06	MFOL	Gm12227
Osbpl1a	1.62922e-10	0.344992	0.7	0.534	3.25779e-06	MFOL	Osbpl1a
Ppp2r3a	1.85161e-10	0.323558	0.858	0.729	3.70249e-06	MFOL	Ppp2r3a
Tmem126a	1.865e-10	0.626682	0.506	0.367	3.72925e-06	MFOL	Tmem126a
Eml2	2.09058e-10	0.581029	0.377	0.24	4.18032e-06	MFOL	Eml2
Rtkn	2.13292e-10	0.527191	0.451	0.302	4.26498e-06	MFOL	Rtkn
Jmjd1c2	2.15256e-10	0.396578	0.673	0.512	4.30426e-06	MFOL	Jmjd1c
Ppp1r16b	2.15314e-10	0.267727	0.937	0.81	4.30542e-06	MFOL	Ppp1r16b
Dcaf6	2.15456e-10	0.537112	0.445	0.299	4.30827e-06	MFOL	Dcaf6
Gm12828	2.26403e-10	0.612998	0.339	0.208	4.52715e-06	MFOL	Gm12828
Mad1l11	2.34859e-10	0.660991	0.352	0.224	4.69625e-06	MFOL	Mad1l1
Prox1	2.4597e-10	0.491864	0.512	0.361	4.91841e-06	MFOL	Prox1
Tfeb1	2.46552e-10	0.646396	0.35	0.221	4.93005e-06	MFOL	Tfeb
Fbxl20	2.95675e-10	0.494423	0.411	0.267	5.91231e-06	MFOL	Fbxl20
Dst	3.24857e-10	0.29157	0.93	0.846	6.49584e-06	MFOL	Dst
Kat6b2	3.31488e-10	0.651985	0.375	0.246	6.62844e-06	MFOL	Kat6b
Stat32	3.68609e-10	0.831027	0.253	0.144	7.37071e-06	MFOL	Stat3
Rabgap11	4.07548e-10	0.397466	0.612	0.447	8.14933e-06	MFOL	Rabgap1
Prima1	4.48082e-10	0.633264	0.37	0.242	8.95985e-06	MFOL	Prima1
Ulk21	4.85856e-10	0.493704	0.463	0.317	9.71517e-06	MFOL	Ulk2
Tom1l2	4.91378e-10	0.330718	0.772	0.602	9.82558e-06	MFOL	Tom1l2
Rab8b1	5.20287e-10	0.664415	0.3	0.181	1.04037e-05	MFOL	Rab8b
Meis21	5.39044e-10	0.616235	0.343	0.217	1.07787e-05	MFOL	Meis2
Zfp609	5.80888e-10	0.417222	0.528	0.371	1.16154e-05	MFOL	Zfp609
Fam228b1	5.82576e-10	0.63795	0.366	0.238	1.16492e-05	MFOL	Fam228b
Cmip2	5.95561e-10	0.525251	0.49	0.344	1.19088e-05	MFOL	Cmip
Zer1	6.11458e-10	0.661227	0.325	0.202	1.22267e-05	MFOL	Zer1
Tcf25	7.06787e-10	0.398887	0.659	0.49	1.41329e-05	MFOL	Tcf25
Ankib1	7.16139e-10	0.402737	0.632	0.474	1.43199e-05	MFOL	Ankib1
Csnk1a1	7.23325e-10	0.425394	0.571	0.413	1.44636e-05	MFOL	Csnk1a1
Map7d1	7.87492e-10	0.628933	0.361	0.234	1.57467e-05	MFOL	Map7d1
Mink1	8.80571e-10	0.441189	0.551	0.397	1.76079e-05	MFOL	Mink1
Ptpdc1	9.10585e-10	0.586971	0.33	0.204	1.82081e-05	MFOL	Ptpdc1
Ctr9	9.16852e-10	0.792878	0.257	0.151	1.83334e-05	MFOL	Ctr9
Hdac5	9.56664e-10	0.749969	0.271	0.161	1.91295e-05	MFOL	Hdac5
Chn21	1.01554e-09	0.579199	0.397	0.269	2.03068e-05	MFOL	Chn2
Slc6a6	1.03538e-09	0.511434	0.483	0.34	2.07034e-05	MFOL	Slc6a6
Snx29	1.04813e-09	0.414645	0.596	0.454	2.09584e-05	MFOL	Snx29
Map4k41	1.06858e-09	0.313231	0.777	0.614	2.13674e-05	MFOL	Map4k4
Snx6	1.38027e-09	0.631885	0.357	0.232	2.76e-05	MFOL	Snx6
Gm107851	1.43444e-09	0.593633	0.312	0.191	2.8683e-05	MFOL	Gm10785
Atp6v1h	1.81785e-09	0.621059	0.327	0.206	3.63498e-05	MFOL	Atp6v1h
Hipk2	1.88458e-09	0.328933	0.844	0.721	3.7684e-05	MFOL	Hipk2
Sema6a	1.93868e-09	0.70523	0.679	0.567	3.87658e-05	MFOL	Sema6a
Caprin12	2.14031e-09	0.589509	0.345	0.22	4.27977e-05	MFOL	Caprin1
Csf1	2.82588e-09	0.706839	0.309	0.196	5.65064e-05	MFOL	Csf1
Dusp16	3.06376e-09	0.454869	0.535	0.384	6.1263e-05	MFOL	Dusp16
Atl3	3.20437e-09	0.472948	0.431	0.292	6.40746e-05	MFOL	Atl3
Nfatc3	3.21618e-09	0.580624	0.366	0.238	6.43107e-05	MFOL	Nfatc3
Prr14l1	3.35573e-09	0.438357	0.4	0.262	6.71012e-05	MFOL	Prr14l
Brf11	3.42991e-09	0.722497	0.257	0.152	6.85844e-05	MFOL	Brf1
Baz2b	3.58484e-09	0.267686	0.874	0.756	7.16825e-05	MFOL	Baz2b
Tpst1	3.84363e-09	0.535702	0.379	0.25	7.68572e-05	MFOL	Tpst1
Shroom21	4.86987e-09	0.647012	0.26	0.154	9.73779e-05	MFOL	Shroom2
Strn1	4.98955e-09	0.517677	0.384	0.254	9.9771e-05	MFOL	Strn
Glt8d1	5.54416e-09	0.584765	0.357	0.235	0.000110861	MFOL	Glt8d1
Nkain1	6.89107e-09	0.309667	0.713	0.538	0.000137794	MFOL	Nkain1
Ddx3y	7.31948e-09	0.697029	0.264	0.16	0.00014636	MFOL	Ddx3y
Phf142	7.50541e-09	0.37019	0.562	0.408	0.000150078	MFOL	Phf14
Micall1	8.10177e-09	0.553557	0.391	0.263	0.000162003	MFOL	Micall1
Zfyve1	8.18049e-09	0.501215	0.377	0.25	0.000163577	MFOL	Zfyve1
Rfx71	8.45867e-09	0.496656	0.415	0.283	0.00016914	MFOL	Rfx7
Abl11	8.97561e-09	0.436375	0.49	0.353	0.000179476	MFOL	Abl1
Mef2d1	9.0681e-09	0.668278	0.28	0.173	0.000181326	MFOL	Mef2d
Pkm	9.47201e-09	0.540031	0.37	0.246	0.000189402	MFOL	Pkm
Sned1	1.12079e-08	0.629352	0.336	0.219	0.000224113	MFOL	Sned1
Eif2s3y1	1.14533e-08	0.419469	0.587	0.445	0.000229021	MFOL	Eif2s3y
Brdt	1.22605e-08	0.631839	0.289	0.18	0.000245161	MFOL	Brdt
Rnf130	1.24516e-08	0.390415	0.51	0.366	0.000248982	MFOL	Rnf130
Srrt	1.39576e-08	0.638412	0.251	0.149	0.000279095	MFOL	Srrt
Hid1	1.43678e-08	0.469259	0.4	0.27	0.000287299	MFOL	Hid1
Cacna2d11	1.54557e-08	0.45407	0.381	0.255	0.000309051	MFOL	Cacna2d1
Nedd42	1.60812e-08	0.354125	0.619	0.466	0.00032156	MFOL	Nedd4
Zfand5	1.69143e-08	0.539753	0.368	0.246	0.000338218	MFOL	Zfand5
Kdm6a	1.84455e-08	0.427877	0.479	0.345	0.000368836	MFOL	Kdm6a
Xrcc41	1.9431e-08	0.546893	0.352	0.234	0.000388543	MFOL	Xrcc4
5830418P13Rik1	2.01342e-08	0.607765	0.302	0.192	0.000402604	MFOL	5830418P13Rik
Aff4	2.11791e-08	0.424509	0.506	0.375	0.000423498	MFOL	Aff4
Ube2d1	2.17329e-08	0.385918	0.619	0.477	0.00043457	MFOL	Ube2d1
Soga3	2.36281e-08	0.442004	0.438	0.304	0.000472468	MFOL	Soga3
Npat	3.27401e-08	0.481986	0.363	0.242	0.00065467	MFOL	Npat
Mta3	4.36204e-08	0.4364	0.474	0.339	0.000872233	MFOL	Mta3
Gls1	4.59995e-08	0.481831	0.37	0.249	0.000919806	MFOL	Gls
Arhgef12	4.61367e-08	0.694937	0.255	0.157	0.000922549	MFOL	Arhgef1
Myo9b	4.68707e-08	0.631742	0.282	0.179	0.000937226	MFOL	Myo9b
Gm15478	4.79914e-08	0.397335	0.508	0.376	0.000959637	MFOL	Gm15478
Arap2	4.8352e-08	0.320797	0.822	0.679	0.000966847	MFOL	Arap2
Ubn2	4.89179e-08	0.311253	0.659	0.517	0.000978162	MFOL	Ubn2
B3galt2	5.01754e-08	0.605287	0.289	0.184	0.00100331	MFOL	B3galt2
Mon2	5.27608e-08	0.443871	0.413	0.286	0.001055	MFOL	Mon2
Srek12	5.88137e-08	0.322727	0.623	0.472	0.00117604	MFOL	Srek1
Gm20319	5.92474e-08	0.609567	0.28	0.177	0.00118471	MFOL	Gm20319
Pdcd6ip	6.23568e-08	0.458792	0.352	0.233	0.00124689	MFOL	Pdcd6ip
Litaf	6.65753e-08	0.477548	0.614	0.526	0.00133124	MFOL	Litaf
Etv62	6.8184e-08	0.844798	0.273	0.175	0.00136341	MFOL	Etv6
Fer	7.82531e-08	0.423106	0.406	0.281	0.00156475	MFOL	Fer
Dicer11	7.93887e-08	0.589462	0.327	0.218	0.00158746	MFOL	Dicer1
Jpx	8.29053e-08	0.50582	0.357	0.241	0.00165778	MFOL	Jpx
Cfl2	8.32998e-08	0.328455	0.555	0.41	0.00166566	MFOL	Cfl2
Ssbp21	8.62628e-08	0.509436	0.35	0.234	0.00172491	MFOL	Ssbp2
Txndc16	9.11396e-08	0.34418	0.614	0.469	0.00182243	MFOL	Txndc16
Fut82	9.16668e-08	0.397096	0.483	0.352	0.00183297	MFOL	Fut8
Tet3	1.03281e-07	0.443641	0.47	0.336	0.00206522	MFOL	Tet3
Cep97	1.16504e-07	0.42399	0.499	0.374	0.00232962	MFOL	Cep97
Zfp3292	1.25212e-07	0.53634	0.296	0.19	0.00250375	MFOL	Zfp329
Yeats22	1.36698e-07	0.501502	0.321	0.211	0.00273341	MFOL	Yeats2
Med271	1.43624e-07	0.541558	0.316	0.209	0.00287191	MFOL	Med27
Ncapd3	1.51461e-07	0.541794	0.312	0.205	0.00302861	MFOL	Ncapd3
Sdccag81	1.59021e-07	0.389717	0.375	0.252	0.00317978	MFOL	Sdccag8
Map4k31	1.96634e-07	0.527763	0.327	0.219	0.00393189	MFOL	Map4k3
Trp53bp2	2.10204e-07	0.516627	0.343	0.232	0.00420323	MFOL	Trp53bp2
Gng122	2.20682e-07	0.561072	0.366	0.255	0.00441277	MFOL	Gng12
Tmcc1	2.4247e-07	0.255713	0.892	0.787	0.00484843	MFOL	Tmcc1
Nisch1	2.76983e-07	0.393856	0.476	0.353	0.00553856	MFOL	Nisch
2210408I21Rik	2.84041e-07	0.309239	0.402	0.274	0.00567968	MFOL	2210408I21Rik
Iqch	2.96091e-07	0.41699	0.309	0.202	0.00592064	MFOL	Iqch
Ecpas	3.02168e-07	0.37913	0.454	0.328	0.00604215	MFOL	Ecpas
Nlk2	3.12808e-07	0.321157	0.494	0.361	0.00625491	MFOL	Nlk
Gm134021	3.2297e-07	0.478015	0.253	0.157	0.0064581	MFOL	Gm13402
Gm37240	3.2371e-07	0.301278	0.573	0.445	0.00647291	MFOL	Gm37240
Srsf111	3.23865e-07	0.300529	0.587	0.446	0.006476	MFOL	Srsf11
Gm48765	3.2788e-07	0.369609	0.262	0.161	0.00655629	MFOL	Gm48765
Usp162	3.33396e-07	0.565007	0.275	0.178	0.00666658	MFOL	Usp16
Meis1	4.15628e-07	0.410992	0.354	0.241	0.0083109	MFOL	Meis1
Bnip3l	4.31083e-07	0.539253	0.307	0.205	0.00861993	MFOL	Bnip3l
D830024N08Rik1	4.64914e-07	0.512766	0.33	0.225	0.00929642	MFOL	D830024N08Rik
Gm48249	5.30828e-07	0.363097	0.35	0.235	0.0106144	MFOL	Gm48249
Arhgef2	5.38072e-07	0.322611	0.637	0.515	0.0107593	MFOL	Arhgef2
Pip5k1a1	6.6157e-07	0.496538	0.28	0.182	0.0132287	MFOL	Pip5k1a
Retreg3	7.19964e-07	0.425012	0.372	0.26	0.0143964	MFOL	Retreg3
Trip11	7.8006e-07	0.348675	0.46	0.335	0.0155981	MFOL	Trip11
Rnf2142	7.97044e-07	0.510798	0.293	0.196	0.0159377	MFOL	Rnf214
Nrbp2	8.15622e-07	0.397238	0.524	0.396	0.0163092	MFOL	Nrbp2
Qrich11	8.76623e-07	0.409382	0.363	0.252	0.017529	MFOL	Qrich1
Galnt6	1.11322e-06	0.419948	0.377	0.265	0.02226	MFOL	Galnt6
Kif3c	1.12912e-06	0.449934	0.418	0.305	0.0225779	MFOL	Kif3c
6530409C15Rik	1.20392e-06	0.366973	0.445	0.326	0.0240736	MFOL	6530409C15Rik
Riok3	1.22058e-06	0.44619	0.352	0.247	0.0244067	MFOL	Riok3
Ggact1	1.23953e-06	0.306242	0.372	0.257	0.0247857	MFOL	Ggact
Zswim61	1.26604e-06	0.360548	0.49	0.367	0.0253157	MFOL	Zswim6
Cyld1	1.40259e-06	0.434801	0.42	0.307	0.0280462	MFOL	Cyld
Sap130	1.48291e-06	0.579152	0.284	0.192	0.0296522	MFOL	Sap130
Uty1	1.56049e-06	0.480307	0.395	0.292	0.0312035	MFOL	Uty
Bmpr22	1.6821e-06	0.456131	0.269	0.175	0.0336354	MFOL	Bmpr2
Gm16759	1.70505e-06	0.396474	0.341	0.235	0.0340941	MFOL	Gm16759
Sptlc21	1.72823e-06	0.443465	0.309	0.209	0.0345577	MFOL	Sptlc2
Cmtm5	1.73867e-06	0.38952	0.368	0.258	0.0347665	MFOL	Cmtm5
Lap3	1.76985e-06	0.52166	0.275	0.183	0.0353898	MFOL	Lap3
Zfyve91	1.82988e-06	0.397766	0.413	0.301	0.0365904	MFOL	Zfyve9
Tmem1651	2.20226e-06	0.416951	0.35	0.244	0.0440364	MFOL	Tmem165
Pak7	2.26286e-06	0.448792	0.806	0.754	0.0452481	MFOL	Pak7
Mtif22	2.63366e-06	0.486732	0.289	0.195	0.0526627	MFOL	Mtif2
Eml1	3.17466e-06	0.544943	0.578	0.495	0.0634805	MFOL	Eml1
Crebzf1	3.3202e-06	0.391893	0.479	0.367	0.0663908	MFOL	Crebzf
Trim242	3.41314e-06	0.462085	0.332	0.235	0.0682492	MFOL	Trim24
Mbd51	3.61754e-06	0.298123	0.621	0.498	0.0723363	MFOL	Mbd5
Taldo11	3.66751e-06	0.55416	0.302	0.211	0.0733355	MFOL	Taldo1
Gm45767	3.68754e-06	0.587372	0.255	0.17	0.073736	MFOL	Gm45767
Dennd4c	3.69816e-06	0.423961	0.35	0.249	0.0739483	MFOL	Dennd4c
Syne12	4.34902e-06	0.28018	0.54	0.407	0.086963	MFOL	Syne1
Lrrn1	4.49445e-06	0.487247	0.33	0.233	0.089871	MFOL	Lrrn1
Cdc73	5.15302e-06	0.468651	0.309	0.215	0.10304	MFOL	Cdc73
4930455C13Rik1	5.22788e-06	0.402464	0.284	0.191	0.104537	MFOL	4930455C13Rik
Braf1	5.35016e-06	0.326843	0.483	0.368	0.106982	MFOL	Braf
Trpc1	5.94517e-06	0.421812	0.334	0.237	0.11888	MFOL	Trpc1
Hdac7	5.94519e-06	0.453095	0.302	0.209	0.11888	MFOL	Hdac7
Gm197101	5.99033e-06	0.320052	0.395	0.285	0.119783	MFOL	Gm19710
Tns32	6.34195e-06	0.448657	0.431	0.336	0.126814	MFOL	Tns3
Med131	7.34678e-06	0.441948	0.366	0.268	0.146906	MFOL	Med13
Ddhd22	7.60086e-06	0.330185	0.381	0.274	0.151987	MFOL	Ddhd2
BC0055612	7.6569e-06	0.37966	0.377	0.271	0.153107	MFOL	BC005561
Zfp62	7.76852e-06	0.48746	0.262	0.176	0.155339	MFOL	Zfp62
3110021N24Rik	8.18589e-06	0.310812	0.512	0.398	0.163685	MFOL	3110021N24Rik
Fam102a	8.87414e-06	0.338972	0.479	0.369	0.177447	MFOL	Fam102a
Gnb12	9.81546e-06	0.365638	0.46	0.35	0.19627	MFOL	Gnb1
Rab3gap1	1.04444e-05	0.345424	0.357	0.255	0.208847	MFOL	Rab3gap1
Bace11	1.07139e-05	0.481709	0.262	0.177	0.214236	MFOL	Bace1
Rbm5	1.15841e-05	0.263132	0.587	0.458	0.231636	MFOL	Rbm5
Kdm5a1	1.27196e-05	0.398107	0.366	0.266	0.254342	MFOL	Kdm5a
Wdr26	1.27555e-05	0.392884	0.372	0.272	0.255058	MFOL	Wdr26
Usp50	1.2781e-05	0.330387	0.361	0.258	0.25557	MFOL	Usp50
Med15	1.39761e-05	0.450101	0.296	0.207	0.279466	MFOL	Med15
Wdpcp	1.49243e-05	0.303832	0.314	0.217	0.298426	MFOL	Wdpcp
Rapgef22	1.51176e-05	0.358702	0.413	0.309	0.302291	MFOL	Rapgef2
Gm267491	1.56568e-05	0.264979	0.388	0.281	0.313074	MFOL	Gm26749
Srgap11	1.71653e-05	0.250542	0.623	0.517	0.343237	MFOL	Srgap1
Cdk11b	1.77314e-05	0.374533	0.37	0.272	0.354557	MFOL	Cdk11b
Phf20l11	1.88225e-05	0.269773	0.485	0.368	0.376375	MFOL	Phf20l1
Cnp	2.08797e-05	0.252967	0.533	0.416	0.41751	MFOL	Cnp
Rassf8	2.10272e-05	0.323706	0.393	0.29	0.420459	MFOL	Rassf8
Auh	2.13759e-05	0.477576	0.278	0.195	0.427432	MFOL	Auh
Eps15l12	2.14537e-05	0.406279	0.345	0.252	0.428988	MFOL	Eps15l1
Ftx1	2.17408e-05	0.458631	0.255	0.173	0.434729	MFOL	Ftx
Nav12	2.25006e-05	0.289291	0.533	0.419	0.449921	MFOL	Nav1
Crebrf1	2.39149e-05	0.280896	0.404	0.296	0.478203	MFOL	Crebrf
Endod1	2.40153e-05	0.44026	0.296	0.21	0.480211	MFOL	Endod1
1981-03-01	2.47159e-05	0.376459	0.384	0.287	0.494218	MFOL	2025-03-08
Prpf6	2.54369e-05	0.490827	0.255	0.175	0.508637	MFOL	Prpf6
Brwd1	2.54393e-05	0.334816	0.449	0.343	0.508684	MFOL	Brwd1
Hdac81	2.56266e-05	0.302171	0.454	0.347	0.512429	MFOL	Hdac8
Ldlrad42	2.5975e-05	0.415116	0.381	0.285	0.519396	MFOL	Ldlrad4
Kif5b	2.65442e-05	0.285935	0.438	0.328	0.530778	MFOL	Kif5b
Sqstm1	2.66329e-05	0.380596	0.296	0.207	0.532551	MFOL	Sqstm1
Sox2	2.78211e-05	0.463016	0.3	0.215	0.556311	MFOL	Sox2
Ice1	2.80128e-05	0.489608	0.284	0.201	0.560144	MFOL	Ice1
Xpr12	2.86098e-05	0.414506	0.253	0.172	0.572082	MFOL	Xpr1
Arid1a1	2.90409e-05	0.341848	0.381	0.283	0.580703	MFOL	Arid1a
Usp322	3.12316e-05	0.373017	0.415	0.322	0.624508	MFOL	Usp32
Taok32	3.12573e-05	0.510571	0.287	0.205	0.625022	MFOL	Taok3
Impact1	3.15111e-05	0.381556	0.3	0.212	0.630096	MFOL	Impact
Cers51	3.17489e-05	0.354293	0.352	0.259	0.634851	MFOL	Cers5
Prkcq2	3.52811e-05	0.252319	0.51	0.392	0.705482	MFOL	Prkcq
Bmt21	3.53634e-05	0.442331	0.255	0.175	0.707126	MFOL	Bmt2
Elovl62	3.58528e-05	0.539239	0.321	0.237	0.716912	MFOL	Elovl6
Relch	3.6002e-05	0.37953	0.415	0.321	0.719895	MFOL	Relch
Nufip2	3.71449e-05	0.380953	0.372	0.28	0.74275	MFOL	Nufip2
Mbtd1	3.9757e-05	0.251753	0.429	0.321	0.794982	MFOL	Mbtd1
Hook3	3.98953e-05	0.260418	0.632	0.514	0.797746	MFOL	Hook3
AU0403201	4.01096e-05	0.299249	0.368	0.27	0.802031	MFOL	AU040320
Nbeal1	5.04995e-05	0.316261	0.427	0.327	1	MFOL	Nbeal1
Gabbr1	5.52984e-05	0.280463	0.409	0.307	1	MFOL	Gabbr1
Dync1li2	5.62206e-05	0.282723	0.54	0.431	1	MFOL	Dync1li2
Babam2	5.92519e-05	0.263199	0.524	0.409	1	MFOL	Babam2
Pias21	6.14592e-05	0.355259	0.343	0.252	1	MFOL	Pias2
St7l1	6.51452e-05	0.340362	0.348	0.257	1	MFOL	St7l
Emsy	6.56364e-05	0.35271	0.323	0.235	1	MFOL	Emsy
Acbd51	7.88037e-05	0.328838	0.282	0.199	1	MFOL	Acbd5
Nudt51	8.06981e-05	0.383483	0.291	0.208	1	MFOL	Nudt5
Rhoj	8.63814e-05	0.824592	0.273	0.203	1	MFOL	Rhoj
Mbd2	8.77894e-05	0.404964	0.251	0.174	1	MFOL	Mbd2
A230057D06Rik2	8.80752e-05	0.260503	0.348	0.256	1	MFOL	A230057D06Rik
Snhg20	9.15837e-05	0.443618	0.262	0.185	1	MFOL	Snhg20
Ppp1r12a1	9.77544e-05	0.275023	0.564	0.458	1	MFOL	Ppp1r12a
Mapk14	0.000107142	0.467208	0.255	0.181	1	MFOL	Mapk14
Tnks1	0.000107599	0.267613	0.343	0.251	1	MFOL	Tnks
Mau21	0.000113215	0.255472	0.332	0.24	1	MFOL	Mau2
Trim3	0.000113736	0.366522	0.3	0.218	1	MFOL	Trim3
Rb1cc1	0.000114194	0.250907	0.413	0.309	1	MFOL	Rb1cc1
Vps4b	0.000114621	0.422937	0.26	0.184	1	MFOL	Vps4b
Capn15	0.000120861	0.359002	0.327	0.242	1	MFOL	Capn15
Ccnl1	0.000121244	0.34569	0.345	0.259	1	MFOL	Ccnl1
Cd81	0.000132323	0.312079	0.442	0.346	1	MFOL	Cd81
Odf2	0.000139577	0.364385	0.316	0.234	1	MFOL	Odf2
Map1a	0.00014164	0.436331	0.282	0.206	1	MFOL	Map1a
Fam135a2	0.000145401	0.440454	0.302	0.227	1	MFOL	Fam135a
Rbbp4	0.000166789	0.390361	0.255	0.181	1	MFOL	Rbbp4
Exoc5	0.000167832	0.361039	0.305	0.224	1	MFOL	Exoc5
2610008E11Rik2	0.000187487	0.345758	0.291	0.212	1	MFOL	2610008E11Rik
Gm437132	0.000190209	0.371353	0.26	0.184	1	MFOL	Gm43713
Kcna6	0.0001994	0.375808	0.415	0.335	1	MFOL	Kcna6
Rufy1	0.000223693	0.294415	0.327	0.244	1	MFOL	Rufy1
Pitpna	0.000227217	0.398842	0.282	0.208	1	MFOL	Pitpna
Tmbim1	0.000238302	0.256041	0.406	0.314	1	MFOL	Tmbim1
Atxn2l	0.000248384	0.359056	0.251	0.178	1	MFOL	Atxn2l
Dcaf8	0.000263444	0.30775	0.381	0.294	1	MFOL	Dcaf8
Marf1	0.000277537	0.341749	0.289	0.212	1	MFOL	Marf1
Atf6	0.000279819	0.279522	0.312	0.23	1	MFOL	Atf6
Uhrf21	0.000307699	0.317544	0.318	0.24	1	MFOL	Uhrf2
Cul1	0.000309788	0.274549	0.438	0.347	1	MFOL	Cul1
Dync1li1	0.000318207	0.327502	0.321	0.242	1	MFOL	Dync1li1
Rab281	0.000327365	0.337725	0.264	0.191	1	MFOL	Rab28
Vcp1	0.000338259	0.441005	0.251	0.182	1	MFOL	Vcp
Nvl	0.000342288	0.354738	0.312	0.235	1	MFOL	Nvl
Gal3st11	0.000370995	0.309187	0.359	0.274	1	MFOL	Gal3st1
Mapk8ip1	0.00041817	0.319036	0.33	0.252	1	MFOL	Mapk8ip1
Plpbp	0.00043021	0.392153	0.266	0.197	1	MFOL	Plpbp
Zfp4511	0.000440798	0.388052	0.253	0.184	1	MFOL	Zfp451
Top2b2	0.000464435	0.30944	0.302	0.226	1	MFOL	Top2b
Atf21	0.000487126	0.262606	0.354	0.272	1	MFOL	Atf2
Sbno12	0.000507204	0.281633	0.343	0.262	1	MFOL	Sbno1
Far11	0.000516839	0.284353	0.284	0.209	1	MFOL	Far1
Rybp	0.000532499	0.365596	0.262	0.192	1	MFOL	Rybp
Rubcn1	0.000558501	0.374949	0.262	0.193	1	MFOL	Rubcn
Pcdh101	0.000558951	0.382729	0.251	0.183	1	MFOL	Pcdh10
Zfp7401	0.000579091	0.321774	0.325	0.249	1	MFOL	Zfp740
Inpp5a	0.000593144	0.405053	0.314	0.24	1	MFOL	Inpp5a
Cers2	0.000593367	0.384201	0.26	0.192	1	MFOL	Cers2
Ube2r22	0.000791896	0.359477	0.251	0.185	1	MFOL	Ube2r2
1810026B05Rik	0.000838433	0.331819	0.302	0.231	1	MFOL	1810026B05Rik
Fam53b	0.000945177	0.3873	0.316	0.245	1	MFOL	Fam53b
Sos11	0.00103685	0.329299	0.26	0.194	1	MFOL	Sos1
Cacna1c2	0.00116538	0.256643	0.354	0.277	1	MFOL	Cacna1c
Ppp4r3b	0.00129355	0.293794	0.327	0.255	1	MFOL	Ppp4r3b
Dync1i21	0.00131401	0.29604	0.409	0.333	1	MFOL	Dync1i2
Tent2	0.00133647	0.35228	0.273	0.208	1	MFOL	Tent2
Chp1	0.00133876	0.292212	0.255	0.189	1	MFOL	Chp1
Mgrn1	0.00157154	0.271554	0.352	0.278	1	MFOL	Mgrn1
D5Ertd579e1	0.00167183	0.264647	0.309	0.238	1	MFOL	D5Ertd579e
Rmnd5a	0.0016877	0.37821	0.251	0.189	1	MFOL	Rmnd5a
Cc2d2a1	0.00194107	0.293401	0.302	0.234	1	MFOL	Cc2d2a
Larp6	0.00205374	0.258164	0.287	0.219	1	MFOL	Larp6
Rc3h21	0.0021216	0.312631	0.289	0.224	1	MFOL	Rc3h2
Plekhm2	0.00216858	0.278929	0.302	0.234	1	MFOL	Plekhm2
Smarcad12	0.00238375	0.359996	0.287	0.225	1	MFOL	Smarcad1
Wls	0.00246483	0.250315	0.284	0.219	1	MFOL	Wls
Creb3l22	0.00270155	0.320036	0.257	0.197	1	MFOL	Creb3l2
Ubxn7	0.00283884	0.293648	0.271	0.209	1	MFOL	Ubxn7
Igf2bp3	0.00287173	0.322798	0.26	0.201	1	MFOL	Igf2bp3
Ndufaf21	0.00327423	0.281935	0.278	0.216	1	MFOL	Ndufaf2
Tsc22d41	0.00335188	0.280272	0.305	0.24	1	MFOL	Tsc22d4
Dhx361	0.00366257	0.281007	0.372	0.307	1	MFOL	Dhx36
Oga	0.0038865	0.279676	0.334	0.269	1	MFOL	Oga
Pxk1	0.00402415	0.258689	0.282	0.219	1	MFOL	Pxk
Sptan12	0.00417759	0.286935	0.293	0.232	1	MFOL	Sptan1
Smg72	0.00467355	0.290699	0.262	0.204	1	MFOL	Smg7
Trip4	0.00479231	0.252647	0.307	0.244	1	MFOL	Trip4
Bfsp21	0.00657519	0.250828	0.305	0.243	1	MFOL	Bfsp2

## Sheet: MOL2
	p_val	avg_log2FC	pct.1	pct.2	p_val_adj	cluster	gene
Anln	0	2.14644	0.883	0.307	0	MOL2	Anln
Robo11	0	2.16552	0.817	0.285	0	MOL2	Robo1
Enpp61	0	2.51568	0.593	0.111	0	MOL2	Enpp6
A330072L02Rik	0	3.92726	0.33	0.028	0	MOL2	A330072L02Rik
St6galnac3	5.35813e-294	1.1832	0.996	0.856	1.07141e-289	MOL2	St6galnac3
Tmem117	1.45404e-272	1.8156	0.789	0.303	2.9075e-268	MOL2	Tmem117
A330049N07Rik	2.4397e-261	1.5516	0.892	0.442	4.87841e-257	MOL2	A330049N07Rik
Slco3a1	8.84226e-259	1.68616	0.82	0.349	1.7681e-254	MOL2	Slco3a1
Prr5l	7.86234e-256	0.988008	0.999	0.865	1.57215e-251	MOL2	Prr5l
Agmo	1.45863e-255	2.62463	0.416	0.08	2.91667e-251	MOL2	Agmo
Selenop	1.12583e-236	2.56048	0.403	0.081	2.2512e-232	MOL2	Selenop
Hapln2	1.4255e-235	1.51124	0.853	0.396	2.85043e-231	MOL2	Hapln2
Slc24a2	4.38957e-235	0.791432	0.998	0.921	8.77739e-231	MOL2	Slc24a2
Rapgef5	3.1283e-225	2.6277	0.387	0.079	6.25535e-221	MOL2	Rapgef5
Tln22	6.39514e-220	2.13824	0.52	0.147	1.27877e-215	MOL2	Tln2
Tspan91	5.41846e-218	2.58093	0.386	0.081	1.08348e-213	MOL2	Tspan9
Cntn3	3.85775e-212	1.91904	0.644	0.237	7.71396e-208	MOL2	Cntn3
Cyp27a1	1.99715e-210	2.15735	0.523	0.156	3.9935e-206	MOL2	Cyp27a1
Ctnna21	2.18873e-210	1.26739	0.961	0.69	4.37658e-206	MOL2	Ctnna2
Carns1	2.4255e-209	2.66858	0.344	0.066	4.85003e-205	MOL2	Carns1
Cpox	1.44527e-207	1.99884	0.564	0.183	2.88997e-203	MOL2	Cpox
8030451O07Rik1	1.24369e-206	2.14248	0.46	0.119	2.48688e-202	MOL2	8030451O07Rik
Gm48742	2.76653e-202	1.74639	0.769	0.39	5.53196e-198	MOL2	Gm48742
Myo1e	1.04852e-199	1.72413	0.67	0.268	2.09662e-195	MOL2	Myo1e
Gm44866	7.80636e-194	2.00742	0.459	0.123	1.56096e-189	MOL2	Gm44866
Map7	1.54184e-191	0.864308	0.993	0.852	3.08305e-187	MOL2	Map7
Mob3b1	3.48736e-191	1.79433	0.598	0.212	6.97333e-187	MOL2	Mob3b
Apod	5.02687e-190	1.37359	0.877	0.544	1.00517e-185	MOL2	Apod
E330020D12Rik	6.07447e-190	2.21104	0.446	0.121	1.21465e-185	MOL2	E330020D12Rik
4930511M06Rik	2.61413e-187	1.3092	0.863	0.476	5.2272e-183	MOL2	4930511M06Rik
Gm29455	8.81445e-186	2.37352	0.346	0.074	1.76254e-181	MOL2	Gm29455
Rftn1	4.76731e-185	1.85186	0.577	0.207	9.53271e-181	MOL2	Rftn1
Plekhh2	2.4727e-184	1.9481	0.494	0.15	4.94441e-180	MOL2	Plekhh2
Gm19500	1.57175e-179	1.37974	0.769	0.355	3.14287e-175	MOL2	Gm19500
Crybg3	6.31592e-179	2.13877	0.406	0.104	1.26293e-174	MOL2	Crybg3
Zdhhc20	2.17595e-177	1.18106	0.906	0.604	4.35103e-173	MOL2	Zdhhc20
Nkain2	8.78243e-177	0.597925	0.998	0.931	1.75613e-172	MOL2	Nkain2
Cldn141	5.8499e-176	2.1635	0.333	0.071	1.16975e-171	MOL2	Cldn14
Rasgrp3	3.94687e-175	1.79673	0.517	0.167	7.89216e-171	MOL2	Rasgrp3
Usp31	3.69842e-168	1.43103	0.707	0.32	7.39536e-164	MOL2	Usp31
Mir100hg	9.12354e-161	0.94914	0.966	0.839	1.82434e-156	MOL2	Mir100hg
Kctd3	1.07823e-157	1.37732	0.735	0.37	2.15602e-153	MOL2	Kctd3
Sec14l5	2.37478e-156	0.947042	0.95	0.711	4.74862e-152	MOL2	Sec14l5
Slc25a27	1.41658e-155	1.36751	0.725	0.373	2.8326e-151	MOL2	Slc25a27
Mapre21	7.93039e-152	1.56651	0.663	0.313	1.58576e-147	MOL2	Mapre2
Efr3b	4.01177e-150	1.98319	0.394	0.113	8.02193e-146	MOL2	Efr3b
Dgki	4.09173e-150	0.934923	0.962	0.716	8.18182e-146	MOL2	Dgki
Rnf2201	3.31081e-149	0.913487	0.981	0.806	6.62029e-145	MOL2	Rnf220
Adgrb32	2.37851e-147	1.05731	0.674	0.299	4.75607e-143	MOL2	Adgrb3
Scd3	3.92273e-146	1.77008	0.501	0.182	7.84389e-142	MOL2	Scd3
Acaca	5.39118e-144	1.11432	0.867	0.571	1.07802e-139	MOL2	Acaca
Rab37	2.36572e-140	2.4592	0.269	0.058	4.73049e-136	MOL2	Rab37
Spock3	3.70308e-140	1.05968	0.875	0.535	7.40468e-136	MOL2	Spock3
St3gal4	5.51109e-140	1.6277	0.503	0.185	1.102e-135	MOL2	St3gal4
Faah	1.426e-138	2.33468	0.285	0.065	2.85143e-134	MOL2	Faah
Tmem178b	3.7639e-138	0.876933	0.958	0.809	7.5263e-134	MOL2	Tmem178b
Gm49969	3.88499e-138	1.95218	0.346	0.093	7.76843e-134	MOL2	Gm49969
Ctnna31	1.33075e-137	0.849119	0.969	0.796	2.66096e-133	MOL2	Ctnna3
Aff31	7.0609e-137	2.6199	0.256	0.054	1.4119e-132	MOL2	Aff3
Shroom3	5.52001e-136	1.75811	0.414	0.131	1.10378e-131	MOL2	Shroom3
Adipor2	7.79371e-136	1.06456	0.9	0.632	1.55843e-131	MOL2	Adipor2
4930587E11Rik	6.54159e-131	2.01419	0.346	0.098	1.30806e-126	MOL2	4930587E11Rik
Plcl1	5.92669e-130	0.656584	0.998	0.944	1.1851e-125	MOL2	Plcl1
Plekhg12	6.23036e-130	1.03329	0.85	0.528	1.24582e-125	MOL2	Plekhg1
Otud7a	3.85084e-125	1.05613	0.851	0.553	7.70014e-121	MOL2	Otud7a
Slc25a13	3.85341e-125	1.4066	0.58	0.255	7.70528e-121	MOL2	Slc25a13
9330199G10Rik	4.54087e-122	1.93196	0.328	0.092	9.07993e-118	MOL2	9330199G10Rik
Gm50323	6.60628e-121	1.8325	0.389	0.129	1.32099e-116	MOL2	Gm50323
2025-09-07	8.53063e-117	0.801697	0.942	0.757	1.70579e-112	MOL2	2025-09-07
Plp11	3.17096e-115	0.578342	0.997	0.917	6.34065e-111	MOL2	Plp1
Padi21	1.26065e-114	1.96006	0.304	0.085	2.52079e-110	MOL2	Padi2
Lrp1b1	1.28027e-114	0.465745	0.998	0.993	2.56003e-110	MOL2	Lrp1b
Trim36	1.07061e-112	1.64902	0.407	0.144	2.14079e-108	MOL2	Trim36
Ldb3	1.30527e-112	2.11963	0.269	0.069	2.61003e-108	MOL2	Ldb3
Ephb11	2.83781e-110	1.00202	0.809	0.509	5.67449e-106	MOL2	Ephb1
Iqsec1	2.06279e-109	1.0468	0.751	0.423	4.12475e-105	MOL2	Iqsec1
Ppp2r2c	4.69702e-108	1.62561	0.398	0.144	9.39215e-104	MOL2	Ppp2r2c
Jakmip31	1.20752e-107	1.1808	0.652	0.34	2.41456e-103	MOL2	Jakmip3
4930420G21Rik	1.18994e-106	1.29578	0.6	0.293	2.37941e-102	MOL2	4930420G21Rik
Mboat1	1.95695e-106	1.48687	0.47	0.194	3.91311e-102	MOL2	Mboat1
Sez6l2	1.4813e-105	1.05386	0.701	0.37	2.962e-101	MOL2	Sez6l2
Gm11437	2.41525e-105	1.40098	0.466	0.185	4.82953e-101	MOL2	Gm11437
Lrrtm3	7.37215e-105	0.972277	0.832	0.553	1.47413e-100	MOL2	Lrrtm3
Onecut2	1.11572e-104	1.4576	0.504	0.219	2.231e-100	MOL2	Onecut2
Mbp1	4.55343e-104	0.472488	0.998	0.925	9.10504e-100	MOL2	Mbp
Dip2a	1.55648e-103	0.925247	0.833	0.546	3.11233e-99	MOL2	Dip2a
Folh1	4.05839e-103	1.39813	0.474	0.197	8.11516e-99	MOL2	Folh1
Mtss11	3.73607e-102	1.27798	0.534	0.243	7.47065e-98	MOL2	Mtss1
Sccpdh	5.79674e-100	1.574	0.418	0.166	1.15912e-95	MOL2	Sccpdh
Gm36855	8.26695e-100	1.81476	0.361	0.128	1.65306e-95	MOL2	Gm36855
Mtus1	2.00061e-99	1.53479	0.408	0.155	4.00043e-95	MOL2	Mtus1
Tmeff1	7.19921e-99	1.03389	0.717	0.42	1.43955e-94	MOL2	Tmeff1
Galnt7	5.75559e-98	1.2517	0.549	0.262	1.15089e-93	MOL2	Galnt7
Tmem63a	1.02511e-97	1.04811	0.648	0.341	2.04981e-93	MOL2	Tmem63a
Dock92	3.16245e-96	0.811399	0.877	0.638	6.32363e-92	MOL2	Dock9
Gm816	3.60119e-96	1.86972	0.299	0.094	7.20093e-92	MOL2	Gm816
Shtn1	1.02028e-95	0.828421	0.861	0.574	2.04016e-91	MOL2	Shtn1
Tspan5	1.24912e-95	1.0055	0.75	0.46	2.49774e-91	MOL2	Tspan5
Gm13905	5.36817e-94	1.0257	0.649	0.344	1.07342e-89	MOL2	Gm13905
Inpp5f	6.21061e-94	0.96333	0.703	0.396	1.24187e-89	MOL2	Inpp5f
Pik3c2b	1.22761e-93	1.03392	0.669	0.366	2.45473e-89	MOL2	Pik3c2b
Rcbtb1	1.20737e-92	0.890963	0.779	0.49	2.41426e-88	MOL2	Rcbtb1
Gm28376	1.62958e-92	0.929121	0.806	0.525	3.25851e-88	MOL2	Gm28376
Lama2	4.1305e-92	1.22411	0.527	0.246	8.25934e-88	MOL2	Lama2
B430010I23Rik	2.66104e-91	1.31482	0.512	0.242	5.32102e-87	MOL2	B430010I23Rik
Epb41l3	1.97889e-89	0.957834	0.679	0.382	3.95699e-85	MOL2	Epb41l3
A230001M10Rik	2.03905e-89	0.897207	0.786	0.481	4.07729e-85	MOL2	A230001M10Rik
Cpd	3.37252e-88	1.14614	0.543	0.265	6.74369e-84	MOL2	Cpd
Fmnl21	4.68663e-88	0.801443	0.891	0.686	9.37139e-84	MOL2	Fmnl2
Trf	3.63079e-87	0.588944	0.963	0.795	7.26013e-83	MOL2	Trf
Cdh201	8.52469e-87	0.759938	0.917	0.746	1.7046e-82	MOL2	Cdh20
Osbpl7	1.46988e-86	1.40159	0.426	0.182	2.93917e-82	MOL2	Osbpl7
Pacs21	1.06551e-85	1.03546	0.66	0.387	2.1306e-81	MOL2	Pacs2
Gpd2	1.66057e-85	1.48602	0.364	0.14	3.32048e-81	MOL2	Gpd2
Rffl1	1.58362e-84	0.847467	0.774	0.489	3.1666e-80	MOL2	Rffl
Adap1	9.38253e-84	1.11245	0.557	0.283	1.87613e-79	MOL2	Adap1
Bcat12	1.58115e-83	1.52532	0.342	0.128	3.16166e-79	MOL2	Bcat1
Paqr8	3.15553e-83	1.81135	0.271	0.087	6.30979e-79	MOL2	Paqr8
Synj21	3.16943e-82	0.952635	0.652	0.365	6.33759e-78	MOL2	Synj2
Cyp2j12	1.37115e-81	1.21892	0.437	0.189	2.74175e-77	MOL2	Cyp2j12
1700111E14Rik	7.57051e-81	0.958535	0.698	0.411	1.5138e-76	MOL2	1700111E14Rik
Mog1	1.04876e-79	0.575809	0.974	0.787	2.0971e-75	MOL2	Mog
Gm48508	1.96204e-79	1.39301	0.367	0.146	3.9233e-75	MOL2	Gm48508
Mobp1	2.82302e-79	0.597673	0.96	0.771	5.64492e-75	MOL2	Mobp
Eml21	3.20454e-79	1.18331	0.472	0.222	6.40781e-75	MOL2	Eml2
Kctd13	1.61984e-78	0.96372	0.613	0.332	3.23904e-74	MOL2	Kctd13
Gm9895	2.52438e-78	1.54094	0.305	0.109	5.04775e-74	MOL2	Gm9895
Thsd4	7.12013e-78	1.24235	0.42	0.183	1.42374e-73	MOL2	Thsd4
Dbndd2	2.37181e-77	0.848116	0.735	0.471	4.74267e-73	MOL2	Dbndd2
Rtn4	3.57372e-77	0.579323	0.956	0.839	7.146e-73	MOL2	Rtn4
Itpk1	3.44395e-76	0.819453	0.739	0.471	6.88652e-72	MOL2	Itpk1
Ctdspl1	3.77892e-76	1.59055	0.296	0.105	7.55633e-72	MOL2	Ctdspl
Hcn2	8.14194e-76	1.02191	0.513	0.249	1.62806e-71	MOL2	Hcn2
Hivep3	2.29921e-75	1.46181	0.328	0.126	4.59749e-71	MOL2	Hivep3
Cdk5rap21	4.13302e-75	1.16984	0.493	0.245	8.26439e-71	MOL2	Cdk5rap2
Prima11	2.73564e-74	1.10422	0.471	0.224	5.47019e-70	MOL2	Prima1
Rap1a1	3.50347e-74	0.988493	0.662	0.411	7.00554e-70	MOL2	Rap1a
Slc1a31	5.34122e-74	1.26196	0.391	0.167	1.06803e-69	MOL2	Slc1a3
Sgk3	7.3925e-74	1.31817	0.422	0.194	1.47821e-69	MOL2	Sgk3
Pcyt1b	1.05814e-73	1.25123	0.416	0.186	2.11586e-69	MOL2	Pcyt1b
Pla2g3	1.14533e-73	1.11337	0.457	0.213	2.29019e-69	MOL2	Pla2g3
Mycbp2	1.40576e-72	0.713479	0.849	0.681	2.81095e-68	MOL2	Mycbp2
Kcnq1ot12	1.66758e-72	1.03662	0.597	0.342	3.33448e-68	MOL2	Kcnq1ot1
Kif6	2.04398e-70	1.15265	0.472	0.231	4.08715e-66	MOL2	Kif6
Ugt8a2	8.50317e-70	0.715808	0.821	0.583	1.70029e-65	MOL2	Ugt8a
Pard3	1.01537e-69	0.73186	0.81	0.589	2.03033e-65	MOL2	Pard3
Atxn11	4.61503e-69	1.14603	0.466	0.233	9.22822e-65	MOL2	Atxn1
Phactr11	8.41881e-69	0.656429	0.875	0.689	1.68342e-64	MOL2	Phactr1
Rtkn2	1.02712e-68	1.35152	0.367	0.159	2.05382e-64	MOL2	Rtkn2
Pcdh91	1.78342e-68	0.304636	0.998	0.999	3.56613e-64	MOL2	Pcdh9
Fa2h	1.11785e-67	0.643347	0.879	0.648	2.23525e-63	MOL2	Fa2h
Fam171a1	1.37751e-67	1.38616	0.326	0.132	2.75447e-63	MOL2	Fam171a1
Efcab141	2.26428e-66	1.21885	0.436	0.215	4.52766e-62	MOL2	Efcab14
Gnai1	2.93305e-66	0.883238	0.592	0.337	5.86494e-62	MOL2	Gnai1
Elovl72	1.49637e-65	0.911689	0.62	0.372	2.99215e-61	MOL2	Elovl7
Prickle2	2.09765e-65	0.548915	0.955	0.835	4.19445e-61	MOL2	Prickle2
Dixdc1	4.70593e-65	0.856357	0.638	0.381	9.40997e-61	MOL2	Dixdc1
Enpp2	5.30369e-65	0.479527	0.975	0.857	1.06053e-60	MOL2	Enpp2
Jph1	9.15861e-65	0.984903	0.536	0.297	1.83136e-60	MOL2	Jph1
Daam2	1.43079e-64	0.648579	0.858	0.62	2.861e-60	MOL2	Daam2
Trmt13	2.19338e-64	1.20731	0.418	0.204	4.38588e-60	MOL2	Trmt13
Rps6ka5	2.04487e-63	0.81953	0.668	0.424	4.08891e-59	MOL2	Rps6ka5
Epb41l21	2.4424e-63	0.907644	0.391	0.178	4.88382e-59	MOL2	Epb41l2
Micall11	4.50215e-63	1.02099	0.476	0.246	9.00249e-59	MOL2	Micall1
B3galt5	4.55426e-63	0.974118	0.503	0.265	9.10669e-59	MOL2	B3galt5
Gm40578	1.15818e-62	1.56582	0.256	0.093	2.31589e-58	MOL2	Gm40578
Naaladl21	2.02325e-62	0.774965	0.798	0.586	4.04569e-58	MOL2	Naaladl2
Kif1b	5.94662e-62	0.493801	0.947	0.837	1.18909e-57	MOL2	Kif1b
Dlg21	3.82325e-61	0.42182	0.975	0.897	7.64496e-57	MOL2	Dlg2
Dock5	4.21954e-61	0.792747	0.658	0.406	8.4374e-57	MOL2	Dock5
B230206H07Rik	6.74869e-61	1.1936	0.345	0.15	1.34947e-56	MOL2	B230206H07Rik
Klhl4	1.23295e-60	1.10155	0.409	0.194	2.4654e-56	MOL2	Klhl4
Hdac91	2.37737e-60	1.46426	0.265	0.101	4.75379e-56	MOL2	Hdac9
Cdh2	3.00214e-60	0.68093	0.843	0.639	6.00308e-56	MOL2	Cdh2
Atp9a	3.23393e-60	0.922222	0.559	0.322	6.46656e-56	MOL2	Atp9a
Mettl7a1	3.43862e-60	0.935598	0.547	0.308	6.87586e-56	MOL2	Mettl7a1
Pacrg1	5.0079e-60	0.605282	0.891	0.708	1.00138e-55	MOL2	Pacrg
Apc	8.79418e-60	0.701575	0.769	0.548	1.75849e-55	MOL2	Apc
Gm128281	3.75551e-59	1.06593	0.404	0.194	7.50951e-55	MOL2	Gm12828
Adamtsl4	5.24003e-59	1.28136	0.297	0.12	1.0478e-54	MOL2	Adamtsl4
Atp11a	1.318e-58	0.906459	0.552	0.318	2.63548e-54	MOL2	Atp11a
Apbb2	1.7465e-58	0.696241	0.779	0.562	3.49231e-54	MOL2	Apbb2
Nde1	2.70599e-58	1.48095	0.264	0.102	5.41089e-54	MOL2	Nde1
Myo1d	3.45097e-58	0.655461	0.803	0.573	6.90055e-54	MOL2	Myo1d
Asphd1	5.85251e-58	1.25999	0.312	0.132	1.17027e-53	MOL2	Asphd1
2410021H03Rik	4.68418e-57	1.18183	0.355	0.163	9.36649e-53	MOL2	2410021H03Rik
Macf12	7.22262e-57	0.640962	0.809	0.591	1.44424e-52	MOL2	Macf1
Dctn41	1.25493e-56	0.911186	0.54	0.311	2.50936e-52	MOL2	Dctn4
Reps2	1.34151e-56	0.989155	0.445	0.23	2.68247e-52	MOL2	Reps2
Limch11	4.18879e-56	0.533417	0.903	0.712	8.37591e-52	MOL2	Limch1
Dusp151	5.43127e-56	0.894043	0.512	0.287	1.08604e-51	MOL2	Dusp15
Sorcs11	1.44585e-55	0.596773	0.868	0.692	2.89113e-51	MOL2	Sorcs1
Gm5535	3.36454e-55	1.17623	0.315	0.136	6.72773e-51	MOL2	Gm5535
Mag1	7.11072e-55	0.490184	0.944	0.763	1.42186e-50	MOL2	Mag
Pak71	8.6922e-55	0.563862	0.905	0.741	1.73809e-50	MOL2	Pak7
Ccdc191	1.38069e-54	1.23336	0.325	0.145	2.76082e-50	MOL2	Ccdc191
Rab301	2.01686e-54	1.17317	0.365	0.174	4.03291e-50	MOL2	Rab30
Gm33255	2.19433e-54	1.20093	0.307	0.132	4.38778e-50	MOL2	Gm33255
Elovl5	3.08217e-54	1.16067	0.356	0.168	6.16311e-50	MOL2	Elovl5
Sass6	6.41845e-54	1.18727	0.321	0.143	1.28343e-49	MOL2	Sass6
Csf11	3.47106e-53	1.05408	0.376	0.182	6.94073e-49	MOL2	Csf1
Tbcd	3.85891e-53	0.93618	0.501	0.288	7.71627e-49	MOL2	Tbcd
Nipa1	4.09527e-53	0.970512	0.441	0.232	8.18891e-49	MOL2	Nipa1
Actn4	6.02266e-53	0.952714	0.504	0.293	1.20429e-48	MOL2	Actn4
Acot7	1.28139e-52	1.06252	0.387	0.192	2.56227e-48	MOL2	Acot7
Gm12324	2.2821e-52	1.1459	0.331	0.151	4.56329e-48	MOL2	Gm12324
Picalm	2.84989e-52	0.70073	0.713	0.49	5.69864e-48	MOL2	Picalm
Gsn1	3.00992e-52	1.132	0.347	0.163	6.01864e-48	MOL2	Gsn
Rhou	3.0646e-52	0.740586	0.641	0.419	6.12798e-48	MOL2	Rhou
Ppp1r14a1	5.3976e-52	0.989817	0.399	0.2	1.0793e-47	MOL2	Ppp1r14a
Pcsk6	6.36391e-52	0.97379	0.459	0.254	1.27253e-47	MOL2	Pcsk6
Gm161681	2.83647e-51	0.646433	0.79	0.576	5.67181e-47	MOL2	Gm16168
Pip4k2a	2.94975e-51	0.563984	0.838	0.632	5.89832e-47	MOL2	Pip4k2a
Slc20a2	4.15582e-51	0.818518	0.559	0.338	8.30997e-47	MOL2	Slc20a2
Zfp532	4.85615e-51	0.747094	0.664	0.45	9.71036e-47	MOL2	Zfp532
Cmtm51	6.97128e-51	0.985043	0.447	0.243	1.39398e-46	MOL2	Cmtm5
Kif13b	1.27264e-50	0.503415	0.904	0.736	2.54477e-46	MOL2	Kif13b
Tmcc11	1.96614e-50	0.500191	0.919	0.778	3.9315e-46	MOL2	Tmcc1
Ank	2.93003e-50	0.720422	0.67	0.446	5.85888e-46	MOL2	Ank
Tesk21	3.13668e-50	0.915934	0.461	0.25	6.27211e-46	MOL2	Tesk2
Piga	4.9752e-50	1.19063	0.346	0.168	9.9484e-46	MOL2	Piga
Srcin12	6.76441e-50	0.667001	0.672	0.439	1.35261e-45	MOL2	Srcin1
Ptprd1	8.0964e-50	0.313337	0.999	0.936	1.61896e-45	MOL2	Ptprd
S100b2	4.47945e-49	1.08306	0.361	0.179	8.95711e-45	MOL2	S100b
Adam19	5.07155e-49	1.02737	0.42	0.227	1.01411e-44	MOL2	Adam19
Arhgap23	5.53201e-49	0.439555	0.957	0.818	1.10618e-44	MOL2	Arhgap23
Gal3st12	6.21179e-49	0.923423	0.462	0.258	1.24211e-44	MOL2	Gal3st1
Ppp1cc	8.41045e-49	1.18641	0.319	0.149	1.68175e-44	MOL2	Ppp1cc
Dync1i1	1.18106e-48	1.2851	0.288	0.127	2.36164e-44	MOL2	Dync1i1
Rasal2	1.26945e-48	0.773403	0.616	0.401	2.5384e-44	MOL2	Rasal2
Itgav1	3.84375e-48	0.859967	0.466	0.26	7.68597e-44	MOL2	Itgav
Mink11	1.64106e-47	0.724992	0.603	0.382	3.28147e-43	MOL2	Mink1
Sh3kbp1	1.75652e-47	0.710506	0.68	0.47	3.51233e-43	MOL2	Sh3kbp1
Cenpp	3.32365e-47	1.33528	0.253	0.106	6.64597e-43	MOL2	Cenpp
Grik11	3.54308e-47	1.10724	0.396	0.213	7.08475e-43	MOL2	Grik1
Cdc37l1	6.37336e-47	0.446206	0.947	0.823	1.27442e-42	MOL2	Cdc37l1
St181	7.20047e-47	0.396198	0.988	0.915	1.43981e-42	MOL2	St18
Sypl	1.21979e-46	1.20321	0.308	0.144	2.43909e-42	MOL2	Sypl
Nbea	2.29542e-46	0.486142	0.919	0.792	4.58991e-42	MOL2	Nbea
Plekhh1	2.76716e-46	0.509886	0.85	0.629	5.53322e-42	MOL2	Plekhh1
Sybu	2.76797e-46	0.875329	0.48	0.276	5.53484e-42	MOL2	Sybu
Adk	3.30978e-46	0.835051	0.515	0.309	6.61823e-42	MOL2	Adk
Adcy101	5.23684e-46	1.17777	0.326	0.159	1.04716e-41	MOL2	Adcy10
4930581F22Rik	2.0094e-45	1.05905	0.331	0.161	4.01801e-41	MOL2	4930581F22Rik
Phactr4	2.97173e-45	0.943968	0.434	0.243	5.94228e-41	MOL2	Phactr4
Adam232	5.76597e-45	1.15208	0.304	0.144	1.15296e-40	MOL2	Adam23
Kcnq3	2.03502e-44	0.541981	0.886	0.751	4.06923e-40	MOL2	Kcnq3
Abca2	5.33735e-44	0.735804	0.518	0.312	1.06726e-39	MOL2	Abca2
Shisa41	6.67724e-44	0.697867	0.604	0.392	1.33518e-39	MOL2	Shisa4
Clasp2	9.04988e-44	0.405877	0.951	0.856	1.80961e-39	MOL2	Clasp2
Prrg1	1.0324e-43	0.890171	0.377	0.198	2.06438e-39	MOL2	Prrg1
Ppip5k2	1.29665e-43	1.04245	0.366	0.192	2.59279e-39	MOL2	Ppip5k2
Mast3	4.18563e-43	0.48599	0.873	0.691	8.36958e-39	MOL2	Mast3
Edil3	6.94976e-43	0.324403	0.996	0.952	1.38967e-38	MOL2	Edil3
Fsd1l1	9.84043e-43	0.967835	0.39	0.212	1.96769e-38	MOL2	Fsd1l
Aatk1	1.45484e-42	0.549996	0.818	0.626	2.90909e-38	MOL2	Aatk
Megf10	2.37902e-42	0.681981	0.596	0.384	4.75709e-38	MOL2	Megf10
Pstpip2	3.01479e-42	0.537457	0.819	0.63	6.02838e-38	MOL2	Pstpip2
Stxbp6	8.43327e-42	0.627938	0.694	0.486	1.68632e-37	MOL2	Stxbp6
Slc8a1	1.27844e-41	0.47444	0.897	0.756	2.55636e-37	MOL2	Slc8a1
Garem1	2.21956e-41	1.19506	0.279	0.131	4.43823e-37	MOL2	Garem1
Otud7b	2.22868e-41	0.498962	0.842	0.658	4.45647e-37	MOL2	Otud7b
Mast4	3.50927e-41	0.371246	0.992	0.901	7.01715e-37	MOL2	Mast4
Aig1	3.85508e-41	0.601791	0.681	0.475	7.70862e-37	MOL2	Aig1
Trpc4ap	4.54927e-41	0.849441	0.425	0.24	9.09672e-37	MOL2	Trpc4ap
Sash11	6.39176e-41	0.780356	0.534	0.341	1.2781e-36	MOL2	Sash1
Gse1	7.31396e-41	0.843883	0.446	0.26	1.4625e-36	MOL2	Gse1
4732471J01Rik	9.77016e-41	0.82236	0.503	0.313	1.95364e-36	MOL2	4732471J01Rik
Otulin	1.69109e-40	0.648146	0.646	0.441	3.38151e-36	MOL2	Otulin
Mapkap1	2.7892e-40	0.761196	0.515	0.319	5.57729e-36	MOL2	Mapkap1
Vgll4	3.01811e-40	0.748734	0.534	0.339	6.03502e-36	MOL2	Vgll4
Parp82	3.29141e-40	0.987847	0.328	0.167	6.58151e-36	MOL2	Parp8
Dis3l2	3.35784e-40	0.638808	0.633	0.43	6.71434e-36	MOL2	Dis3l2
Vmp1	5.02494e-40	0.450735	0.901	0.751	1.00479e-35	MOL2	Vmp1
Npat1	8.87591e-40	0.853962	0.408	0.23	1.77483e-35	MOL2	Npat
Tacc1	9.84658e-40	0.667008	0.574	0.37	1.96892e-35	MOL2	Tacc1
Igsf11	1.00625e-39	0.651754	0.583	0.378	2.01211e-35	MOL2	Igsf11
Plaat3	1.02977e-39	0.723839	0.516	0.318	2.05913e-35	MOL2	Plaat3
Acap21	1.88513e-39	0.566649	0.699	0.501	3.7695e-35	MOL2	Acap2
Ndrg1	2.21212e-39	0.948636	0.376	0.205	4.42335e-35	MOL2	Ndrg1
Secisbp2l2	2.26579e-39	0.789003	0.447	0.264	4.53067e-35	MOL2	Secisbp2l
Fez1	3.44181e-39	0.731248	0.533	0.345	6.88224e-35	MOL2	Fez1
Skap2	4.10187e-39	0.836384	0.394	0.217	8.2021e-35	MOL2	Skap2
Gng11	4.8437e-39	1.16475	0.253	0.116	9.68547e-35	MOL2	Gng11
Rap1gds11	5.618e-39	0.814294	0.464	0.281	1.12338e-34	MOL2	Rap1gds1
Far12	5.68357e-39	0.967662	0.362	0.197	1.13649e-34	MOL2	Far1
Gm482491	7.23998e-39	0.837778	0.399	0.223	1.44771e-34	MOL2	Gm48249
Far1os1	1.07993e-38	0.829187	0.45	0.27	2.15942e-34	MOL2	Far1os
Zmynd8	1.28956e-38	0.634112	0.626	0.429	2.57861e-34	MOL2	Zmynd8
Sort1	1.46121e-38	0.694863	0.539	0.348	2.92183e-34	MOL2	Sort1
Slc44a12	2.20875e-38	0.481941	0.825	0.648	4.41662e-34	MOL2	Slc44a1
Cntn2	6.98261e-38	0.529501	0.687	0.478	1.39624e-33	MOL2	Cntn2
Hdac11	7.18139e-38	1.00042	0.302	0.151	1.43599e-33	MOL2	Hdac11
Retreg1	1.8172e-37	0.622599	0.624	0.426	3.63368e-33	MOL2	Retreg1
Izumo4	2.44464e-37	1.08522	0.265	0.126	4.88831e-33	MOL2	Izumo4
Ptprm2	2.87007e-37	0.794802	0.415	0.237	5.739e-33	MOL2	Ptprm
Strn2	2.92169e-37	0.843846	0.415	0.243	5.84222e-33	MOL2	Strn
Glul	3.43696e-37	0.626339	0.638	0.436	6.87254e-33	MOL2	Glul
Mta31	5.5873e-37	0.711017	0.516	0.327	1.11724e-32	MOL2	Mta3
Slc12a21	6.00505e-37	0.514675	0.775	0.591	1.20077e-32	MOL2	Slc12a2
Plod1	6.35826e-37	1.13417	0.252	0.118	1.2714e-32	MOL2	Plod1
Myh14	6.78872e-37	0.943482	0.32	0.166	1.35747e-32	MOL2	Myh14
Car2	9.20988e-37	0.409275	0.878	0.679	1.84161e-32	MOL2	Car2
Fhit2	9.25672e-37	1.18205	0.262	0.126	1.85097e-32	MOL2	Fhit
Dpyd1	1.70159e-36	0.703673	0.486	0.298	3.40249e-32	MOL2	Dpyd
Meis11	2.61274e-36	0.845571	0.398	0.229	5.22443e-32	MOL2	Meis1
Srgap31	2.62543e-36	0.75787	0.508	0.328	5.24981e-32	MOL2	Srgap3
Ankib11	3.00668e-36	0.585599	0.661	0.461	6.01215e-32	MOL2	Ankib1
Mpp5	3.4293e-36	0.746426	0.471	0.288	6.85724e-32	MOL2	Mpp5
Sik2	8.31364e-36	0.699186	0.525	0.339	1.6624e-31	MOL2	Sik2
Clasrp	1.38223e-35	0.616766	0.588	0.394	2.76391e-31	MOL2	Clasrp
Kcnab1	2.02706e-35	0.564816	0.758	0.596	4.05331e-31	MOL2	Kcnab1
Ssh2	2.11323e-35	0.457774	0.849	0.713	4.22561e-31	MOL2	Ssh2
Map41	5.99914e-35	0.501001	0.804	0.64	1.19959e-30	MOL2	Map4
Sorbs3	6.08643e-35	1.04421	0.26	0.125	1.21704e-30	MOL2	Sorbs3
Tmcc3	8.39868e-35	0.460173	0.826	0.654	1.6794e-30	MOL2	Tmcc3
Zfyve11	9.84193e-35	0.821123	0.407	0.239	1.96799e-30	MOL2	Zfyve1
1500015L24Rik	1.34369e-34	0.913967	0.309	0.161	2.68685e-30	MOL2	1500015L24Rik
Aspa	1.81899e-34	0.407383	0.911	0.757	3.63726e-30	MOL2	Aspa
Abhd122	1.90996e-34	0.899218	0.37	0.211	3.81915e-30	MOL2	Abhd12
Metap1d	2.27061e-34	0.767111	0.422	0.252	4.54032e-30	MOL2	Metap1d
Mvb12b	3.73168e-34	0.697739	0.494	0.316	7.46187e-30	MOL2	Mvb12b
Gm28609	4.92998e-34	1.02579	0.305	0.162	9.85799e-30	MOL2	Gm28609
Arsg	6.49818e-34	0.599912	0.578	0.384	1.29938e-29	MOL2	Arsg
Cdh10	7.55034e-34	0.567825	0.774	0.614	1.50977e-29	MOL2	Cdh10
Dpysl21	9.21636e-34	0.498844	0.693	0.492	1.8429e-29	MOL2	Dpysl2
Polr3e	9.24141e-34	0.71427	0.46	0.284	1.84791e-29	MOL2	Polr3e
Spock1	1.18223e-33	0.543951	0.701	0.512	2.36398e-29	MOL2	Spock1
Zfand6	1.30446e-33	0.743501	0.459	0.286	2.6084e-29	MOL2	Zfand6
Dscaml11	1.66861e-33	0.382134	0.918	0.793	3.33655e-29	MOL2	Dscaml1
Fgf11	1.67453e-33	0.975011	0.264	0.13	3.3484e-29	MOL2	Fgf1
Zfp771	1.86601e-33	1.07435	0.273	0.139	3.73127e-29	MOL2	Zfp771
Stmn4	1.87458e-33	0.550687	0.568	0.373	3.74841e-29	MOL2	Stmn4
Zcchc241	2.81176e-33	0.790741	0.374	0.213	5.62239e-29	MOL2	Zcchc24
Gm13483	4.18818e-33	0.99662	0.269	0.135	8.37469e-29	MOL2	Gm13483
Agpat4	4.52474e-33	0.57079	0.632	0.447	9.04767e-29	MOL2	Agpat4
1700047M11Rik2	5.21389e-33	0.425821	0.785	0.598	1.04257e-28	MOL2	1700047M11Rik
Rab11fip4	6.60222e-33	0.911307	0.348	0.197	1.32018e-28	MOL2	Rab11fip4
Gm136841	7.46088e-33	0.796733	0.322	0.172	1.49188e-28	MOL2	Gm13684
Pcyt22	8.7769e-33	0.58049	0.544	0.355	1.75503e-28	MOL2	Pcyt2
Setd7	9.05823e-33	0.772007	0.449	0.284	1.81128e-28	MOL2	Setd7
Map4k5	9.25249e-33	0.557513	0.626	0.441	1.85013e-28	MOL2	Map4k5
Atp2c1	9.29409e-33	0.666905	0.506	0.328	1.85845e-28	MOL2	Atp2c1
Acss21	1.61035e-32	0.961809	0.31	0.168	3.22005e-28	MOL2	Acss2
Foxp1	2.18017e-32	0.476746	0.722	0.534	4.35948e-28	MOL2	Foxp1
Cpm	2.85678e-32	0.745235	0.412	0.246	5.71242e-28	MOL2	Cpm
Smad71	2.98057e-32	0.490527	0.672	0.469	5.95994e-28	MOL2	Smad7
9330117O12Rik	3.90067e-32	0.912558	0.368	0.217	7.79977e-28	MOL2	9330117O12Rik
Vps8	4.26592e-32	0.505339	0.707	0.527	8.53014e-28	MOL2	Vps8
C730002L08Rik	8.81786e-32	0.883821	0.298	0.158	1.76322e-27	MOL2	C730002L08Rik
Cdh19	1.35835e-31	0.56051	0.64	0.46	2.71615e-27	MOL2	Cdh19
Pigz	1.46119e-31	0.885414	0.318	0.174	2.92179e-27	MOL2	Pigz
Car14	2.20429e-31	0.905257	0.298	0.159	4.40771e-27	MOL2	Car14
Baz2b1	2.84388e-31	0.427332	0.877	0.749	5.68662e-27	MOL2	Baz2b
Galnt61	3.04589e-31	0.721252	0.418	0.254	6.09056e-27	MOL2	Galnt6
Ttyh2	7.91911e-31	0.487512	0.706	0.514	1.5835e-26	MOL2	Ttyh2
Sec61a22	8.21241e-31	0.725862	0.426	0.264	1.64215e-26	MOL2	Sec61a2
Specc11	9.89675e-31	0.507226	0.651	0.465	1.97895e-26	MOL2	Specc1
Thsd7a1	1.56598e-30	0.707861	0.419	0.256	3.13133e-26	MOL2	Thsd7a
Atp8a11	1.58715e-30	0.349972	0.905	0.766	3.17366e-26	MOL2	Atp8a1
Arhgef10	1.89771e-30	0.448838	0.743	0.557	3.79466e-26	MOL2	Arhgef10
Fan1	1.96103e-30	0.884195	0.315	0.175	3.92129e-26	MOL2	Fan1
Klhl21	1.99447e-30	0.380422	0.893	0.72	3.98814e-26	MOL2	Klhl2
Litaf1	2.55451e-30	0.467967	0.699	0.512	5.10799e-26	MOL2	Litaf
Mfsd14a	2.62871e-30	0.955329	0.306	0.169	5.25637e-26	MOL2	Mfsd14a
Mad1l12	2.77363e-30	0.836016	0.363	0.215	5.54614e-26	MOL2	Mad1l1
Atxn21	3.64047e-30	0.663366	0.505	0.338	7.27949e-26	MOL2	Atxn2
Slain1	5.44784e-30	0.424692	0.79	0.611	1.08935e-25	MOL2	Slain1
Nrbp21	1.08515e-29	0.545356	0.564	0.384	2.16986e-25	MOL2	Nrbp2
Fnbp1	1.18542e-29	0.263839	0.997	0.915	2.37037e-25	MOL2	Fnbp1
Tenm2	1.34437e-29	0.787334	0.472	0.316	2.68821e-25	MOL2	Tenm2
Fggy	1.86212e-29	1.01537	0.258	0.133	3.72349e-25	MOL2	Fggy
Wipi1	1.98799e-29	0.778378	0.352	0.204	3.97519e-25	MOL2	Wipi1
Stxbp31	2.14317e-29	0.594091	0.546	0.376	4.28549e-25	MOL2	Stxbp3
Rassf81	2.21929e-29	0.660092	0.443	0.278	4.43769e-25	MOL2	Rassf8
Cyth1	2.48097e-29	0.487138	0.642	0.454	4.96096e-25	MOL2	Cyth1
Srebf2	3.71282e-29	0.733987	0.382	0.23	7.42415e-25	MOL2	Srebf2
Gas71	4.56124e-29	0.513859	0.579	0.402	9.12065e-25	MOL2	Gas7
Acsl1	6.17957e-29	0.923617	0.294	0.162	1.23567e-24	MOL2	Acsl1
Kat2b	1.15672e-28	0.611206	0.52	0.35	2.31297e-24	MOL2	Kat2b
Ift43	2.17087e-28	0.640824	0.452	0.289	4.34086e-24	MOL2	Ift43
Phlpp1	4.3069e-28	0.277777	0.989	0.949	8.61207e-24	MOL2	Phlpp1
Bmp2k	4.7097e-28	0.630118	0.431	0.271	9.41752e-24	MOL2	Bmp2k
Elavl32	5.48658e-28	0.503756	0.652	0.489	1.0971e-23	MOL2	Elavl3
Tfeb2	6.26619e-28	0.761306	0.358	0.212	1.25299e-23	MOL2	Tfeb
Kcnk13	7.70555e-28	0.523036	0.634	0.464	1.5408e-23	MOL2	Kcnk13
Phactr2	9.6151e-28	0.858294	0.299	0.167	1.92264e-23	MOL2	Phactr2
Ago31	1.2173e-27	0.52056	0.579	0.415	2.43411e-23	MOL2	Ago3
Errfi1	1.40981e-27	0.806216	0.301	0.168	2.81905e-23	MOL2	Errfi1
Tbc1d14	1.70657e-27	0.854371	0.29	0.161	3.41246e-23	MOL2	Tbc1d14
Zhx31	2.14835e-27	0.735908	0.385	0.236	4.29583e-23	MOL2	Zhx3
Map7d21	4.18022e-27	0.828365	0.357	0.217	8.35877e-23	MOL2	Map7d2
Wrn	5.15781e-27	0.807769	0.343	0.205	1.03136e-22	MOL2	Wrn
Plxdc2	5.8573e-27	0.321154	0.956	0.832	1.17123e-22	MOL2	Plxdc2
Tmbim11	6.70678e-27	0.582882	0.463	0.302	1.34109e-22	MOL2	Tmbim1
Hmox2	6.79907e-27	0.733786	0.393	0.247	1.35954e-22	MOL2	Hmox2
Sptbn11	7.17376e-27	0.529452	0.662	0.508	1.43447e-22	MOL2	Sptbn1
4930512B01Rik1	7.35932e-27	0.567982	0.517	0.353	1.47157e-22	MOL2	4930512B01Rik
Kif21a	1.43512e-26	0.350396	0.838	0.669	2.86966e-22	MOL2	Kif21a
Afdn1	1.66899e-26	0.644744	0.41	0.259	3.33731e-22	MOL2	Afdn
Gpm6b	1.91911e-26	0.323962	0.95	0.885	3.83745e-22	MOL2	Gpm6b
Mbnl1	2.01253e-26	0.501154	0.641	0.475	4.02426e-22	MOL2	Mbnl1
Eml11	2.56665e-26	0.473156	0.653	0.482	5.13227e-22	MOL2	Eml1
Usp48	3.01284e-26	0.835609	0.364	0.228	6.02447e-22	MOL2	Usp48
Mpzl11	3.89582e-26	0.443384	0.488	0.321	7.79009e-22	MOL2	Mpzl1
Arrdc3	4.15908e-26	0.52026	0.546	0.378	8.3165e-22	MOL2	Arrdc3
Crim1	4.80593e-26	0.891575	0.272	0.15	9.60995e-22	MOL2	Crim1
Luc7l2	5.88342e-26	0.380944	0.833	0.724	1.17645e-21	MOL2	Luc7l2
Slc25a121	6.29067e-26	0.679789	0.398	0.25	1.25788e-21	MOL2	Slc25a12
Osbpl1a1	7.45949e-26	0.44768	0.687	0.525	1.4916e-21	MOL2	Osbpl1a
Sgms11	8.76046e-26	0.671296	0.425	0.275	1.75174e-21	MOL2	Sgms1
Myo6	9.26467e-26	0.389153	0.807	0.648	1.85256e-21	MOL2	Myo6
Frmd4b	9.45046e-26	0.360891	0.904	0.776	1.88971e-21	MOL2	Frmd4b
Ston2	1.07377e-25	0.762195	0.337	0.201	2.14711e-21	MOL2	Ston2
Galnt51	1.27833e-25	0.582661	0.513	0.354	2.55615e-21	MOL2	Galnt5
Pkp42	1.29976e-25	0.425109	0.777	0.616	2.59901e-21	MOL2	Pkp4
Inf2	1.64975e-25	0.64416	0.443	0.295	3.29885e-21	MOL2	Inf2
Akr1b3	1.78624e-25	0.605737	0.484	0.33	3.57177e-21	MOL2	Akr1b3
Atg4c	1.80243e-25	0.499887	0.525	0.355	3.60415e-21	MOL2	Atg4c
Csrnp31	1.86296e-25	0.80708	0.306	0.177	3.72518e-21	MOL2	Csrnp3
Il18	2.2241e-25	0.657216	0.418	0.271	4.4473e-21	MOL2	Il18
Osbp2	2.59784e-25	0.753245	0.331	0.197	5.19464e-21	MOL2	Osbp2
Kndc11	4.78256e-25	0.453924	0.549	0.38	9.56321e-21	MOL2	Kndc1
Tubb3	6.42391e-25	0.840978	0.29	0.166	1.28452e-20	MOL2	Tubb3
Grm71	6.66675e-25	1.10222	0.629	0.559	1.33308e-20	MOL2	Grm7
Mthfs1	1.13007e-24	0.834244	0.295	0.171	2.25969e-20	MOL2	Mthfs
Sh3glb1	1.13142e-24	0.636268	0.397	0.251	2.26238e-20	MOL2	Sh3glb1
9330159F19Rik	1.208e-24	0.53086	0.533	0.375	2.41552e-20	MOL2	9330159F19Rik
Rsf1	1.31266e-24	0.565969	0.481	0.325	2.62479e-20	MOL2	Rsf1
Cpeb3	1.35087e-24	0.497691	0.628	0.474	2.70119e-20	MOL2	Cpeb3
Abl12	1.52955e-24	0.540199	0.503	0.343	3.05849e-20	MOL2	Abl1
Arfgef2	1.60255e-24	0.678475	0.408	0.268	3.20446e-20	MOL2	Arfgef2
Gnao1	2.09495e-24	0.296443	0.941	0.848	4.18906e-20	MOL2	Gnao1
Jam32	2.2973e-24	0.514492	0.602	0.448	4.59368e-20	MOL2	Jam3
Mtm1	3.25579e-24	0.766457	0.289	0.164	6.51028e-20	MOL2	Mtm1
Ccdc88a1	9.26323e-24	0.430956	0.733	0.583	1.85228e-19	MOL2	Ccdc88a
Gkap12	9.29935e-24	0.717834	0.378	0.244	1.8595e-19	MOL2	Gkap1
Ermn	9.79656e-24	0.39992	0.709	0.534	1.95892e-19	MOL2	Ermn
Tjp2	1.65653e-23	0.529692	0.487	0.331	3.31239e-19	MOL2	Tjp2
Jak2	1.72366e-23	0.6069	0.413	0.269	3.44664e-19	MOL2	Jak2
Josd21	2.29279e-23	0.570359	0.428	0.281	4.58466e-19	MOL2	Josd2
Dennd1a1	2.35755e-23	0.434046	0.705	0.564	4.71415e-19	MOL2	Dennd1a
Dennd5b1	2.38355e-23	0.648775	0.443	0.302	4.76614e-19	MOL2	Dennd5b
A330015K06Rik	3.13027e-23	0.383474	0.694	0.519	6.25929e-19	MOL2	A330015K06Rik
Slc48a1	3.24804e-23	0.596089	0.414	0.271	6.49478e-19	MOL2	Slc48a1
Tanc1	4.46818e-23	0.492737	0.559	0.403	8.93457e-19	MOL2	Tanc1
D16Ertd472e	4.60562e-23	0.799142	0.3	0.18	9.2094e-19	MOL2	D16Ertd472e
Heg1	5.2733e-23	0.485767	0.487	0.33	1.05445e-18	MOL2	Heg1
Gm12353	5.63104e-23	0.540803	0.49	0.342	1.12598e-18	MOL2	Gm12353
Arhgef281	5.9279e-23	0.409436	0.636	0.47	1.18534e-18	MOL2	Arhgef28
Plekhg31	6.04515e-23	0.507361	0.507	0.352	1.20879e-18	MOL2	Plekhg3
Micu2	6.69739e-23	0.586051	0.426	0.283	1.33921e-18	MOL2	Micu2
Magi11	7.72051e-23	0.417329	0.706	0.546	1.54379e-18	MOL2	Magi1
Snx12	1.02423e-22	0.582372	0.465	0.317	2.04805e-18	MOL2	Snx1
Abcg1	1.05981e-22	0.588322	0.425	0.282	2.11919e-18	MOL2	Abcg1
Arhgap39	1.10852e-22	0.42459	0.618	0.46	2.21659e-18	MOL2	Arhgap39
Ankrd13a	1.21292e-22	0.751445	0.288	0.168	2.42535e-18	MOL2	Ankrd13a
Dock31	1.23129e-22	0.414836	0.701	0.556	2.46209e-18	MOL2	Dock3
Arid5b	1.33798e-22	0.535396	0.457	0.31	2.67542e-18	MOL2	Arid5b
Tsc1	1.46667e-22	0.611061	0.436	0.296	2.93274e-18	MOL2	Tsc1
Gramd1b1	1.95852e-22	0.664624	0.387	0.255	3.91626e-18	MOL2	Gramd1b
Nfix	2.37554e-22	0.460846	0.577	0.417	4.75012e-18	MOL2	Nfix
Arid4b2	2.92056e-22	0.406906	0.684	0.525	5.83995e-18	MOL2	Arid4b
Nxpe4	3.34279e-22	0.813806	0.31	0.19	6.68424e-18	MOL2	Nxpe4
Afap1l1	4.21741e-22	0.721707	0.292	0.173	8.43314e-18	MOL2	Afap1l1
Ldlrad3	5.22364e-22	0.596135	0.437	0.297	1.04452e-17	MOL2	Ldlrad3
Eps15	5.64154e-22	0.496444	0.512	0.365	1.12808e-17	MOL2	Eps15
Gpatch8	5.64967e-22	0.390688	0.778	0.656	1.12971e-17	MOL2	Gpatch8
Pdxdc1	6.36844e-22	0.549614	0.434	0.291	1.27343e-17	MOL2	Pdxdc1
Elmo1	7.7394e-22	0.259335	0.978	0.899	1.54757e-17	MOL2	Elmo1
Prdx1	1.0401e-21	0.675487	0.342	0.215	2.07978e-17	MOL2	Prdx1
Mir99ahg1	1.11315e-21	0.406725	0.652	0.5	2.22585e-17	MOL2	Mir99ahg
Slc6a61	1.1414e-21	0.48812	0.481	0.331	2.28234e-17	MOL2	Slc6a6
Megf92	1.21034e-21	0.808811	0.272	0.159	2.4202e-17	MOL2	Megf9
Plxnb31	1.34727e-21	0.576207	0.389	0.252	2.694e-17	MOL2	Plxnb3
Bicd11	1.43504e-21	0.483003	0.588	0.436	2.86951e-17	MOL2	Bicd1
Fbxo322	1.46374e-21	0.7936	0.295	0.179	2.92689e-17	MOL2	Fbxo32
Pld11	1.79069e-21	0.613254	0.423	0.288	3.58066e-17	MOL2	Pld1
Enox2	1.80682e-21	0.752841	0.323	0.201	3.61292e-17	MOL2	Enox2
Tfdp21	2.57378e-21	0.607214	0.441	0.303	5.14653e-17	MOL2	Tfdp2
Dnajb2	3.32545e-21	0.541725	0.434	0.295	6.64957e-17	MOL2	Dnajb2
Pbx3	4.02323e-21	0.803303	0.27	0.16	8.04485e-17	MOL2	Pbx3
Atrn	5.43584e-21	0.439648	0.595	0.44	1.08695e-16	MOL2	Atrn
Appl2	6.1712e-21	0.710002	0.33	0.209	1.23399e-16	MOL2	Appl2
Ubac2	8.89631e-21	0.637345	0.324	0.201	1.77891e-16	MOL2	Ubac2
Usp252	1.05981e-20	0.682901	0.35	0.228	2.1192e-16	MOL2	Usp25
Pls1	1.24395e-20	0.42957	0.609	0.457	2.48741e-16	MOL2	Pls1
Nsmf	1.29802e-20	0.750394	0.266	0.156	2.59551e-16	MOL2	Nsmf
1810062O18Rik	1.3661e-20	0.450169	0.542	0.393	2.73165e-16	MOL2	1810062O18Rik
Ypel21	1.39665e-20	0.306116	0.824	0.663	2.79275e-16	MOL2	Ypel2
Tanc21	1.62286e-20	0.386853	0.657	0.504	3.24508e-16	MOL2	Tanc2
Adam10	1.76751e-20	0.574825	0.441	0.306	3.53431e-16	MOL2	Adam10
Cipc	2.2046e-20	0.364802	0.73	0.584	4.40832e-16	MOL2	Cipc
Insr	2.33459e-20	0.47392	0.528	0.384	4.66826e-16	MOL2	Insr
Agap1	2.83715e-20	0.268849	0.943	0.867	5.67317e-16	MOL2	Agap1
Rnf1301	2.96487e-20	0.523703	0.496	0.358	5.92856e-16	MOL2	Rnf130
Lamc12	2.98986e-20	0.746855	0.278	0.167	5.97853e-16	MOL2	Lamc1
Cblb	3.25681e-20	0.735411	0.289	0.176	6.51232e-16	MOL2	Cblb
U2af11	4.93682e-20	0.80486	0.267	0.16	9.87166e-16	MOL2	U2af1
Nkx2-2os1	4.99158e-20	0.763008	0.319	0.202	9.98117e-16	MOL2	Nkx2-2os
Tada2a	5.01036e-20	0.702893	0.307	0.191	1.00187e-15	MOL2	Tada2a
Dop1b	5.3373e-20	0.546492	0.404	0.27	1.06725e-15	MOL2	Dop1b
Map1a1	6.62153e-20	0.646117	0.317	0.198	1.32404e-15	MOL2	Map1a
Nfib1	1.01135e-19	0.378988	0.608	0.45	2.02229e-15	MOL2	Nfib
Ptpdc11	1.02612e-19	0.684313	0.313	0.198	2.05183e-15	MOL2	Ptpdc1
Cers21	1.14005e-19	0.60029	0.301	0.184	2.27965e-15	MOL2	Cers2
Bcl2l1	1.17715e-19	0.327443	0.718	0.554	2.35383e-15	MOL2	Bcl2l1
Ptk21	1.19665e-19	0.329811	0.857	0.745	2.39283e-15	MOL2	Ptk2
Rab11fip32	1.20258e-19	0.535992	0.404	0.273	2.40468e-15	MOL2	Rab11fip3
Trim35	1.35684e-19	0.39605	0.619	0.469	2.71314e-15	MOL2	Trim35
Lrmda2	1.41048e-19	0.706175	0.357	0.236	2.8204e-15	MOL2	Lrmda
Nfe2l3	1.58566e-19	0.476671	0.469	0.327	3.17068e-15	MOL2	Nfe2l3
Fam13b	2.01364e-19	0.473124	0.46	0.318	4.02647e-15	MOL2	Fam13b
Stk391	2.85704e-19	0.441503	0.502	0.362	5.71294e-15	MOL2	Stk39
Sema6d2	3.01307e-19	0.388425	0.532	0.389	6.02494e-15	MOL2	Sema6d
Spag91	3.01563e-19	0.351095	0.736	0.603	6.03006e-15	MOL2	Spag9
Tnfaip6	3.36475e-19	0.472266	0.471	0.327	6.72815e-15	MOL2	Tnfaip6
Zfp2761	4.55459e-19	0.77335	0.254	0.151	9.10736e-15	MOL2	Zfp276
Prkacb	5.87835e-19	0.521087	0.446	0.312	1.17544e-14	MOL2	Prkacb
Fam126a	6.65593e-19	0.56792	0.401	0.274	1.33092e-14	MOL2	Fam126a
Prkn3	7.91244e-19	0.317472	0.801	0.658	1.58217e-14	MOL2	Prkn
Insc	7.97576e-19	0.466235	0.467	0.325	1.59483e-14	MOL2	Insc
Bace12	1.24536e-18	0.702834	0.279	0.171	2.49022e-14	MOL2	Bace1
Ubash3b	1.63149e-18	0.339596	0.633	0.477	3.26233e-14	MOL2	Ubash3b
Lrrc1	1.65141e-18	0.675841	0.304	0.193	3.30217e-14	MOL2	Lrrc1
Mfn1	1.72477e-18	0.591644	0.367	0.247	3.44885e-14	MOL2	Mfn1
Lrrn11	1.747e-18	0.557686	0.348	0.225	3.49331e-14	MOL2	Lrrn1
Elf2	2.12295e-18	0.451686	0.473	0.336	4.24505e-14	MOL2	Elf2
Neo11	2.30441e-18	0.372239	0.638	0.488	4.6079e-14	MOL2	Neo1
Gabbr11	2.34744e-18	0.503831	0.426	0.299	4.69394e-14	MOL2	Gabbr1
Ext11	2.3702e-18	0.413806	0.57	0.424	4.73945e-14	MOL2	Ext1
Psen1	2.87964e-18	0.736861	0.267	0.164	5.75812e-14	MOL2	Psen1
Tmtc2	3.63187e-18	0.313716	0.764	0.635	7.26229e-14	MOL2	Tmtc2
Tspan14	4.1482e-18	0.600307	0.325	0.21	8.29475e-14	MOL2	Tspan14
Ints41	5.60993e-18	0.673856	0.275	0.169	1.12176e-13	MOL2	Ints4
Tet1	6.84941e-18	0.607171	0.305	0.194	1.36961e-13	MOL2	Tet1
Arhgap21	7.26854e-18	0.40758	0.586	0.448	1.45342e-13	MOL2	Arhgap21
Rnf13	8.34966e-18	0.321859	0.72	0.569	1.6696e-13	MOL2	Rnf13
Ppp1r21	9.16108e-18	0.442172	0.525	0.387	1.83185e-13	MOL2	Ppp1r21
Crlf31	1.17768e-17	0.708321	0.261	0.16	2.35488e-13	MOL2	Crlf3
Pam	1.21361e-17	0.511717	0.412	0.287	2.42674e-13	MOL2	Pam
Appbp2	1.50128e-17	0.600396	0.347	0.231	3.00195e-13	MOL2	Appbp2
Grm3	1.56971e-17	0.2681	0.911	0.785	3.1388e-13	MOL2	Grm3
Bpgm	1.57935e-17	0.687398	0.257	0.156	3.15806e-13	MOL2	Bpgm
Fam171b	1.85915e-17	0.502946	0.46	0.334	3.71755e-13	MOL2	Fam171b
Iffo13	1.86085e-17	0.611498	0.337	0.224	3.72096e-13	MOL2	Iffo1
Arhgap51	2.36208e-17	0.401905	0.533	0.396	4.72322e-13	MOL2	Arhgap5
Gphn	2.43753e-17	0.273737	0.916	0.85	4.87409e-13	MOL2	Gphn
Gm28375	2.43811e-17	0.533343	0.436	0.315	4.87525e-13	MOL2	Gm28375
Polb	2.84954e-17	0.607197	0.37	0.255	5.69794e-13	MOL2	Polb
Usp54	3.24239e-17	0.337361	0.729	0.596	6.48347e-13	MOL2	Usp54
Rere1	4.12234e-17	0.261143	0.894	0.833	8.24304e-13	MOL2	Rere
Gm43376	4.16622e-17	0.568375	0.398	0.277	8.33077e-13	MOL2	Gm43376
Fam228b2	5.40382e-17	0.548392	0.348	0.232	1.08055e-12	MOL2	Fam228b
Olfml1	6.23214e-17	0.41353	0.515	0.382	1.24618e-12	MOL2	Olfml1
Bbs9	7.2074e-17	0.604191	0.339	0.228	1.44119e-12	MOL2	Bbs9
1982-03-01	8.23907e-17	0.477153	0.403	0.279	1.64748e-12	MOL2	2025-03-08
Wdr201	9.9758e-17	0.406148	0.502	0.369	1.99476e-12	MOL2	Wdr20
Scmh11	1.01235e-16	0.503518	0.41	0.288	2.0243e-12	MOL2	Scmh1
Stmn1	1.24945e-16	0.463737	0.454	0.326	2.49839e-12	MOL2	Stmn1
Gm13919	1.49888e-16	0.612698	0.294	0.189	2.99715e-12	MOL2	Gm13919
Krit11	1.62084e-16	0.479683	0.454	0.333	3.24103e-12	MOL2	Krit1
Brwd11	1.87133e-16	0.432134	0.466	0.335	3.74191e-12	MOL2	Brwd1
Trappc10	2.15368e-16	0.436417	0.471	0.344	4.30649e-12	MOL2	Trappc10
Aopep	2.36108e-16	0.345417	0.676	0.55	4.72122e-12	MOL2	Aopep
Nup214	2.661e-16	0.695892	0.266	0.168	5.32094e-12	MOL2	Nup214
Rab31	3.14811e-16	0.281282	0.838	0.732	6.29497e-12	MOL2	Rab31
Arglu11	3.8216e-16	0.350506	0.691	0.567	7.64167e-12	MOL2	Arglu1
Ak3	3.93891e-16	0.612172	0.293	0.189	7.87625e-12	MOL2	Ak3
Ankub1	4.69618e-16	0.427005	0.405	0.279	9.39049e-12	MOL2	Ankub1
Map7d11	6.04024e-16	0.528215	0.339	0.229	1.20781e-11	MOL2	Map7d1
Dennd5a	6.47086e-16	0.382004	0.587	0.464	1.29391e-11	MOL2	Dennd5a
Map4k42	7.91871e-16	0.318361	0.737	0.608	1.58343e-11	MOL2	Map4k4
Gm472711	9.15417e-16	0.392342	0.517	0.386	1.83047e-11	MOL2	Gm47271
Lrrc8d	9.17859e-16	0.419791	0.495	0.371	1.83535e-11	MOL2	Lrrc8d
Slc10a72	9.64433e-16	0.625666	0.294	0.193	1.92848e-11	MOL2	Slc10a7
Taldo12	1.04946e-15	0.58416	0.309	0.205	2.09849e-11	MOL2	Taldo1
Mitf1	1.06574e-15	0.488101	0.436	0.321	2.13106e-11	MOL2	Mitf
Ppp2r5c	1.20069e-15	0.458364	0.429	0.31	2.40089e-11	MOL2	Ppp2r5c
Btbd8	1.27046e-15	0.528046	0.356	0.244	2.54041e-11	MOL2	Btbd8
Myo9a	1.29954e-15	0.404726	0.527	0.4	2.59856e-11	MOL2	Myo9a
Tmcc2	1.35255e-15	0.631426	0.318	0.215	2.70456e-11	MOL2	Tmcc2
Rab101	1.56242e-15	0.340166	0.607	0.479	3.12422e-11	MOL2	Rab10
Fam53b1	1.76462e-15	0.498527	0.349	0.238	3.52854e-11	MOL2	Fam53b
Ncoa3	1.76835e-15	0.527392	0.348	0.237	3.53598e-11	MOL2	Ncoa3
Scamp5	2.03431e-15	0.446705	0.502	0.381	4.06781e-11	MOL2	Scamp5
Eif4g31	2.09451e-15	0.390347	0.517	0.391	4.18818e-11	MOL2	Eif4g3
Sec11c	2.43657e-15	0.417414	0.466	0.343	4.87216e-11	MOL2	Sec11c
Mapk8ip11	2.48524e-15	0.568085	0.352	0.245	4.96948e-11	MOL2	Mapk8ip1
Map6d1	2.5531e-15	0.578729	0.29	0.189	5.10518e-11	MOL2	Map6d1
Cdkl5	2.70118e-15	0.495527	0.405	0.289	5.40129e-11	MOL2	Cdkl5
Sgip12	2.7952e-15	0.426136	0.444	0.322	5.58928e-11	MOL2	Sgip1
Trip111	3.32673e-15	0.43382	0.446	0.328	6.65212e-11	MOL2	Trip11
Phf143	3.43496e-15	0.417555	0.523	0.403	6.86854e-11	MOL2	Phf14
Upp21	3.82268e-15	0.699612	0.262	0.169	7.64383e-11	MOL2	Upp2
Cuedc11	5.26875e-15	0.419295	0.478	0.357	1.05354e-10	MOL2	Cuedc1
Plekhb1	5.84059e-15	0.671081	0.267	0.174	1.16788e-10	MOL2	Plekhb1
Psat1	6.28111e-15	0.632646	0.258	0.164	1.25597e-10	MOL2	Psat1
Sptlc22	6.62431e-15	0.651289	0.302	0.203	1.3246e-10	MOL2	Sptlc2
Akap8l	7.39122e-15	0.408232	0.485	0.359	1.47795e-10	MOL2	Akap8l
Creb3l23	7.56397e-15	0.531786	0.291	0.19	1.51249e-10	MOL2	Creb3l2
Tm7sf3	7.80856e-15	0.495684	0.358	0.249	1.5614e-10	MOL2	Tm7sf3
Wdpcp1	1.22015e-14	0.622903	0.31	0.211	2.43982e-10	MOL2	Wdpcp
Cept1	1.62566e-14	0.68287	0.26	0.168	3.25068e-10	MOL2	Cept1
Bcas31	1.64148e-14	0.329643	0.714	0.602	3.2823e-10	MOL2	Bcas3
Ptpn11	2.13351e-14	0.382176	0.525	0.404	4.26616e-10	MOL2	Ptpn11
Lin52	2.2201e-14	0.473295	0.371	0.262	4.4393e-10	MOL2	Lin52
Rybp1	2.35636e-14	0.634923	0.281	0.186	4.71178e-10	MOL2	Rybp
Nek11	2.61445e-14	0.610461	0.279	0.185	5.22786e-10	MOL2	Nek1
Kif16b	2.65432e-14	0.570411	0.317	0.218	5.30758e-10	MOL2	Kif16b
Atl31	3.08612e-14	0.411776	0.401	0.286	6.171e-10	MOL2	Atl3
Gm12145	3.30548e-14	0.450976	0.279	0.18	6.60965e-10	MOL2	Gm12145
Ints6l1	3.48017e-14	0.667796	0.25	0.161	6.95895e-10	MOL2	Ints6l
Smc3	3.60647e-14	0.528765	0.351	0.249	7.21151e-10	MOL2	Smc3
Abcc5	3.73727e-14	0.361469	0.539	0.413	7.47305e-10	MOL2	Abcc5
Fars21	4.10181e-14	0.498116	0.392	0.284	8.20197e-10	MOL2	Fars2
Srgap21	4.30006e-14	0.511962	0.355	0.25	8.59841e-10	MOL2	Srgap2
Frmd8	4.66252e-14	0.52197	0.323	0.22	9.32318e-10	MOL2	Frmd8
Gng7	4.97648e-14	0.483503	0.41	0.301	9.95097e-10	MOL2	Gng7
Rnf2161	6.13072e-14	0.380031	0.482	0.362	1.2259e-09	MOL2	Rnf216
Pde4dip3	6.58081e-14	0.437861	0.504	0.389	1.3159e-09	MOL2	Pde4dip
Snx151	6.71264e-14	0.615033	0.25	0.161	1.34226e-09	MOL2	Snx15
Gm11149	7.97146e-14	0.25509	0.844	0.733	1.59397e-09	MOL2	Gm11149
5330434G04Rik1	7.9758e-14	0.468373	0.377	0.27	1.59484e-09	MOL2	5330434G04Rik
Pogk	8.5791e-14	0.61718	0.255	0.165	1.71548e-09	MOL2	Pogk
Gm453451	1.33153e-13	0.447755	0.332	0.229	2.66252e-09	MOL2	Gm45345
Cnot102	2.01405e-13	0.514863	0.337	0.237	4.02729e-09	MOL2	Cnot10
Efnb3	2.04466e-13	0.296053	0.519	0.39	4.0885e-09	MOL2	Efnb3
E130308A19Rik1	2.50477e-13	0.353409	0.531	0.408	5.00855e-09	MOL2	E130308A19Rik
Vldlr2	2.9269e-13	0.481325	0.344	0.242	5.85263e-09	MOL2	Vldlr
Irf21	2.94913e-13	0.461067	0.394	0.288	5.89708e-09	MOL2	Irf2
Micu11	3.22162e-13	0.446061	0.354	0.249	6.44195e-09	MOL2	Micu1
Sltm	3.27219e-13	0.324053	0.598	0.479	6.54306e-09	MOL2	Sltm
Sema4d2	3.30721e-13	0.339541	0.417	0.305	6.6131e-09	MOL2	Sema4d
Lpar11	3.59493e-13	0.398212	0.345	0.24	7.18843e-09	MOL2	Lpar1
Rsrc1	3.7508e-13	0.377756	0.52	0.401	7.5001e-09	MOL2	Rsrc1
Scd2	4.28962e-13	0.272123	0.691	0.565	8.57752e-09	MOL2	Scd2
Npc11	4.63107e-13	0.494899	0.346	0.247	9.26028e-09	MOL2	Npc1
Gm32036	5.20266e-13	0.26301	0.599	0.47	1.04032e-08	MOL2	Gm32036
Gm15952	5.85213e-13	0.507554	0.305	0.209	1.17019e-08	MOL2	Gm15952
Tbc1d232	6.71219e-13	0.534697	0.31	0.216	1.34217e-08	MOL2	Tbc1d23
Lrig2	6.72291e-13	0.505382	0.312	0.216	1.34431e-08	MOL2	Lrig2
Prox11	6.98211e-13	0.397311	0.468	0.356	1.39614e-08	MOL2	Prox1
Lnpep	7.11901e-13	0.444875	0.334	0.233	1.42352e-08	MOL2	Lnpep
Iars1	7.76371e-13	0.429378	0.361	0.256	1.55243e-08	MOL2	Iars
Zfp280c	8.53956e-13	0.359118	0.553	0.436	1.70757e-08	MOL2	Zfp280c
Cldn111	9.14752e-13	0.259647	0.569	0.432	1.82914e-08	MOL2	Cldn11
Gnptab	1.00701e-12	0.48832	0.307	0.21	2.01362e-08	MOL2	Gnptab
Glt8d11	1.04065e-12	0.482279	0.328	0.23	2.08087e-08	MOL2	Glt8d1
Wdfy31	1.11621e-12	0.351763	0.545	0.43	2.23197e-08	MOL2	Wdfy3
Meg31	1.29547e-12	0.269486	0.416	0.304	2.59042e-08	MOL2	Meg3
Pcolce2	1.36166e-12	0.488894	0.307	0.212	2.72278e-08	MOL2	Pcolce2
Tcp11l11	1.38734e-12	0.468152	0.335	0.237	2.77413e-08	MOL2	Tcp11l1
Git2	1.39249e-12	0.46697	0.364	0.262	2.78442e-08	MOL2	Git2
Wwox1	1.75141e-12	0.362862	0.535	0.417	3.50212e-08	MOL2	Wwox
Akap7	1.78022e-12	0.543494	0.306	0.213	3.55973e-08	MOL2	Akap7
Map2k51	2.00592e-12	0.347717	0.485	0.371	4.01103e-08	MOL2	Map2k5
Ncoa6	2.2602e-12	0.444496	0.376	0.274	4.51949e-08	MOL2	Ncoa6
Rhobtb32	2.5173e-12	0.590084	0.253	0.169	5.03359e-08	MOL2	Rhobtb3
Gna12	3.22657e-12	0.2568	0.615	0.483	6.45184e-08	MOL2	Gna12
Abca8a	3.52068e-12	0.552451	0.275	0.187	7.03996e-08	MOL2	Abca8a
Cntrl	4.08811e-12	0.570552	0.271	0.186	8.17459e-08	MOL2	Cntrl
Spns2	4.32225e-12	0.444937	0.321	0.225	8.64276e-08	MOL2	Spns2
Setd3	4.46472e-12	0.576386	0.265	0.18	8.92765e-08	MOL2	Setd3
Trim59	4.84658e-12	0.498441	0.393	0.292	9.69122e-08	MOL2	Trim59
Ntan1	5.03014e-12	0.421489	0.357	0.257	1.00583e-07	MOL2	Ntan1
Usp323	5.19383e-12	0.44824	0.415	0.317	1.03856e-07	MOL2	Usp32
Sv2a	6.21324e-12	0.531116	0.29	0.202	1.2424e-07	MOL2	Sv2a
Rbm51	6.26234e-12	0.316758	0.564	0.452	1.25222e-07	MOL2	Rbm5
Acyp21	6.33173e-12	0.365194	0.466	0.359	1.26609e-07	MOL2	Acyp2
Txndc161	6.69433e-12	0.277603	0.587	0.463	1.3386e-07	MOL2	Txndc16
Tppp1	7.25117e-12	0.435437	0.335	0.239	1.44994e-07	MOL2	Tppp
Sfswap	7.27838e-12	0.462008	0.353	0.257	1.45539e-07	MOL2	Sfswap
Rassf2	9.22217e-12	0.342836	0.444	0.333	1.84406e-07	MOL2	Rassf2
Cbfa2t2	1.28593e-11	0.419061	0.351	0.253	2.57134e-07	MOL2	Cbfa2t2
Kdm6a1	1.35837e-11	0.37075	0.447	0.34	2.71619e-07	MOL2	Kdm6a
Relch1	1.41035e-11	0.371682	0.418	0.315	2.82013e-07	MOL2	Relch
Pibf1	1.4793e-11	0.362587	0.447	0.343	2.95801e-07	MOL2	Pibf1
Acox11	1.53159e-11	0.516488	0.366	0.275	3.06257e-07	MOL2	Acox1
Gm20404	1.61527e-11	0.470617	0.347	0.253	3.2299e-07	MOL2	Gm20404
Sox82	1.78409e-11	0.564391	0.282	0.199	3.56747e-07	MOL2	Sox8
Ncoa2	2.05517e-11	0.290568	0.646	0.539	4.10952e-07	MOL2	Ncoa2
Tmem151a	2.25274e-11	0.275239	0.475	0.359	4.50459e-07	MOL2	Tmem151a
Wdfy2	2.63153e-11	0.349741	0.441	0.334	5.26202e-07	MOL2	Wdfy2
Sec24b1	2.78286e-11	0.439632	0.31	0.22	5.56461e-07	MOL2	Sec24b
Vwa81	3.55704e-11	0.509116	0.305	0.218	7.11265e-07	MOL2	Vwa8
A230057D06Rik3	3.59869e-11	0.496906	0.34	0.251	7.19595e-07	MOL2	A230057D06Rik
Heatr31	3.8149e-11	0.493481	0.285	0.199	7.62828e-07	MOL2	Heatr3
Cdip11	4.14581e-11	0.320531	0.475	0.363	8.28996e-07	MOL2	Cdip1
Lig3	4.18674e-11	0.602123	0.265	0.185	8.37181e-07	MOL2	Lig3
Ppp2ca	4.34436e-11	0.448105	0.346	0.253	8.68697e-07	MOL2	Ppp2ca
Mtmr10	4.65953e-11	0.514902	0.292	0.207	9.3172e-07	MOL2	Mtmr10
Snx32	5.7132e-11	0.412297	0.381	0.285	1.14241e-06	MOL2	Snx32
Npepps	5.97576e-11	0.283926	0.627	0.512	1.19491e-06	MOL2	Npepps
Kazn2	6.49736e-11	0.285013	0.529	0.417	1.29921e-06	MOL2	Kazn
Mpdz2	8.04319e-11	0.525287	0.256	0.176	1.60832e-06	MOL2	Mpdz
Lzts2	8.29271e-11	0.474067	0.294	0.209	1.65821e-06	MOL2	Lzts2
Trim31	8.31645e-11	0.475588	0.299	0.214	1.66296e-06	MOL2	Trim3
Wwp2	1.08089e-10	0.583641	0.255	0.177	2.16134e-06	MOL2	Wwp2
Stim1	1.18518e-10	0.448875	0.317	0.228	2.36988e-06	MOL2	Stim1
Comt1	1.28335e-10	0.550748	0.269	0.19	2.56619e-06	MOL2	Comt
Invs	1.31734e-10	0.528148	0.252	0.174	2.63416e-06	MOL2	Invs
Fam234a	1.31837e-10	0.37655	0.307	0.217	2.63621e-06	MOL2	Fam234a
Atf7ip	1.31974e-10	0.348821	0.504	0.405	2.63896e-06	MOL2	Atf7ip
Arhgap17	1.32344e-10	0.519967	0.251	0.172	2.64636e-06	MOL2	Arhgap17
Srsf2	1.32754e-10	0.386472	0.418	0.323	2.65455e-06	MOL2	Srsf2
Ptpra	1.41987e-10	0.272133	0.586	0.483	2.83916e-06	MOL2	Ptpra
Amy1	1.46221e-10	0.458925	0.312	0.226	2.92384e-06	MOL2	Amy1
Aff41	1.51429e-10	0.33716	0.473	0.37	3.02798e-06	MOL2	Aff4
Mon21	1.53234e-10	0.418171	0.373	0.282	3.06406e-06	MOL2	Mon2
Asb31	1.65148e-10	0.3674	0.464	0.366	3.30231e-06	MOL2	Asb3
Csnk1g32	1.69452e-10	0.454649	0.299	0.213	3.38837e-06	MOL2	Csnk1g3
Anapc5	1.73606e-10	0.468733	0.316	0.228	3.47143e-06	MOL2	Anapc5
Chchd31	1.74164e-10	0.385217	0.397	0.3	3.48258e-06	MOL2	Chchd3
Prkcz1	1.83128e-10	0.27496	0.564	0.449	3.66183e-06	MOL2	Prkcz
Asxl22	2.02394e-10	0.351206	0.45	0.354	4.04707e-06	MOL2	Asxl2
Gm167591	2.03431e-10	0.50224	0.315	0.231	4.0678e-06	MOL2	Gm16759
Tmem260	2.45433e-10	0.400049	0.332	0.242	4.90768e-06	MOL2	Tmem260
Gm48370	2.46704e-10	0.350691	0.391	0.293	4.93309e-06	MOL2	Gm48370
Clk4	2.57999e-10	0.356014	0.424	0.325	5.15895e-06	MOL2	Clk4
Dync1li21	2.8633e-10	0.314837	0.525	0.426	5.72546e-06	MOL2	Dync1li2
Cnot22	2.90746e-10	0.429142	0.355	0.265	5.81376e-06	MOL2	Cnot2
Mgrn11	3.01264e-10	0.380202	0.365	0.272	6.02408e-06	MOL2	Mgrn1
Hnrnpdl	3.23002e-10	0.279134	0.562	0.455	6.45875e-06	MOL2	Hnrnpdl
Usp15	3.24144e-10	0.361234	0.431	0.336	6.48158e-06	MOL2	Usp15
Glod41	3.64946e-10	0.455137	0.271	0.191	7.29746e-06	MOL2	Glod4
Amd1	3.71129e-10	0.485633	0.314	0.231	7.42109e-06	MOL2	Amd1
Dcaf61	3.7205e-10	0.390691	0.389	0.296	7.43951e-06	MOL2	Dcaf6
Tpd521	3.78616e-10	0.469289	0.268	0.188	7.5708e-06	MOL2	Tpd52
2025-03-02	3.84513e-10	0.496235	0.276	0.195	7.68872e-06	MOL2	2025-03-02
Dstyk	3.96992e-10	0.388666	0.407	0.313	7.93826e-06	MOL2	Dstyk
4932438A13Rik	4.5792e-10	0.401944	0.406	0.315	9.15658e-06	MOL2	4932438A13Rik
Ldlrad43	5.12731e-10	0.335383	0.373	0.279	1.02526e-05	MOL2	Ldlrad4
Pik3c2a1	5.13675e-10	0.418637	0.34	0.253	1.02714e-05	MOL2	Pik3c2a
Tmem135	5.24765e-10	0.418289	0.388	0.3	1.04932e-05	MOL2	Tmem135
Dnajc61	5.75729e-10	0.266079	0.536	0.423	1.15123e-05	MOL2	Dnajc6
Iqch1	5.7901e-10	0.453105	0.279	0.198	1.15779e-05	MOL2	Iqch
Prkdc	5.81122e-10	0.437146	0.335	0.249	1.16201e-05	MOL2	Prkdc
Fam102a1	6.70112e-10	0.256	0.472	0.363	1.33996e-05	MOL2	Fam102a
Atf7	7.27528e-10	0.285713	0.485	0.382	1.45477e-05	MOL2	Atf7
Tuba1a1	8.55903e-10	0.348376	0.412	0.318	1.71146e-05	MOL2	Tuba1a
Pkm1	8.57609e-10	0.388049	0.329	0.243	1.71487e-05	MOL2	Pkm
Wwp1	8.95832e-10	0.322391	0.412	0.316	1.79131e-05	MOL2	Wwp1
R3hcc1l	9.03338e-10	0.437326	0.278	0.197	1.80632e-05	MOL2	R3hcc1l
Cd2ap	1.12138e-09	0.382868	0.406	0.314	2.24231e-05	MOL2	Cd2ap
AU0403202	1.17004e-09	0.377843	0.355	0.265	2.33962e-05	MOL2	AU040320
Cyld2	1.40103e-09	0.381915	0.393	0.303	2.8015e-05	MOL2	Cyld
Ulk22	1.41852e-09	0.386454	0.404	0.314	2.83647e-05	MOL2	Ulk2
Psd33	1.45923e-09	0.281712	0.541	0.44	2.91787e-05	MOL2	Psd3
Cltc	1.4874e-09	0.429859	0.284	0.203	2.97421e-05	MOL2	Cltc
Pcm11	1.5157e-09	0.328116	0.496	0.404	3.03079e-05	MOL2	Pcm1
Tecpr21	1.52345e-09	0.408687	0.27	0.192	3.04629e-05	MOL2	Tecpr2
Pdcd6ip1	1.72626e-09	0.48254	0.309	0.23	3.45183e-05	MOL2	Pdcd6ip
Sclt11	1.81482e-09	0.468123	0.261	0.186	3.62891e-05	MOL2	Sclt1
Ccdc50	1.82732e-09	0.265529	0.531	0.429	3.65391e-05	MOL2	Ccdc50
Fbxl171	1.82799e-09	0.256194	0.527	0.423	3.65525e-05	MOL2	Fbxl17
Wdr37	1.89434e-09	0.514617	0.258	0.184	3.78792e-05	MOL2	Wdr37
Prpf39	1.98031e-09	0.355137	0.361	0.272	3.95983e-05	MOL2	Prpf39
Lrrc28	2.02434e-09	0.306026	0.348	0.257	4.04787e-05	MOL2	Lrrc28
Frs2	2.42215e-09	0.475713	0.264	0.189	4.84333e-05	MOL2	Frs2
Itprid2	2.49461e-09	0.502709	0.278	0.202	4.98821e-05	MOL2	Itprid2
Slc16a71	2.56617e-09	0.388655	0.333	0.25	5.13132e-05	MOL2	Slc16a7
Cdk13	2.86651e-09	0.309302	0.439	0.345	5.73187e-05	MOL2	Cdk13
Gm19522	2.89746e-09	0.291622	0.487	0.387	5.79376e-05	MOL2	Gm19522
Rusc2	2.98e-09	0.36123	0.369	0.281	5.95881e-05	MOL2	Rusc2
Senp72	2.99568e-09	0.371599	0.378	0.293	5.99016e-05	MOL2	Senp7
Jakmip21	3.42567e-09	0.483739	0.28	0.205	6.84996e-05	MOL2	Jakmip2
Oga1	3.5e-09	0.343176	0.351	0.263	6.9986e-05	MOL2	Oga
Cog5	3.6856e-09	0.254645	0.553	0.453	7.36972e-05	MOL2	Cog5
Diaph21	4.26586e-09	0.359516	0.374	0.286	8.53002e-05	MOL2	Diaph2
Luc7l32	4.41783e-09	0.256867	0.564	0.47	8.83389e-05	MOL2	Luc7l3
Hibadh1	4.78445e-09	0.463852	0.25	0.177	9.56699e-05	MOL2	Hibadh
Flnb	4.95197e-09	0.340412	0.306	0.224	9.90196e-05	MOL2	Flnb
Trpc11	5.69289e-09	0.382624	0.316	0.233	0.000113835	MOL2	Trpc1
3110021N24Rik1	5.82112e-09	0.276021	0.495	0.393	0.000116399	MOL2	3110021N24Rik
Vps13c1	6.06664e-09	0.413728	0.282	0.205	0.000121309	MOL2	Vps13c
Lrrfip2	6.29964e-09	0.419684	0.326	0.245	0.000125968	MOL2	Lrrfip2
Wls1	6.38293e-09	0.459255	0.29	0.214	0.000127633	MOL2	Wls
Pcca	6.67359e-09	0.287654	0.451	0.356	0.000133445	MOL2	Pcca
Mfsd6	7.16221e-09	0.508641	0.265	0.194	0.000143216	MOL2	Mfsd6
Ncapd31	7.28812e-09	0.431501	0.278	0.202	0.000145733	MOL2	Ncapd3
Pcmt1	7.70107e-09	0.471945	0.296	0.222	0.000153991	MOL2	Pcmt1
Gm463671	7.90345e-09	0.317075	0.348	0.262	0.000158037	MOL2	Gm46367
Nfat52	8.1832e-09	0.296422	0.463	0.372	0.000163631	MOL2	Nfat5
Larp61	8.39257e-09	0.36178	0.294	0.214	0.000167818	MOL2	Larp6
Ppp2r5a	8.51523e-09	0.331752	0.384	0.296	0.000170271	MOL2	Ppp2r5a
Cspp11	9.48903e-09	0.35898	0.348	0.264	0.000189743	MOL2	Cspp1
Ell21	9.77744e-09	0.417496	0.259	0.185	0.00019551	MOL2	Ell2
Fam133b	1.00099e-08	0.388167	0.313	0.234	0.000200159	MOL2	Fam133b
Smg73	1.03647e-08	0.44237	0.273	0.2	0.000207253	MOL2	Smg7
Cul31	1.04686e-08	0.437309	0.282	0.207	0.000209329	MOL2	Cul3
Bckdhb	1.11905e-08	0.364917	0.295	0.216	0.000223766	MOL2	Bckdhb
Mnat11	1.1233e-08	0.462598	0.292	0.219	0.000224614	MOL2	Mnat1
Sesn11	1.14449e-08	0.445579	0.276	0.201	0.000228853	MOL2	Sesn1
Agps	1.2263e-08	0.466988	0.265	0.193	0.00024521	MOL2	Agps
Vps41	1.2323e-08	0.3281	0.347	0.261	0.000246411	MOL2	Vps41
Klf7	1.35826e-08	0.279594	0.562	0.471	0.000271598	MOL2	Klf7
Eya3	1.44679e-08	0.442791	0.284	0.21	0.0002893	MOL2	Eya3
Grik42	1.46985e-08	0.323481	0.285	0.206	0.000293911	MOL2	Grik4
Map2k2	1.48966e-08	0.409147	0.316	0.238	0.000297872	MOL2	Map2k2
Ewsr12	1.52543e-08	0.32359	0.407	0.32	0.000305024	MOL2	Ewsr1
4933400F21Rik1	1.69935e-08	0.344826	0.323	0.244	0.000339801	MOL2	4933400F21Rik
Epc1	1.71138e-08	0.28384	0.52	0.435	0.000342207	MOL2	Epc1
Dync1i22	1.8819e-08	0.268533	0.421	0.327	0.000376304	MOL2	Dync1i2
Spire11	1.89987e-08	0.373456	0.351	0.271	0.000379899	MOL2	Spire1
Phf20	2.18019e-08	0.330075	0.425	0.34	0.000435951	MOL2	Phf20
Lnpk	2.20704e-08	0.429293	0.266	0.195	0.00044132	MOL2	Lnpk
Dcaf17	2.23465e-08	0.322033	0.397	0.309	0.00044684	MOL2	Dcaf17
Sh3tc2	2.59459e-08	0.321414	0.335	0.252	0.000518815	MOL2	Sh3tc2
Ino80d1	2.74734e-08	0.35476	0.324	0.244	0.000549358	MOL2	Ino80d
Wscd1	3.40888e-08	0.306341	0.413	0.327	0.000681641	MOL2	Wscd1
Sil11	3.49584e-08	0.352105	0.252	0.18	0.000699029	MOL2	Sil1
Zfp445	3.57752e-08	0.315074	0.392	0.309	0.000715362	MOL2	Zfp445
2610008E11Rik3	3.5866e-08	0.474895	0.279	0.209	0.000717177	MOL2	2610008E11Rik
Btaf1	3.64986e-08	0.361346	0.358	0.279	0.000729826	MOL2	Btaf1
Setx1	3.65719e-08	0.400596	0.296	0.221	0.000731292	MOL2	Setx
Ppp1r13b	4.1417e-08	0.358176	0.319	0.243	0.000828174	MOL2	Ppp1r13b
Cdc42bpb1	4.31796e-08	0.425743	0.264	0.195	0.000863419	MOL2	Cdc42bpb
Rnf38	4.45459e-08	0.390973	0.26	0.189	0.000890741	MOL2	Rnf38
Gtf3c2	4.75397e-08	0.389192	0.284	0.211	0.000950604	MOL2	Gtf3c2
Focad	4.88196e-08	0.436736	0.261	0.192	0.000976197	MOL2	Focad
Tex2	5.24641e-08	0.347405	0.385	0.303	0.00104907	MOL2	Tex2
Phc3	5.30558e-08	0.346615	0.343	0.264	0.0010609	MOL2	Phc3
Gab21	5.31752e-08	0.251904	0.473	0.38	0.00106329	MOL2	Gab2
Ctnnd11	5.3293e-08	0.419145	0.306	0.233	0.00106565	MOL2	Ctnnd1
Fbxl3	5.47656e-08	0.398616	0.267	0.196	0.00109509	MOL2	Fbxl3
Kif5b1	5.82302e-08	0.316114	0.408	0.324	0.00116437	MOL2	Kif5b
Btbd92	5.85429e-08	0.260354	0.432	0.343	0.00117062	MOL2	Btbd9
Pias22	6.01755e-08	0.355097	0.326	0.249	0.00120327	MOL2	Pias2
Tial11	6.39348e-08	0.306002	0.35	0.268	0.00127844	MOL2	Tial1
Sdccag82	6.73662e-08	0.351406	0.326	0.25	0.00134705	MOL2	Sdccag8
Dennd6a	7.03642e-08	0.399078	0.318	0.244	0.001407	MOL2	Dennd6a
Arih11	7.15039e-08	0.267714	0.563	0.477	0.00142979	MOL2	Arih1
Scg51	7.16458e-08	0.334201	0.366	0.287	0.00143263	MOL2	Scg5
2610020C07Rik	7.62498e-08	0.364927	0.348	0.273	0.00152469	MOL2	2610020C07Rik
Cpeb2	7.63925e-08	0.282486	0.475	0.386	0.00152754	MOL2	Cpeb2
Col4a3bp	7.65931e-08	0.392545	0.334	0.261	0.00153156	MOL2	Col4a3bp
Dop1a	7.94488e-08	0.368062	0.345	0.27	0.00158866	MOL2	Dop1a
Ogt1	9.03522e-08	0.283415	0.499	0.415	0.00180668	MOL2	Ogt
Elf12	9.07554e-08	0.348793	0.309	0.234	0.00181474	MOL2	Elf1
Golgb1	9.17875e-08	0.397218	0.303	0.231	0.00183538	MOL2	Golgb1
Lmbrd1	9.33261e-08	0.353951	0.349	0.273	0.00186615	MOL2	Lmbrd1
Trps11	9.38501e-08	0.316703	0.446	0.367	0.00187663	MOL2	Trps1
Bcl9	9.93776e-08	0.363914	0.348	0.273	0.00198715	MOL2	Bcl9
Eri3	1.00552e-07	0.273875	0.407	0.321	0.00201065	MOL2	Eri3
Rubcn2	1.26546e-07	0.404378	0.258	0.19	0.00253042	MOL2	Rubcn
Mecp2	1.28698e-07	0.327522	0.361	0.282	0.00257345	MOL2	Mecp2
Asxl1	1.35425e-07	0.300438	0.329	0.252	0.00270795	MOL2	Asxl1
Hectd41	1.37038e-07	0.353681	0.348	0.274	0.00274022	MOL2	Hectd4
Firre1	1.45525e-07	0.377264	0.279	0.209	0.00290993	MOL2	Firre
Pak2	1.46836e-07	0.310204	0.368	0.288	0.00293613	MOL2	Pak2
Pxk2	1.65771e-07	0.315767	0.289	0.215	0.00331475	MOL2	Pxk
Vps35l	1.93275e-07	0.33636	0.346	0.271	0.00386472	MOL2	Vps35l
Parn	2.02289e-07	0.384591	0.288	0.219	0.00404496	MOL2	Parn
Ubr1	2.04608e-07	0.288065	0.401	0.318	0.00409135	MOL2	Ubr1
Parg	2.0685e-07	0.354564	0.348	0.275	0.00413618	MOL2	Parg
Ube2d2a	2.08638e-07	0.31483	0.389	0.309	0.00417192	MOL2	Ube2d2a
Arnt	2.13843e-07	0.335078	0.352	0.277	0.004276	MOL2	Arnt
Vezt1	2.37561e-07	0.39984	0.28	0.213	0.00475027	MOL2	Vezt
Golga4	2.48012e-07	0.400358	0.277	0.21	0.00495926	MOL2	Golga4
Zer11	2.53669e-07	0.400192	0.267	0.2	0.00507238	MOL2	Zer1
Nrd12	2.58837e-07	0.273384	0.466	0.385	0.0051757	MOL2	Nrd1
Ip6k1	2.59187e-07	0.285959	0.4	0.321	0.0051827	MOL2	Ip6k1
Pcf11	2.86429e-07	0.335476	0.306	0.233	0.00572743	MOL2	Pcf11
Btrc1	2.97899e-07	0.319479	0.397	0.319	0.00595678	MOL2	Btrc
Zzef1	3.04885e-07	0.302489	0.368	0.291	0.00609649	MOL2	Zzef1
Mpc1	3.06731e-07	0.274705	0.369	0.29	0.00613339	MOL2	Mpc1
Huwe1	3.14149e-07	0.266506	0.525	0.44	0.00628173	MOL2	Huwe1
Dmxl1	3.34271e-07	0.277866	0.475	0.399	0.00668409	MOL2	Dmxl1
Gspt1	3.45223e-07	0.387441	0.257	0.191	0.00690309	MOL2	Gspt1
Zzz3	3.73696e-07	0.306093	0.376	0.299	0.00747242	MOL2	Zzz3
Aftph	3.93592e-07	0.426069	0.254	0.191	0.00787026	MOL2	Aftph
Dnajc13	4.07977e-07	0.313096	0.294	0.223	0.0081579	MOL2	Dnajc13
Cul11	4.29508e-07	0.281456	0.42	0.343	0.00858844	MOL2	Cul1
Pbrm11	4.61318e-07	0.293506	0.431	0.357	0.00922451	MOL2	Pbrm1
Sgce2	4.75595e-07	0.344076	0.257	0.191	0.00951	MOL2	Sgce
Smyd31	4.86213e-07	0.271634	0.435	0.353	0.00972232	MOL2	Smyd3
Glg11	4.96366e-07	0.300876	0.371	0.295	0.00992533	MOL2	Glg1
Ccnt22	5.36504e-07	0.308738	0.384	0.309	0.0107279	MOL2	Ccnt2
Pja21	5.38074e-07	0.394973	0.275	0.21	0.0107593	MOL2	Pja2
Kif1a	5.41446e-07	0.2842	0.379	0.303	0.0108267	MOL2	Kif1a
Rfx31	5.47422e-07	0.356339	0.339	0.271	0.0109462	MOL2	Rfx3
Crppa	5.77315e-07	0.258715	0.418	0.34	0.011544	MOL2	Crppa
Gng123	5.88194e-07	0.292939	0.324	0.252	0.0117615	MOL2	Gng12
Endod11	5.91162e-07	0.35235	0.273	0.207	0.0118209	MOL2	Endod1
Nbeal11	6.21975e-07	0.275159	0.399	0.323	0.012437	MOL2	Nbeal1
Depdc5	6.24979e-07	0.326831	0.319	0.249	0.0124971	MOL2	Depdc5
Pitpna1	6.25896e-07	0.383346	0.27	0.205	0.0125154	MOL2	Pitpna
D5Ertd579e2	6.78329e-07	0.351832	0.302	0.234	0.0135639	MOL2	D5Ertd579e
Mprip	6.94427e-07	0.338097	0.343	0.272	0.0138858	MOL2	Mprip
Camkmt	7.39396e-07	0.264485	0.48	0.401	0.014785	MOL2	Camkmt
Tnks3	7.44883e-07	0.328105	0.319	0.248	0.0148947	MOL2	Tnks
Rc3h12	7.9895e-07	0.28353	0.368	0.293	0.0159758	MOL2	Rc3h1
Gpbp1l1	8.22701e-07	0.372134	0.27	0.204	0.0164507	MOL2	Gpbp1l1
Rspry12	8.40093e-07	0.324441	0.309	0.241	0.0167985	MOL2	Rspry1
Adcy5	8.60265e-07	0.309422	0.289	0.22	0.0172019	MOL2	Adcy5
Ube4b	9.0319e-07	0.345268	0.301	0.234	0.0180602	MOL2	Ube4b
Rsf1os12	9.23219e-07	0.295326	0.313	0.242	0.0184607	MOL2	Rsf1os1
Shprh1	1.07402e-06	0.321953	0.286	0.219	0.0214761	MOL2	Shprh
Cab39l	1.09429e-06	0.256628	0.432	0.355	0.0218815	MOL2	Cab39l
Luc7l4	1.10841e-06	0.351613	0.25	0.187	0.0221638	MOL2	Luc7l
Tjap11	1.11522e-06	0.341921	0.287	0.221	0.0223	MOL2	Tjap1
Ube2g11	1.18934e-06	0.300152	0.379	0.306	0.0237821	MOL2	Ube2g1
Map3k3	1.30952e-06	0.27349	0.351	0.278	0.0261851	MOL2	Map3k3
Dhdds	1.33068e-06	0.341418	0.26	0.197	0.0266082	MOL2	Dhdds
Nlk3	1.3324e-06	0.269402	0.435	0.358	0.0266426	MOL2	Nlk
Prr14l2	1.3522e-06	0.304891	0.328	0.261	0.0270387	MOL2	Prr14l
Sipa1l3	1.577e-06	0.40654	0.262	0.201	0.0315336	MOL2	Sipa1l3
Dync1h1	1.59842e-06	0.267132	0.343	0.27	0.0319619	MOL2	Dync1h1
Odf21	1.61489e-06	0.316835	0.299	0.231	0.0322913	MOL2	Odf2
6530409C15Rik1	1.73911e-06	0.280146	0.398	0.323	0.0347752	MOL2	6530409C15Rik
Asxl31	2.24912e-06	0.28877	0.289	0.222	0.0449734	MOL2	Asxl3
Orc31	2.61517e-06	0.318588	0.333	0.267	0.052293	MOL2	Orc3
Hnrnpa3	2.61537e-06	0.267972	0.427	0.357	0.052297	MOL2	Hnrnpa3
Traf6	2.74515e-06	0.29341	0.265	0.202	0.0548919	MOL2	Traf6
Dyrk1a	2.8499e-06	0.257329	0.418	0.346	0.0569866	MOL2	Dyrk1a
Eea11	3.04435e-06	0.301496	0.256	0.194	0.0608749	MOL2	Eea1
Mrtfb	3.08568e-06	0.281536	0.338	0.269	0.0617012	MOL2	Mrtfb
Kidins2201	3.41773e-06	0.254079	0.429	0.356	0.068341	MOL2	Kidins220
C2cd51	3.53555e-06	0.264072	0.338	0.268	0.0706968	MOL2	C2cd5
Creb1	3.68536e-06	0.283858	0.349	0.28	0.0736925	MOL2	Creb1
Gpatch21	3.83701e-06	0.313487	0.275	0.212	0.0767249	MOL2	Gpatch2
Rhot1	4.22651e-06	0.343949	0.285	0.223	0.0845134	MOL2	Rhot1
Reep31	4.39395e-06	0.333269	0.265	0.205	0.0878614	MOL2	Reep3
Rgma	4.43523e-06	0.315593	0.279	0.216	0.0886868	MOL2	Rgma
Kifap31	4.68093e-06	0.296091	0.262	0.202	0.0936	MOL2	Kifap3
Eif4h	4.87979e-06	0.250606	0.295	0.229	0.0975763	MOL2	Eif4h
Rrbp11	5.34219e-06	0.351512	0.298	0.236	0.106822	MOL2	Rrbp1
Atr	5.35941e-06	0.339925	0.28	0.22	0.107167	MOL2	Atr
Atf22	5.37567e-06	0.303825	0.336	0.269	0.107492	MOL2	Atf2
Ccny2	5.44299e-06	0.346642	0.29	0.229	0.108838	MOL2	Ccny
Pgap2	5.57662e-06	0.310492	0.292	0.229	0.11151	MOL2	Pgap2
Exoc51	5.6132e-06	0.343314	0.282	0.222	0.112242	MOL2	Exoc5
Ppp4r3b1	5.9942e-06	0.26119	0.319	0.251	0.11986	MOL2	Ppp4r3b
Slc12a6	6.09425e-06	0.260876	0.38	0.31	0.121861	MOL2	Slc12a6
Pi4ka	6.10999e-06	0.255147	0.396	0.325	0.122175	MOL2	Pi4ka
Numb1	6.90753e-06	0.263143	0.366	0.298	0.138123	MOL2	Numb
Gm49003	7.02403e-06	0.303149	0.271	0.211	0.140453	MOL2	Gm49003
Gm15738	7.12721e-06	0.330894	0.306	0.245	0.142516	MOL2	Gm15738
Cwc271	7.26241e-06	0.293172	0.279	0.218	0.145219	MOL2	Cwc27
Retreg31	7.27478e-06	0.252778	0.325	0.258	0.145466	MOL2	Retreg3
Fam49b2	7.34654e-06	0.260095	0.398	0.332	0.146901	MOL2	Fam49b
Smim41	8.41732e-06	0.335955	0.268	0.209	0.168313	MOL2	Smim4
Dnajc24	8.58141e-06	0.275609	0.306	0.242	0.171594	MOL2	Dnajc24
Fkbp1a1	8.73894e-06	0.271682	0.3	0.236	0.174744	MOL2	Fkbp1a
Tpst11	8.92095e-06	0.313204	0.31	0.249	0.178383	MOL2	Tpst1
Dpm1	9.50184e-06	0.276595	0.316	0.252	0.189999	MOL2	Dpm1
Nipsnap2	9.63872e-06	0.318026	0.295	0.234	0.192736	MOL2	Nipsnap2
Immt	9.88971e-06	0.308329	0.274	0.214	0.197755	MOL2	Immt
Wasf2	1.01561e-05	0.261563	0.285	0.223	0.203081	MOL2	Wasf2
Plekhm3	1.06052e-05	0.277566	0.288	0.226	0.212061	MOL2	Plekhm3
Actr2	1.06607e-05	0.375084	0.258	0.202	0.213171	MOL2	Actr2
Stk31	1.07894e-05	0.341053	0.288	0.228	0.215746	MOL2	Stk3
Cdc401	1.12196e-05	0.364043	0.261	0.205	0.224347	MOL2	Cdc40
Cul52	1.14956e-05	0.28144	0.298	0.236	0.229867	MOL2	Cul5
Man2a21	1.16816e-05	0.32271	0.257	0.199	0.233586	MOL2	Man2a2
Ubxn4	1.25607e-05	0.25044	0.37	0.304	0.251163	MOL2	Ubxn4
Ccdc66	1.28019e-05	0.300676	0.288	0.228	0.255986	MOL2	Ccdc66
Dtnb1	1.29562e-05	0.271681	0.363	0.298	0.259072	MOL2	Dtnb
Sf1	1.30571e-05	0.317776	0.258	0.201	0.26109	MOL2	Sf1
Gramd32	1.45186e-05	0.334337	0.254	0.199	0.290313	MOL2	Gramd3
Fnip1	1.49169e-05	0.252456	0.381	0.315	0.298278	MOL2	Fnip1
Cdk17	1.59804e-05	0.284066	0.264	0.206	0.319545	MOL2	Cdk17
Dnm1l2	1.70762e-05	0.274108	0.291	0.23	0.341455	MOL2	Dnm1l
Papola1	1.74372e-05	0.278637	0.375	0.311	0.348673	MOL2	Papola
Ythdf31	1.87108e-05	0.31738	0.3	0.241	0.37414	MOL2	Ythdf3
Upf3b	1.93935e-05	0.263609	0.35	0.286	0.387793	MOL2	Upf3b
Sp4	2.03679e-05	0.258169	0.27	0.212	0.407276	MOL2	Sp4
Mapk11	2.07213e-05	0.255583	0.377	0.312	0.414342	MOL2	Mapk1
Glcci1	2.09287e-05	0.252836	0.381	0.315	0.418491	MOL2	Glcci1
Esyt21	2.1481e-05	0.254839	0.297	0.235	0.429533	MOL2	Esyt2
Ubn1	2.17113e-05	0.287725	0.278	0.22	0.434138	MOL2	Ubn1
Ino80dos2	2.34551e-05	0.297324	0.32	0.261	0.469009	MOL2	Ino80dos
6430590A07Rik2	2.35565e-05	0.274619	0.305	0.245	0.471035	MOL2	6430590A07Rik
Fam135a3	2.53689e-05	0.271534	0.283	0.225	0.507276	MOL2	Fam135a
Nr3c21	2.8316e-05	0.276946	0.33	0.27	0.566207	MOL2	Nr3c2
Bicra	3.07431e-05	0.295036	0.33	0.271	0.614739	MOL2	Bicra
Baz1b	3.27809e-05	0.282213	0.336	0.276	0.655487	MOL2	Baz1b
Xiap1	3.34817e-05	0.309084	0.258	0.203	0.6695	MOL2	Xiap
Atxn71	3.50892e-05	0.299233	0.26	0.204	0.701644	MOL2	Atxn7
Pwwp2a	3.51456e-05	0.286821	0.311	0.253	0.702772	MOL2	Pwwp2a
Hmbox11	3.64807e-05	0.308332	0.26	0.205	0.729468	MOL2	Hmbox1
Clip21	4.15899e-05	0.278404	0.302	0.244	0.831631	MOL2	Clip2
1810026B05Rik1	4.1593e-05	0.274894	0.285	0.228	0.831694	MOL2	1810026B05Rik
Itgb3bp	4.16724e-05	0.31293	0.284	0.229	0.833282	MOL2	Itgb3bp
Nfyc	4.82661e-05	0.338979	0.26	0.208	0.965129	MOL2	Nfyc
Ahcyl21	5.35962e-05	0.332148	0.256	0.205	1	MOL2	Ahcyl2
Taf1d2	5.45099e-05	0.30518	0.293	0.238	1	MOL2	Taf1d
Trip41	5.54278e-05	0.256113	0.299	0.242	1	MOL2	Trip4
Brd1	5.55174e-05	0.292901	0.267	0.212	1	MOL2	Brd1
Nudt52	5.55763e-05	0.313859	0.259	0.206	1	MOL2	Nudt5
Chka1	5.72131e-05	0.271655	0.299	0.244	1	MOL2	Chka
Kcnj10	5.94596e-05	0.255419	0.286	0.229	1	MOL2	Kcnj10
Brd9	6.78207e-05	0.266026	0.308	0.251	1	MOL2	Brd9
Cnot1	6.81097e-05	0.28444	0.34	0.286	1	MOL2	Cnot1
Stx61	7.30169e-05	0.338439	0.266	0.216	1	MOL2	Stx6
Synrg1	7.46387e-05	0.302632	0.303	0.249	1	MOL2	Synrg
Ralgapa21	7.85742e-05	0.270944	0.286	0.231	1	MOL2	Ralgapa2
Mtch21	8.16072e-05	0.288631	0.25	0.198	1	MOL2	Mtch2
Ttc7b1	8.97113e-05	0.261715	0.315	0.258	1	MOL2	Ttc7b
Hbp1	9.15005e-05	0.270576	0.26	0.208	1	MOL2	Hbp1
Rprd2	9.69492e-05	0.276623	0.324	0.27	1	MOL2	Rprd2
Dicer12	9.71913e-05	0.261785	0.27	0.217	1	MOL2	Dicer1
Rab3gap11	9.79548e-05	0.257561	0.309	0.253	1	MOL2	Rab3gap1
Arid4a1	0.000102548	0.332133	0.267	0.218	1	MOL2	Arid4a
Ice11	0.000123063	0.300919	0.25	0.2	1	MOL2	Ice1
Rnf1411	0.000156914	0.258453	0.255	0.204	1	MOL2	Rnf141
Cop1	0.000162397	0.293962	0.315	0.266	1	MOL2	Cop1
Hltf	0.000187526	0.284586	0.26	0.21	1	MOL2	Hltf
Trp53bp21	0.000201153	0.275264	0.281	0.231	1	MOL2	Trp53bp2
Dot1l	0.000241574	0.261808	0.289	0.238	1	MOL2	Dot1l
Rc3h22	0.000281234	0.281116	0.27	0.222	1	MOL2	Rc3h2
Nup98	0.000307204	0.250944	0.309	0.258	1	MOL2	Nup98
Psmb2	0.000346675	0.281099	0.253	0.207	1	MOL2	Psmb2
Ubxn71	0.000498074	0.267846	0.252	0.207	1	MOL2	Ubxn7
Fam120c1	0.000713453	0.26657	0.303	0.258	1	MOL2	Fam120c
Srsf12	0.000725199	0.275041	0.286	0.241	1	MOL2	Srsf1
Epb41l4b2	0.00105626	0.251312	0.255	0.211	1	MOL2	Epb41l4b
Bmpr1a1	0.0013481	0.265398	0.266	0.223	1	MOL2	Bmpr1a
Tlk11	0.00152681	0.257039	0.262	0.22	1	MOL2	Tlk1
Nap1l5	0.00167802	0.252299	0.254	0.213	1	MOL2	Nap1l5
Ptp4a2	0.00177791	0.257502	0.254	0.213	1	MOL2	Ptp4a2

## Sheet: MOL5-6
	p_val	avg_log2FC	pct.1	pct.2	p_val_adj	cluster	gene
Ptgds	0	1.87361	0.851	0.44	0	MOL5/6	Ptgds
Slc13a1	0	2.05761	0.534	0.162	0	MOL5/6	Slc13a1
Ptprd2	0	0.621045	0.999	0.914	0	MOL5/6	Ptprd
Mal1	4.56165e-294	1.35187	0.672	0.371	9.12147e-290	MOL5/6	Mal
Plp12	2.18743e-279	0.597994	0.997	0.888	4.37398e-275	MOL5/6	Plp1
Ano41	2.9294e-277	0.685769	0.976	0.838	5.85762e-273	MOL5/6	Ano4
Pacrg2	2.12463e-274	0.966828	0.879	0.649	4.2484e-270	MOL5/6	Pacrg
Rnf2202	9.8318e-270	0.760727	0.961	0.754	1.96597e-265	MOL5/6	Rnf220
C030029H02Rik	1.21026e-235	0.896032	0.828	0.592	2.42003e-231	MOL5/6	C030029H02Rik
Mog2	3.0452e-231	0.676474	0.943	0.737	6.08917e-227	MOL5/6	Mog
D7Ertd443e	1.04733e-224	0.754457	0.892	0.695	2.09425e-220	MOL5/6	D7Ertd443e
Mast41	1.56739e-224	0.581791	0.993	0.869	3.13416e-220	MOL5/6	Mast4
Mag2	1.47921e-220	0.699043	0.918	0.711	2.95783e-216	MOL5/6	Mag
Plcl11	1.04889e-219	0.52896	0.999	0.925	2.09736e-215	MOL5/6	Plcl1
Map71	1.89313e-219	0.592168	0.973	0.812	3.78551e-215	MOL5/6	Map7
Gm161682	3.99747e-217	0.989701	0.761	0.514	7.99333e-213	MOL5/6	Gm16168
Mobp2	7.19814e-210	0.626765	0.932	0.718	1.43934e-205	MOL5/6	Mobp
Il33	1.8361e-208	1.0151	0.648	0.361	3.67147e-204	MOL5/6	Il33
Slc24a21	1.13166e-201	0.468714	0.999	0.892	2.26287e-197	MOL5/6	Slc24a2
Grm31	1.49533e-200	0.651175	0.924	0.734	2.99006e-196	MOL5/6	Grm3
St6galnac31	8.89673e-196	0.545801	0.973	0.818	1.77899e-191	MOL5/6	St6galnac3
Opalin1	7.91664e-194	0.992767	0.633	0.36	1.58301e-189	MOL5/6	Opalin
Mast31	7.10643e-185	0.737327	0.836	0.644	1.421e-180	MOL5/6	Mast3
7630403G23Rik	5.73974e-184	2.06316	0.278	0.082	1.14772e-179	MOL5/6	7630403G23Rik
Enpp21	1.42374e-183	0.573179	0.945	0.83	2.84691e-179	MOL5/6	Enpp2
Pde8a	1.3476e-182	0.749155	0.831	0.642	2.69466e-178	MOL5/6	Pde8a
Nbas	2.70025e-178	0.814108	0.782	0.595	5.39942e-174	MOL5/6	Nbas
Aspa1	1.55333e-177	0.650153	0.896	0.71	3.10605e-173	MOL5/6	Aspa
Arhgap231	6.4543e-171	0.572958	0.931	0.782	1.2906e-166	MOL5/6	Arhgap23
Ttll71	5.25362e-164	0.662671	0.861	0.706	1.05051e-159	MOL5/6	Ttll7
Prr5l1	5.113e-161	0.455022	0.993	0.821	1.0224e-156	MOL5/6	Prr5l
Mbp2	1.10202e-158	0.387736	1	0.899	2.2036e-154	MOL5/6	Mbp
2025-09-04	1.7575e-149	0.639632	0.838	0.671	3.5143e-145	MOL5/6	2025-09-04
Ppp1r16b1	3.49483e-146	0.596165	0.903	0.771	6.98825e-142	MOL5/6	Ppp1r16b
Fth1	6.78117e-144	0.75834	0.78	0.616	1.35596e-139	MOL5/6	Fth1
Xrcc61	6.85865e-144	0.774616	0.751	0.571	1.37146e-139	MOL5/6	Xrcc6
A330015K06Rik1	2.89301e-143	0.841503	0.68	0.464	5.78485e-139	MOL5/6	A330015K06Rik
Clmn1	5.2677e-142	0.682761	0.802	0.634	1.05333e-137	MOL5/6	Clmn
Limch12	1.50157e-135	0.612724	0.834	0.679	3.00254e-131	MOL5/6	Limch1
Car21	3.92081e-133	0.632057	0.827	0.633	7.84006e-129	MOL5/6	Car2
Shtn11	7.97765e-133	0.713155	0.732	0.535	1.59521e-128	MOL5/6	Shtn1
Pakap	7.01087e-127	0.535117	0.893	0.725	1.40189e-122	MOL5/6	Pakap
Mapt	3.07551e-125	0.377939	0.995	0.942	6.14979e-121	MOL5/6	Mapt
Vmp11	6.00464e-123	0.567801	0.853	0.721	1.20069e-118	MOL5/6	Vmp1
Ank31	1.61763e-117	0.359074	0.982	0.935	3.23462e-113	MOL5/6	Ank3
Phldb11	2.8501e-117	0.591766	0.814	0.688	5.69905e-113	MOL5/6	Phldb1
Bin11	2.56928e-115	0.465256	0.92	0.803	5.13752e-111	MOL5/6	Bin1
1971-09-01	1.83994e-114	0.552973	0.848	0.738	3.67914e-110	MOL5/6	2025-09-07
Kcnab11	5.23233e-114	0.67277	0.729	0.553	1.04626e-109	MOL5/6	Kcnab1
Edil31	2.18234e-112	0.359311	0.996	0.936	4.3638e-108	MOL5/6	Edil3
Nkain21	5.06454e-112	0.319995	1	0.906	1.01271e-107	MOL5/6	Nkain2
B3galt1	7.38404e-112	0.610222	0.798	0.67	1.47651e-107	MOL5/6	B3galt1
Ank2	1.02532e-111	0.329993	0.996	0.97	2.05023e-107	MOL5/6	Ank2
Kif21a1	2.18836e-111	0.613903	0.776	0.64	4.37585e-107	MOL5/6	Kif21a
Kif13b1	5.1039e-111	0.534933	0.839	0.709	1.02057e-106	MOL5/6	Kif13b
Ypel22	2.42062e-110	0.596736	0.78	0.627	4.84027e-106	MOL5/6	Ypel2
Cdc42bpa	3.03192e-108	0.434039	0.925	0.839	6.06263e-104	MOL5/6	Cdc42bpa
Sez6l21	3.68588e-108	0.836458	0.533	0.335	7.37028e-104	MOL5/6	Sez6l2
Tubb4a1	1.23914e-107	0.576042	0.788	0.643	2.47778e-103	MOL5/6	Tubb4a
Fnbp11	1.48091e-107	0.357301	0.996	0.886	2.96123e-103	MOL5/6	Fnbp1
Frmd4b1	6.00094e-107	0.48957	0.875	0.745	1.19995e-102	MOL5/6	Frmd4b
Abca8a1	1.87625e-106	1.21907	0.307	0.139	3.75176e-102	MOL5/6	Abca8a
Plekhh11	1.20308e-105	0.603303	0.756	0.597	2.40568e-101	MOL5/6	Plekhh1
Aplp1	3.31329e-104	0.699557	0.696	0.537	6.62525e-100	MOL5/6	Aplp1
Erbin1	9.68694e-103	0.45032	0.894	0.779	1.937e-98	MOL5/6	Erbin
Fa2h1	7.39842e-102	0.573667	0.771	0.62	1.47939e-97	MOL5/6	Fa2h
Clasp21	8.65419e-101	0.443428	0.908	0.844	1.73049e-96	MOL5/6	Clasp2
5033421B08Rik	7.50902e-100	1.37767	0.319	0.158	1.5015e-95	MOL5/6	5033421B08Rik
Kif13a	4.22215e-99	0.560465	0.804	0.717	8.44262e-95	MOL5/6	Kif13a
Atp8a12	1.20546e-98	0.491616	0.849	0.744	2.41043e-94	MOL5/6	Atp8a1
Slc7a15	1.83984e-98	1.35898	0.313	0.154	3.67893e-94	MOL5/6	Slc7a15
4930511M06Rik1	5.84071e-98	0.628052	0.644	0.447	1.16791e-93	MOL5/6	4930511M06Rik
Tspan21	1.28801e-97	0.603047	0.735	0.584	2.57551e-93	MOL5/6	Tspan2
Ccp1101	1.79782e-97	0.855666	0.517	0.334	3.59493e-93	MOL5/6	Ccp110
Slc8a11	2.73655e-95	0.492199	0.85	0.729	5.47201e-91	MOL5/6	Slc8a1
Tmod21	8.93468e-94	0.520331	0.814	0.693	1.78658e-89	MOL5/6	Tmod2
Srcin13	8.92242e-93	0.74857	0.577	0.403	1.78413e-88	MOL5/6	Srcin1
Phlpp11	8.98892e-93	0.334623	0.989	0.935	1.79742e-88	MOL5/6	Phlpp1
Ablim22	5.47742e-92	0.662486	0.492	0.305	1.09527e-87	MOL5/6	Ablim2
Rhou1	2.7874e-91	0.775061	0.556	0.383	5.57369e-87	MOL5/6	Rhou
Zfp5361	1.18476e-88	0.340602	0.983	0.905	2.36905e-84	MOL5/6	Zfp536
Prickle21	5.1402e-88	0.433372	0.916	0.812	1.02783e-83	MOL5/6	Prickle2
Daam11	5.68903e-88	0.61888	0.7	0.565	1.13758e-83	MOL5/6	Daam1
Gm42756	1.34733e-87	1.25975	0.312	0.162	2.69412e-83	MOL5/6	Gm42756
Sec14l51	4.88132e-86	0.438296	0.838	0.682	9.76069e-82	MOL5/6	Sec14l5
Itsn2	1.51037e-85	0.9366	0.668	0.561	3.02013e-81	MOL5/6	Itsn2
Spock11	9.6864e-84	0.688941	0.634	0.478	1.93689e-79	MOL5/6	Spock1
Kcnq31	1.07814e-83	0.476499	0.841	0.725	2.15584e-79	MOL5/6	Kcnq3
St182	1.35494e-83	0.325676	0.991	0.888	2.70934e-79	MOL5/6	St18
Cntn21	2.20488e-83	0.665204	0.61	0.441	4.40887e-79	MOL5/6	Cntn2
Gm48678	5.09798e-83	0.531489	0.816	0.724	1.01939e-78	MOL5/6	Gm48678
Aatk2	1.19872e-82	0.512539	0.738	0.597	2.39695e-78	MOL5/6	Aatk
Epb41l31	1.44694e-82	0.79134	0.518	0.356	2.8933e-78	MOL5/6	Epb41l3
1700047M11Rik3	8.86113e-77	0.546543	0.702	0.572	1.77187e-72	MOL5/6	1700047M11Rik
Stmn41	1.70576e-76	0.80834	0.493	0.341	3.41084e-72	MOL5/6	Stmn4
Cyth11	6.35427e-75	0.693604	0.569	0.423	1.2706e-70	MOL5/6	Cyth1
A230001M10Rik1	1.7467e-74	0.620069	0.615	0.457	3.4927e-70	MOL5/6	A230001M10Rik
Abca21	2.53073e-74	0.875518	0.432	0.281	5.06044e-70	MOL5/6	Abca2
Rtn41	2.79753e-73	0.367837	0.902	0.824	5.59394e-69	MOL5/6	Rtn4
Fbxw15	6.71599e-73	0.898429	0.425	0.273	1.34293e-68	MOL5/6	Fbxw15
Myo1d1	1.4422e-70	0.566651	0.682	0.552	2.88383e-66	MOL5/6	Myo1d
Ttll51	1.9779e-70	0.656847	0.621	0.495	3.955e-66	MOL5/6	Ttll5
Dixdc11	8.87833e-69	0.744581	0.503	0.357	1.77531e-64	MOL5/6	Dixdc1
Lpgat1	2.32482e-68	0.607456	0.639	0.51	4.64871e-64	MOL5/6	Lpgat1
Dlg22	2.90027e-68	0.290612	0.945	0.885	5.79939e-64	MOL5/6	Dlg2
Fgfr21	3.36752e-68	0.251461	0.993	0.966	6.7337e-64	MOL5/6	Fgfr2
Hipk21	6.09601e-68	0.465655	0.786	0.696	1.21896e-63	MOL5/6	Hipk2
Gm195001	6.84941e-68	0.656355	0.499	0.342	1.36961e-63	MOL5/6	Gm19500
Klf131	7.25508e-68	0.657489	0.599	0.471	1.45073e-63	MOL5/6	Klf13
Ppp1r14a2	1.06928e-67	0.972023	0.309	0.173	2.13813e-63	MOL5/6	Ppp1r14a
5031439G07Rik	1.18882e-67	0.531718	0.695	0.573	2.37717e-63	MOL5/6	5031439G07Rik
Smad72	3.42288e-67	0.586625	0.591	0.437	6.84439e-63	MOL5/6	Smad7
Elmo11	5.41532e-67	0.320176	0.958	0.881	1.08285e-62	MOL5/6	Elmo1
Ninj21	1.40387e-65	0.829166	0.416	0.273	2.80717e-61	MOL5/6	Ninj2
Trim2	1.59634e-65	0.424495	0.803	0.706	3.19204e-61	MOL5/6	Trim2
Ttyh21	2.2869e-65	0.591463	0.62	0.488	4.57288e-61	MOL5/6	Ttyh2
Gm42413	1.77034e-62	0.44927	0.728	0.6	3.53997e-58	MOL5/6	Gm42413
Kctd131	2.238e-62	0.746862	0.452	0.312	4.4751e-58	MOL5/6	Kctd13
Kndc12	3.7922e-62	0.626341	0.494	0.348	7.58289e-58	MOL5/6	Kndc1
Pakap.1	1.89167e-59	0.581861	0.587	0.451	3.78258e-55	MOL5/6	Pakap.1
Hecw2	2.23931e-59	0.301532	0.927	0.85	4.47772e-55	MOL5/6	Hecw2
Kif1b1	1.16684e-58	0.339858	0.887	0.828	2.33321e-54	MOL5/6	Kif1b
Zdhhc201	2.69056e-57	0.417114	0.719	0.589	5.38003e-53	MOL5/6	Zdhhc20
Nkain11	1.00755e-56	0.547829	0.624	0.506	2.0147e-52	MOL5/6	Nkain1
Exoc6b1	1.12744e-56	0.396616	0.837	0.794	2.25444e-52	MOL5/6	Exoc6b
Gabrr2	1.17806e-55	0.971759	0.254	0.139	2.35565e-51	MOL5/6	Gabrr2
Desi11	1.26404e-55	0.687106	0.484	0.354	2.52758e-51	MOL5/6	Desi1
Gm111491	1.51383e-55	0.408019	0.794	0.719	3.02705e-51	MOL5/6	Gm11149
Phactr12	3.3382e-55	0.413153	0.762	0.679	6.67507e-51	MOL5/6	Phactr1
Auts22	2.39897e-54	0.299472	0.851	0.782	4.79699e-50	MOL5/6	Auts2
Lgi31	1.82871e-53	0.658194	0.468	0.335	3.65668e-49	MOL5/6	Lgi3
Pak72	1.36566e-52	0.339899	0.823	0.723	2.73078e-48	MOL5/6	Pak7
Cldn112	4.92928e-52	0.501909	0.539	0.398	9.85659e-48	MOL5/6	Cldn11
Daam21	1.14053e-51	0.423688	0.715	0.606	2.2806e-47	MOL5/6	Daam2
Sgk1	1.15914e-51	0.696184	0.474	0.353	2.31783e-47	MOL5/6	Sgk1
Gatm	1.9929e-51	0.381888	0.785	0.719	3.985e-47	MOL5/6	Gatm
Csrp1	1.47365e-50	0.467783	0.648	0.536	2.9467e-46	MOL5/6	Csrp1
Tmem151a1	9.9328e-49	0.656717	0.454	0.329	1.98616e-44	MOL5/6	Tmem151a
Efnb31	1.0622e-48	0.6428	0.482	0.362	2.12397e-44	MOL5/6	Efnb3
Adipor21	1.46771e-48	0.31646	0.749	0.612	2.93484e-44	MOL5/6	Adipor2
Pik3c2b1	2.25436e-48	0.606224	0.477	0.353	4.50782e-44	MOL5/6	Pik3c2b
Dbndd21	6.12866e-48	0.523265	0.576	0.456	1.22549e-43	MOL5/6	Dbndd2
Cdc37l11	8.3057e-48	0.314102	0.879	0.813	1.66081e-43	MOL5/6	Cdc37l1
Dpysl22	8.40749e-47	0.549235	0.582	0.475	1.68116e-42	MOL5/6	Dpysl2
Ankub11	9.92091e-47	0.67294	0.372	0.25	1.98379e-42	MOL5/6	Ankub1
Pla2g31	4.63168e-46	0.769146	0.312	0.198	9.2615e-42	MOL5/6	Pla2g3
Tmem178b1	9.6509e-46	0.293451	0.87	0.799	1.92979e-41	MOL5/6	Tmem178b
Scd21	1.03393e-44	0.491737	0.636	0.548	2.06744e-40	MOL5/6	Scd2
Ptk22	1.58545e-44	0.36559	0.793	0.737	3.17027e-40	MOL5/6	Ptk2
Mbnl2	1.51416e-43	0.264292	0.928	0.873	3.02771e-39	MOL5/6	Mbnl2
Kcna11	2.39026e-43	0.586928	0.506	0.399	4.77956e-39	MOL5/6	Kcna1
Dscaml12	3.60619e-43	0.310145	0.868	0.774	7.21093e-39	MOL5/6	Dscaml1
Gm483701	5.05702e-43	0.717333	0.378	0.265	1.0112e-38	MOL5/6	Gm48370
Dnajb21	1.22303e-41	0.693818	0.382	0.271	2.44556e-37	MOL5/6	Dnajb2
Fryl	4.37191e-41	0.429359	0.683	0.618	8.74207e-37	MOL5/6	Fryl
Agap11	1.39173e-40	0.279269	0.899	0.862	2.78291e-36	MOL5/6	Agap1
Adamtsl11	2.74683e-40	0.426652	0.596	0.484	5.49255e-36	MOL5/6	Adamtsl1
Klhl22	2.87133e-40	0.288047	0.8	0.704	5.74152e-36	MOL5/6	Klhl2
Myo61	8.70702e-40	0.385181	0.715	0.637	1.74106e-35	MOL5/6	Myo6
Pip4k2a1	1.6433e-39	0.392955	0.711	0.621	3.28594e-35	MOL5/6	Pip4k2a
Plxdc21	2.2302e-39	0.265768	0.895	0.819	4.45951e-35	MOL5/6	Plxdc2
Slc25a131	4.38204e-39	0.638519	0.358	0.249	8.76232e-35	MOL5/6	Slc25a13
Synj22	1.35848e-38	0.524415	0.467	0.354	2.71642e-34	MOL5/6	Synj2
Rcan2	1.87397e-38	0.45677	0.639	0.56	3.74718e-34	MOL5/6	Rcan2
Usp541	6.59182e-38	0.418813	0.661	0.582	1.3181e-33	MOL5/6	Usp54
Josd22	4.82791e-37	0.644605	0.363	0.26	9.65388e-33	MOL5/6	Josd2
Dlg11	7.04474e-37	0.355472	0.764	0.718	1.40867e-32	MOL5/6	Dlg1
Tmcc12	7.1957e-37	0.311604	0.825	0.774	1.43885e-32	MOL5/6	Tmcc1
4930420G21Rik1	1.05508e-36	0.552331	0.397	0.285	2.10973e-32	MOL5/6	4930420G21Rik
Adap11	1.84271e-36	0.577566	0.381	0.272	3.68469e-32	MOL5/6	Adap1
Iqsec11	4.79969e-36	0.477777	0.524	0.419	9.59745e-32	MOL5/6	Iqsec1
Myo18a1	1.66986e-35	0.493074	0.55	0.457	3.33904e-31	MOL5/6	Myo18a
Tmeff11	7.07743e-35	0.510155	0.512	0.415	1.4152e-30	MOL5/6	Tmeff1
Sytl21	7.33943e-35	0.35188	0.637	0.533	1.46759e-30	MOL5/6	Sytl2
Cpm1	7.1705e-34	0.68755	0.326	0.229	1.43381e-29	MOL5/6	Cpm
Gm283761	7.66145e-34	0.359968	0.625	0.514	1.53198e-29	MOL5/6	Gm28376
Tnfaip61	7.68649e-34	0.555469	0.409	0.307	1.53699e-29	MOL5/6	Tnfaip6
Enox1	1.62817e-33	0.297674	0.796	0.737	3.25569e-29	MOL5/6	Enox1
Sned11	2.36112e-33	0.669662	0.286	0.192	4.7213e-29	MOL5/6	Sned1
Mapk8ip12	9.61793e-33	0.616885	0.32	0.222	1.9232e-28	MOL5/6	Mapk8ip1
Sorcs12	1.80903e-31	0.336182	0.753	0.686	3.61733e-27	MOL5/6	Sorcs1
Shisa42	6.82506e-31	0.527565	0.471	0.382	1.36474e-26	MOL5/6	Shisa4
Rcbtb11	1.5192e-30	0.40679	0.575	0.488	3.03779e-26	MOL5/6	Rcbtb1
Hapln21	1.8069e-30	0.374716	0.515	0.401	3.61308e-26	MOL5/6	Hapln2
[truncated: 148 more rows]

## Sheet: MOL5-6 Adgrv1
	p_val	avg_log2FC	pct.1	pct.2	p_val_adj	cluster	gene
[truncated: 349 more rows]

[truncated: 4 more sheets: MOL5-6 Clca4a, DOL, Sox6 DOL, IRO]
