# Supplementary material for: Peroxisomal integrity in demyelination-associated microglia enables cellular debris clearance and myelin renewal in mice
Source: J Clin Invest. 2025 Nov 6;136(1):e179985. doi: 10.1172/JCI179985 (PMC12721888; doi:10.1172/JCI179985)
Supplement: Supplemental table 8 [file jci-136-179985-s086.xlsx]

## Sheet: Sheet1
Row.names	baseMean	log2FoldChange	lfcSE	stat	pvalue	padj	Cluster	Norm.cts_Ctrl1	Norm.cts_Ctrl2	Norm.cts_Ctrl3	Norm.cts_PEX5cKO1	Norm.cts_PEX5cKO2	Norm.cts_PEX5cKO3
Grm7	48.4141	4.74877	0.67714	7.01299	2.33277e-12	3.4777e-08	OPC	0	10.9166	2.17153	60.0769	67.384	149.936
Lsamp	62.2317	1.67727	0.361942	4.6341	3.58495e-06	0.0592987	MFOL	33.5224	18.0062	36.5237	110.199	50.8209	124.318
Strip2	6.28919	5.91888	1.38068	4.28693	1.81162e-05	0.14983	MFOL	0	0	0	4.03167	12.8948	20.8086
Ninj2	67.0861	-1.05473	0.218146	-4.83496	1.33173e-06	0.0231055	MOL2	93.8986	79.1503	97.5427	35.5633	48.0431	48.3184
Nav3	744.051	0.684883	0.117577	5.82498	5.71194e-09	0.00011224	DOL	530.354	665.002	519.669	895.135	900.627	953.519
Apod	1174.96	0.775445	0.138734	5.58944	2.27803e-08	0.000223816	DOL	708.554	895.81	993.096	1250.84	1436.35	1765.14
Cacng5	21.0103	2.22925	0.488606	4.56247	5.05544e-06	0.0331131	DOL	6.78854	7.9983	7.33995	24.4374	41.0384	38.4591
Chl1	84.3509	1.12521	0.251141	4.48038	7.45117e-06	0.0366039	DOL	47.5198	59.416	52.1137	85.0785	138.643	123.334
