# Supplementary material for: Peroxisomal integrity in demyelination-associated microglia enables cellular debris clearance and myelin renewal in mice
Source: J Clin Invest. 2025 Nov 6;136(1):e179985. doi: 10.1172/JCI179985 (PMC12721888; doi:10.1172/JCI179985)
Supplement: Supporting data values [file jci-136-179985-s087.xlsx]

## Sheet: Fig.1F
	celltype	Replicates	data type	Condition	values	Genotype
	Cycling	10530	Count	CPZ	2	Control
	Cycling	10531	Count	CPZ	8	PEX5cKO
	Cycling	14901	Count	Baseline	4	Control
	Cycling	14902	Count	Baseline	1	PEX5cKO
	Cycling	34M02	Count	CPZ	1	Control
	Cycling	34M03	Count	CPZ	6	PEX5cKO
	Cycling	35M01	Count	CPZ	3	Control
	Cycling	35M02	Count	CPZ	12	PEX5cKO
	DMAM0	10530	Count	CPZ	55	Control
	DMAM0	10531	Count	CPZ	33	PEX5cKO
	DMAM0	14901	Count	Baseline	3	Control
	DMAM0	14902	Count	Baseline	1	PEX5cKO
	DMAM0	34M02	Count	CPZ	117	Control
	DMAM0	34M03	Count	CPZ	33	PEX5cKO
	DMAM0	35M01	Count	CPZ	300	Control
	DMAM0	35M02	Count	CPZ	56	PEX5cKO
	DMAM1	10530	Count	CPZ	15	Control
	DMAM1	10531	Count	CPZ	10	PEX5cKO
	DMAM1	14901	Count	Baseline	1	Control
	DMAM1	14902	Count	Baseline	1	PEX5cKO
	DMAM1	34M02	Count	CPZ	43	Control
	DMAM1	34M03	Count	CPZ	14	PEX5cKO
	DMAM1	35M01	Count	CPZ	70	Control
	DMAM1	35M02	Count	CPZ	9	PEX5cKO
	DMAM2	10530	Count	CPZ	2	Control
	DMAM2	10531	Count	CPZ	16	PEX5cKO
	DMAM2	14901	Count	Baseline	0	Control
	DMAM2	14902	Count	Baseline	0	PEX5cKO
	DMAM2	34M02	Count	CPZ	3	Control
	DMAM2	34M03	Count	CPZ	50	PEX5cKO
	DMAM2	35M01	Count	CPZ	13	Control
	DMAM2	35M02	Count	CPZ	77	PEX5cKO
	Homeostatic	10530	Count	CPZ	105	Control
	Homeostatic	10531	Count	CPZ	148	PEX5cKO
	Homeostatic	14901	Count	Baseline	195	Control
	Homeostatic	14902	Count	Baseline	188	PEX5cKO
	Homeostatic	34M02	Count	CPZ	86	Control
	Homeostatic	34M03	Count	CPZ	77	PEX5cKO
	Homeostatic	35M01	Count	CPZ	136	Control
	Homeostatic	35M02	Count	CPZ	73	PEX5cKO
	Intermediate	10530	Count	CPZ	83	Control
	Intermediate	10531	Count	CPZ	78	PEX5cKO
	Intermediate	14901	Count	Baseline	54	Control
	Intermediate	14902	Count	Baseline	35	PEX5cKO
	Intermediate	34M02	Count	CPZ	108	Control
	Intermediate	34M03	Count	CPZ	87	PEX5cKO
	Intermediate	35M01	Count	CPZ	219	Control
	Intermediate	35M02	Count	CPZ	101	PEX5cKO
	IRM	10530	Count	CPZ	0	Control
	IRM	10531	Count	CPZ	2	PEX5cKO
	IRM	14901	Count	Baseline	0	Control
	IRM	14902	Count	Baseline	0	PEX5cKO
	IRM	34M02	Count	CPZ	4	Control
	IRM	34M03	Count	CPZ	5	PEX5cKO
	IRM	35M01	Count	CPZ	8	Control
	IRM	35M02	Count	CPZ	5	PEX5cKO
	Lymphocyte	10530	Count	CPZ	2	Control
	Lymphocyte	10531	Count	CPZ	2	PEX5cKO
	Lymphocyte	14901	Count	Baseline	3	Control
	Lymphocyte	14902	Count	Baseline	0	PEX5cKO
	Lymphocyte	34M02	Count	CPZ	4	Control
	Lymphocyte	34M03	Count	CPZ	3	PEX5cKO
	Lymphocyte	35M01	Count	CPZ	1	Control
	Lymphocyte	35M02	Count	CPZ	3	PEX5cKO
	Macrophage	10530	Count	CPZ	5	Control
	Macrophage	10531	Count	CPZ	14	PEX5cKO
	Macrophage	14901	Count	Baseline	7	Control
	Macrophage	14902	Count	Baseline	1	PEX5cKO
	Macrophage	34M02	Count	CPZ	4	Control
	Macrophage	34M03	Count	CPZ	5	PEX5cKO
	Macrophage	35M01	Count	CPZ	6	Control
	Macrophage	35M02	Count	CPZ	8	PEX5cKO
	Cycling	10530	Proportion	CPZ	0.00743494	Control
	Cycling	10531	Proportion	CPZ	0.0257235	PEX5cKO
	Cycling	14901	Proportion	Baseline	0.0149813	Control
	Cycling	14902	Proportion	Baseline	0.00440529	PEX5cKO
	Cycling	34M02	Proportion	CPZ	0.0027027	Control
	Cycling	34M03	Proportion	CPZ	0.0214286	PEX5cKO
	Cycling	35M01	Proportion	CPZ	0.00396825	Control
	Cycling	35M02	Proportion	CPZ	0.0348837	PEX5cKO
	DMAM0	10530	Proportion	CPZ	0.204461	Control
	DMAM0	10531	Proportion	CPZ	0.106109	PEX5cKO
	DMAM0	14901	Proportion	Baseline	0.011236	Control
	DMAM0	14902	Proportion	Baseline	0.00440529	PEX5cKO
	DMAM0	34M02	Proportion	CPZ	0.316216	Control
	DMAM0	34M03	Proportion	CPZ	0.117857	PEX5cKO
	DMAM0	35M01	Proportion	CPZ	0.396825	Control
	DMAM0	35M02	Proportion	CPZ	0.162791	PEX5cKO
	DMAM1	10530	Proportion	CPZ	0.0557621	Control
	DMAM1	10531	Proportion	CPZ	0.0321543	PEX5cKO
	DMAM1	14901	Proportion	Baseline	0.00374532	Control
	DMAM1	14902	Proportion	Baseline	0.00440529	PEX5cKO
	DMAM1	34M02	Proportion	CPZ	0.116216	Control
	DMAM1	34M03	Proportion	CPZ	0.05	PEX5cKO
	DMAM1	35M01	Proportion	CPZ	0.0925926	Control
	DMAM1	35M02	Proportion	CPZ	0.0261628	PEX5cKO
	DMAM2	10530	Proportion	CPZ	0.00743494	Control
	DMAM2	10531	Proportion	CPZ	0.0514469	PEX5cKO
	DMAM2	14901	Proportion	Baseline	0	Control
	DMAM2	14902	Proportion	Baseline	0	PEX5cKO
	DMAM2	34M02	Proportion	CPZ	0.00810811	Control
	DMAM2	34M03	Proportion	CPZ	0.178571	PEX5cKO
	DMAM2	35M01	Proportion	CPZ	0.0171958	Control
	DMAM2	35M02	Proportion	CPZ	0.223837	PEX5cKO
	Homeostatic	10530	Proportion	CPZ	0.390335	Control
	Homeostatic	10531	Proportion	CPZ	0.475884	PEX5cKO
	Homeostatic	14901	Proportion	Baseline	0.730337	Control
	Homeostatic	14902	Proportion	Baseline	0.828194	PEX5cKO
	Homeostatic	34M02	Proportion	CPZ	0.232432	Control
	Homeostatic	34M03	Proportion	CPZ	0.275	PEX5cKO
	Homeostatic	35M01	Proportion	CPZ	0.179894	Control
	Homeostatic	35M02	Proportion	CPZ	0.212209	PEX5cKO
	Intermediate	10530	Proportion	CPZ	0.30855	Control
	Intermediate	10531	Proportion	CPZ	0.250804	PEX5cKO
	Intermediate	14901	Proportion	Baseline	0.202247	Control
	Intermediate	14902	Proportion	Baseline	0.154185	PEX5cKO
	Intermediate	34M02	Proportion	CPZ	0.291892	Control
	Intermediate	34M03	Proportion	CPZ	0.310714	PEX5cKO
	Intermediate	35M01	Proportion	CPZ	0.289683	Control
	Intermediate	35M02	Proportion	CPZ	0.293605	PEX5cKO
	IRM	10530	Proportion	CPZ	0	Control
	IRM	10531	Proportion	CPZ	0.00643087	PEX5cKO
	IRM	14901	Proportion	Baseline	0	Control
	IRM	14902	Proportion	Baseline	0	PEX5cKO
	IRM	34M02	Proportion	CPZ	0.0108108	Control
	IRM	34M03	Proportion	CPZ	0.0178571	PEX5cKO
	IRM	35M01	Proportion	CPZ	0.010582	Control
	IRM	35M02	Proportion	CPZ	0.0145349	PEX5cKO
	Lymphocyte	10530	Proportion	CPZ	0.00743494	Control
	Lymphocyte	10531	Proportion	CPZ	0.00643087	PEX5cKO
	Lymphocyte	14901	Proportion	Baseline	0.011236	Control
	Lymphocyte	14902	Proportion	Baseline	0	PEX5cKO
	Lymphocyte	34M02	Proportion	CPZ	0.0108108	Control
	Lymphocyte	34M03	Proportion	CPZ	0.0107143	PEX5cKO
	Lymphocyte	35M01	Proportion	CPZ	0.00132275	Control
	Lymphocyte	35M02	Proportion	CPZ	0.00872093	PEX5cKO
	Macrophage	10530	Proportion	CPZ	0.0185874	Control
	Macrophage	10531	Proportion	CPZ	0.0450161	PEX5cKO
	Macrophage	14901	Proportion	Baseline	0.0262172	Control
	Macrophage	14902	Proportion	Baseline	0.00440529	PEX5cKO
	Macrophage	34M02	Proportion	CPZ	0.0108108	Control
	Macrophage	34M03	Proportion	CPZ	0.0178571	PEX5cKO
	Macrophage	35M01	Proportion	CPZ	0.00793651	Control
	Macrophage	35M02	Proportion	CPZ	0.0232558	PEX5cKO

## Sheet: Fig.1G
	celltype	Replicates	Condition	data type	Genotype	log2 FC (PEX5cKO v Control)		Genotype	celltype	mean	sd
	Cycling	10530	CPZ	Proportion	Control	0.661058		Control	Homeostatic	-0.0769382	0.569349
	Cycling	34M02	CPZ	Proportion	Control	-0.798862		Control	Intermediate	-0.00057415	0.0496965
	Cycling	35M01	CPZ	Proportion	Control	-0.24476		Control	DMAM0	-0.052336	0.486193
	DMAM0	10530	CPZ	Proportion	Control	-0.580924		Control	DMAM1	-0.064313	0.542399
	DMAM0	34M02	CPZ	Proportion	Control	0.0481616		Control	DMAM2	-0.108745	0.665245
	DMAM0	35M01	CPZ	Proportion	Control	0.375755		Control	Cycling	-0.127521	0.736987
	DMAM1	10530	CPZ	Proportion	Control	-0.661336		Control	IRM	-8.25175e-05	0.021822
	DMAM1	34M02	CPZ	Proportion	Control	0.39812		Control	Macrophage	-0.0910962	0.621486
	DMAM1	35M01	CPZ	Proportion	Control	0.0702769		Control	Lymphocyte	-0.46141	1.61667
	DMAM2	10530	CPZ	Proportion	Control	-0.553646		PEX5cKO	Homeostatic	0.178681	0.594882
	DMAM2	34M02	CPZ	Proportion	Control	-0.428603		PEX5cKO	Intermediate	-0.0637039	0.160129
	DMAM2	35M01	CPZ	Proportion	Control	0.656014		PEX5cKO	DMAM0	-1.27088	0.321805
	Homeostatic	10530	CPZ	Proportion	Control	0.544883		PEX5cKO	DMAM1	-1.34247	0.47737
	Homeostatic	34M02	CPZ	Proportion	Control	-0.203017		PEX5cKO	DMAM2	3.54259	1.14232
	Homeostatic	35M01	CPZ	Proportion	Control	-0.57268		PEX5cKO	Cycling	2.51039	0.355159
	Intermediate	10530	CPZ	Proportion	Control	0.0564603		PEX5cKO	IRM	0.149242	0.779225
	Intermediate	34M02	CPZ	Proportion	Control	-0.0236107		PEX5cKO	Macrophage	1.09262	0.687089
	Intermediate	35M01	CPZ	Proportion	Control	-0.0345721		PEX5cKO	Lymphocyte	0.371487	0.370515
	IRM	34M02	CPZ	Proportion	Control	0.015348
	IRM	35M01	CPZ	Proportion	Control	-0.015513
	Lymphocyte	10530	CPZ	Proportion	Control	0.188823		t test ~Genotype
	Lymphocyte	34M02	CPZ	Proportion	Control	0.728904		celltype	group1	group2	n1	n2	p	p.signif
	Lymphocyte	35M01	CPZ	Proportion	Control	-2.30196		Homeostatic	Control	PEX5cKO	3	3	0.619	ns
	Macrophage	10530	CPZ	Proportion	Control	0.578768		Intermediate	Control	PEX5cKO	3	3	0.572	ns
	Macrophage	34M02	CPZ	Proportion	Control	-0.203079		DMAM0	Control	PEX5cKO	3	3	0.0285	*
	Macrophage	35M01	CPZ	Proportion	Control	-0.648978		DMAM1	Control	PEX5cKO	3	3	0.0383	*
	Cycling	10531	CPZ	Proportion	PEX5cKO	2.45175		DMAM2	Control	PEX5cKO	3	3	0.0148	*
	Cycling	34M03	CPZ	Proportion	PEX5cKO	2.1882		Cycling	Control	PEX5cKO	3	3	0.0126	*
	Cycling	35M02	CPZ	Proportion	PEX5cKO	2.89122		IRM	Control	PEX5cKO	2	3	0.772	ns
	DMAM0	10531	CPZ	Proportion	PEX5cKO	-1.5272		Macrophage	Control	PEX5cKO	3	3	0.092	ns
	DMAM0	34M03	CPZ	Proportion	PEX5cKO	-1.37571		Lymphocyte	Control	PEX5cKO	3	3	0.469	ns
	DMAM0	35M02	CPZ	Proportion	PEX5cKO	-0.909731
	DMAM1	10531	CPZ	Proportion	PEX5cKO	-1.45561
	DMAM1	34M03	CPZ	Proportion	PEX5cKO	-0.818692
	DMAM1	35M02	CPZ	Proportion	PEX5cKO	-1.7531
	DMAM2	10531	CPZ	Proportion	PEX5cKO	2.23705
	DMAM2	34M03	CPZ	Proportion	PEX5cKO	4.03239
	DMAM2	35M02	CPZ	Proportion	PEX5cKO	4.35834
	Homeostatic	10531	CPZ	Proportion	PEX5cKO	0.830782
	Homeostatic	34M03	CPZ	Proportion	PEX5cKO	0.039603
	Homeostatic	35M02	CPZ	Proportion	PEX5cKO	-0.334341
	Intermediate	10531	CPZ	Proportion	PEX5cKO	-0.242485
	Intermediate	34M03	CPZ	Proportion	PEX5cKO	0.0665437
	Intermediate	35M02	CPZ	Proportion	PEX5cKO	-0.01517
	IRM	10531	CPZ	Proportion	PEX5cKO	-0.734041
	IRM	34M03	CPZ	Proportion	PEX5cKO	0.739375
	IRM	35M02	CPZ	Proportion	PEX5cKO	0.442393
	Lymphocyte	10531	CPZ	Proportion	PEX5cKO	-0.0204857
	Lymphocyte	34M03	CPZ	Proportion	PEX5cKO	0.715965
	Lymphocyte	35M02	CPZ	Proportion	PEX5cKO	0.418983
	Macrophage	10531	CPZ	Proportion	PEX5cKO	1.85489
	Macrophage	34M03	CPZ	Proportion	PEX5cKO	0.520947
	Macrophage	35M02	CPZ	Proportion	PEX5cKO	0.902038

## Sheet: Fig.2F
	Condition	Genotype	Sample ID	Lipid droplet pos cell fraction		Condition	Genotype	mean	sd
	Baseline	Control	14702	0.0714286		Baseline	Control	0.0357143	0.0505076
	Baseline	Control	14803	0		Baseline	PEX5cKO	0	0
	Baseline	PEX5cKO	14701	0		CPZ	Control	0.509158	0.274355
	Baseline	PEX5cKO	14801	0		CPZ	PEX5cKO	0.543417	0.436229
	CPZ	Control	10699	0.428571		postCPZ	Control	0.0944444	0.0693889
	CPZ	Control	10723	0.296296		postCPZ	PEX5cKO	0.272417	0.309593
	CPZ	Control	10760	0.911765
	CPZ	Control	17047	0.4
	CPZ	PEX5cKO	10698	0.0588235
	CPZ	PEX5cKO	10719	0.666667
	CPZ	PEX5cKO	10724	0.904762
	postCPZ	Control	10691	0
	postCPZ	Control	10722	0.1
	postCPZ	Control	10748	0.111111
	postCPZ	Control	10761	0.166667
	postCPZ	PEX5cKO	10686	0
	postCPZ	PEX5cKO	10720	0.0526316
	postCPZ	PEX5cKO	10728	0.37037
	postCPZ	PEX5cKO	10729	0.666667
	tukey HSD ~Genotype
	Condition	group1	group2	p.adj	p.adj.signif
	Baseline	Control	PEX5cKO	0.423	ns
	CPZ	Control	PEX5cKO	0.903	ns
	postCPZ	Control	PEX5cKO	0.305	ns
	tukey HSD ~Condition
	group1	group2	p.adj	p.adj.signif
	Baseline	CPZ	0.0127	*
	Baseline	postCPZ	0.531	ns
	CPZ	postCPZ	0.0428	*

## Sheet: Fig.2G
	SampleID	Condition	Genotype	Cell ID	Lipid Droplet count per cell
	14701	Baseline	PEX5cKO	1	0		tukey HSD ~Genotype
	14701	Baseline	PEX5cKO	2	0		Condition	group1	group2	p.adj	p.adj.signif
	14701	Baseline	PEX5cKO	3	0
	14701	Baseline	PEX5cKO	4	0		CPZ	Control	PEX5cKO	0.00821	**
	14701	Baseline	PEX5cKO	5	0		postCPZ	Control	PEX5cKO	0.00475	**
	14701	Baseline	PEX5cKO	6	0
	14701	Baseline	PEX5cKO	7	0
	14702	Baseline	Control	8	0		tukey HSD ~Condition
	14702	Baseline	Control	9	0		group1	group2	p.adj	p.adj.signif
	14702	Baseline	Control	10	0
	14702	Baseline	Control	11	0		CPZ	postCPZ	0.00134	**
	14702	Baseline	Control	12	0
	14702	Baseline	Control	13	0
	14702	Baseline	Control	14	0
	14702	Baseline	Control	15	0
	14702	Baseline	Control	16	0
	14702	Baseline	Control	17	0
	14702	Baseline	Control	18	1
	14702	Baseline	Control	19	0
	14702	Baseline	Control	20	0
	14702	Baseline	Control	21	0
	14801	Baseline	PEX5cKO	22	0
	14801	Baseline	PEX5cKO	23	0
	14801	Baseline	PEX5cKO	24	0
	14801	Baseline	PEX5cKO	25	0
	14801	Baseline	PEX5cKO	26	0
	14803	Baseline	Control	27	0
	14803	Baseline	Control	28	0
	14803	Baseline	Control	29	0
	14803	Baseline	Control	30	0
	14803	Baseline	Control	31	0
	10686	postCPZ	PEX5cKO	32	0
	10686	postCPZ	PEX5cKO	33	0
	10686	postCPZ	PEX5cKO	34	0
	10686	postCPZ	PEX5cKO	35	0
	10686	postCPZ	PEX5cKO	36	0
	10686	postCPZ	PEX5cKO	37	0
	10691	postCPZ	Control	38	0
	10691	postCPZ	Control	39	0
	10691	postCPZ	Control	40	0
	10691	postCPZ	Control	41	0
	10691	postCPZ	Control	42	0
	10691	postCPZ	Control	43	0
	10698	CPZ	PEX5cKO	44	1
	10698	CPZ	PEX5cKO	45	0
	10698	CPZ	PEX5cKO	46	0
	10698	CPZ	PEX5cKO	47	0
	10698	CPZ	PEX5cKO	48	0
	10698	CPZ	PEX5cKO	49	0
	10698	CPZ	PEX5cKO	50	0
	10698	CPZ	PEX5cKO	51	0
	10698	CPZ	PEX5cKO	52	0
	10698	CPZ	PEX5cKO	53	0
	10698	CPZ	PEX5cKO	54	0
	10698	CPZ	PEX5cKO	55	0
	10698	CPZ	PEX5cKO	56	0
	10698	CPZ	PEX5cKO	57	0
	10698	CPZ	PEX5cKO	58	0
	10698	CPZ	PEX5cKO	59	0
	10698	CPZ	PEX5cKO	60	0
	10699	CPZ	Control	61	23
	10699	CPZ	Control	62	7
	10699	CPZ	Control	63	4
	10699	CPZ	Control	64	2
	10699	CPZ	Control	65	1
	10699	CPZ	Control	66	1
	10699	CPZ	Control	67	0
	10699	CPZ	Control	68	0
	10699	CPZ	Control	69	0
	10699	CPZ	Control	70	0
	10699	CPZ	Control	71	0
	10699	CPZ	Control	72	0
	10699	CPZ	Control	73	0
	10699	CPZ	Control	74	0
	10719	CPZ	PEX5cKO	75	23
	10719	CPZ	PEX5cKO	76	22
	10719	CPZ	PEX5cKO	77	21
	10719	CPZ	PEX5cKO	78	16
	10719	CPZ	PEX5cKO	79	12
	10719	CPZ	PEX5cKO	80	11
	10719	CPZ	PEX5cKO	81	11
	10719	CPZ	PEX5cKO	82	10
	10719	CPZ	PEX5cKO	83	10
	10719	CPZ	PEX5cKO	84	9
	10719	CPZ	PEX5cKO	85	6
	10719	CPZ	PEX5cKO	86	5
	10719	CPZ	PEX5cKO	87	4
	10719	CPZ	PEX5cKO	88	1
	10719	CPZ	PEX5cKO	89	0
	10719	CPZ	PEX5cKO	90	0
	10719	CPZ	PEX5cKO	91	0
	10719	CPZ	PEX5cKO	92	0
	10719	CPZ	PEX5cKO	93	0
	10719	CPZ	PEX5cKO	94	0
	10719	CPZ	PEX5cKO	95	0
	10720	postCPZ	PEX5cKO	96	2
	10720	postCPZ	PEX5cKO	97	0
	10720	postCPZ	PEX5cKO	98	0
	10720	postCPZ	PEX5cKO	99	0
	10720	postCPZ	PEX5cKO	100	0
	10720	postCPZ	PEX5cKO	101	0
	10720	postCPZ	PEX5cKO	102	0
	10720	postCPZ	PEX5cKO	103	0
	10720	postCPZ	PEX5cKO	104	0
	10720	postCPZ	PEX5cKO	105	0
	10720	postCPZ	PEX5cKO	106	0
	10720	postCPZ	PEX5cKO	107	0
	10720	postCPZ	PEX5cKO	108	0
	10720	postCPZ	PEX5cKO	109	0
	10720	postCPZ	PEX5cKO	110	0
	10720	postCPZ	PEX5cKO	111	0
	10720	postCPZ	PEX5cKO	112	0
	10720	postCPZ	PEX5cKO	113	0
	10720	postCPZ	PEX5cKO	114	0
	10722	postCPZ	Control	115	1
	10722	postCPZ	Control	116	0
	10722	postCPZ	Control	117	0
	10722	postCPZ	Control	118	0
	10722	postCPZ	Control	119	0
	10722	postCPZ	Control	120	0
	10722	postCPZ	Control	121	0
	10722	postCPZ	Control	122	0
	10722	postCPZ	Control	123	0
	10722	postCPZ	Control	124	0
	10723	CPZ	Control	125	18
	10723	CPZ	Control	126	7
	10723	CPZ	Control	127	7
	10723	CPZ	Control	128	5
	10723	CPZ	Control	129	5
	10723	CPZ	Control	130	3
	10723	CPZ	Control	131	2
	10723	CPZ	Control	132	2
	10723	CPZ	Control	133	0
	10723	CPZ	Control	134	0
	10723	CPZ	Control	135	0
	10723	CPZ	Control	136	0
	10723	CPZ	Control	137	0
	10723	CPZ	Control	138	0
	10723	CPZ	Control	139	0
	10723	CPZ	Control	140	0
	10723	CPZ	Control	141	0
	10723	CPZ	Control	142	0
	10723	CPZ	Control	143	0
	10723	CPZ	Control	144	0
	10723	CPZ	Control	145	0
	10723	CPZ	Control	146	0
	10723	CPZ	Control	147	0
	10723	CPZ	Control	148	0
	10723	CPZ	Control	149	0
	10723	CPZ	Control	150	0
	10723	CPZ	Control	151	0
	10724	CPZ	PEX5cKO	152	43
	10724	CPZ	PEX5cKO	153	34
	10724	CPZ	PEX5cKO	154	18
	10724	CPZ	PEX5cKO	155	18
	10724	CPZ	PEX5cKO	156	16
	10724	CPZ	PEX5cKO	157	15
	10724	CPZ	PEX5cKO	158	15
	10724	CPZ	PEX5cKO	159	13
	10724	CPZ	PEX5cKO	160	13
	10724	CPZ	PEX5cKO	161	12
	10724	CPZ	PEX5cKO	162	9
	10724	CPZ	PEX5cKO	163	7
	10724	CPZ	PEX5cKO	164	7
	10724	CPZ	PEX5cKO	165	6
	10724	CPZ	PEX5cKO	166	2
	10724	CPZ	PEX5cKO	167	1
	10724	CPZ	PEX5cKO	168	1
	10724	CPZ	PEX5cKO	169	1
	10724	CPZ	PEX5cKO	170	1
	10724	CPZ	PEX5cKO	171	0
	10724	CPZ	PEX5cKO	172	0
	10728	postCPZ	PEX5cKO	173	33
	10728	postCPZ	PEX5cKO	174	21
	10728	postCPZ	PEX5cKO	175	17
	10728	postCPZ	PEX5cKO	176	12
	10728	postCPZ	PEX5cKO	177	11
	10728	postCPZ	PEX5cKO	178	5
	10728	postCPZ	PEX5cKO	179	4
	10728	postCPZ	PEX5cKO	180	2
	10728	postCPZ	PEX5cKO	181	2
	10728	postCPZ	PEX5cKO	182	2
	10728	postCPZ	PEX5cKO	183	0
	10728	postCPZ	PEX5cKO	184	0
	10728	postCPZ	PEX5cKO	185	0
	10728	postCPZ	PEX5cKO	186	0
	10728	postCPZ	PEX5cKO	187	0
	10728	postCPZ	PEX5cKO	188	0
	10728	postCPZ	PEX5cKO	189	0
	10728	postCPZ	PEX5cKO	190	0
	10728	postCPZ	PEX5cKO	191	0
	10728	postCPZ	PEX5cKO	192	0
	10728	postCPZ	PEX5cKO	193	0
	10728	postCPZ	PEX5cKO	194	0
	10728	postCPZ	PEX5cKO	195	0
	10728	postCPZ	PEX5cKO	196	0
	10728	postCPZ	PEX5cKO	197	0
	10728	postCPZ	PEX5cKO	198	0
	10728	postCPZ	PEX5cKO	199	0
	10729	postCPZ	PEX5cKO	200	20
	10729	postCPZ	PEX5cKO	201	17
	10729	postCPZ	PEX5cKO	202	16
	10729	postCPZ	PEX5cKO	203	13
	10729	postCPZ	PEX5cKO	204	12
	10729	postCPZ	PEX5cKO	205	11
	10729	postCPZ	PEX5cKO	206	11
	10729	postCPZ	PEX5cKO	207	10

## Sheet: Fig.2H
	Condition	Genotype	Sample ID	Crystal cleft pos cell fraction				Condition	Genotype	mean	sd
	Baseline	Control	14702	0				Baseline	Control	0	0
	Baseline	Control	14803	0				Baseline	PEX5cKO	0	0
	Baseline	PEX5cKO	14701	0				CPZ	Control	0.03867	0.0451727
	Baseline	PEX5cKO	14801	0				CPZ	PEX5cKO	0.410487	0.386793
	CPZ	Control	10699	0				postCPZ	Control	0	0
	CPZ	Control	10723	0.0689655				postCPZ	PEX5cKO	0.430357	0.223635
	CPZ	Control	10747	0
	CPZ	Control	10760	0.0857143
	CPZ	PEX5cKO	10698	0.294118
	CPZ	PEX5cKO	10719	0.0952381
	CPZ	PEX5cKO	10724	0.842105
	postCPZ	Control	10691	0
	postCPZ	Control	10722	0
	postCPZ	Control	10748	0
	postCPZ	Control	10761	0
	postCPZ	PEX5cKO	10686	0.4
	postCPZ	PEX5cKO	10720	0.142857
	postCPZ	PEX5cKO	10728	0.678571
	postCPZ	PEX5cKO	10729	0.5
	tukey HSD ~Genotype
	Condition	group1	group2	p.adj	p.adj.signif
	Baseline	Control	PEX5cKO	NaN
	CPZ	Control	PEX5cKO	0.106	ns
	postCPZ	Control	PEX5cKO	0.00847	**

## Sheet: Fig.2I
	Cell ID	Sample ID	Condition	Genotype	Crystal cleft count per cell
	1	14701	Baseline	PEX5cKO	0		tukey HSD ~Genotype
	2	14701	Baseline	PEX5cKO	0		Condition	group1	group2	p.adj	p.adj.signif
	3	14701	Baseline	PEX5cKO	0		CPZ	Control	PEX5cKO	0.000286	***
	4	14701	Baseline	PEX5cKO	0		postCPZ	Control	PEX5cKO	0.000234	***
	5	14701	Baseline	PEX5cKO	0
	6	14701	Baseline	PEX5cKO	0
	7	14701	Baseline	PEX5cKO	0		tukey HSD ~Condition
	8	14702	Baseline	Control	0		group1	group2	p.adj	p.adj.signif
	9	14702	Baseline	Control	0		CPZ	postCPZ	0.00611	**
	10	14702	Baseline	Control	0
	11	14702	Baseline	Control	0
	12	14702	Baseline	Control	0
	13	14702	Baseline	Control	0
	14	14702	Baseline	Control	0
	15	14702	Baseline	Control	0
	16	14702	Baseline	Control	0
	17	14702	Baseline	Control	0
	18	14702	Baseline	Control	0
	19	14702	Baseline	Control	0
	20	14702	Baseline	Control	0
	21	14702	Baseline	Control	0
	22	14801	Baseline	PEX5cKO	0
	23	14801	Baseline	PEX5cKO	0
	24	14801	Baseline	PEX5cKO	0
	25	14801	Baseline	PEX5cKO	0
	26	14801	Baseline	PEX5cKO	0
	27	14803	Baseline	Control	0
	28	14803	Baseline	Control	0
	29	14803	Baseline	Control	0
	30	14803	Baseline	Control	0
	31	14803	Baseline	Control	0
	32	10686	postCPZ	PEX5cKO	2
	33	10686	postCPZ	PEX5cKO	0
	34	10686	postCPZ	PEX5cKO	5
	35	10686	postCPZ	PEX5cKO	0
	36	10686	postCPZ	PEX5cKO	0
	37	10691	postCPZ	Control	0
	38	10691	postCPZ	Control	0
	39	10691	postCPZ	Control	0
	40	10691	postCPZ	Control	0
	41	10691	postCPZ	Control	0
	42	10691	postCPZ	Control	0
	43	10720	postCPZ	PEX5cKO	0
	44	10720	postCPZ	PEX5cKO	0
	45	10720	postCPZ	PEX5cKO	0
	46	10720	postCPZ	PEX5cKO	2
	47	10720	postCPZ	PEX5cKO	0
	48	10720	postCPZ	PEX5cKO	0
	49	10720	postCPZ	PEX5cKO	0
	50	10720	postCPZ	PEX5cKO	0
	51	10720	postCPZ	PEX5cKO	0
	52	10720	postCPZ	PEX5cKO	0
	53	10720	postCPZ	PEX5cKO	0
	54	10720	postCPZ	PEX5cKO	0
	55	10720	postCPZ	PEX5cKO	0
	56	10720	postCPZ	PEX5cKO	0
	57	10720	postCPZ	PEX5cKO	0
	58	10720	postCPZ	PEX5cKO	0
	59	10720	postCPZ	PEX5cKO	0
	60	10720	postCPZ	PEX5cKO	3
	61	10720	postCPZ	PEX5cKO	0
	62	10720	postCPZ	PEX5cKO	0
	63	10720	postCPZ	PEX5cKO	19
	64	10748	postCPZ	Control	0
	65	10748	postCPZ	Control	0
	66	10748	postCPZ	Control	0
	67	10748	postCPZ	Control	0
	68	10748	postCPZ	Control	0
	69	10748	postCPZ	Control	0
	70	10748	postCPZ	Control	0
	71	10748	postCPZ	Control	0
	72	10748	postCPZ	Control	0
	73	10748	postCPZ	Control	0
	74	10748	postCPZ	Control	0
	75	10728	postCPZ	PEX5cKO	6
	76	10728	postCPZ	PEX5cKO	6
	77	10728	postCPZ	PEX5cKO	11
	78	10728	postCPZ	PEX5cKO	15
	79	10728	postCPZ	PEX5cKO	2
	80	10728	postCPZ	PEX5cKO	5
	81	10728	postCPZ	PEX5cKO	9
	82	10728	postCPZ	PEX5cKO	0
	83	10728	postCPZ	PEX5cKO	5
	84	10728	postCPZ	PEX5cKO	11
	85	10728	postCPZ	PEX5cKO	8
	86	10728	postCPZ	PEX5cKO	0
	87	10728	postCPZ	PEX5cKO	14
	88	10728	postCPZ	PEX5cKO	0
	89	10728	postCPZ	PEX5cKO	0
	90	10728	postCPZ	PEX5cKO	7
	91	10728	postCPZ	PEX5cKO	0
	92	10728	postCPZ	PEX5cKO	10
	93	10728	postCPZ	PEX5cKO	32
	94	10728	postCPZ	PEX5cKO	0
	95	10728	postCPZ	PEX5cKO	0
	96	10728	postCPZ	PEX5cKO	0
	97	10728	postCPZ	PEX5cKO	0
	98	10728	postCPZ	PEX5cKO	2
	99	10728	postCPZ	PEX5cKO	12
	100	10728	postCPZ	PEX5cKO	17
	101	10728	postCPZ	PEX5cKO	3
	102	10728	postCPZ	PEX5cKO	18
	103	10761	postCPZ	Control	0
	104	10761	postCPZ	Control	0
	105	10761	postCPZ	Control	0
	106	10761	postCPZ	Control	0
	107	10761	postCPZ	Control	0
	108	10761	postCPZ	Control	0
	109	10761	postCPZ	Control	0
	110	10761	postCPZ	Control	0
	111	10761	postCPZ	Control	0
	112	10761	postCPZ	Control	0
	113	10761	postCPZ	Control	0
	114	10761	postCPZ	Control	0
	115	10761	postCPZ	Control	0
	116	10761	postCPZ	Control	0
	117	10761	postCPZ	Control	0
	118	10761	postCPZ	Control	0
	119	10761	postCPZ	Control	0
	120	10761	postCPZ	Control	0
	121	10761	postCPZ	Control	0
	122	10761	postCPZ	Control	0
	123	10761	postCPZ	Control	0
	124	10729	postCPZ	PEX5cKO	1
	125	10729	postCPZ	PEX5cKO	2
	126	10729	postCPZ	PEX5cKO	0
	127	10729	postCPZ	PEX5cKO	1
	128	10729	postCPZ	PEX5cKO	1
	129	10729	postCPZ	PEX5cKO	2
	130	10729	postCPZ	PEX5cKO	0
	131	10729	postCPZ	PEX5cKO	0
	132	10729	postCPZ	PEX5cKO	1
	133	10729	postCPZ	PEX5cKO	2
	134	10729	postCPZ	PEX5cKO	0
	135	10729	postCPZ	PEX5cKO	0
	136	10729	postCPZ	PEX5cKO	0
	137	10729	postCPZ	PEX5cKO	0
	138	10729	postCPZ	PEX5cKO	3
	139	10729	postCPZ	PEX5cKO	0
	140	10729	postCPZ	PEX5cKO	0
	141	10729	postCPZ	PEX5cKO	2
	142	10729	postCPZ	PEX5cKO	1
	143	10729	postCPZ	PEX5cKO	3
	144	10729	postCPZ	PEX5cKO	3
	145	10729	postCPZ	PEX5cKO	0
	146	10729	postCPZ	PEX5cKO	0
	147	10729	postCPZ	PEX5cKO	0
	148	10722	postCPZ	Control	0
	149	10722	postCPZ	Control	0
	150	10722	postCPZ	Control	0
	151	10722	postCPZ	Control	0
	152	10722	postCPZ	Control	0
	153	10722	postCPZ	Control	0
	154	10722	postCPZ	Control	0
	155	10722	postCPZ	Control	0
	156	10722	postCPZ	Control	0
	157	10722	postCPZ	Control	0
	158	10698	CPZ	PEX5cKO	0
	159	10698	CPZ	PEX5cKO	0
	160	10698	CPZ	PEX5cKO	0
	161	10698	CPZ	PEX5cKO	0
	162	10698	CPZ	PEX5cKO	0
	163	10698	CPZ	PEX5cKO	0
	164	10698	CPZ	PEX5cKO	1
	165	10698	CPZ	PEX5cKO	1
	166	10698	CPZ	PEX5cKO	0
	167	10698	CPZ	PEX5cKO	0
	168	10698	CPZ	PEX5cKO	0
	169	10698	CPZ	PEX5cKO	0
	170	10699	CPZ	Control	0
	171	10699	CPZ	Control	0
	172	10699	CPZ	Control	0
	173	10699	CPZ	Control	0
	174	10699	CPZ	Control	0
	175	10699	CPZ	Control	0
	176	10699	CPZ	Control	0
	177	10699	CPZ	Control	0
	178	10699	CPZ	Control	0
	179	10699	CPZ	Control	0
	180	10699	CPZ	Control	0
	181	10699	CPZ	Control	0
	182	10699	CPZ	Control	0
	183	10698	CPZ	PEX5cKO	1
	184	10698	CPZ	PEX5cKO	0
	185	10698	CPZ	PEX5cKO	0
	186	10698	CPZ	PEX5cKO	4
	187	10698	CPZ	PEX5cKO	9
	188	10724	CPZ	PEX5cKO	2
	189	10724	CPZ	PEX5cKO	3
	190	10724	CPZ	PEX5cKO	1
	191	10724	CPZ	PEX5cKO	5
	192	10724	CPZ	PEX5cKO	7
	193	10724	CPZ	PEX5cKO	2
	194	10724	CPZ	PEX5cKO	1
	195	10724	CPZ	PEX5cKO	0
	196	10724	CPZ	PEX5cKO	16
	197	10724	CPZ	PEX5cKO	1
	198	10724	CPZ	PEX5cKO	0
	199	10724	CPZ	PEX5cKO	5
	200	10724	CPZ	PEX5cKO	0
	201	10724	CPZ	PEX5cKO	3
	202	10724	CPZ	PEX5cKO	3
	203	10724	CPZ	PEX5cKO	1
	204	10724	CPZ	PEX5cKO	2
	205	10724	CPZ	PEX5cKO	8
	206	10724	CPZ	PEX5cKO	7
	207	10723	CPZ	Control	8
	208	10723	CPZ	Control	0
	209	10723	CPZ	Control	0
	210	10723	CPZ	Control	0
	211	10723	CPZ	Control	0
	212	10723	CPZ	Control	0
	213	10723	CPZ	Control	0
	214	10723	CPZ	Control	0
	215	10723	CPZ	Control	0
	216	10723	CPZ	Control	0
	217	10723	CPZ	Control	0
	218	10723	CPZ	Control	0
	219	10723	CPZ	Control	0
	220	10723	CPZ	Control	0
	221	10723	CPZ	Control	0
	222	10723	CPZ	Control	0
	223	10723	CPZ	Control	0
	224	10723	CPZ	Control	0
	225	10723	CPZ	Control	0
	226	10723	CPZ	Control	0
	227	10723	CPZ	Control	3
	228	10723	CPZ	Control	0
	229	10723	CPZ	Control	0
	230	10723	CPZ	Control	0
	231	10723	CPZ	Control	0
	232	10723	CPZ	Control	0
	233	10723	CPZ	Control	0
	234	10723	CPZ	Control	0
	235	10723	CPZ	Control	0
	236	10747	CPZ	Control	0
	237	10747	CPZ	Control	0
	238	10747	CPZ	Control	0
	239	10747	CPZ	Control	0
	240	10747	CPZ	Control	0
	241	10747	CPZ	Control	0
	242	10719	CPZ	PEX5cKO	1
	243	10719	CPZ	PEX5cKO	0
	244	10719	CPZ	PEX5cKO	0
	245	10719	CPZ	PEX5cKO	0
	246	10719	CPZ	PEX5cKO	0
	247	10719	CPZ	PEX5cKO	0
	248	10719	CPZ	PEX5cKO	0
	249	10719	CPZ	PEX5cKO	0
	250	10719	CPZ	PEX5cKO	0
	251	10719	CPZ	PEX5cKO	1
	252	10719	CPZ	PEX5cKO	0
	253	10719	CPZ	PEX5cKO	0
	254	10719	CPZ	PEX5cKO	0
	255	10719	CPZ	PEX5cKO	0
	256	10719	CPZ	PEX5cKO	0
	257	10719	CPZ	PEX5cKO	0
	258	10719	CPZ	PEX5cKO	0
	259	10719	CPZ	PEX5cKO	0
	260	10719	CPZ	PEX5cKO	0
	261	10719	CPZ	PEX5cKO	0
	262	10719	CPZ	PEX5cKO	0
	263	10760	CPZ	Control	0
	264	10760	CPZ	Control	0
	265	10760	CPZ	Control	0
	266	10760	CPZ	Control	0
	267	10760	CPZ	Control	0
	268	10760	CPZ	Control	0
	269	10760	CPZ	Control	1
	270	10760	CPZ	Control	0
	271	10760	CPZ	Control	0
	272	10760	CPZ	Control	1
	273	10760	CPZ	Control	0
	274	10760	CPZ	Control	0
	275	10760	CPZ	Control	0
	276	10760	CPZ	Control	0
	277	10760	CPZ	Control	0
	278	10760	CPZ	Control	0
	279	10760	CPZ	Control	0
	280	10760	CPZ	Control	0
	281	10760	CPZ	Control	0
	282	10760	CPZ	Control	0
	283	10760	CPZ	Control	0
	284	10760	CPZ	Control	0
	285	10760	CPZ	Control	0
	286	10760	CPZ	Control	0
	287	10760	CPZ	Control	0
	288	10760	CPZ	Control	0
	289	10760	CPZ	Control	0
	290	10760	CPZ	Control	0
	291	10760	CPZ	Control	3
	292	10760	CPZ	Control	0
	293	10760	CPZ	Control	0
	294	10760	CPZ	Control	0
	295	10760	CPZ	Control	0
	296	10760	CPZ	Control	0
	297	10760	CPZ	Control	0

## Sheet: Fig.2K
	Condition	Genotype	Sample ID	BODIPY pos cell count per mm2
	CPZ	Control	10699	505.581
	CPZ	Control	10723	0
	CPZ	Control	10738	376.587
	CPZ	Control	10760	259.649
	CPZ	PEX5cKO	10698	580.557
	CPZ	PEX5cKO	10719	770.705
	CPZ	PEX5cKO	10724	201.092
	postCPZ	Control	10691	0
	postCPZ	Control	10722	0
	postCPZ	Control	10748	173.031
	postCPZ	Control	10761	274.886
	postCPZ	PEX5cKO	10686	0
	postCPZ	PEX5cKO	10720	0
	postCPZ	PEX5cKO	10728	5.74179
	postCPZ	PEX5cKO	10729	414.196
	tukey HSD ~Genotype
	Condition	group1	group2	p.adj	p.adj.signif
	CPZ	Control	PEX5cKO	0.275	ns
	postCPZ	Control	PEX5cKO	0.957	ns
	tukey HSD ~Condition
	group1	group2	p.adj	p.adj.signif
	CPZ	postCPZ	0.0254	*

## Sheet: Fig.2L
	Sample ID	Cell ID	Condition	Genotype	BODIPY pos count per cell
	10698	1	CPZ	PEX5cKO	2
	10698	2	CPZ	PEX5cKO	2		tukey HSD ~Genotype
	10698	3	CPZ	PEX5cKO	2		Condition	group1	group2	p.adj	p.adj.signif
	10698	4	CPZ	PEX5cKO	4
	10698	5	CPZ	PEX5cKO	2		CPZ	Control	PEX5cKO	1.16e-09	****
	10698	6	CPZ	PEX5cKO	7		postCPZ	Control	PEX5cKO	0.00239	**
	10698	7	CPZ	PEX5cKO	5
	10698	8	CPZ	PEX5cKO	4
	10698	9	CPZ	PEX5cKO	3
	10698	10	CPZ	PEX5cKO	4		tukey HSD ~Condition
	10698	11	CPZ	PEX5cKO	3		group1	group2	p.adj	p.adj.signif
	10698	12	CPZ	PEX5cKO	2
	10698	13	CPZ	PEX5cKO	2		CPZ	postCPZ	4.27e-06	****
	10698	14	CPZ	PEX5cKO	11
	10698	15	CPZ	PEX5cKO	2
	10698	16	CPZ	PEX5cKO	6
	10698	17	CPZ	PEX5cKO	4
	10698	18	CPZ	PEX5cKO	8
	10698	19	CPZ	PEX5cKO	3
	10698	20	CPZ	PEX5cKO	4
	10698	21	CPZ	PEX5cKO	1
	10698	22	CPZ	PEX5cKO	7
	10698	23	CPZ	PEX5cKO	6
	10698	24	CPZ	PEX5cKO	3
	10698	25	CPZ	PEX5cKO	15
	10698	26	CPZ	PEX5cKO	4
	10698	27	CPZ	PEX5cKO	8
	10698	28	CPZ	PEX5cKO	2
	10698	29	CPZ	PEX5cKO	9
	10698	30	CPZ	PEX5cKO	2
	10698	31	CPZ	PEX5cKO	1
	10698	32	CPZ	PEX5cKO	3
	10698	33	CPZ	PEX5cKO	2
	10698	34	CPZ	PEX5cKO	2
	10698	35	CPZ	PEX5cKO	3
	10698	36	CPZ	PEX5cKO	7
	10698	37	CPZ	PEX5cKO	7
	10698	38	CPZ	PEX5cKO	8
	10698	39	CPZ	PEX5cKO	11
	10698	40	CPZ	PEX5cKO	2
	10698	41	CPZ	PEX5cKO	1
	10698	42	CPZ	PEX5cKO	12
	10698	43	CPZ	PEX5cKO	1
	10698	44	CPZ	PEX5cKO	1
	10698	45	CPZ	PEX5cKO	2
	10698	46	CPZ	PEX5cKO	2
	10698	47	CPZ	PEX5cKO	2
	10698	48	CPZ	PEX5cKO	10
	10698	49	CPZ	PEX5cKO	2
	10698	50	CPZ	PEX5cKO	2
	10698	51	CPZ	PEX5cKO	5
	10698	52	CPZ	PEX5cKO	4
	10698	53	CPZ	PEX5cKO	3
	10698	54	CPZ	PEX5cKO	2
	10698	55	CPZ	PEX5cKO	18
	10698	56	CPZ	PEX5cKO	2
	10698	57	CPZ	PEX5cKO	1
	10698	58	CPZ	PEX5cKO	2
	10698	59	CPZ	PEX5cKO	7
	10698	60	CPZ	PEX5cKO	1
	10698	61	CPZ	PEX5cKO	3
	10698	62	CPZ	PEX5cKO	1
	10698	63	CPZ	PEX5cKO	10
	10698	64	CPZ	PEX5cKO	7
	10698	65	CPZ	PEX5cKO	2
	10698	66	CPZ	PEX5cKO	2
	10698	67	CPZ	PEX5cKO	3
	10698	68	CPZ	PEX5cKO	1
	10698	69	CPZ	PEX5cKO	2
	10698	70	CPZ	PEX5cKO	1
	10698	71	CPZ	PEX5cKO	2
	10698	72	CPZ	PEX5cKO	1
	10698	73	CPZ	PEX5cKO	6
	10698	74	CPZ	PEX5cKO	1
	10698	75	CPZ	PEX5cKO	5
	10699	76	CPZ	Control	1
	10699	77	CPZ	Control	1
	10699	78	CPZ	Control	4
	10699	79	CPZ	Control	1
	10699	80	CPZ	Control	2
	10699	81	CPZ	Control	2
	10699	82	CPZ	Control	1
	10699	83	CPZ	Control	1
	10699	84	CPZ	Control	2
	10699	85	CPZ	Control	2
	10699	86	CPZ	Control	3
	10699	87	CPZ	Control	1
	10699	88	CPZ	Control	3
	10699	89	CPZ	Control	4
	10699	90	CPZ	Control	2
	10699	91	CPZ	Control	2
	10699	92	CPZ	Control	5
	10699	93	CPZ	Control	1
	10699	94	CPZ	Control	1
	10699	95	CPZ	Control	2
	10699	96	CPZ	Control	2
	10699	97	CPZ	Control	2
	10699	98	CPZ	Control	4
	10699	99	CPZ	Control	4
	10699	100	CPZ	Control	1
	10699	101	CPZ	Control	2
	10699	102	CPZ	Control	4
	10699	103	CPZ	Control	2
	10699	104	CPZ	Control	4
	10699	105	CPZ	Control	2
	10699	106	CPZ	Control	4
	10699	107	CPZ	Control	2
	10699	108	CPZ	Control	3
	10699	109	CPZ	Control	2
	10699	110	CPZ	Control	1
	10699	111	CPZ	Control	1
	10699	112	CPZ	Control	6
	10699	113	CPZ	Control	2
	10699	114	CPZ	Control	3
	10699	115	CPZ	Control	1
	10699	116	CPZ	Control	3
	10699	117	CPZ	Control	3
	10699	118	CPZ	Control	3
	10699	119	CPZ	Control	4
	10699	120	CPZ	Control	1
	10699	121	CPZ	Control	3
	10699	122	CPZ	Control	1
	10699	123	CPZ	Control	1
	10699	124	CPZ	Control	2
	10699	125	CPZ	Control	1
	10699	126	CPZ	Control	1
	10699	127	CPZ	Control	1
	10699	128	CPZ	Control	1
	10699	129	CPZ	Control	1
	10699	130	CPZ	Control	2
	10699	131	CPZ	Control	3
	10699	132	CPZ	Control	2
	10699	133	CPZ	Control	2
	10699	134	CPZ	Control	5
	10699	135	CPZ	Control	10
	10699	136	CPZ	Control	8
	10699	137	CPZ	Control	2
	10699	138	CPZ	Control	7
	10699	139	CPZ	Control	2
	10699	140	CPZ	Control	5
	10699	141	CPZ	Control	1
	10699	142	CPZ	Control	1
	10699	143	CPZ	Control	2
	10699	144	CPZ	Control	1
	10699	145	CPZ	Control	3
	10699	146	CPZ	Control	1
	10699	147	CPZ	Control	3
	10699	148	CPZ	Control	2
	10699	149	CPZ	Control	3
	10699	150	CPZ	Control	1
	10699	151	CPZ	Control	1
	10699	152	CPZ	Control	1
	10699	153	CPZ	Control	2
	10699	154	CPZ	Control	3
	10699	155	CPZ	Control	3
	10699	156	CPZ	Control	5
	10699	157	CPZ	Control	5
	10699	158	CPZ	Control	1
	10699	159	CPZ	Control	3
	10699	160	CPZ	Control	2
	10699	161	CPZ	Control	4
	10699	162	CPZ	Control	5
	10699	163	CPZ	Control	3
	10719	164	CPZ	PEX5cKO	2
	10719	165	CPZ	PEX5cKO	2
	10719	166	CPZ	PEX5cKO	6
	10719	167	CPZ	PEX5cKO	5
	10719	168	CPZ	PEX5cKO	2
	10719	169	CPZ	PEX5cKO	2
	10719	170	CPZ	PEX5cKO	4
	10719	171	CPZ	PEX5cKO	3
	10719	172	CPZ	PEX5cKO	4
	10719	173	CPZ	PEX5cKO	2
	10719	174	CPZ	PEX5cKO	5
	10719	175	CPZ	PEX5cKO	6
	10719	176	CPZ	PEX5cKO	2
	10719	177	CPZ	PEX5cKO	2
	10719	178	CPZ	PEX5cKO	4
	10719	179	CPZ	PEX5cKO	1
	10719	180	CPZ	PEX5cKO	7
	10719	181	CPZ	PEX5cKO	5
	10719	182	CPZ	PEX5cKO	4
	10719	183	CPZ	PEX5cKO	3
	10719	184	CPZ	PEX5cKO	7
	10719	185	CPZ	PEX5cKO	11
	10719	186	CPZ	PEX5cKO	6
	10719	187	CPZ	PEX5cKO	1
	10719	188	CPZ	PEX5cKO	4
	10719	189	CPZ	PEX5cKO	3
	10719	190	CPZ	PEX5cKO	7
	10719	191	CPZ	PEX5cKO	4
	10719	192	CPZ	PEX5cKO	1
	10719	193	CPZ	PEX5cKO	8
	10719	194	CPZ	PEX5cKO	14
	10719	195	CPZ	PEX5cKO	4
	10719	196	CPZ	PEX5cKO	4
	10719	197	CPZ	PEX5cKO	5
	10719	198	CPZ	PEX5cKO	1
	10719	199	CPZ	PEX5cKO	2
	10719	200	CPZ	PEX5cKO	3
	10719	201	CPZ	PEX5cKO	5
	10719	202	CPZ	PEX5cKO	2
	10719	203	CPZ	PEX5cKO	11
	10719	204	CPZ	PEX5cKO	2
	10719	205	CPZ	PEX5cKO	10
	10719	206	CPZ	PEX5cKO	2
	10719	207	CPZ	PEX5cKO	5
	10719	208	CPZ	PEX5cKO	4
	10719	209	CPZ	PEX5cKO	5
	10719	210	CPZ	PEX5cKO	4
	10719	211	CPZ	PEX5cKO	6
	10719	212	CPZ	PEX5cKO	7
	10719	213	CPZ	PEX5cKO	1
	10719	214	CPZ	PEX5cKO	1
	10719	215	CPZ	PEX5cKO	7
	10719	216	CPZ	PEX5cKO	1
	10719	217	CPZ	PEX5cKO	2
	10719	218	CPZ	PEX5cKO	3
	10719	219	CPZ	PEX5cKO	1
	10719	220	CPZ	PEX5cKO	2
	10719	221	CPZ	PEX5cKO	11
	10719	222	CPZ	PEX5cKO	9
	10719	223	CPZ	PEX5cKO	7
	10719	224	CPZ	PEX5cKO	20
	10719	225	CPZ	PEX5cKO	3
	10719	226	CPZ	PEX5cKO	2
	10719	227	CPZ	PEX5cKO	4
	10719	228	CPZ	PEX5cKO	1
	10719	229	CPZ	PEX5cKO	1
	10719	230	CPZ	PEX5cKO	4
	10719	231	CPZ	PEX5cKO	7
	10719	232	CPZ	PEX5cKO	3
	10719	233	CPZ	PEX5cKO	3
	10719	234	CPZ	PEX5cKO	3
	10719	235	CPZ	PEX5cKO	1
	10719	236	CPZ	PEX5cKO	2
	10719	237	CPZ	PEX5cKO	2
	10719	238	CPZ	PEX5cKO	1
	10719	239	CPZ	PEX5cKO	4
	10719	240	CPZ	PEX5cKO	15
	10719	241	CPZ	PEX5cKO	8
	10719	242	CPZ	PEX5cKO	15
	10719	243	CPZ	PEX5cKO	1
	10719	244	CPZ	PEX5cKO	6
	10719	245	CPZ	PEX5cKO	15
	10719	246	CPZ	PEX5cKO	2
	10719	247	CPZ	PEX5cKO	4
	10719	248	CPZ	PEX5cKO	3
	10719	249	CPZ	PEX5cKO	6
	10719	250	CPZ	PEX5cKO	5
	10719	251	CPZ	PEX5cKO	4
	10719	252	CPZ	PEX5cKO	4
	10719	253	CPZ	PEX5cKO	2
	10719	254	CPZ	PEX5cKO	3
	10719	255	CPZ	PEX5cKO	4
	10719	256	CPZ	PEX5cKO	2
	10719	257	CPZ	PEX5cKO	7
	10719	258	CPZ	PEX5cKO	3
	10719	259	CPZ	PEX5cKO	3
	10719	260	CPZ	PEX5cKO	5
	10719	261	CPZ	PEX5cKO	5
	10719	262	CPZ	PEX5cKO	1
	10719	263	CPZ	PEX5cKO	7
	10719	264	CPZ	PEX5cKO	5
	10719	265	CPZ	PEX5cKO	2
	10719	266	CPZ	PEX5cKO	1
	10719	267	CPZ	PEX5cKO	3
	10719	268	CPZ	PEX5cKO	6
	10719	269	CPZ	PEX5cKO	4
	10719	270	CPZ	PEX5cKO	1
	10719	271	CPZ	PEX5cKO	1
	10719	272	CPZ	PEX5cKO	3
	10719	273	CPZ	PEX5cKO	6
	10719	274	CPZ	PEX5cKO	8
	10719	275	CPZ	PEX5cKO	1
	10719	276	CPZ	PEX5cKO	2
	10719	277	CPZ	PEX5cKO	13
	10719	278	CPZ	PEX5cKO	3
	10719	279	CPZ	PEX5cKO	4
	10719	280	CPZ	PEX5cKO	4
	10719	281	CPZ	PEX5cKO	5
	10719	282	CPZ	PEX5cKO	6
	10719	283	CPZ	PEX5cKO	5
	10719	284	CPZ	PEX5cKO	1
	10719	285	CPZ	PEX5cKO	5
	10719	286	CPZ	PEX5cKO	14
	10719	287	CPZ	PEX5cKO	1
	10719	288	CPZ	PEX5cKO	2
	10719	289	CPZ	PEX5cKO	7
	10719	290	CPZ	PEX5cKO	1
	10719	291	CPZ	PEX5cKO	2
	10719	292	CPZ	PEX5cKO	3
	10719	293	CPZ	PEX5cKO	4
	10719	294	CPZ	PEX5cKO	9
	10719	295	CPZ	PEX5cKO	7
	10719	296	CPZ	PEX5cKO	1
	10719	297	CPZ	PEX5cKO	2
	10719	298	CPZ	PEX5cKO	4
	10719	299	CPZ	PEX5cKO	7
	10719	300	CPZ	PEX5cKO	3
	10719	301	CPZ	PEX5cKO	3
	10719	302	CPZ	PEX5cKO	12
	10719	303	CPZ	PEX5cKO	1
	10719	304	CPZ	PEX5cKO	12
	10719	305	CPZ	PEX5cKO	6
	10719	306	CPZ	PEX5cKO	3
	10719	307	CPZ	PEX5cKO	4
	10719	308	CPZ	PEX5cKO	4
	10719	309	CPZ	PEX5cKO	3
	10719	310	CPZ	PEX5cKO	4
	10719	311	CPZ	PEX5cKO	2
	10719	312	CPZ	PEX5cKO	1
	10724	313	CPZ	PEX5cKO	4
	10724	314	CPZ	PEX5cKO	3
	10724	315	CPZ	PEX5cKO	3
	10724	316	CPZ	PEX5cKO	3
	10724	317	CPZ	PEX5cKO	5
	10724	318	CPZ	PEX5cKO	1
	10724	319	CPZ	PEX5cKO	4
	10724	320	CPZ	PEX5cKO	5
	10724	321	CPZ	PEX5cKO	5
	10724	322	CPZ	PEX5cKO	2
	10724	323	CPZ	PEX5cKO	1
	10724	324	CPZ	PEX5cKO	2
	10724	325	CPZ	PEX5cKO	4
	10724	326	CPZ	PEX5cKO	5
	10724	327	CPZ	PEX5cKO	1
	10724	328	CPZ	PEX5cKO	4
	10724	329	CPZ	PEX5cKO	3
	10724	330	CPZ	PEX5cKO	4
	10724	331	CPZ	PEX5cKO	4
	10724	332	CPZ	PEX5cKO	15
	10724	333	CPZ	PEX5cKO	5
	10724	334	CPZ	PEX5cKO	3
	10724	335	CPZ	PEX5cKO	4
	10724	336	CPZ	PEX5cKO	5
	10724	337	CPZ	PEX5cKO	2
	10724	338	CPZ	PEX5cKO	1
	10724	339	CPZ	PEX5cKO	1
	10724	340	CPZ	PEX5cKO	1
	10724	341	CPZ	PEX5cKO	1
	10724	342	CPZ	PEX5cKO	2
	10724	343	CPZ	PEX5cKO	2
	10724	344	CPZ	PEX5cKO	3
	10724	345	CPZ	PEX5cKO	2
	10724	346	CPZ	PEX5cKO	1
	10724	347	CPZ	PEX5cKO	1
	10724	348	CPZ	PEX5cKO	2
	10738	349	CPZ	Control	1
	10738	350	CPZ	Control	1
	10738	351	CPZ	Control	3
	10738	352	CPZ	Control	2
	10738	353	CPZ	Control	3
	10738	354	CPZ	Control	2
	10738	355	CPZ	Control	1
	10738	356	CPZ	Control	3
	10738	357	CPZ	Control	3
	10738	358	CPZ	Control	3
	10738	359	CPZ	Control	5
	10738	360	CPZ	Control	4
	10738	361	CPZ	Control	3
	10738	362	CPZ	Control	4
	10738	363	CPZ	Control	1
	10738	364	CPZ	Control	4
	10738	365	CPZ	Control	2
	10738	366	CPZ	Control	1
	10738	367	CPZ	Control	3
	10738	368	CPZ	Control	1
	10738	369	CPZ	Control	2
	10738	370	CPZ	Control	3
	10738	371	CPZ	Control	3
	10738	372	CPZ	Control	2
	10738	373	CPZ	Control	3
	10738	374	CPZ	Control	1
	10738	375	CPZ	Control	1
	10738	376	CPZ	Control	2
	10738	377	CPZ	Control	2
	10738	378	CPZ	Control	1
	10738	379	CPZ	Control	2
	10738	380	CPZ	Control	2
	10738	381	CPZ	Control	2
	10738	382	CPZ	Control	3
	10738	383	CPZ	Control	1
	10738	384	CPZ	Control	3
	10738	385	CPZ	Control	3
	10738	386	CPZ	Control	4
	10738	387	CPZ	Control	2
	10738	388	CPZ	Control	2
	10738	389	CPZ	Control	2
	10738	390	CPZ	Control	1
	10738	391	CPZ	Control	2
	10738	392	CPZ	Control	3
	10738	393	CPZ	Control	2
	10738	394	CPZ	Control	5
	10738	395	CPZ	Control	4
	10738	396	CPZ	Control	4
	10738	397	CPZ	Control	3
	10738	398	CPZ	Control	3
	10738	399	CPZ	Control	1
	10738	400	CPZ	Control	4
	10738	401	CPZ	Control	1
	10738	402	CPZ	Control	2
	10738	403	CPZ	Control	1
	10738	404	CPZ	Control	1
	10760	405	CPZ	Control	1
	10760	406	CPZ	Control	1
	10760	407	CPZ	Control	1
	10760	408	CPZ	Control	3
	10760	409	CPZ	Control	2
	10760	410	CPZ	Control	2
	10760	411	CPZ	Control	3
	10760	412	CPZ	Control	3
	10760	413	CPZ	Control	3
	10760	414	CPZ	Control	2
	10760	415	CPZ	Control	1
	10760	416	CPZ	Control	3
	10760	417	CPZ	Control	4
	10760	418	CPZ	Control	1
	10760	419	CPZ	Control	1
	10760	420	CPZ	Control	1
	10760	421	CPZ	Control	4
	10760	422	CPZ	Control	4
	10760	423	CPZ	Control	4
	10760	424	CPZ	Control	3
	10760	425	CPZ	Control	2
	10760	426	CPZ	Control	4
	10760	427	CPZ	Control	3
	10760	428	CPZ	Control	9
	10760	429	CPZ	Control	6
	10760	430	CPZ	Control	4
	10760	431	CPZ	Control	2
	10760	432	CPZ	Control	3
	10760	433	CPZ	Control	1
	10760	434	CPZ	Control	1
	10760	435	CPZ	Control	2
	10760	436	CPZ	Control	4
	10760	437	CPZ	Control	2
	10760	438	CPZ	Control	3
	10760	439	CPZ	Control	2
	10760	440	CPZ	Control	3
	10729	441	postCPZ	PEX5cKO	1
	10729	442	postCPZ	PEX5cKO	3
	10729	443	postCPZ	PEX5cKO	3
	10729	444	postCPZ	PEX5cKO	8
	10729	445	postCPZ	PEX5cKO	6
	10729	446	postCPZ	PEX5cKO	2
	10729	447	postCPZ	PEX5cKO	6
	10729	448	postCPZ	PEX5cKO	2
	10729	449	postCPZ	PEX5cKO	1
	10729	450	postCPZ	PEX5cKO	2
	10729	451	postCPZ	PEX5cKO	5
	10729	452	postCPZ	PEX5cKO	2
	10729	453	postCPZ	PEX5cKO	1
	10729	454	postCPZ	PEX5cKO	2
	10729	455	postCPZ	PEX5cKO	4
	10729	456	postCPZ	PEX5cKO	3
	10729	457	postCPZ	PEX5cKO	2
	10729	458	postCPZ	PEX5cKO	1
	10729	459	postCPZ	PEX5cKO	3
	10729	460	postCPZ	PEX5cKO	3
	10729	461	postCPZ	PEX5cKO	3
	10729	462	postCPZ	PEX5cKO	4
	10729	463	postCPZ	PEX5cKO	2
	10729	464	postCPZ	PEX5cKO	1
	10729	465	postCPZ	PEX5cKO	1
	10729	466	postCPZ	PEX5cKO	1
	10729	467	postCPZ	PEX5cKO	2
	10729	468	postCPZ	PEX5cKO	3
	10729	469	postCPZ	PEX5cKO	1
	10729	470	postCPZ	PEX5cKO	4
	10729	471	postCPZ	PEX5cKO	1
	10729	472	postCPZ	PEX5cKO	1
	10729	473	postCPZ	PEX5cKO	5
	10729	474	postCPZ	PEX5cKO	3
	10729	475	postCPZ	PEX5cKO	2
	10729	476	postCPZ	PEX5cKO	2
	10729	477	postCPZ	PEX5cKO	3
	10729	478	postCPZ	PEX5cKO	2
	10729	479	postCPZ	PEX5cKO	5
	10729	480	postCPZ	PEX5cKO	3
	10729	481	postCPZ	PEX5cKO	3
	10729	482	postCPZ	PEX5cKO	2
	10729	483	postCPZ	PEX5cKO	4
	10729	484	postCPZ	PEX5cKO	2
	10729	485	postCPZ	PEX5cKO	2
	10729	486	postCPZ	PEX5cKO	5
	10729	487	postCPZ	PEX5cKO	5
	10729	488	postCPZ	PEX5cKO	1
	10729	489	postCPZ	PEX5cKO	1
	10729	490	postCPZ	PEX5cKO	2
	10729	491	postCPZ	PEX5cKO	3
	10729	492	postCPZ	PEX5cKO	8
	10729	493	postCPZ	PEX5cKO	1
	10729	494	postCPZ	PEX5cKO	1
	10729	495	postCPZ	PEX5cKO	2
	10729	496	postCPZ	PEX5cKO	3
	10729	497	postCPZ	PEX5cKO	1
	10729	498	postCPZ	PEX5cKO	3
	10729	499	postCPZ	PEX5cKO	1
	10748	500	postCPZ	Control	1
	10748	501	postCPZ	Control	1
	10748	502	postCPZ	Control	2
	10748	503	postCPZ	Control	2
	10748	504	postCPZ	Control	1
	10748	505	postCPZ	Control	2
	10748	506	postCPZ	Control	1
	10748	507	postCPZ	Control	2
	10748	508	postCPZ	Control	2
	10748	509	postCPZ	Control	1
	10748	510	postCPZ	Control	1
	10748	511	postCPZ	Control	2
	10748	512	postCPZ	Control	6
	10748	513	postCPZ	Control	3
	10748	514	postCPZ	Control	2
	10748	515	postCPZ	Control	2
	10748	516	postCPZ	Control	1
	10748	517	postCPZ	Control	3
	10748	518	postCPZ	Control	3
	10748	519	postCPZ	Control	1
	10748	520	postCPZ	Control	4
	10748	521	postCPZ	Control	3
	10748	522	postCPZ	Control	3
	10748	523	postCPZ	Control	1
	10748	524	postCPZ	Control	1
	10748	525	postCPZ	Control	1
	10748	526	postCPZ	Control	1
	10748	527	postCPZ	Control	1
	10761	528	postCPZ	Control	1
	10761	529	postCPZ	Control	1
	10761	530	postCPZ	Control	2
	10761	531	postCPZ	Control	3
	10761	532	postCPZ	Control	4
	10761	533	postCPZ	Control	2
	10761	534	postCPZ	Control	3
	10761	535	postCPZ	Control	2
	10761	536	postCPZ	Control	3
	10761	537	postCPZ	Control	4
	10761	538	postCPZ	Control	1
	10761	539	postCPZ	Control	1
	10761	540	postCPZ	Control	3
	10761	541	postCPZ	Control	2
	10761	542	postCPZ	Control	1
	10761	543	postCPZ	Control	1
	10761	544	postCPZ	Control	1
	10761	545	postCPZ	Control	1
	10761	546	postCPZ	Control	1
	10761	547	postCPZ	Control	2
	10761	548	postCPZ	Control	1
	10761	549	postCPZ	Control	2
	10761	550	postCPZ	Control	1
	10761	551	postCPZ	Control	2
	10761	552	postCPZ	Control	5
	10761	553	postCPZ	Control	2
	10761	554	postCPZ	Control	2
	10761	555	postCPZ	Control	1
	10761	556	postCPZ	Control	1
	10761	557	postCPZ	Control	2
	10761	558	postCPZ	Control	5
	10761	559	postCPZ	Control	2
	10761	560	postCPZ	Control	1
	10761	561	postCPZ	Control	1
	10761	562	postCPZ	Control	1
	10761	563	postCPZ	Control	1
	10761	564	postCPZ	Control	1
	10761	565	postCPZ	Control	2
	10761	566	postCPZ	Control	2
	10761	567	postCPZ	Control	2

## Sheet: Fig.2N
	Condition	Genotype	Sample	Mean particle area um2
	CPZ	Control	10699	4.36322
	CPZ	Control	10723	3.69449
	CPZ	Control	10738	4.14265
	CPZ	Control	10760	3.96398
	CPZ	PEX5cKO	10698	6.42864
	CPZ	PEX5cKO	10719	5.70087
	CPZ	PEX5cKO	10724	4.77644
	postCPZ	Control	10691	3.01789
	postCPZ	Control	10722	2.972
	postCPZ	Control	10748	3.02127
	postCPZ	Control	10761	2.85676
	postCPZ	PEX5cKO	10686	10.4821
	postCPZ	PEX5cKO	10720	8.15591
	postCPZ	PEX5cKO	10728	8.42418
	postCPZ	PEX5cKO	10729	7.69749
	tukey HSD ~Genotype
	Condition	group1	group2	p.adj	p.adj.signif
	CPZ	Control	PEX5cKO	0.0143	*
	postCPZ	Control	PEX5cKO	8.88e-05	****
	tukey HSD ~Condition
	group1	group2	p.adj	p.adj.signif
	CPZ	postCPZ	0.0144	*

## Sheet: Fig.3B
	Condition	Genotype	Sample	PEDL pos cell fraction			Condition	Genotype	mean	sd
	Baseline	Control	14702	0			Baseline	Control	0	0
	Baseline	Control	14803	0			Baseline	PEX5cKO	0	0
	Baseline	PEX5cKO	14701	0			CPZ	Control	0.80989	0.142798
	Baseline	PEX5cKO	14801	0			CPZ	PEX5cKO	0.305972	0.215012
	CPZ	Control	10699	0.785714			postCPZ	Control	0.229464	0.191849
	CPZ	Control	10723	0.653846			postCPZ	PEX5cKO	0.112248	0.0687007
	CPZ	Control	10747	1
	CPZ	Control	10760	0.8
	CPZ	PEX5cKO	10698	0.0588235
	CPZ	PEX5cKO	10719	0.409091
	CPZ	PEX5cKO	10724	0.45
	postCPZ	Control	10691	0
	postCPZ	Control	10722	0.4
	postCPZ	Control	10748	0.375
	postCPZ	Control	10761	0.142857
	postCPZ	PEX5cKO	10686	0.2
	postCPZ	PEX5cKO	10720	0.0869565
	postCPZ	PEX5cKO	10728	0.037037
	postCPZ	PEX5cKO	10729	0.125
	tukey HSD ~Genotype
	Condition	group1	group2	p.adj	p.adj.signif
	CPZ	Control	PEX5cKO	0.0131	*
	postCPZ	Control	PEX5cKO	0.294	ns
	tukey HSD ~Condition
	group1	group2	p.adj	p.adj.signif
	CPZ	postCPZ	0.00453	**

[truncated: 23 more sheets: Fig.3C, Fig.3D, Fig.3E, Fig.3G, Fig.4B, Fig.4C, Fig.4E, Fig.5B, Fig.5C, Fig.5E, Fig.6B, Fig.6C, Fig.6F, Fig.6H, Supp.1A, Supp.1C, Supp.1D, Supp.1E, Supp.3F, Supp.4D …]
